# Supplementary material for: Relative quantification of phosphoproteomic changes in grapevine (Vitis vinifera L.) leaves in response to abscisic acid
Source: Hortic Res. 2016 Jun 22;3:16029–. doi: 10.1038/hortres.2016.29 (PMC4916266; doi:10.1038/hortres.2016.29)
Supplement: Supplementary File 1 [file hortres201629-s1.xls]

## Sheet: Sheet1
Supplemental File S1: Proteomic details of all proteins identified in leaves of Cabernet Sauvignon
UniProt ID	Current V1 ID	Annotation	LeafCcontrol1	LeafControl2	LeafControl3	LeafABA1	LeafABA2	LeafABA3	Mr	Description	AA	NSAF.1	NSAF.2	NSAF.X1.LC1.csv	NSAF.X1.LC2.csv	NSAF.X1.LC3.csv	NSAF.X2.LA1.csv	NSAF.X2.LA2.csv	NSAF.X2.LA3.csv	statistic.t	p.value	ratio	invratio (ABA/Control)	Rank	adj p-value
Q6XGX7	PsbP2	Putative_oxygen_evolving_enhancer_protein_Fragment	0	0	0	5	6	6	15000	NA	131.579	0.000196351	0.00314503	-8.62842	-8.45291	-8.53318	-5.88662	-5.55153	-5.8863	-22.5347	2.29649e-05	0.0624321	16.0174	1	0.00824441
A5AZX9	VITISV_033715	Triosephosphate_isomerase	0	0	0	4	2	3	26800	NA	235.088	0.000109898	0.00098132	-9.20878	-9.03327	-9.11353	-6.66764	-7.0874	-7.08569	-14.6174	0.000127421	0.11199	8.92938	2	0.022872
F6HTU8	VIT_14s0030g01560	Cysteine_synthase	9	8	5	0	0	0	75200	NA	659.649	0.000611091	5.08381e-05	-7.29609	-7.2318	-7.74739	-9.89662	-9.72858	-10.0634	13.0871	0.000196813	12.0203	0.0831923	3	0.0235519
A5B8D1	VITISV_026175	Ribosomal protein L12 family 60S	2	2	2	0	0	0	11400	NA	100	0.00129178	0.000335353	-6.74455	-6.56904	-6.64931	-8.01008	-7.84205	-8.17681	12.4179	0.000241772	3.852	0.259605	4	0.0216991
A5AFH5	VITISV_033255	Cysteine_synthase	0	0	0	3	8	5	34300	NA	300.877	8.58677e-05	0.00134002	-9.45552	-9.28001	-9.36028	-7.1657	-6.11036	-6.88045	-8.28979	0.00115606	0.0640794	15.6056	5	0.0830048
F6HLR2	VIT_10s0003g03260	Prefoldin	0	0	0	3	1	4	15100	NA	132.456	0.00019505	0.00151828	-8.63507	-8.45956	-8.53983	-6.34525	-7.02451	-6.26067	-8.10197	0.00126159	0.128468	7.78402	6	0.0754853
D7T6P4	VIT_05s0020g02480	Glutamine_synthetase	24	17	23	8	8	11	47900	NA	420.175	0.00266013	0.00149061	-5.89767	-6.05863	-5.8441	-6.61237	-6.44433	-6.47682	7.00388	0.00218758	1.78458	0.560355	7	0.112192
D7TAY3	VIT_01s0010g03620	LHCA2 (Photosystem I light harvesting complex gene 2)	7	6	5	2	1	2	28900	NA	253.509	0.00131867	0.000558109	-6.57617	-6.54376	-6.79108	-7.33087	-7.67366	-7.4976	6.86758	0.00235458	2.36275	0.423236	8	0.105662
D7T2W3	VIT_13s0064g01430	Pigment defective 322	6	6	6	3	2	3	26900	NA	235.965	0.00142336	0.000883844	-6.64755	-6.47204	-6.55231	-6.92268	-7.09112	-7.08942	6.3227	0.00320168	1.61042	0.620956	9	0.127711
A5BGC9	VITISV_008240	6phosphogluconate_dehydrogenase_decarboxylating	0	0	0	1	3	2	53900	NA	472.807	5.46431e-05	0.000363209	-9.9075	-9.73199	-9.81226	-8.46498	-7.44965	-8.12089	-5.97	0.00395451	0.150445	6.64693	10	0.141967
F6HAD6	VIT_06s0009g02410	Elongation factor 1-beta 1	5	5	5	6	6	7	24400	NA	214.035	0.00132778	0.00212441	-6.71706	-6.54155	-6.62182	-6.2061	-6.03807	-6.22973	-5.94772	0.00400899	0.625011	1.59997	11	0.130839
F6HIN7	VIT_10s0042g00200	Thioredoxin X	2	2	5	0	0	0	19400	NA	170.175	0.00106346	0.000197063	-7.27621	-7.1007	-6.39251	-8.54174	-8.3737	-8.70847	5.64064	0.00486305	5.39654	0.185304	12	0.145486
F6HSE3	VIT_14s0006g03060	Ribosomal protein S3, Chloroplast 30S	6	3	6	0	0	1	19100	NA	167.544	0.00166964	0.000312008	-6.30511	-6.74864	-6.20987	-8.52615	-8.35812	-7.59428	5.2463	0.00631308	5.35126	0.186872	13	0.174338
F6H8B4	VIT_00s0904g00010	Photosystem II oxygen-evolving enhancer protein PSBQ	101	75	95	33	34	56	24300	NA	213.158	0.0218365	0.0126858	-3.79764	-3.91806	-3.76333	-4.56225	-4.3648	-4.20629	4.87366	0.00819801	1.72134	0.580944	14	0.21022
A5AQ16	VIT_05s0094g01380	Unknown protein	4	3	3	0	0	1	23800	NA	208.772	0.000941441	0.000250393	-6.89283	-6.96864	-7.04891	-8.74615	-8.57812	-7.81427	4.85542	0.00830679	3.75985	0.265968	15	0.198809
A5BX41	VIT_19s0014g03850	Cytochrome_b6f_complex_ironsulfur_subunit	27	24	27	14	13	20	24100	NA	211.404	0.00645606	0.0050083	-5.09525	-5.03525	-5.00001	-5.39138	-5.29481	-5.21184	4.34665	0.0121891	1.28907	0.775752	16	0.273492
E0CVA1	VIT_16s0098g01200	6-phosphogluconolactonase	3	2	3	0	0	1	28000	NA	245.614	0.000660145	0.000212834	-7.30667	-7.46763	-7.21143	-8.90867	-8.74064	-7.97679	4.09483	0.014916	3.10168	0.322405	17	0.314991
A5AUG8	VITISV_017201		3	3	2	4	4	4	29700	NA	260.526	0.000627897	0.00115849	-7.36561	-7.1901	-7.60684	-6.77039	-6.60235	-6.93712	-3.99201	0.0162377	0.541995	1.84504	18	0.323852
F6H0D6	VIT_18s0001g00820	Thioredoxin-like protein CDSP32	6	4	5	3	2	3	33400	NA	292.982	0.000959717	0.000711839	-6.86398	-7.05619	-6.93579	-7.13911	-7.30755	-7.30585	3.77552	0.0195112	1.34822	0.741717	19	0.368659
F6GY10	VIT_18s0072g01000	Dihydrolipoamide S-acetyltransferase	0	0	0	1	4	1	49600	NA	435.088	5.93803e-05	0.000411823	-9.82436	-9.64885	-9.72912	-8.38184	-7.1152	-8.54858	-3.77446	0.0195291	0.144189	6.93534	20	0.350547
F6HTR2	VIT_14s0030g02180	GDP-mannose 3,5-epimerase 1	0	0	0	1	4	1	42500	NA	372.807	6.93003e-05	0.000480621	-9.66988	-9.49437	-9.57464	-8.22736	-6.96071	-8.39409	-3.77446	0.0195291	0.144189	6.93534	21	0.333855
A5AEX6	VITISV_041925		10	5	9	2	2	4	26300	NA	230.702	0.00187142	0.00088927	-6.14542	-6.61654	-6.15026	-7.2366	-7.06856	-6.81555	3.70945	0.0206639	2.10444	0.475185	22	0.337198
F6HTS6	VIT_14s0030g01900	Ribose-5-phosphate isomerase	59	47	54	36	24	38	30200	NA	264.912	0.0104322	0.00819617	-4.54909	-4.59883	-4.54163	-4.69385	-4.92445	-4.80724	3.55801	0.0236282	1.27281	0.785664	23	0.368805
A5C4U9	VIT_19s0014g00160	LHCII type I CAB-1	137	126	146	122	118	154	28300	NA	248.246	0.028417	0.0350905	-3.64646	-3.55434	-3.48782	-3.41807	-3.28323	-3.35272	-3.51044	0.0246621	0.80982	1.23484	24	0.368904
D7SQ37	VIT_11s0052g01710	Xylose isomerase	2	2	2	0	0	1	58700	NA	514.912	0.000250874	0.000101522	-8.38338	-8.20787	-8.28813	-9.6489	-9.48087	-8.71703	3.39673	0.0273597	2.47112	0.404674	25	0.392885
A5BYT5	VITISV_016936		1	0	1	2	2	2	23800	NA	208.772	0.000281639	0.000803157	-7.99145	-8.91455	-7.89621	-7.13671	-6.96868	-7.30345	-3.33846	0.0288771	0.350665	2.85173	26	0.398726
A5BPB2	VIT_12s0028g00320	LHB1B1	143	135	155	129	124	162	28700	NA	251.754	0.0296811	0.0364367	-3.61779	-3.49964	-3.44224	-3.37653	-3.24788	-3.31627	-3.24135	0.0316335	0.814592	1.22761	27	0.420609
A5BRI2	VITISV_016176		3	4	3	1	1	2	78300	NA	686.842	0.000290544	0.00017376	-8.33501	-7.90819	-8.23977	-8.8384	-8.67037	-8.49431	3.10671	0.0359862	1.6721	0.59805	28	0.461395
A5BAI4	VIT_10s0003g02890	LHCII type I CAB-1	163	143	159	130	124	158	27900	NA	244.737	0.0327087	0.0372657	-3.45904	-3.41401	-3.38857	-3.34057	-3.21961	-3.31293	-3.08368	0.0367997	0.877715	1.13932	29	0.455555
F6HDM4	VIT_05s0020g02880	Glucose1phosphate_adenylyltransferase	0	1	0	1	2	4	57900	NA	507.895	8.77037e-05	0.000360343	-9.97909	-8.70497	-9.88385	-8.53657	-7.85771	-7.60469	-3.07497	0.0371128	0.24339	4.10864	30	0.444117
D7SJX8	VIT_06s0004g06610	Peptidylprolyl_cistrans_isomerase	1	0	0	2	3	1	21500	NA	188.596	0.00022022	0.000928585	-7.88981	-8.81292	-8.89318	-7.03508	-6.53057	-7.71264	-3.06214	0.03758	0.237156	4.21663	31	0.435201
D7U0Z4	VIT_09s0002g06460	Unknown protein	4	2	3	1	0	1	14400	NA	126.316	0.00140788	0.000589119	-6.39038	-6.80265	-6.54645	-7.14508	-8.07566	-7.31182	2.9969	0.0400643	2.38981	0.418443	32	0.449472
P51615		NADPdependent_malic_enzyme_OS_Vitis_vinifera	1	0	0	1	6	2	65200	NA	571.93	7.26185e-05	0.000437642	-8.99922	-9.92232	-10.0026	-8.65531	-7.02094	-8.31122	-2.77715	0.0499637	0.165931	6.0266	33	0.543545
D7TC38	VIT_11s0016g05570	Thylakoid lumenal 16.5 kDa protein, chloroplast precursor	12	13	16	6	5	10	25100	NA	220.175	0.00333217	0.00220155	-5.92437	-5.67189	-5.55149	-6.23438	-6.2334	-5.92155	2.73421	0.0522157	1.51356	0.660696	34	0.551336
Q9M4H7	grip31	Putative_ripeningrelated_protein	0	0	2	3	4	2	18400	NA	161.404	0.000374012	0.00150058	-8.83272	-8.65721	-7.12804	-6.5429	-6.12356	-7.04611	-2.70953	0.0535631	0.249245	4.01211	35	0.549405
D7TX39	VIT_13s0084g00110	ABC transporter I member 8	2	1	1	3	1	4	35000	NA	307.018	0.000303579	0.000655028	-7.86628	-8.2016	-8.28187	-7.1859	-7.86517	-7.10132	-2.6809	0.055177	0.463459	2.15769	36	0.550237
D7TTQ8	VIT_02s0012g02160	Glycerol-3-phosphate acyltransferase	2	2	3	3	2	3	50800	NA	445.614	0.000328634	0.00046802	-8.23883	-8.06332	-7.80712	-7.55845	-7.72689	-7.72519	-2.66878	0.0558767	0.702178	1.42414	37	0.542155
D7SKB2	VIT_06s0004g05180	Ribulose bisphosphate carboxylase/oxygenase activase, chloroplast	255	176	215	144	113	133	51900	NA	455.263	0.0242352	0.019052	-3.63332	-3.82771	-3.70834	-3.85936	-3.9328	-4.10527	2.62986	0.0581944	1.27206	0.786127	38	0.549784
A5AKU0	VITISV_041015		21	17	20	8	5	15	119100	NA	1044.74	0.000975204	0.000596041	-6.93914	-6.96948	-6.89152	-7.52321	-7.7905	-7.08918	2.59839	0.0601502	1.63614	0.611196	39	0.55369
A5ASG6	VIT_12s0057g00630	LHCB2.1 (Photosystem II light harvesting complex gene 2.1)	130	121	140	111	118	149	28400	NA	249.123	0.0270845	0.0336132	-3.70224	-3.59819	-3.53317	-3.51568	-3.28676	-3.38915	-2.59368	0.0604487	0.80577	1.24105	40	0.542527
A5ARN9	VITISV_036241		1	2	1	2	2	2	24900	NA	218.421	0.000440505	0.000767676	-8.03663	-7.35029	-7.94139	-7.18189	-7.01386	-7.34863	-2.52585	0.0649511	0.573816	1.74272	41	0.568718
D7SLM7	VIT_06s0004g00260	Shoot1 protein	15	14	12	0	0	8	24200	NA	212.281	0.00344072	0.000864201	-5.67274	-5.56392	-5.79261	-8.76282	-8.59478	-6.09634	2.47662	0.0684591	3.98139	0.251168	42	0.585162
D7SUB6	VIT_04s0008g03560	Lactoylglutathione lyase	1	3	4	0	0	1	39800	NA	349.123	0.000477542	0.000149733	-8.50563	-7.48282	-7.31177	-9.26033	-9.0923	-8.32846	2.3964	0.0746473	3.1893	0.313548	43	0.623219
A5B3K8	VITISV_016685		8	5	7	0	3	0	26800	NA	235.088	0.00155608	0.000476879	-6.37556	-6.63537	-6.40548	-8.86487	-6.75092	-9.0316	2.36079	0.0775959	3.26304	0.306462	44	0.633112
A5AEB4	VIT_05s0020g03180	Photosystem I reaction center subunit II, chloroplast precursor	2	3	2	3	2	6	22500	NA	197.368	0.000749293	0.00134153	-7.42445	-6.91247	-7.32921	-6.74407	-6.91251	-6.29177	-2.35607	0.0779968	0.558536	1.79039	45	0.622241
D7TXR6	VIT_17s0053g00620	Nascent polypeptide-associated complex subunit beta	6	4	5	3	2	4	17200	NA	150.877	0.00186364	0.0015065	-6.20033	-6.39255	-6.27215	-6.47546	-6.6439	-6.39089	2.30922	0.082103	1.23707	0.808364	46	0.640761
F6HPF2	VIT_01s0026g01650	Porin II, 36kDa	0	3	0	3	4	3	29400	NA	257.895	0.00031781	0.0010118	-9.30137	-7.17995	-9.20613	-7.01155	-6.5922	-7.17829	-2.29189	0.0836827	0.314103	3.18367	47	0.639193
F6I0D9	VIT_04s0044g01410	Photosystem I reaction center subunit N (PSAN)	22	18	23	0	0	14	18400	NA	161.404	0.00684641	0.00183324	-5.02606	-5.0463	-4.88733	-8.48882	-8.32078	-5.28826	2.28528	0.0842942	3.73459	0.267767	48	0.63045
A5ATD8	VIT_07s0005g06290	Cytochrome b5 isoform Cb5-C	2	1	3	2	4	4	14700	NA	128.947	0.000990599	0.00199723	-6.99878	-7.3341	-6.56707	-6.65487	-5.89905	-6.23382	-2.25948	0.0867304	0.495985	2.01619	49	0.635433
D7TLZ4	VIT_13s0019g00260	Photosystem II reaction center PsbP	13	16	6	0	0	7	26500	NA	232.456	0.00272236	0.000708579	-5.90168	-5.5255	-6.53733	-8.85361	-8.68558	-6.3123	2.25026	0.0876204	3.842	0.260281	50	0.629114
D7U2S0	VIT_07s0005g02410	Peptidylprolyl_cistrans_isomerase	29	10	12	2	0	8	27400	NA	240.351	0.00364186	0.000947503	-5.15338	-6.01088	-5.9168	-7.27757	-8.71897	-6.22053	2.21386	0.091233	3.84364	0.26017	51	0.642209
F6H2Q1	VIT_00s0125g00090	Leucine-rich repeat protein kinase	3	1	2	1	0	0	111300	NA	976.316	0.000129227	5.70259e-05	-8.68669	-9.35848	-8.92792	-9.19008	-10.1207	-10.4554	2.18302	0.0944258	2.26612	0.441284	52	0.651901
C1KG74		C1KG7	2	0	5	5	16	6	29400	NA	257.895	0.000556652	0.00262017	-7.69193	-9.12586	-6.80823	-6.55956	-5.29292	-6.55925	-2.18245	0.0944851	0.212449	4.70702	53	0.640003
D7TM87	VIT_13s0019g04370	Phosphoglucomutase/phosphomannomutase	2	2	3	2	5	5	66600	NA	584.211	0.000250669	0.000517739	-8.50964	-8.33413	-8.07793	-8.16573	-7.20924	-7.54401	-2.17462	0.0953167	0.484161	2.06543	54	0.633679
A5BW14	VIT_00s0181g00200	LHCB3 (light-harvesting chlorophyll binding protein 3)	122	116	139	106	112	140	29000	NA	254.386	0.0255949	0.0312019	-3.78641	-3.66112	-3.56122	-3.58247	-3.35963	-3.47214	-2.1645	0.0964023	0.820301	1.21906	55	0.629244
A5B2U7	VITISV_032016		10	14	7	0	0	8	112700	NA	988.596	0.00057211	0.000185569	-7.60058	-7.1023	-7.84181	-10.3012	-10.1332	-7.63472	2.07079	0.107134	3.083	0.32436	56	0.686805
A5BJL8	CYN	Cyanate_hydratase	6	2	3	1	1	2	18500	NA	162.281	0.00128932	0.000735428	-6.2732	-7.0532	-6.79699	-7.39562	-7.22759	-7.05153	2.06753	0.10753	1.75316	0.570399	57	0.677251
D7U970	VIT_18s0041g01360	Protein translocon component Tic40, Chloroplast	7	1	5	1	0	1	47400	NA	415.789	0.000579023	0.000178973	-7.07095	-8.50487	-7.28586	-8.33647	-9.26705	-8.50321	2.03903	0.111066	3.23526	0.309095	58	0.68746
F6HHS2	VIT_00s0323g00080	Elongation factor G, chloroplast precursor	2	3	1	5	2	3	85300	NA	748.246	0.00017457	0.000337905	-8.75711	-8.24513	-9.17269	-7.62474	-8.24517	-8.24347	-2.02985	0.112232	0.516624	1.93564	59	0.682901
A5AG98	VITISV_003162		9	4	8	2	2	5	25400	NA	222.807	0.00170582	0.00100489	-6.21068	-6.78239	-6.22667	-7.20178	-7.03374	-6.58005	2.01334	0.114363	1.69752	0.589094	60	0.684273
A5ASI5	VITISV_021416		3	3	2	1	1	2	11800	NA	103.509	0.00158039	0.001153	-6.44256	-6.26705	-6.68379	-6.94595	-6.77792	-6.60186	1.98705	0.117847	1.37067	0.729569	61	0.693561
F6HMU5	VIT_08s0056g00710	Protein kinase C inhibitor	2	2	3	0	0	2	17300	NA	151.754	0.000965005	0.000467959	-7.16164	-6.98613	-6.72993	-8.42717	-8.25914	-6.98447	1.97076	0.120064	2.06216	0.484929	62	0.695211
D7SYG9	VIT_05s0077g00450	Ribosomal protein S1 30S	8	7	8	5	3	2	44700	NA	392.105	0.00107241	0.00066382	-6.88713	-6.83679	-6.79189	-6.97854	-7.2625	-7.93374	1.94353	0.123875	1.61551	0.618999	63	0.705889
F6HLD8	VIT_08s0007g00130	Heat shock protein 70	0	8	0	5	22	5	71000	NA	622.807	0.000281796	0.0013072	-10.1831	-7.17433	-10.0878	-7.44125	-5.86445	-7.60799	-1.9217	0.127022	0.215572	4.63883	64	0.712516
F6HKY4	VIT_08s0007g01570	fructose 1,6-bisphosphatase	7	7	8	0	5	0	44600	NA	391.228	0.00103469	0.000420446	-7.01006	-6.83455	-6.78965	-9.3742	-6.80827	-9.54093	1.91258	0.128364	2.46094	0.40635	65	0.708967
D7T2N7	VIT_05s0094g01520	Late embryogenesis abundant protein	0	5	0	5	4	3	44200	NA	387.719	0.0003079	0.000787214	-9.7091	-7.13569	-9.61386	-6.96729	-6.99993	-7.58602	-1.88808	0.132043	0.391126	2.55672	66	0.718233
A5C0U0	VITISV_016687		4	2	4	0	2	0	39200	NA	343.86	0.000567393	0.000249862	-7.39183	-7.8041	-7.29658	-9.24514	-7.46767	-9.41188	1.8878	0.132086	2.27083	0.440368	67	0.707743
A5B9G1	VITISV_039575		11	4	5	1	2	4	124300	NA	1090.35	0.000329862	0.000167851	-7.60758	-8.37034	-8.24993	-9.30055	-8.62169	-8.36867	1.88246	0.132903	1.96521	0.508851	68	0.70165
E0CRP4	VIT_18s0001g06370	L-ascorbate peroxidase, chloroplast	21	16	25	13	11	14	37500	NA	328.947	0.00330281	0.00265031	-5.78351	-5.8727	-5.51765	-5.90497	-5.89728	-6.00025	1.87657	0.133811	1.2462	0.80244	69	0.696204
Q6Y0E5	Lhca3	Chlorophyll_a/b_binding_protein_Fragment	51	22	37	32	0	0	18000	NA	157.895	0.0118864	0.00469942	-4.17602	-4.82857	-4.39802	-4.29245	-8.2988	-8.63357	1.85226	0.137629	2.52934	0.39536	70	0.705842
D7SS20	VIT_09s0054g00720	Tetratricopeptide repeat (TPR)-containing	2	2	3	0	1	1	45400	NA	398.246	0.000367722	0.000197029	-8.12645	-7.95094	-7.69473	-9.39198	-8.12533	-8.4601	1.84169	0.139326	1.86633	0.53581	71	0.704478
F6HSH9	VIT_14s0006g00630	Dehydroascorbate reductase	23	18	25	16	7	14	32500	NA	285.088	0.00405231	0.00292355	-5.55147	-5.61519	-5.37455	-5.5612	-6.18162	-5.85715	1.82782	0.141586	1.38609	0.721453	72	0.705964
F6HUD1	VIT_02s0025g03600	Glutathione_peroxidase	7	4	5	4	0	1	18800	NA	164.912	0.00180021	0.000853998	-6.14618	-6.4815	-6.36109	-6.3131	-8.34229	-7.57845	1.80347	0.14565	2.10798	0.474387	73	0.716279
F6I6B3	VIT_15s0046g01090	Hydroxyproline-rich glycoprotein	20	16	20	11	9	17	46600	NA	408.772	0.00240825	0.00203382	-6.0484	-6.08996	-5.95316	-6.28257	-6.30559	-6.02945	1.80258	0.1458	1.1841	0.844521	74	0.707327
A5B473	VIT_08s0040g00470	Calmodulin-7 (CAM7)	4	0	0	2	2	3	16800	NA	147.368	0.000601376	0.00126497	-6.54453	-8.56624	-8.64651	-6.78841	-6.62037	-6.61867	-1.80192	0.145912	0.475408	2.10346	75	0.698432
D7TS57	VIT_05s0051g00340	Chaperonin GroEL	3	5	5	9	10	4	61300	NA	537.719	0.00047013	0.00105941	-8.09024	-7.46275	-7.54302	-6.74781	-6.47969	-7.66176	-1.80057	0.146141	0.443767	2.25344	76	0.690324
F6GSG7	VIT_17s0000g10430	Glyceraldehyde-3-phosphate dehydrogenase, cytosolic 3	2	6	4	5	15	6	36700	NA	321.93	0.00074098	0.00201764	-7.91371	-6.78269	-7.23068	-6.78135	-5.57722	-6.78103	-1.79085	0.147804	0.367251	2.72293	77	0.689114
A5BZ28	VITISV_030009	Thioredoxin	5	3	8	8	4	8	11500	NA	100.877	0.00295975	0.0046129	-5.96483	-6.2413	-5.43427	-5.1856	-5.65355	-5.35233	-1.76567	0.152206	0.641625	1.55854	78	0.700536
F6HBF2	VIT_13s0064g01050	ADP,ATP carrier protein 1	4	2	1	4	20	3	52500	NA	460.526	0.00031118	0.00152463	-7.68396	-8.09624	-8.68733	-7.34005	-5.65567	-7.7581	-1.75473	0.154162	0.204102	4.89952	79	0.700558
F6HHQ7	VIT_12s0057g01200	Acetyl-CoA acetyltransferase, cytosolic 1	3	0	1	2	3	2	42300	NA	371.053	0.000243072	0.00052248	-7.71925	-9.48965	-8.47131	-7.71181	-7.20731	-7.87855	-1.74302	0.156285	0.465227	2.14949	80	0.701328
D7TLI1	VIT_18s0001g06720	Rieske [2Fe-2S] domain	9	10	8	10	6	11	30300	NA	265.789	0.00185229	0.00232597	-6.38708	-6.11149	-6.40307	-5.94309	-6.25463	-6.01885	-1.7137	0.161739	0.796354	1.25572	81	0.716845
F6H2E4	VIT_19s0014g03660	LHCII type III, chloroplast precursor	135	121	149	109	114	140	28800	NA	252.632	0.0276341	0.0318888	-3.67863	-3.61218	-3.48506	-3.54777	-3.33509	-3.46522	-1.69749	0.16484	0.866577	1.15397	82	0.721676
P43311		Polyphenol_oxidase_chloroplastic_OS_Vitis_vinifera	12	5	10	4	1	6	67300	NA	590.351	0.000813752	0.000441643	-6.91066	-7.55613	-6.98977	-7.5884	-8.51898	-7.38741	1.68384	0.167499	1.84256	0.542725	83	0.724483
A5BLQ7	VITISV_006145		3	3	5	1	0	3	17900	NA	157.018	0.0013717	0.000712624	-6.85926	-6.68375	-6.31204	-7.36265	-8.29323	-6.68209	1.67525	0.169195	1.92485	0.51952	84	0.723108
F6H3U9	VIT_04s0008g06040	Aspartate_aminotransferase	4	3	3	1	2	2	57400	NA	503.509	0.000390354	0.000289045	-7.77319	-7.849	-7.92927	-8.5279	-7.84904	-8.18381	1.67303	0.169637	1.35049	0.74047	85	0.716467
F6H9A9	THI11	Thiamine_thiazole_synthase_1_chloroplastic	3	2	3	0	2	0	37500	NA	328.947	0.000492908	0.000261189	-7.5988	-7.75977	-7.50356	-9.20081	-7.42333	-9.36754	1.66478	0.171289	1.88717	0.529893	86	0.715031
A5AJY2	VIT_18s0001g00690	Glutathione S-transferase 8 GSTF8	0	2	1	2	1	3	25200	NA	221.053	0.00036425	0.000724829	-9.14722	-7.36227	-7.95336	-7.19387	-7.53666	-7.02413	-1.65279	0.173718	0.502532	1.98992	87	0.716836
A5C7J7	VITISV_044183		2	1	0	1	3	2	21800	NA	191.228	0.000397109	0.000898025	-7.39285	-7.72816	-8.90704	-7.55976	-6.54443	-7.21567	-1.64893	0.174506	0.442202	2.26141	88	0.711906
A5AW35	VIT_04s0023g00410	Photosystem I subunit XI (PSAL)	0	3	0	2	1	3	23300	NA	204.386	0.000401013	0.000783935	-9.06883	-6.94741	-8.97359	-7.11548	-7.45827	-6.94574	-1.63376	0.177648	0.511538	1.95489	89	0.71658
A5BZF5	VIT_18s0001g08250	Tubulin alpha-3 chain	2	0	2	2	16	2	49600	NA	435.088	0.000210902	0.00122814	-8.21493	-9.64885	-8.11968	-7.87102	-5.81591	-8.03775	-1.63368	0.177663	0.171724	5.82329	90	0.708679
F6I134	VIT_03s0038g01780	Triosephosphate_isomerase	37	14	23	9	7	19	34700	NA	304.386	0.00415806	0.00253687	-5.14963	-5.92431	-5.52172	-6.17877	-6.24712	-5.62638	1.63069	0.178291	1.63905	0.610108	91	0.703367
F6HIW7	VIT_13s0047g00170	Ring finger protein	3	1	2	1	0	1	49400	NA	433.333	0.000291154	0.000171727	-7.87441	-8.5462	-8.11564	-8.3778	-9.30838	-8.54454	1.62595	0.179287	1.69545	0.589815	92	0.699611
C5DB50	VIT_08s0056g00200	Putative_23bisphosphoglycerateindependent_phosphoglycerate_mutase	3	2	1	3	8	2	61100	NA	535.965	0.000238093	0.00064736	-8.08698	-8.24794	-8.83903	-7.74307	-6.68773	-8.24627	-1.62242	0.180033	0.367791	2.71894	93	0.694965
A9UFX7	APX	Cytosolic_ascorbate_peroxidase	5	4	0	9	3	8	28000	NA	245.614	0.000729418	0.00187809	-6.85468	-6.87984	-9.15734	-5.96423	-6.79473	-6.24219	-1.61818	0.180935	0.388383	2.57478	94	0.691017
F6GWA8	VIT_06s0061g00270	Chaperonin GroEL	28	27	28	33	18	31	61900	NA	542.982	0.00267766	0.00334545	-6.00284	-5.86305	-5.9076	-5.49729	-5.92303	-5.72559	-1.61248	0.182152	0.800388	1.24939	95	0.688344
F6HZN8	VIT_07s0005g03980	RNA-binding protein Musashi	3	3	2	0	0	3	44100	NA	386.842	0.00042287	0.000232019	-7.76092	-7.58541	-8.00215	-9.36292	-9.19489	-7.58375	1.60562	0.183629	1.82257	0.548676	96	0.686696
D7SIE8	VIT_17s0000g05800	Delta-1-pyrroline-5-carboxylate dehydrogenase (P5CDH)	4	0	0	2	1	4	60500	NA	530.702	0.000166994	0.000337224	-7.82579	-9.84751	-9.92778	-8.06967	-8.41246	-7.64862	-1.60156	0.184509	0.495202	2.01938	97	0.682874
F6HV23	VIT_14s0066g01780	Heavy-metal-associated domain-containing protein	4	4	6	3	2	3	19500	NA	171.053	0.00156123	0.00121925	-6.69356	-6.51805	-6.2306	-6.60097	-6.76941	-6.76771	1.5882	0.187437	1.28048	0.780958	98	0.686632
D7SSS0	VIT_00s0199g00110	Threonine endopeptidase	17	13	9	5	5	0	23000	NA	201.754	0.00342638	0.00136398	-5.50052	-5.58452	-6.01619	-6.31406	-6.14603	-8.8787	1.57204	0.191042	2.51204	0.398083	99	0.69277
Q94G23		MSA	2	1	3	1	0	1	16700	NA	146.491	0.000871964	0.000507983	-7.12634	-7.46166	-6.69463	-7.29326	-8.22384	-7.46	1.55843	0.194133	1.71652	0.582573	100	0.696937
A5AE76	VITISV_001419		3	2	6	2	1	1	73900	NA	648.246	0.000330025	0.000189351	-8.27718	-8.43814	-7.5629	-8.26974	-8.61253	-8.9473	1.55493	0.194936	1.74293	0.573746	101	0.692892
D7T439	VIT_09s0018g01780	ACT domain repeat 1 (ACR1) uridylyltransferase	18	22	28	9	12	17	31400	NA	275.439	0.00436906	0.00314285	-5.75626	-5.38501	-5.22889	-6.07883	-5.63636	-5.63466	1.51768	0.203701	1.39016	0.719342	102	0.716948
F6H042	VIT_18s0001g12000	Geranylgeranyl pyrophosphate synthetase 1, chloroplast precursor	6	3	7	2	0	4	39700	NA	348.246	0.000852855	0.000438696	-7.03678	-7.4803	-6.79843	-7.64838	-9.08978	-7.22733	1.47653	0.213851	1.94407	0.514386	103	0.745362
E0CQV6	VIT_18s0001g00760	Plastocyanin, chloroplast precursor	55	30	48	15	27	29	17000	NA	149.123	0.0152839	0.0108383	-4.04406	-4.4672	-4.08363	-4.97569	-4.23431	-4.49888	1.45353	0.219743	1.41017	0.709134	104	0.758536
A0T2X7	GST2	Glutathione_Stransferase	5	8	0	11	7	6	23700	NA	207.895	0.00122172	0.00275548	-6.68795	-6.07713	-8.99061	-5.60645	-5.86586	-6.34373	-1.43842	0.223705	0.443379	2.25541	105	0.764858
I7EUP9	VDE1	Violaxanthin_deepoxidase_1	4	1	5	1	1	1	54600	NA	478.947	0.000404346	0.000210056	-7.72318	-8.64628	-7.42727	-8.47789	-8.30985	-8.64462	1.43625	0.224278	1.92494	0.519497	106	0.759584
F6HQC5	VIT_03s0063g00680	Zinc metalloprotease pitrilysin sub A	5	5	4	2	3	3	121000	NA	1061.4	0.000251484	0.000200308	-8.31827	-8.14276	-8.4237	-8.76282	-8.25831	-8.59308	1.43582	0.224393	1.25549	0.796502	107	0.75287
D7SY25	VIT_08s0105g00490	Glutaredoxin-related protein;	2	2	3	1	0	2	32500	NA	285.088	0.000513679	0.000326758	-7.79218	-7.61667	-7.36046	-7.95909	-8.88967	-7.615	1.40913	0.231588	1.57205	0.636113	108	0.769817
A5BU73	VITISV_043507		1	0	4	1	3	6	41000	NA	359.649	0.000307508	0.000685909	-8.53533	-9.45844	-7.34148	-8.19142	-7.17609	-6.89182	-1.40692	0.232194	0.448322	2.23054	109	0.764748
D7SR57	VIT_08s0058g00570	Macrophage migration inhibitory factor	15	6	14	4	3	10	12800	NA	112.281	0.00547967	0.00345621	-5.03583	-5.72936	-5.00728	-5.92869	-6.01197	-5.24812	1.39663	0.235036	1.58546	0.630733	110	0.767071
D7TN08	VIT_02s0154g00040	Thylakoid lumenal protein	8	2	6	3	1	2	27700	NA	242.982	0.00120347	0.000673405	-6.40859	-7.45686	-6.58161	-6.95199	-7.63125	-7.4552	1.38499	0.238292	1.78715	0.559551	111	0.770693
A5C7J5	VITISV_038267		4	4	1	3	3	5	39200	NA	343.86	0.000525574	0.00079168	-7.39183	-7.21632	-8.3952	-7.29923	-7.1312	-7.01398	-1.38043	0.239579	0.663873	1.50631	112	0.767937
D7TCA6	VIT_11s0016g00560	Peroxiredoxin_Q	20	15	15	25	9	29	23400	NA	205.263	0.00428421	0.00665587	-5.35954	-5.46361	-5.54388	-4.79737	-5.61673	-4.8184	-1.37563	0.240942	0.643673	1.55358	113	0.765472
A5AS18	VIT_19s0014g04660	flavodoxin-like quinone reductase 1	3	0	1	2	6	1	21700	NA	190.351	0.000473822	0.00133281	-7.05178	-8.82218	-7.80383	-7.04434	-5.92079	-7.7219	-1.35786	0.246054	0.355507	2.81289	114	0.774855
F6HHI1	VIT_12s0057g00020	Protein thylakoid formation1	7	4	2	1	2	2	34200	NA	300	0.000816935	0.000485122	-6.74455	-7.07986	-7.74792	-8.01008	-7.33122	-7.66599	1.35085	0.248103	1.68398	0.593832	115	0.774513
A5BEK8	VITISV_040233		5	4	4	0	0	7	27700	NA	242.982	0.00102155	0.000677882	-6.84391	-6.86907	-6.94934	-8.8979	-8.72986	-6.35658	1.34852	0.248784	1.50697	0.663585	116	0.769944
A5BEM8	VIT_00s0227g00110	Gamma hydroxybutyrate dehydrogenase-like protein	0	2	2	2	2	2	30800	NA	270.175	0.000361928	0.000620621	-9.34789	-7.56294	-7.64321	-7.39454	-7.22651	-7.56128	-1.33987	0.25134	0.58317	1.71477	117	0.771206
Q9M4S1		H+pyrophosphatase_OS_Vitis_vinifera	3	4	2	0	3	0	79300	NA	695.614	0.00026206	0.000161164	-8.3477	-7.92088	-8.58893	-9.9497	-7.83576	-10.1164	1.33604	0.252481	1.62604	0.614992	118	0.768142
A5AE63	VIT_13s0019g04140	LHCA1	7	5	5	4	3	2	26300	NA	230.702	0.00136794	0.00103227	-6.48189	-6.61654	-6.69681	-6.64881	-6.73209	-7.40333	1.33504	0.252778	1.32517	0.75462	119	0.762583
A5AKD8	VIT_18s0001g14400	Peptidylprolyl_cistrans_isomerase	5	5	3	3	7	6	17900	NA	157.018	0.00159002	0.00252029	-6.40728	-6.23177	-6.76402	-6.51536	-5.58518	-6.06305	-1.32905	0.254574	0.630886	1.58507	120	0.7616
A5C1K6	VIT_08s0040g01870	Ribosomal protein L12 (RPL12C) 60S	3	1	0	1	4	2	17800	NA	156.14	0.000586878	0.00126757	-6.85366	-7.52545	-8.70433	-7.35705	-6.09041	-7.01296	-1.32483	0.255843	0.462995	2.15985	121	0.759071
A5AML5	VIT_18s0001g13250	fera_GN_	3	1	2	0	1	1	12800	NA	112.281	0.00112367	0.000698838	-6.52391	-7.1957	-6.76514	-8.12591	-6.85926	-7.19403	1.32321	0.256334	1.60791	0.621924	122	0.754294
E0CR49	VIT_18s0001g02510	Protein disulfide-isomerase A1	10	8	19	15	15	11	55600	NA	487.719	0.00135431	0.00197785	-6.89403	-6.92983	-6.17975	-6.16066	-5.99263	-6.62589	-1.32043	0.257176	0.684736	1.46042	123	0.75062
O65199	SODCP	Superoxide_dismutase_[CuZn]_chloroplastic	6	0	0	2	1	6	21700	NA	190.351	0.000630509	0.00113708	-6.43274	-8.82218	-8.90244	-7.04434	-7.38713	-6.25556	-1.31944	0.257478	0.554497	1.80343	124	0.745441
A5B1D3	VIT_12s0028g01080	Photosystem II oxygen-evolving complex precursor, 23kda PSBP	72	42	53	21	35	41	27800	NA	243.86	0.0117152	0.00895387	-4.26868	-4.62725	-4.47734	-5.1403	-4.47079	-4.6494	1.31119	0.259997	1.30839	0.764296	125	0.746711
F6GUT9	VIT_06s0004g06170	Thylakoid soluble phosphoprotein	4	2	7	4	5	5	9100	NA	79.8246	0.00309303	0.00434388	-5.93142	-6.3437	-5.32536	-5.58751	-5.21881	-5.55358	-1.29923	0.26369	0.712044	1.40441	126	0.751306
A5BCC0	VIT_06s0004g04300	Histone_H2B	5	4	3	3	3	7	16700	NA	146.491	0.00157656	0.00211416	-6.33789	-6.36305	-6.69463	-6.44596	-6.27793	-5.85056	-1.29568	0.264798	0.745713	1.341	127	0.748524
D7SW22	VIT_07s0031g01190	Unknown protein	2	1	3	0	1	1	72600	NA	636.842	0.000200576	0.000123211	-8.5959	-8.93122	-8.16419	-9.86143	-8.59478	-8.92955	1.28605	0.267822	1.6279	0.614287	128	0.751157
F6I0K4	VIT_04s0044g00020	Catalase	7	10	4	5	10	11	56900	NA	499.123	0.000785104	0.00122672	-7.25362	-6.74164	-7.6692	-7.21986	-6.4052	-6.649	-1.28426	0.268388	0.640005	1.56249	129	0.746908
F6I1P0	VIT_01s0146g00310	Pyruvate dehydrogenase E1 component subunit beta	3	2	0	1	4	4	39500	NA	346.491	0.000318461	0.000679377	-7.65076	-7.81173	-9.50143	-8.15415	-6.88751	-7.22228	-1.28057	0.269556	0.468755	2.13331	130	0.744388
A5ARC5	VIT_07s0005g01100	Importin_subunit_alpha	4	1	4	2	0	1	58600	NA	514.035	0.000343157	0.000187837	-7.79388	-8.71699	-7.69864	-8.03776	-9.47917	-8.71532	1.27694	0.270711	1.82689	0.54738	131	0.741873
D7T6M3	VIT_05s0020g02240	Unknown protein	9	4	9	4	0	5	36300	NA	318.421	0.00124783	0.000677699	-6.56775	-7.13946	-6.47251	-6.97106	-9.00025	-6.93712	1.27532	0.27123	1.84127	0.543104	132	0.737662
A5CAF8	VIT_19s0085g00380	Phosphoglycerate_kinase	41	52	35	41	31	49	50100	NA	439.474	0.00511193	0.00607873	-5.41555	-5.00492	-5.47647	-5.07164	-5.17932	-5.0621	-1.27398	0.27166	0.840954	1.18913	133	0.733277
F6HBY4	VIT_09s0018g01610	2-dehydropantoate 2-reductase	12	8	11	0	6	6	32400	NA	284.211	0.00194852	0.00106653	-6.17966	-6.38981	-6.1678	-9.05462	-6.32164	-6.65641	1.27188	0.272331	1.82697	0.547354	134	0.729603
D7TVT2	VIT_02s0025g02780	Ribosomal protein P1 acidic 60S	2	4	4	5	2	5	11400	NA	100	0.00201127	0.00290316	-6.74455	-5.98125	-6.06152	-5.61218	-6.23261	-5.77892	-1.27182	0.272351	0.692786	1.44345	135	0.724251
E0CSM0	VIT_19s0014g02890	Thioredoxin M-type 2	2	4	4	0	0	5	20000	NA	175.439	0.00114642	0.000725234	-7.30667	-6.54337	-6.62364	-8.5722	-8.40416	-6.34104	1.25198	0.278791	1.58076	0.632607	136	0.735925
D7SKQ2	VIT_06s0004g03690	Glutathione S-transferase GSTO1	6	1	6	1	1	2	27000	NA	236.842	0.00102313	0.000503904	-6.65126	-7.94209	-6.55602	-7.77369	-7.60566	-7.4296	1.2081	0.293546	2.0304	0.492513	137	0.769219
F6HKH3	VIT_08s0007g03960	Phosphopyruvate hydratase.	9	6	6	9	17	5	47000	NA	412.281	0.000928868	0.00187188	-6.82608	-7.03006	-7.11033	-6.48217	-5.70323	-7.19545	-1.20359	0.295104	0.496222	2.01523	138	0.767698
A5AM49	VITISV_036417		1	4	1	1	6	4	42000	NA	368.421	0.000362717	0.000781117	-8.55943	-7.28531	-8.46419	-8.21552	-6.58115	-7.28365	-1.18657	0.301057	0.464357	2.15352	139	0.777551
D7SLZ5	VIT_15s0021g01420	Nuclear RNA-binding protein	5	0	0	1	1	5	38700	NA	339.474	0.000307302	0.000517168	-7.17832	-9.4007	-9.48097	-8.13369	-7.96566	-7.00115	-1.18433	0.301848	0.594201	1.68293	140	0.774025
E0CV68	VIT_16s0098g01630	Importin beta-2	1	0	5	4	5	1	105600	NA	926.316	0.000138031	0.000293409	-9.48142	-10.4045	-8.08689	-8.0389	-7.67019	-9.30425	-1.18024	0.303296	0.47044	2.12567	141	0.772221
F6H9B7	VIT_19s0177g00320	Apolipoprotein D	6	7	4	3	2	5	37000	NA	324.561	0.000986071	0.000758056	-6.96634	-6.64773	-7.23883	-7.24147	-7.40991	-6.95622	1.16404	0.309105	1.30079	0.768764	142	0.78147
F6H561	VIT_12s0028g01250	ATP-dependent Clp protease proteolytic subunit (ClpP4)	3	5	5	3	1	3	31200	NA	273.684	0.000923684	0.000666335	-7.41488	-6.78739	-6.86765	-7.07097	-7.75024	-7.23771	1.1609	0.310242	1.38622	0.721388	143	0.77886
D7U543	VIT_03s0038g02510	Glyoxylate reductase	11	6	6	6	2	5	42300	NA	371.053	0.00111668	0.000842079	-6.52967	-6.9247	-7.00497	-6.7563	-7.54378	-7.09009	1.14328	0.316697	1.3261	0.754089	144	0.789544
D7T043	VIT_12s0034g01080	3isopropylmalate_dehydrogenase	3	1	2	2	1	4	55200	NA	484.211	0.000260561	0.000369602	-7.98543	-8.65721	-8.22666	-7.97799	-8.32078	-7.55694	-1.14287	0.316852	0.704979	1.41848	145	0.784481
Q0ZJ07	petA	Apocytochrome_f	43	26	32	25	19	23	35300	NA	309.649	0.0056184	0.00489482	-5.01835	-5.33845	-5.21463	-5.20852	-5.30875	-5.45694	1.13914	0.318232	1.14783	0.871213	146	0.782502
A5B8K3	VIT_14s0066g00960	Glutaredoxin	5	2	5	2	2	2	11800	NA	103.509	0.00220335	0.00161993	-5.99058	-6.60352	-5.89534	-6.43513	-6.26709	-6.60186	1.12196	0.324676	1.36015	0.735211	147	0.792916
Q850K5		Nonspecific_lipidtransfer_protein_OS_Vitis_vinifera	7	8	8	6	3	6	11700	NA	102.632	0.00412649	0.00348223	-5.67191	-5.37124	-5.45151	-5.4711	-5.92211	-5.63784	1.12158	0.324818	1.18502	0.84387	148	0.787902
D7SPN1	VIT_04s0023g00740	Thioredoxin F-type 2 (Trx-F2)	9	4	10	4	4	4	18600	NA	163.158	0.00254109	0.00184985	-5.8991	-6.4708	-5.70377	-6.3024	-6.13437	-6.46914	1.11141	0.328689	1.37367	0.727975	149	0.791941
D7TWR2	VIT_14s0066g01410	Peptidylprolyl isomerase	18	16	24	4	9	20	49200	NA	431.579	0.00236827	0.00169751	-6.20535	-6.14425	-5.82921	-7.27513	-6.35989	-5.92552	1.11123	0.328761	1.39514	0.716772	150	0.786835
Q0MX13	PIP2;2	Aquaporin_PIP2;2	0	5	2	2	15	2	29600	NA	259.649	0.000592761	0.0019571	-9.30815	-6.73474	-7.60347	-7.3548	-5.36222	-7.52154	-1.10727	0.330277	0.302877	3.30167	151	0.785228
D7T2G6	VIT_05s0094g00780	Cysteine_synthase	6	3	3	0	3	2	40600	NA	356.14	0.00064003	0.000420025	-7.05919	-7.50272	-7.58299	-9.28023	-7.16629	-7.83753	1.10626	0.330667	1.52379	0.656258	152	0.780984
F6HBE1	VIT_13s0064g01080	Thylakoid lumenal 19 kDa protein, chloroplast precursor	19	12	14	8	4	16	26700	NA	234.211	0.00337432	0.00262693	-5.54148	-5.81065	-5.7425	-6.02791	-6.49587	-5.53136	1.10421	0.331458	1.28451	0.778506	153	0.777735
A5BEM6	VIT_17s0000g00900	Glutamate 1-semialdehyde aminotransferase	4	1	3	0	1	2	50400	NA	442.105	0.000359935	0.00021987	-7.64314	-8.56624	-7.79921	-9.49646	-8.22981	-8.05375	1.10054	0.332874	1.63703	0.610861	154	0.775985
Q2QCI7	LTP1	Nonspecific_lipidtransfer_protein	5	3	0	4	2	4	11800	NA	103.509	0.00155008	0.0024098	-5.99058	-6.26705	-8.29323	-5.84734	-6.26709	-6.01408	-1.09699	0.33425	0.643238	1.55463	155	0.774166
F6HTU5	VIT_14s0030g01590	Rubredoxin	4	2	4	3	3	3	22100	NA	193.86	0.00100642	0.00121091	-6.81873	-7.231	-6.72348	-6.72613	-6.5581	-6.89287	-1.08409	0.339297	0.831121	1.20319	156	0.780818
A5AER7	VITISV_000418		19	11	8	4	5	12	74300	NA	651.754	0.00102492	0.000733293	-6.56492	-6.91748	-7.30003	-7.68735	-7.31865	-6.83244	1.0794	0.341152	1.3977	0.71546	157	0.780086
F6HBE7	VIT_13s0064g00160	Unknown protein	5	8	2	4	0	2	40600	NA	356.14	0.000810133	0.000448066	-7.22625	-6.61542	-7.91946	-7.08301	-9.1122	-7.83753	1.07892	0.341342	1.80806	0.553078	158	0.77558
A5AP35	VIT_19s0014g05080	Oxygen evolving enhancer 3 (PsbQ)	3	3	2	0	0	5	25000	NA	219.298	0.000745942	0.000580187	-7.19334	-7.01783	-7.43457	-8.79534	-8.62731	-6.56418	1.07273	0.3438	1.28569	0.777791	159	0.776253
F6H7M1	VIT_10s0116g01740	ATP synthase gamma chain 1t (ATPC1)	6	14	5	3	2	7	210300	NA	1844.74	0.000253839	0.000153689	-8.70396	-7.7261	-8.77577	-8.97909	-9.14753	-8.38369	1.0599	0.348949	1.65164	0.605457	160	0.782955
Q9FS43	PR102	Pathogenesisrelated_protein_10	12	7	12	6	23	14	17100	NA	150	0.00368232	0.00687416	-5.54058	-5.87589	-5.44533	-5.85059	-4.39736	-5.21498	-1.05876	0.349408	0.535675	1.8668	161	0.779115
A5BVF4	VITISV_027630		136	64	105	65	55	68	33200	NA	291.228	0.0177554	0.0143785	-3.81345	-4.3876	-3.97582	-4.20382	-4.20145	-4.32577	1.05112	0.352512	1.23485	0.809812	162	0.781184
D7TKA1	VIT_10s0003g03830	S-2-hydroxy-acid oxidase, peroxisomal	7	10	11	10	9	8	40900	NA	358.772	0.0014291	0.00178546	-6.92345	-6.41147	-6.40077	-6.24307	-6.17512	-6.62112	-1.04871	0.353495	0.800414	1.24935	163	0.778557
F6GTZ8	VIT_06s0004g03000	SNO glutamine amidotransferase	1	1	4	2	2	2	26900	NA	235.965	0.000547978	0.0007106	-8.11389	-7.93838	-6.92003	-7.25915	-7.09112	-7.42589	-1.03694	0.358332	0.771149	1.29677	164	0.784397
D7TJ75	VIT_08s0007g03250	Unknown protein	3	4	1	0	1	2	37100	NA	325.439	0.00050709	0.000298692	-7.58808	-7.16126	-8.34014	-9.19008	-7.92344	-7.74738	1.03538	0.358978	1.69771	0.58903	165	0.78105
A5AIE0	VIT_14s0060g00820	3-beta hydroxysteroid dehydrogenase	11	10	5	9	6	10	42300	NA	371.053	0.00127183	0.00155595	-6.52967	-6.44513	-7.17202	-6.37681	-6.58827	-6.44347	-1.03466	0.359276	0.817402	1.22339	166	0.776988
D7TD70	VIT_12s0057g01000	Unknown protein	7	3	6	0	2	6	12900	NA	113.158	0.00261082	0.00175291	-5.76955	-6.35618	-5.81741	-8.13369	-6.35622	-5.73548	1.0241	0.363679	1.48942	0.671404	167	0.781802
F6HW56	VIT_03s0097g00530	Molecular chaperone DnaK	9	6	13	6	5	5	72700	NA	637.719	0.000790024	0.000613167	-7.26228	-7.46626	-6.81564	-7.29786	-7.29688	-7.63165	1.0239	0.363764	1.28843	0.776138	168	0.777328
D7T1C8	VIT_06s0009g02300	Cysteine desulfurase	2	3	3	0	1	3	50300	NA	441.228	0.000374301	0.000262779	-8.22894	-7.71696	-7.79723	-9.49447	-8.22782	-7.7153	1.02296	0.364154	1.4244	0.702052	169	0.773559
F6HUY7	VIT_14s0066g01110	Ribosomal protein L12-1, chloroplast (CL12-A) 50S	11	5	7	6	5	12	19700	NA	172.807	0.0023894	0.00302191	-5.7655	-6.32759	-6.0977	-5.99213	-5.99116	-5.50494	-1.01782	0.36632	0.790693	1.26471	170	0.773583
F6I5I9	VIT_15s0024g00040	LHCA3 (Photosystem I light harvesting complex gene 3)	91	38	60	48	26	36	29500	NA	258.772	0.0123705	0.00947494	-4.09528	-4.78545	-4.41373	-4.38614	-4.82253	-4.83713	1.00856	0.37024	1.3056	0.765932	171	0.777289
A8QK92	GER6	Germinlike_protein_6	17	8	6	7	11	13	21500	NA	188.596	0.00289479	0.00381891	-5.43308	-5.9797	-6.32824	-5.93647	-5.34099	-5.51542	-1.00394	0.372215	0.758017	1.31923	172	0.77689
F6HC03	VIT_13s0067g00270	Ribosomal protein P0 (RPP0A) acidic 60S	0	7	3	6	6	2	34300	NA	300.877	0.000693282	0.00119983	-9.45552	-6.57196	-7.41437	-6.54666	-6.37863	-7.66891	-1.00231	0.372908	0.577818	1.73065	173	0.773839
A5B3K2	VIT_01s0011g00560	DREPP plasma membrane polypeptide	1	3	2	2	2	2	20900	NA	183.333	0.000721035	0.0009146	-7.86151	-6.8387	-7.25544	-7.00678	-6.83874	-7.17351	-0.999801	0.373987	0.788361	1.26845	174	0.771616
F6HAK4	VIT_16s0022g01840	Clp amino terminal domain-containing protein	2	2	4	2	1	1	25000	NA	219.298	0.000746514	0.000559721	-7.52981	-7.3543	-6.84678	-7.1859	-7.5287	-7.86346	0.997158	0.375123	1.33373	0.74978	175	0.769538
A5C352	VITISV_003925		4	2	2	2	0	2	25700	NA	225.439	0.000712266	0.000511424	-6.96964	-7.38192	-7.46218	-7.21352	-8.65492	-7.38025	0.996249	0.375514	1.39271	0.718024	176	0.765964
A5AT54	VITISV_030793		2	2	2	0	1	2	27500	NA	241.228	0.000535502	0.000402962	-7.62512	-7.44961	-7.52988	-8.89065	-7.62401	-7.44795	0.99001	0.378211	1.32891	0.752494	177	0.767107
A5AFR3	VIT_06s0004g04270	fera_GN_	4	4	4	1	5	0	15800	NA	138.596	0.00167768	0.00134657	-6.48316	-6.30765	-6.38792	-7.23786	-5.77055	-8.50321	0.982853	0.381326	1.24589	0.802639	178	0.769078
A5B8T4	VIT_10s0071g01160	ferredoxin-thioredoxin reductase	4	1	5	2	0	2	18100	NA	158.772	0.00121974	0.000726165	-6.61906	-7.54216	-6.32315	-6.86294	-8.30434	-7.02967	0.97616	0.384259	1.6797	0.595345	179	0.770664
D7SSS3	VIT_00s0199g00150	Threonine endopeptidase	18	12	8	6	0	16	23000	NA	201.754	0.00332588	0.00231078	-5.44495	-5.66148	-6.12741	-6.14701	-8.54393	-5.38219	0.972251	0.38598	1.43929	0.694789	180	0.769816
Q0ZIW7	psaC	Photosystem_I_ironsulfur_center	12	11	11	11	10	9	9000	NA	78.9474	0.00772561	0.00896347	-4.89872	-4.80659	-4.88686	-4.63819	-4.56113	-4.99599	-0.965205	0.3891	0.8619	1.16023	181	0.771751
A5AY42	VIT_13s0019g03860	F-type H+-transporting ATPase d chain	9	10	8	3	5	9	19800	NA	173.684	0.00283457	0.00230054	-5.96162	-5.68602	-5.9776	-6.61624	-5.99622	-5.78444	0.96368	0.389779	1.23213	0.811602	182	0.768849
A5C962	VIT_16s0050g00080	Remorin	9	6	6	3	5	5	21700	NA	190.351	0.00201183	0.00170532	-6.05325	-6.25723	-6.33749	-6.70787	-6.08785	-6.42262	0.959507	0.391639	1.17974	0.847644	183	0.768298
F6HBJ7	VIT_03s0088g01290	Inorganic pyrophosphatase	4	3	13	5	6	9	16800	NA	147.368	0.0025053	0.00318955	-6.54453	-6.62033	-5.35067	-5.99995	-5.66486	-5.62014	-0.957776	0.392414	0.785472	1.27312	184	0.765633
D7U1W8	VIT_14s0128g00050	Thylakoid lumenal 18.3 kDa protein	14	21	13	9	11	8	32100	NA	281.579	0.0030646	0.00238233	-6.02193	-5.45252	-5.99815	-6.10088	-5.74179	-6.37884	0.953218	0.394458	1.28639	0.777369	185	0.765462
A5B427	VIT_03s0180g00070	Cyclase	10	5	9	0	6	6	29900	NA	262.281	0.0016461	0.00115571	-6.27371	-6.74483	-6.27855	-8.97432	-6.24134	-6.57611	0.950673	0.395604	1.42432	0.702089	186	0.763558
D7FBC0	VIT_07s0005g03360	Malate_dehydrogenase	4	10	6	5	21	6	35500	NA	311.404	0.00121804	0.00259048	-7.29268	-6.26987	-6.82972	-6.7481	-5.21676	-6.74778	-0.949157	0.396288	0.470201	2.12675	187	0.760788
F6H9S5	VIT_19s0085g01030	Metacaspase TYPE-II	2	1	3	2	1	3	46200	NA	405.263	0.000315191	0.000395361	-8.14392	-8.47923	-7.7122	-7.80001	-8.1428	-7.63027	-0.946885	0.397314	0.797221	1.25436	188	0.758701
F6GTP0	VIT_17s0000g03310	Heat shock protein 70	35	25	43	39	21	36	75600	NA	663.158	0.00269222	0.00319929	-5.98315	-6.13849	-5.68468	-5.53247	-5.97269	-5.7782	-0.946043	0.397695	0.841506	1.18835	189	0.75541
Q0ZJ13	atpB	ATP_synthase_subunit_beta_chloroplastic	43	56	36	36	34	54	53700	NA	471.053	0.0050314	0.00580192	-5.43788	-5.00089	-5.51809	-5.26942	-5.15774	-5.03527	-0.945264	0.398048	0.867194	1.15314	190	0.752101
D7U5C7	VIT_03s0038g01380	Calcium-binding EF hand	4	2	4	1	0	5	37500	NA	328.947	0.000593114	0.000454097	-7.34749	-7.75977	-7.25225	-8.10219	-9.03277	-6.96965	0.943526	0.398836	1.30614	0.765614	191	0.749645
A5BN09	VITISV_043951		10	11	0	5	26	5	41700	NA	365.789	0.00106236	0.0025121	-6.60635	-6.33987	-9.55563	-6.90907	-5.16864	-7.07581	-0.932172	0.404017	0.422898	2.36464	192	0.755428
F6HAM6	VIT_16s0022g01440	Transketolase, chloroplast precursor	19	19	13	16	17	14	78800	NA	691.228	0.00130781	0.00158468	-6.62373	-6.44821	-6.89621	-6.44687	-6.22	-6.74282	-0.931972	0.404109	0.825283	1.21171	193	0.751685
F6HTI7	VIT_03s0017g00940	Cytochrome_b6f_complex_ironsulfur_subunit	12	9	13	8	9	0	20600	NA	180.702	0.00335929	0.00247022	-5.72679	-5.82572	-5.55459	-5.76854	-5.48928	-8.76849	0.92444	0.407578	1.35992	0.73534	194	0.754229
F6HKH2	VIT_08s0007g03970	Peroxiredoxin type 2	7	8	0	6	5	5	24400	NA	214.035	0.00133335	0.00182694	-6.40691	-6.10623	-9.01971	-6.2061	-6.20512	-6.53989	-0.923555	0.407987	0.729829	1.37018	195	0.751114
E0CT43	VIT_19s0014g05020	Histone_H2A	2	5	4	2	5	6	14000	NA	122.807	0.00179009	0.00261556	-6.94999	-5.98603	-6.26696	-6.60608	-5.64959	-5.81731	-0.91657	0.411229	0.6844	1.46113	196	0.75322
F6HZE1	VIT_07s0005g02220	LHCII type I CAB-1	132	131	152	124	0	157	28200	NA	247.368	0.0289974	0.0231275	-3.67997	-3.51203	-3.44414	-3.39833	-8.74775	-3.32995	0.898267	0.419826	1.2538	0.797573	197	0.765064
A5AQ13	VITISV_044129	Aldehyde_dehydrogenase	5	3	3	0	1	6	59600	NA	522.807	0.000405969	0.000329308	-7.61013	-7.88661	-7.96688	-9.66412	-8.39747	-7.26591	0.886237	0.425557	1.23279	0.811166	198	0.771591
Q6B4V4	cpn21	Chloroplast_chaperonin_21	8	12	9	8	2	8	26400	NA	231.579	0.00229427	0.00178321	-6.36052	-5.79935	-6.15406	-6.01662	-7.07236	-6.18335	0.871971	0.432437	1.2866	0.777245	199	0.780125
D7TLP9	VIT_13s0019g02090	Thylakoid lumenal 15 kDa protein 1	5	3	2	3	2	4	23400	NA	205.263	0.000949892	0.00110734	-6.67521	-6.95169	-7.36843	-6.78329	-6.95173	-6.69871	-0.871668	0.432584	0.857815	1.16575	200	0.776488
F6HNS9	VIT_13s0019g02490	Subtilisin protease C1	16	4	13	2	7	6	158700	NA	1392.11	0.00041396	0.000268364	-7.49088	-8.61465	-7.59631	-9.03404	-7.7674	-8.24527	0.871201	0.432811	1.54253	0.648284	201	0.77303
D7SNZ1	VIT_04s0023g03510	Ferredoxin:nadp+ Oxidoreductase PETH	17	29	0	15	11	19	40500	NA	355.263	0.00235103	0.00284237	-6.06633	-5.36863	-9.52643	-5.84378	-5.97424	-5.78094	-0.871014	0.432902	0.827137	1.20899	202	0.769365
D7SRD7	VIT_18s0072g00400	Thioredoxin y1 ATY1	3	1	2	1	2	3	19500	NA	171.053	0.000737589	0.000960385	-6.94488	-7.61667	-7.18611	-7.44827	-6.76941	-6.76771	-0.84726	0.444568	0.768014	1.30206	203	0.786206
F6H3H7	VIT_04s0008g05590	F-type H+-transporting ATPase b chain CfoII	39	15	21	20	0	27	23400	NA	205.263	0.00624188	0.0047856	-4.70366	-5.46361	-5.21667	-5.01563	-8.56117	-4.8886	0.839034	0.448667	1.3043	0.766692	204	0.789566
A5C997	VIT_16s0100g01280	Cytochrome b5 domain-containing protein	4	0	3	1	4	3	23500	NA	206.14	0.000681189	0.00105102	-6.88015	-8.90186	-7.03622	-7.63485	-6.36821	-6.95429	-0.832073	0.452159	0.64812	1.54292	205	0.791829
F6HVW3	VIT_18s0164g00030	ATP synthase delta chain, chloroplast precursor	20	14	22	20	13	16	26400	NA	231.579	0.00423847	0.00482191	-5.48017	-5.65093	-5.29183	-5.13626	-5.38596	-5.52006	-0.829462	0.453474	0.879002	1.13765	206	0.790278
D7SPB2	VIT_04s0023g02050	Inorganic pyrophosphatase	5	2	8	5	2	0	24300	NA	213.158	0.00131294	0.0009224	-6.71295	-7.3259	-6.18239	-6.36905	-6.98947	-8.93368	0.821601	0.457452	1.42339	0.702548	207	0.793359
D7SNS5	VIT_05s0029g00240	Pentatricopeptide (PPR) repeat-containing	7	3	6	2	1	7	52300	NA	458.772	0.000643968	0.000512639	-7.16932	-7.75595	-7.21718	-7.92402	-8.26682	-6.99215	0.816594	0.460001	1.25618	0.796063	208	0.793944
F6HH07	VIT_11s0016g03510	Elongation_factor_Ts	3	2	0	1	1	4	122800	NA	1077.19	0.000102437	0.000145587	-8.78502	-8.94598	-10.6357	-9.28841	-9.12038	-8.35653	-0.811612	0.462548	0.703612	1.42124	209	0.79452
D7TJE0	VIT_10s0003g00300	Acclimation of photosynthesis to environment	3	1	2	0	1	2	44300	NA	388.596	0.000324672	0.000250146	-7.76545	-8.43724	-8.00668	-9.36745	-8.1008	-7.92475	0.796955	0.470105	1.29793	0.770456	210	0.803656
A5BV65	VITISV_041523	Triosephosphate_isomerase	8	12	11	0	10	9	27200	NA	238.596	0.00237152	0.00194514	-6.39038	-5.8292	-5.99285	-8.87968	-5.66713	-6.10198	0.79624	0.470476	1.21921	0.820206	211	0.800478
A5BHP1	VITISV_041995	ATPdependent_Clp_protease_proteolytic_subunit	3	3	9	6	4	4	47600	NA	417.544	0.000681229	0.00082889	-7.8373	-7.66179	-6.74353	-6.87435	-7.07404	-7.40881	-0.790682	0.473369	0.821857	1.21676	212	0.801601
F6H7Q2	VIT_02s0109g00080	Phosphoribulokinase	50	0	59	27	25	36	45200	NA	396.491	0.00461387	0.00494517	-5.11635	-9.55596	-4.85711	-5.38023	-5.2877	-5.26384	-0.786202	0.47571	0.933004	1.07181	213	0.801784
D7TQU9	VIT_08s0040g00850	Thylakoid lumenal 20 kDa protein	5	7	6	3	3	6	28800	NA	252.632	0.00134138	0.00115174	-6.88285	-6.39719	-6.62056	-6.99093	-6.8229	-6.53863	0.781742	0.47805	1.16465	0.858626	214	0.801962
D7T838	VIT_19s0090g01210	Trigger factor type chaperone	1	1	6	2	2	3	61200	NA	536.842	0.000305182	0.000347246	-8.93591	-8.7604	-7.37433	-8.08117	-7.91314	-7.91144	-0.781154	0.47836	0.878865	1.13783	215	0.798749
A5AT21	VITISV_006707		13	14	24	16	0	19	69100	NA	606.14	0.00149502	0.00122716	-6.86009	-6.61312	-6.16887	-6.31551	-9.64399	-6.31519	0.77808	0.479978	1.21828	0.82083	216	0.797741
A5JPK6	GDH	Lgalactose_dehydrogenase	2	2	2	1	1	2	34600	NA	303.509	0.000425616	0.00039322	-7.85479	-7.67928	-7.75955	-8.02171	-7.85367	-7.67762	0.775137	0.481532	1.08239	0.923885	217	0.796636
Q0ZIZ3	psbB	Photosystem_II_CP47_chlorophyll_apoprotein	16	19	15	15	8	11	56100	NA	492.105	0.00181147	0.00158767	-6.451	-6.10844	-6.41828	-6.16961	-6.60235	-6.63484	0.771176	0.483629	1.14097	0.87645	218	0.796435
A5ATU0	VITISV_031883		7	5	13	5	6	2	27700	NA	242.982	0.00186726	0.00139459	-6.53376	-6.6684	-5.85073	-6.5	-6.16491	-7.4552	0.76993	0.48429	1.33893	0.746864	219	0.793882
D7UCZ6	VIT_13s0067g00710	Nascent polypeptide associated complex alpha chain	7	0	6	2	6	5	22000	NA	192.982	0.00124005	0.00170306	-6.30337	-8.83591	-6.35122	-7.05807	-5.93452	-6.43635	-0.765896	0.486436	0.728135	1.37337	220	0.793774
F6H392	VIT_04s0008g00820	KH domain-containing protein	2	4	3	0	2	3	71700	NA	628.947	0.000292331	0.000225991	-8.58343	-7.82013	-8.15171	-9.84896	-8.07148	-8.06978	0.756086	0.491682	1.29355	0.773065	221	0.798706
F6HM73	VIT_10s0003g00890	Magnesium-chelatase subunit chlI, chloroplast precursor	9	2	6	2	3	3	46400	NA	407.018	0.000757019	0.000522354	-6.81323	-7.97272	-7.09748	-7.80433	-7.29982	-7.63459	0.752074	0.493841	1.44924	0.690015	222	0.798598
Q6XGX6	PsaN	Putative_photosystem_I_reaction_center_subunit_N_Fragment	0	18	22	11	10	14	9800	NA	85.9649	0.00863647	0.00932172	-8.20276	-4.41633	-4.30085	-4.72335	-4.64629	-4.65829	-0.751924	0.493922	0.926489	1.07934	223	0.795147
D7TMH3	VIT_13s0019g03350	Sedoheptulose-1,7-bisphosphatase (SBPase), Chloroplast	40	41	45	37	21	32	42500	NA	372.807	0.00589507	0.00537113	-5.27543	-5.07553	-5.06378	-5.00848	-5.39674	-5.31832	0.751405	0.494202	1.09755	0.911123	224	0.792046
A5BEV9	VITISV_001037		0	0	6	1	2	1	37400	NA	328.07	0.000394517	0.000386493	-9.54204	-9.36653	-6.88185	-8.09952	-7.42066	-8.26626	-0.744653	0.497852	1.02076	0.979663	225	0.79435
A5C7S0	VITISV_014671		2	4	3	1	4	0	45300	NA	397.368	0.000462696	0.000403754	-8.12424	-7.36095	-7.69253	-8.29116	-7.02451	-9.55651	0.739685	0.50055	1.14599	0.872612	226	0.795122
D7SKR5	VIT_06s0004g03550	L-ascorbate peroxidase 1, cytosolic (APX1)	23	24	22	25	12	28	27500	NA	241.228	0.0050397	0.00591158	-5.38441	-5.16723	-5.33266	-4.95882	-5.50374	-5.01434	-0.733629	0.503856	0.852514	1.173	227	0.796846
D7TZU0	VIT_09s0002g01450	Unknown protein	1	4	1	3	0	0	32700	NA	286.842	0.000465875	0.000348467	-8.30914	-7.03501	-8.21389	-7.11793	-8.89581	-9.23058	0.727055	0.507461	1.33693	0.747984	228	0.799028
D7T6Q0	VIT_05s0020g02540	Endo-1,3;1,4-beta-D-glucanase precursor	8	5	7	8	0	6	25600	NA	224.561	0.00162902	0.00143877	-6.32975	-6.58956	-6.35967	-5.98584	-8.65102	-6.42084	0.714717	0.514279	1.13223	0.883216	229	0.806228
D7SIZ7	VIT_17s0000g03620	Chaperonin 21, Chloroplast	4	11	9	4	4	5	26300	NA	230.702	0.00194974	0.00138949	-6.99272	-5.87894	-6.15026	-6.64881	-6.48078	-6.61487	0.710009	0.516899	1.40321	0.712653	230	0.806811
D7TBJ2	VIT_11s0016g03440	Lactoylglutathione lyase	3	3	0	3	2	1	40000	NA	350.877	0.0003678	0.000487569	-7.66334	-7.48783	-9.51401	-7.31943	-7.48787	-8.33347	-0.705684	0.519314	0.754355	1.32564	231	0.807072
D7SGV3	VIT_17s0000g01730	Adenylate kinase	7	2	11	1	4	4	27000	NA	236.842	0.00153289	0.000993903	-6.50816	-7.43126	-5.98547	-7.77369	-6.50704	-6.84181	0.703255	0.520674	1.5423	0.648384	232	0.805698
F6GWQ0	VIT_04s0023g03010	Fructosebisphosphate_aldolase	8	15	5	9	0	9	42800	NA	375.439	0.0013807	0.00106929	-6.8437	-6.06741	-7.18377	-6.38856	-9.16497	-6.5553	0.700929	0.521978	1.29123	0.774453	233	0.80425
F6HKA4	VIT_08s0007g05260	Glutamate synthase (GLU1), ferredoxin-dependent	4	12	2	3	2	2	177600	NA	1557.89	0.000223159	0.000121842	-8.90268	-7.70552	-9.39523	-8.81009	-8.97853	-9.3133	0.700041	0.522477	1.83155	0.545986	234	0.801578
D7TJ46	VIT_08s0007g03610	Monodehydroascorbate reductase	4	6	4	3	4	1	47300	NA	414.912	0.00065059	0.000538569	-7.57966	-7.03642	-7.48442	-7.48706	-7.06772	-8.5011	0.696451	0.524497	1.208	0.827816	235	0.801252
D7U3G3	VIT_07s0005g05850	Unknown protein	4	3	0	2	2	2	20800	NA	182.456	0.00079334	0.000918997	-6.7581	-6.83391	-8.86008	-7.00198	-6.83395	-7.16872	-0.694096	0.525825	0.863267	1.15839	236	0.799877
A5BTM9	rbcL	RuBisCo_large_subunit	263	277	137	236	143	232	52500	NA	460.526	0.0254097	0.0289918	-3.61399	-3.38671	-4.16917	-3.37818	-3.70976	-3.56198	-0.689381	0.528491	0.876444	1.14097	237	0.800541
F6HQM5	VIT_03s0063g02610	GRP7 (cold, circadian rhythm, and RNA binding 2)	4	2	2	2	0	3	16300	NA	142.982	0.00112302	0.000937418	-6.51431	-6.92659	-7.00686	-6.75819	-8.1996	-6.58846	0.686466	0.530144	1.19799	0.83473	238	0.79967
F6HHU0	VIT_01s0127g00740	Quinone oxidoreductase, chloroplast precursor	5	9	5	7	1	4	40000	NA	350.877	0.00102322	0.000825544	-7.21136	-6.4893	-7.11612	-6.55729	-7.9987	-7.23486	0.685055	0.530945	1.23945	0.806806	239	0.797529
E2JF17	VIT_00s0252g00130	EFhand_calciumbinding_protein	4	3	4	2	3	2	29700	NA	260.526	0.000820693	0.000744138	-7.1143	-7.1901	-7.01905	-7.35817	-6.85367	-7.52491	0.663103	0.543526	1.10288	0.90672	240	0.813025
Q0ZJ34	atpF	ATP_synthase_subunit_b_chloroplastic	13	15	15	10	3	18	21100	NA	185.088	0.00415754	0.00362435	-5.67381	-5.36015	-5.44042	-5.58122	-6.51179	-5.18156	0.658359	0.546273	1.14711	0.871753	241	0.813742
A5AKB1	VITISV_012048		17	17	23	16	16	16	30500	NA	267.544	0.00376701	0.00413639	-5.78275	-5.60724	-5.39271	-5.49768	-5.32965	-5.66442	-0.652985	0.549395	0.9107	1.09806	242	0.815012
A5AX80	VITISV_011142		3	1	2	2	3	1	16000	NA	140.351	0.000898937	0.00124779	-6.74705	-7.41884	-6.98828	-6.73962	-6.23511	-7.41718	-0.643575	0.554893	0.720425	1.38807	243	0.81978
P51118	GS11	Glutamine_synthetase_cytosolic_isozyme_1	44	20	32	21	19	23	39200	NA	343.86	0.00477863	0.00415029	-5.10041	-5.69997	-5.31942	-5.48394	-5.41355	-5.56173	0.627465	0.564393	1.1514	0.86851	244	0.830397
D7TPX1	VIT_03s0063g02020	Tic Complex Tic62 Subunit	4	4	0	2	1	5	56600	NA	496.491	0.000329227	0.000398204	-7.75916	-7.58365	-9.86114	-8.00304	-8.34583	-7.38131	-0.626414	0.565016	0.826779	1.20951	245	0.827921
A5AHY0	VIT_00s0317g00050	Dehydroascorbate reductase	2	3	5	2	3	4	23700	NA	207.895	0.000960503	0.00111281	-7.47641	-6.96443	-6.59271	-7.1325	-6.628	-6.71145	-0.624002	0.566449	0.863134	1.15857	246	0.826647
F6HNV2	VIT_13s0019g02050	Ribulose bisphosphate carboxylase/oxygenase activase, chloroplast	90	72	116	94	60	83	48000	NA	421.053	0.0113724	0.0124487	-4.59308	-4.63933	-4.24529	-4.20592	-4.48384	-4.49641	-0.621453	0.567966	0.913547	1.09463	247	0.825505
D7SW18	VIT_07s0031g01150	Peptidylprolyl_cistrans_isomerase	2	2	3	0	1	4	21600	NA	189.474	0.000772897	0.000710839	-7.38363	-7.20812	-6.95191	-8.64916	-7.38251	-6.61867	0.609504	0.575114	1.0873	0.919707	248	0.832524
F6GUY5	VIT_06s0004g05230	Plastid transcriptionally active18	4	8	5	3	2	6	55000	NA	482.456	0.00067285	0.000548807	-7.73048	-6.91898	-7.43457	-7.63789	-7.80633	-7.18558	0.604505	0.578122	1.22602	0.815646	249	0.833517
F6I0H8	VIT_04s0044g00710	UTP--glucose-1-phosphate uridylyltransferase	4	9	2	2	17	4	53600	NA	470.175	0.00062005	0.00127191	-7.7047	-6.78197	-8.19724	-7.94858	-5.83463	-7.52753	-0.596221	0.583129	0.487495	2.0513	250	0.837374
F6HC67	VIT_13s0067g03290	Ribosomal protein L10	0	2	7	2	6	1	25300	NA	221.93	0.000829595	0.00114316	-9.15118	-7.36623	-6.34789	-7.19783	-6.07429	-7.87539	-0.588383	0.587893	0.725705	1.37797	251	0.840851
F6H5T9	VIT_14s0108g00870	Malate dehydrogenase precursor	12	12	9	18	7	8	45600	NA	400	0.00148523	0.00191327	-6.52141	-6.3459	-6.7006	-5.78545	-6.52029	-6.7299	-0.583424	0.590921	0.77628	1.2882	252	0.841828
F6HY26	VIT_09s0002g02340	6-phosphogluconate dehydrogenase	12	7	8	6	9	8	38200	NA	335.088	0.00144226	0.00164736	-6.34433	-6.67965	-6.63475	-6.65435	-6.10683	-6.55282	-0.579489	0.59333	0.875498	1.14221	253	0.841918
D7TPC0	VIT_07s0104g00420	Endo-1,3;1,4-beta-D-glucanase precursor	7	2	8	5	2	2	25500	NA	223.684	0.0013915	0.00104655	-6.451	-7.3741	-6.2306	-6.41725	-7.03767	-7.37244	0.573752	0.596854	1.32961	0.7521	254	0.843585
P56648	rbcL	Ribulose_bisphosphate_carboxylase_large_chain	274	291	144	237	143	241	52500	NA	460.526	0.0266158	0.0294061	-3.57309	-3.33749	-4.11952	-3.37396	-3.70976	-3.524	-0.560569	0.605003	0.905111	1.10484	255	0.851749
D7SND0	VIT_06s0061g00460	Lactoylglutathione lyase	5	3	9	5	2	3	26500	NA	232.456	0.00135869	0.00108767	-6.79962	-7.0761	-6.15784	-6.45571	-7.07614	-7.07444	0.559023	0.605963	1.24918	0.800527	256	0.849769
A5AE12	VITISV_010071		6	1	6	3	1	2	13000	NA	114.035	0.00212496	0.00143487	-5.92037	-7.2112	-5.82513	-6.1955	-6.87477	-6.69871	0.551277	0.610789	1.48094	0.675246	257	0.853203
F6HL96	VIT_08s0007g00530	3-beta hydroxysteroid dehydrogenase/isomerase protein	15	14	16	14	5	14	36000	NA	315.789	0.00253163	0.00233322	-6.06991	-5.96109	-5.91214	-5.79269	-6.59406	-5.95942	0.540538	0.617518	1.08504	0.921627	258	0.85926
A5BMA7	VITISV_026412		4	2	3	2	4	0	17700	NA	155.263	0.0011454	0.00117593	-6.59671	-7.00899	-6.75279	-6.84059	-6.08477	-8.61677	0.519134	0.631068	0.974032	1.02666	259	0.874723
A5BM68	VIT_05s0020g01170	Translationally-controlled tumor protein	5	1	5	2	0	5	19000	NA	166.667	0.00125614	0.00102908	-6.46692	-7.59069	-6.37168	-6.91147	-8.35287	-6.28974	0.516675	0.632636	1.22064	0.819239	260	0.873524
A5BBI6	VITISV_004210	Malate_dehydrogenase	15	12	19	11	9	13	36800	NA	322.807	0.00252114	0.00234323	-6.09188	-6.13149	-5.76707	-6.04647	-6.06949	-6.05286	0.514174	0.634233	1.07593	0.929432	261	0.872374
A5BIT1	VITISV_025530		271	291	142	232	140	238	49900	NA	437.719	0.0278161	0.0303774	-3.53329	-3.2867	-4.08266	-3.34445	-3.6801	-3.48571	-0.513783	0.634483	0.915684	1.09208	262	0.869387
A5AQ89	VIT_04s0008g00490	Profilin	3	1	2	1	2	2	14100	NA	123.684	0.00102007	0.00117668	-6.62064	-7.29243	-6.86187	-7.12403	-6.44517	-6.77994	-0.511458	0.63597	0.866906	1.15353	263	0.868112
A5AX75	VIT_18s0001g07240	14-3-3 protein GF14 kappa (GRF8)	10	4	13	2	8	6	28600	NA	250.877	0.00192163	0.00159353	-6.22926	-6.90105	-5.8827	-7.32043	-5.92863	-6.53166	0.510033	0.636883	1.20589	0.829262	264	0.866064
A5B2H3	VITISV_039382		13	14	5	7	5	7	24200	NA	212.281	0.0027235	0.00212289	-5.81089	-5.56392	-6.61359	-6.05477	-6.19689	-6.2215	0.503251	0.641237	1.28292	0.779471	265	0.868694
F6HIG7	VIT_12s0059g01810	Photosystem II psbZ	15	6	13	8	8	12	22600	NA	198.246	0.00301644	0.00325384	-5.60434	-6.29786	-5.64724	-5.8612	-5.69317	-5.64227	-0.502751	0.641558	0.92704	1.0787	266	0.865862
D7TDB6	VIT_12s0057g01480	Glucose1phosphate_adenylyltransferase	3	5	1	5	1	3	55900	NA	490.351	0.000374702	0.00046221	-7.99803	-7.37053	-8.75008	-7.20213	-8.33338	-7.82086	-0.492675	0.648062	0.810674	1.23354	267	0.871364
D7UAT6	VIT_19s0015g01720	Fructosebisphosphate_aldolase	7	5	2	1	4	3	38300	NA	335.965	0.000785169	0.000644884	-6.85777	-6.99242	-7.86114	-8.1233	-6.85666	-7.44274	0.491438	0.648863	1.21754	0.821332	268	0.869185
A5B878	VIT_15s0021g01330	Nucleoside_diphosphate_kinase	3	7	3	4	4	3	16300	NA	142.982	0.00178822	0.00197981	-6.76563	-5.82798	-6.67039	-6.1704	-6.00237	-6.58846	-0.485538	0.652691	0.903227	1.10714	269	0.871063
E0CQ75	VIT_18s0001g14450	Ferredoxin:nadp+ Oxidoreductase PETH	17	16	16	13	4	21	40800	NA	357.895	0.00242606	0.00229021	-6.07371	-5.95704	-6.03731	-5.98931	-6.91989	-5.69068	0.476878	0.658333	1.05932	0.944004	270	0.875339
Q0ZJ20	psaA	Photosystem_I_P700_chlorophyll_a_apoprotein_A1	6	12	7	14	3	10	83100	NA	728.947	0.000638428	0.000836089	-7.77547	-6.94603	-7.53713	-6.62921	-7.88257	-7.11872	-0.475625	0.659152	0.763589	1.30961	271	0.873194
F6H029	VIT_18s0001g11710	Photosystem II PsbO protein	83	40	68	47	37	47	35100	NA	307.895	0.0105591	0.00949658	-4.36058	-4.90862	-4.46335	-4.58079	-4.64914	-4.74753	0.466468	0.665153	1.11189	0.899373	272	0.877904
F6HKS7	VIT_08s0007g02190	LHCB4 chlorophyll A-B binding protein CP29	15	59	25	42	13	39	37300	NA	327.193	0.00549137	0.00621879	-6.10538	-4.58473	-5.5123	-4.75281	-5.73159	-4.99275	-0.454809	0.672837	0.883029	1.13247	273	0.884792
A5B0L5	VIT_08s0007g06480	Unknown protein	7	4	9	6	3	9	34200	NA	300	0.0012198	0.00137868	-6.74455	-7.07986	-6.41292	-6.54374	-6.99475	-6.33099	-0.44667	0.67823	0.884756	1.13026	274	0.888629
Q9M6B3	MDH	Malate_dehydrogenase	22	18	27	17	15	16	36900	NA	323.684	0.00362729	0.00340645	-5.72192	-5.74216	-5.42601	-5.62933	-5.58266	-5.8549	0.445417	0.679062	1.06483	0.939117	275	0.886485
A5B6A1	VIT_12s0055g00800	Arachidonic acid-induced DEA1	3	1	2	2	2	1	13700	NA	120.175	0.00104985	0.00123933	-6.59186	-7.26365	-6.83309	-6.58442	-6.41639	-7.26198	-0.437181	0.684547	0.847114	1.18048	276	0.890407
A5AWW0	VIT_07s0104g00510	MRNA-binding protein precursor	6	14	3	1	4	9	43000	NA	377.193	0.0011499	0.000872489	-7.11662	-6.13877	-7.64042	-8.23905	-6.97241	-6.55996	0.435648	0.685571	1.31796	0.758751	277	0.888519
D7T9G8	VIT_01s0011g02150	Photosystem II stability/assembly factor, chloroplast (HCF136)	0	9	3	2	1	7	44200	NA	387.719	0.000634505	0.000606584	-9.7091	-6.58915	-7.66795	-7.75575	-8.09854	-6.82388	-0.433272	0.687158	1.04603	0.955996	278	0.887374
F6HLZ6	VIT_10s0003g05320	Tubulin beta-7 chain	19	7	7	0	22	9	50000	NA	438.596	0.00131305	0.00177474	-6.16884	-6.94884	-7.0291	-9.48849	-5.51379	-6.71078	0.431913	0.688068	0.739855	1.35162	279	0.885363
D7UDC9	VIT_18s0122g00960	Glyceraldehyde-3-phosphate dehydrogenase B, chloroplast precursor	13	24	7	13	8	16	48100	NA	421.93	0.00189549	0.00196885	-6.49782	-5.72633	-6.99036	-6.15391	-6.4485	-6.11998	-0.429032	0.689997	0.962737	1.03871	280	0.884675
D7U5Y4	VIT_01s0146g00110	Peptidylprolyl_cistrans_isomerase	7	7	10	7	4	10	28000	NA	245.614	0.00178871	0.00195704	-6.54453	-6.36902	-6.11281	-6.20062	-6.54341	-6.03088	-0.427526	0.691007	0.913986	1.09411	281	0.882817
D7TBD9	VIT_11s0016g02870	Peptidase alpha subunit, Mitochondrial	10	4	3	2	6	2	54400	NA	477.193	0.000648453	0.000570923	-6.87222	-7.544	-7.87559	-7.96339	-6.83985	-8.13013	0.426619	0.691615	1.1358	0.880438	282	0.880461
Q0ZJ21	psaB	Photosystem_I_P700_chlorophyll_a_apoprotein_A2	8	28	27	20	14	18	82400	NA	722.807	0.00157915	0.00163297	-7.49875	-6.1134	-6.22938	-6.27448	-6.45272	-6.54387	-0.421894	0.69479	0.967044	1.03408	283	0.881377
D7T5C1	VIT_00s0211g00120	Glycine hydroxymethyltransferase	6	15	6	4	4	9	57200	NA	501.754	0.00100495	0.000788267	-7.40198	-6.35743	-7.30674	-7.42579	-7.25776	-6.84532	0.410875	0.702222	1.27489	0.784381	284	0.887668
A5AF07	VITISV_031724		35	37	26	36	22	25	33600	NA	294.737	0.00582335	0.00636252	-5.17222	-4.9419	-5.36937	-4.80053	-5.1163	-5.3259	-0.408627	0.703744	0.915259	1.09259	285	0.88647
F6HUS8	VIT_14s0066g00140	RNA-binding protein RBP31	7	1	8	5	4	3	34600	NA	303.509	0.000963887	0.00100563	-6.75618	-8.1901	-6.53577	-6.72242	-6.75506	-7.34114	-0.397578	0.711245	0.958489	1.04331	286	0.892787
D7U762	VIT_16s0013g00620	Methionine sulfoxide reductase A	3	1	4	2	2	2	23100	NA	202.632	0.000793054	0.000827495	-7.1143	-7.78608	-6.76774	-7.10686	-6.93883	-7.2736	-0.370129	0.730051	0.958379	1.04343	287	0.9132
A5ASW8	VIT_12s0055g01110	LHCB6 (light harvesting complex PSII)	19	16	18	19	12	13	27200	NA	238.596	0.00391539	0.0042419	-5.56003	-5.55157	-5.51743	-5.21612	-5.49277	-5.75058	-0.364959	0.73362	0.923027	1.08339	288	0.914477
D7TFJ4	VIT_01s0150g00190	Transaldolase	5	5	2	2	11	2	48100	NA	421.93	0.000550791	0.000956073	-7.39576	-7.22025	-8.08898	-7.84031	-6.14622	-8.00705	-0.364314	0.734065	0.576097	1.73582	289	0.911867
A5BS87	VITISV_008662	Glutathione_peroxidase	8	6	15	6	5	8	27200	NA	238.596	0.00219051	0.00187449	-6.39038	-6.48313	-5.69436	-6.31473	-6.31375	-6.2132	0.363383	0.73471	1.16859	0.855735	290	0.90952
A5C347	VIT_17s0000g05650	Unknown protein	22	12	10	11	15	10	20500	NA	179.825	0.00427266	0.00476763	-5.13414	-5.54641	-5.80103	-5.4614	-4.99487	-5.7191	-0.354994	0.740521	0.896182	1.11584	291	0.913564
A5AWT3	VIT_19s0027g00200	Photosystem II 10 kDa polypeptide PSBR	4	4	7	2	4	9	14400	NA	126.316	0.00225085	0.00278062	-6.39038	-6.21487	-5.78431	-6.63425	-5.87844	-5.46599	-0.354299	0.741003	0.809475	1.23537	292	0.911028
D7TBY5	VIT_11s0016g04970	NADH-cytochrome b5 reductase	15	4	14	10	4	6	35800	NA	314.035	0.00184006	0.00150345	-6.06433	-7.12559	-6.03578	-6.10989	-6.78915	-6.7562	0.339849	0.751066	1.22389	0.817066	293	0.920248
F6H116	VIT_18s0001g07280	Glucose6phosphate_isomerase	4	1	1	1	1	1	68400	NA	600	0.000207663	0.000167677	-7.94852	-8.87162	-8.95189	-8.70323	-8.53519	-8.86996	0.333565	0.755461	1.23848	0.807444	294	0.922484
F6I407	VIT_18s0041g00430	Patellin-1	1	2	4	0	12	3	67700	NA	593.86	0.000249238	0.000680374	-9.03685	-8.35051	-7.84299	-9.79155	-6.40464	-8.01238	-0.328284	0.759163	0.366325	2.72982	295	0.923863
F6H7I9	VIT_10s0116g01540	Aminomethyltransferase	18	23	7	12	10	16	44300	NA	388.596	0.00221191	0.00221556	-6.10044	-5.6857	-6.90807	-6.14857	-6.15489	-6.03768	-0.326091	0.760703	0.99835	1.00165	296	0.922609
Q0ZJ35	atpA	ATP_synthase_subunit_alpha_chloroplastic	16	19	8	12	4	15	55400	NA	485.965	0.00158566	0.00140972	-6.43845	-6.09588	-7.0065	-6.37217	-7.22579	-6.32379	0.321145	0.76418	1.12481	0.889041	297	0.923706
F6HT52	VIT_02s0012g02050	PAP/fibrillin family	5	3	4	4	1	4	40700	NA	357.018	0.000642851	0.000625305	-7.22871	-7.50518	-7.33414	-7.08547	-8.01605	-7.2522	0.320014	0.764976	1.02806	0.972706	298	0.921565
A5BCM7	VITISV_018795		4	1	1	0	1	3	45800	NA	401.754	0.000310135	0.000288598	-7.54743	-8.47054	-8.5508	-9.40075	-8.1341	-7.62157	0.316432	0.7675	1.07463	0.930557	299	0.921513
D7SGX1	VIT_17s0000g01540	Elongation factor 1-beta	5	5	4	6	3	3	26700	NA	234.211	0.00113969	0.00128588	-6.80714	-6.63163	-6.91257	-6.29618	-6.74719	-7.08195	-0.311388	0.771059	0.886306	1.12828	300	0.922701
D7SYR7	VIT_00s0225g00130	Alanine transaminase.	6	9	6	6	7	2	53200	NA	466.667	0.000839976	0.000829696	-7.32948	-6.77448	-7.23424	-6.98557	-6.67444	-8.10782	0.306125	0.774781	1.01239	0.987761	301	0.924075
E0CV77	VIT_16s0098g01540	Thylakoid lumenal 17.4 kDa protein, chloroplast	5	6	8	2	5	7	24900	NA	218.421	0.00162392	0.00155639	-6.73735	-6.39478	-6.20679	-7.18189	-6.2254	-6.25002	0.302347	0.777457	1.04339	0.958418	302	0.924196
D7SHD2	VIT_17s0000g09910	Haloacid dehalogenase hydrolase	2	5	5	2	3	5	35000	NA	307.018	0.000772271	0.000814568	-7.86628	-6.90232	-6.98258	-7.52237	-7.01787	-6.90065	-0.284955	0.789824	0.948074	1.05477	303	0.935798
A5B2G5	VITISV_033379		2	2	3	0	4	2	15600	NA	136.842	0.00107017	0.00128454	-7.05821	-6.8827	-6.62649	-8.32374	-5.95848	-6.88103	0.283904	0.790574	0.833114	1.20032	304	0.933605
F6HLL8	VIT_08s0007g06060	Beta 1-3 glucanase	10	5	4	2	8	8	37500	NA	328.947	0.00105005	0.00132927	-6.50019	-6.97131	-7.25225	-7.59137	-6.19956	-6.53433	-0.280623	0.792916	0.789944	1.26591	305	0.933301
G4XGW8		Isopentenyl_diphosphate_isomerase_IIIPI2_OS_Vitis_vinifera	7	1	4	2	2	5	33200	NA	291.228	0.000767392	0.000768799	-6.71487	-8.1488	-7.13046	-7.46958	-7.30154	-6.84786	-0.269121	0.801148	0.998169	1.00183	306	0.939909
F6HMV2	VIT_08s0056g00810	Co-chaperone grpE	10	6	9	10	3	6	37200	NA	326.316	0.00138041	0.00136661	-6.49216	-6.79622	-6.497	-6.14825	-7.07883	-6.79456	0.268672	0.80147	1.0101	0.990005	307	0.937224
Q8M8T9	atpE	ATP_synthase_epsilon_chain_chloroplastic_Fragment	16	21	19	10	13	19	13700	NA	120.175	0.00830382	0.00791736	-5.04126	-4.60106	-4.77897	-5.14934	-4.72999	-4.69703	0.26679	0.80282	1.04881	0.95346	308	0.935755
A5BHE6	VIT_09s0002g04320	Photosystem I reaction center subunit VI PSAH	55	39	50	47	29	40	15100	NA	132.456	0.0187389	0.0195026	-3.92554	-4.09011	-3.92471	-3.73728	-4.04559	-4.06345	-0.26274	0.805729	0.960843	1.04075	309	0.936106
F6HGF1	VIT_01s0010g00680	Heat shock protein 81-1	5	5	3	5	8	0	90400	NA	792.982	0.000314838	0.000446117	-8.02672	-7.85121	-8.38347	-7.68281	-7.07946	-10.2474	0.253567	0.81233	0.705729	1.41697	310	0.94073
D7UD99	VIT_18s0122g01320	Catalase	17	17	8	9	9	16	56900	NA	499.123	0.00150035	0.0015394	-6.40632	-6.23081	-7.03321	-6.67332	-6.50529	-6.28799	-0.25354	0.812349	0.97463	1.02603	311	0.937728
K4HPL8	CSD1	Superoxide_dismutase_[CuZn]	4	9	4	5	1	7	15300	NA	134.211	0.00242949	0.00224725	-6.451	-5.52828	-6.35576	-5.90642	-7.03767	-5.763	0.248862	0.815723	1.0811	0.924985	312	0.938605
E0CR63	VIT_18s0001g02740	Photosystem II 22 kDa protein PSBS	104	97	58	68	51	90	28600	NA	250.877	0.0178353	0.0181817	-3.93145	-3.82527	-4.41636	-4.00989	-4.12711	-3.89811	-0.237584	0.823877	0.980949	1.01942	313	0.944958
F6GT40	VIT_17s0000g00340	ATP-dependent Clp protease ATP-binding subunit (CD4B)	19	19	9	6	11	17	108900	NA	955.263	0.000874035	0.000809255	-6.94724	-6.77173	-7.57112	-7.70195	-6.96337	-6.87828	0.236893	0.824377	1.08005	0.925884	314	0.94252
D7TVK9	VIT_02s0025g02010	Proteasome 26S regulatory subunit (RPN12)	5	1	2	0	4	2	30900	NA	271.053	0.000581292	0.000648504	-6.95323	-8.07701	-7.64645	-9.00722	-6.64196	-7.56452	0.234866	0.825846	0.896358	1.11563	315	0.941202
A5BDX9	VITISV_032961		5	1	2	3	2	1	33700	NA	295.614	0.000532995	0.000578717	-7.03998	-8.16375	-7.73319	-7.14805	-7.31649	-8.16209	-0.228113	0.830745	0.920994	1.08578	316	0.943789
F6I6H7	VIT_15s0046g03570	(+)-neomenthol dehydrogenase	11	14	18	10	11	13	32200	NA	282.456	0.00273035	0.00278504	-6.25685	-5.84953	-5.68618	-6.00391	-5.7449	-5.91933	-0.222938	0.834505	0.980363	1.02003	317	0.945071
A5AEI0	VIT_17s0000g06350	LHCA4 (Photosystem I light harvesting complex gene 4)	16	11	17	21	7	7	27800	NA	243.86	0.00318338	0.00333384	-5.7489	-5.93441	-5.59482	-5.1403	-6.02542	-6.36019	0.219131	0.837276	0.954869	1.04726	318	0.945226
A5AEH1	VIT_07s0191g00090	14-3-3 protein GF14 omega (GRF2)	3	4	2	0	16	4	28800	NA	252.632	0.000721574	0.00208822	-7.33484	-6.90801	-7.57607	-8.93684	-5.2723	-6.90635	-0.217558	0.838421	0.345545	2.89398	319	0.943552
F6GTR5	VIT_17s0000g09370	Elongation_factor_Tu	18	16	11	9	7	28	52700	NA	462.281	0.00172545	0.00203522	-6.27407	-6.21297	-6.65425	-6.59664	-6.665	-5.66476	-0.204127	0.84822	0.847794	1.17953	320	0.951596
A5BDH7	VIT_03s0038g00670	Fructosebisphosphate_aldolase	14	23	7	13	5	12	42900	NA	376.316	0.00211724	0.00179952	-6.31195	-5.65359	-6.87595	-6.0395	-6.76941	-6.2832	0.202138	0.849673	1.17656	0.849934	321	0.950258
Q0ZJ40	psbA	Photosystem_QB_protein	3	6	7	5	4	2	38900	NA	341.228	0.000896871	0.000839551	-7.63546	-6.84091	-6.77808	-6.83956	-6.8722	-7.79476	0.201344	0.850254	1.06827	0.936089	322	0.947954
D7SR99	VIT_18s0072g00970	DegP protease,	10	3	11	6	4	5	45300	NA	397.368	0.00107923	0.000918134	-6.68916	-7.61226	-6.50294	-6.82482	-7.02451	-7.15861	0.190398	0.85827	1.17546	0.850728	323	0.953928
Q0ZJ25	psbD	Photosystem_II_D2_protein	6	17	8	9	4	8	39500	NA	346.491	0.00166293	0.00140689	-7.03173	-5.86582	-6.66822	-6.30833	-6.88751	-6.58629	0.188362	0.859763	1.18198	0.846036	324	0.952638
D7T2A7	VIT_05s0094g00100	Peptidylprolyl_cistrans_isomerase	4	3	6	3	3	3	24700	NA	216.667	0.0011462	0.00108345	-6.92995	-7.00576	-6.46699	-6.83736	-6.66932	-7.00409	0.185568	0.861813	1.05792	0.945254	325	0.951972
P51119	GS12	Glutamine_synthetase_cytosolic_isozyme_2	25	14	19	13	14	18	39300	NA	344.737	0.00292463	0.00297428	-5.65977	-6.04879	-5.83279	-5.95185	-5.71236	-5.80351	-0.185378	0.861953	0.983308	1.01698	326	0.949206
A5BF93	VIT_07s0005g03790	Succinyl-CoA ligase beta-chain	3	2	7	2	6	2	45400	NA	398.246	0.000580554	0.000684102	-7.78998	-7.95094	-6.93259	-7.78254	-6.65899	-7.94927	-0.183381	0.863419	0.848637	1.17836	327	0.947913
F6HCT7	VIT_00s0415g00030	Molecular chaperone DnaK	5	6	8	6	5	4	73200	NA	642.105	0.000552397	0.000579794	-7.81567	-7.47311	-7.28511	-7.30471	-7.30373	-7.83917	-0.178011	0.867366	0.952748	1.0496	328	0.949343
A5BA00	VITISV_038357		16	8	10	10	7	9	17500	NA	153.509	0.0039041	0.00395371	-5.28607	-5.77385	-5.64281	-5.39414	-5.56258	-5.66096	-0.171525	0.872139	0.987452	1.01271	329	0.951665
A5BEJ8	VIT_03s0088g01190	Malate_dehydrogenase	22	18	19	20	8	19	37600	NA	329.825	0.00314098	0.003159	-5.74072	-5.76095	-5.78857	-5.4899	-6.20222	-5.70664	0.171221	0.872362	0.994294	1.00574	330	0.949025
F6HC76	VIT_13s0067g02990	Superoxide_dismutase	17	7	9	10	6	7	31400	NA	275.439	0.00210223	0.00197234	-5.81183	-6.48362	-6.3275	-5.97875	-6.29029	-6.48196	0.170452	0.872929	1.06586	0.938212	331	0.946772
D7TPC1	VIT_07s0104g00410	Endo-1,3;1,4-beta-D-glucanase precursor	4	1	3	1	2	2	25500	NA	223.684	0.000711401	0.000650635	-6.96183	-7.88493	-7.1179	-7.71653	-7.03767	-7.37244	0.156012	0.883581	1.0934	0.914582	332	0.955438
D7SPM8	VIT_04s0023g00780	Phage shock protein A	5	2	10	3	4	3	35300	NA	309.649	0.00101532	0.00084269	-7.08636	-7.69931	-6.34449	-7.19444	-6.77509	-7.36117	0.155913	0.883654	1.20486	0.829972	333	0.952648
A5C718	VIT_17s0000g03690	Ribulose_bisphosphate_carboxylase_small_chain	47	47	34	39	21	46	20400	NA	178.947	0.0124614	0.0129034	-4.38203	-4.20652	-4.60656	-4.22255	-4.66277	-4.22614	-0.149571	0.888342	0.965744	1.03547	334	0.954834
D7SLM9	VIT_06s0004g00240	Chaperonin GroEL	23	25	21	17	17	20	64600	NA	566.667	0.00214793	0.00217051	-6.23844	-5.98125	-6.23215	-6.18933	-6.0213	-6.19784	-0.141218	0.894524	0.989597	1.01051	335	0.958609
A5AMD2	VITISV_031633		2	7	9	5	2	7	25600	NA	224.561	0.00153001	0.00145971	-7.55353	-6.27941	-6.12329	-6.42116	-7.04159	-6.27774	-0.140991	0.894692	1.04816	0.954057	336	0.955936
E0CUS6	VIT_16s0050g01490	NADH dehydrogenase (ubiquinone) 1 alpha subcomplex 5	3	2	2	1	2	2	19300	NA	169.298	0.000855739	0.000859647	-6.93457	-7.09553	-7.1758	-7.43796	-6.7591	-7.09387	0.135988	0.8984	0.995455	1.00457	337	0.957049
D7T9S4	VIT_01s0011g00930	Peptidylprolyl_cistrans_isomerase	2	2	8	4	1	4	22900	NA	200.877	0.00115878	0.00111135	-7.44207	-7.26656	-6.12306	-6.51038	-7.44096	-6.67711	-0.134669	0.899378	1.04267	0.959073	338	0.955257
F6H5V8	VIT_14s0108g01160	Latex abundant protein 1	15	1	12	3	4	11	42800	NA	375.439	0.00129765	0.00109434	-6.24292	-8.40279	-6.36279	-7.38709	-6.96775	-6.36424	-0.126756	0.90525	1.18579	0.843323	339	0.958657
D7T7A4	VIT_05s0020g04900	N-carbamyl-L-amino acid amidohydrolase	2	2	3	1	2	2	47800	NA	419.298	0.000349259	0.000347096	-8.17796	-8.00245	-7.74625	-8.34488	-7.66602	-8.00079	0.12183	0.908909	1.00623	0.993806	340	0.959701
A5AGQ2	VITISV_003816		3	5	8	5	4	3	11400	NA	100	0.00304595	0.00305218	-6.40808	-5.78058	-5.42553	-5.61218	-5.64482	-6.2309	-0.120063	0.910222	0.997957	1.00205	341	0.958269
F6HX46	VIT_09s0002g05200	Phosphoribulokinase/uridine kinase	6	2	8	2	4	6	50500	NA	442.982	0.000667204	0.00066598	-7.2774	-8.0574	-6.91389	-7.889	-7.13318	-7.10022	-0.0991767	0.925769	1.00184	0.998165	342	0.971787
D7TTY4	VIT_02s0012g01120	Glycine cleavage system H protein, mitochondrial	13	3	8	3	4	10	17500	NA	153.509	0.00276302	0.00255436	-5.48674	-6.66115	-5.85412	-6.49276	-6.07341	-5.56088	0.0948888	0.928967	1.08169	0.92448	343	0.9723
D7TWA1	VIT_02s0025g04710	Unknown protein	0	3	5	2	1	1	36400	NA	319.298	0.00052706	0.000384424	-9.51494	-7.39352	-7.02181	-7.5616	-7.90439	-8.23916	-0.0937103	0.929846	1.37104	0.729374	344	0.970391
D7T6C5	VIT_05s0020g01180	Proteasome 26S AAA-ATPase subunit (RPT5a)	2	1	6	3	2	1	47300	NA	414.912	0.000432698	0.00041232	-8.16745	-8.50276	-7.11669	-7.48706	-7.6555	-8.5011	-0.0914207	0.931554	1.04942	0.952905	345	0.969356
D7T8C3	VIT_19s0090g00390	Endoribonuclease L-PSP	6	1	7	3	4	2	19900	NA	174.561	0.00148707	0.00138747	-6.34614	-7.63697	-6.1078	-6.62127	-6.20193	-7.12448	-0.0876441	0.934372	1.07179	0.93302	346	0.969478
D7U138	VIT_09s0002g06980	Chloroplast post-illumination chlorophyll fluorescence increase protein	4	4	7	5	2	5	30400	NA	266.667	0.00106619	0.00108868	-7.13759	-6.96208	-6.53152	-6.59301	-7.21344	-6.75975	-0.083844	0.937209	0.979339	1.0211	347	0.96962
TRYP_PIG			7	1	6	3	2	3	24400	NA	214.035	0.00120549	0.000974402	-6.40691	-7.84083	-6.45477	-6.82514	-6.99358	-6.99187	0.0760855	0.943005	1.23716	0.808304	348	0.972812
D7THJ7	VIT_08s0007g00840	Ribulose bisphosphate carboxylase/oxygenase activase, chloroplast	112	80	115	98	57	88	51800	NA	454.386	0.0115896	0.0117636	-4.45166	-4.61085	-4.3301	-4.24065	-4.61089	-4.51444	-0.0645735	0.951612	0.985203	1.01502	349	0.978879
A5BCS8	VITISV_021726		18	36	11	13	15	18	43200	NA	378.947	0.00309229	0.00277488	-6.0753	-5.22024	-6.45548	-6.04647	-5.74028	-5.89812	-0.0586674	0.956031	1.11438	0.897356	350	0.980615
D7TDW8	VIT_07s0151g01110	Ribosome recycling factor, chloroplast precursor	10	9	8	5	5	13	30900	NA	271.053	0.00180522	0.00191404	-6.30661	-6.23118	-6.42267	-6.60933	-6.44129	-5.87812	-0.0463766	0.965233	0.943142	1.06029	351	0.987233
F6H9Z6	VIT_06s0009g01670	forkhead-associated domain-containing protein	6	1	5	4	1	3	22400	NA	196.491	0.00114537	0.00104079	-6.46449	-7.75531	-6.5363	-6.4883	-7.41888	-6.90635	0.0384597	0.971164	1.10048	0.908692	352	0.990477
D7T492	VIT_13s0067g03470	Glutathione S-transferase GSTO1	2	1	2	0	1	5	27000	NA	236.842	0.000466427	0.000647794	-7.60677	-7.94209	-7.51153	-8.8723	-7.60566	-6.64114	0.0296909	0.977736	0.720023	1.38884	353	0.994355
F6I2J2	VIT_00s2851g00010	Fragment	2	2	3	0	5	3	32100	NA	281.579	0.00052008	0.000783828	-7.77979	-7.60428	-7.34808	-9.04532	-6.47939	-7.26615	0.0254399	0.980923	0.663513	1.50713	354	0.994777
F6HE11	VIT_05s0020g00380	Dihydrolipoyl_dehydrogenase	5	5	3	3	5	2	52900	NA	464.035	0.000538021	0.000578382	-7.49088	-7.31537	-7.84762	-7.59896	-6.97894	-8.10217	0.0242051	0.981848	0.930218	1.07502	355	0.992912
F6GVX0	VIT_18s0089g01170	LHCB5 (light harvesting complex of photosystem ii 5)	66	49	43	42	35	44	43800	NA	384.211	0.00708201	0.00703949	-4.80966	-4.92938	-5.13886	-4.91345	-4.92539	-5.0342	-0.0156465	0.988266	1.00604	0.993996	356	0.996594
F6H0K6	VIT_18s0001g02470	L-ascorbate peroxidase, thylakoid-bound (tAPX)	15	12	16	10	10	13	46800	NA	410.526	0.00185626	0.00185241	-6.33227	-6.37187	-6.17451	-6.37783	-6.20979	-6.29325	0.00955034	0.992837	1.00208	0.997923	357	0.998399
Q0ZJ24	psbC	Photosystem_II_CP43_chlorophyll_apoprotein	27	26	16	26	14	14	51800	NA	454.386	0.00266806	0.002725	-5.86043	-5.72196	-6.27601	-5.55356	-5.98853	-6.3233	0.00836132	0.993729	0.979103	1.02134	358	0.996505
D7TWP2	VIT_14s0066g01210	Carbonic_anhydrase	22	33	24	21	19	20	36500	NA	320.175	0.00438175	0.00428171	-5.71102	-5.13748	-5.53062	-5.41258	-5.34218	-5.62694	0.00451414	0.996614	1.02337	0.977168	359	0.996614
