# Supplementary material for: Relative quantification of phosphoproteomic changes in grapevine (Vitis vinifera L.) leaves in response to abscisic acid
Source: Hortic Res. 2016 Jun 22;3:16029–. doi: 10.1038/hortres.2016.29 (PMC4916266; doi:10.1038/hortres.2016.29)
Supplement: Supplementary File 2 [file hortres201629-s2.xls]

## Sheet: LabelFree Down
Supplemental File S2 - BinGO result for overrespresented GO biological process functional categories of significant down-regulated proteins (p<0.05)
ontology: namespace
curator: bingo
Selected ontology file : bundle://108.0:1/data/GO_Full
Selected annotation file : /Users/supakanrattanakon/Desktop/BinGOFile-uniprot-vitis+vinifera_101612_TMT_SR 042615.txt
Discarded evidence codes :
Overrepresentation
Selected statistical test : Hypergeometric test
Selected correction : Benjamini & Hochberg False Discovery Rate (FDR) correction
Selected significance level : 0.05
Testing option : Use whole annotation as reference set
The selected cluster :
D7SQ37	A5AEX6	A5B8D1	F6HSE3	F6H0D6	E0CVA1	D7TAY3	D7T6P4	F6HTU8	F6HTS6	A5BX41	F6HIN7	A5BRI2	D7T2W3	A5AQ16	D7U0Z4	F6H8B4
No annotations were retrieved for the following entities:
A5AQ16
GO-ID	p-value	corr p-value	x	n	X	N	Description	Genes in test set
9536	7.5741e-12	3.5219e-09	11	139216	29889		plastid	F6HTS6|A5AEX6|A5BX41|A5B8D1|F6HIN7|F6HSE3|F6H0D6|D7T2W3|D7TAY3|D7T6P4|F6H8B4
9570	6.4108e-11	1.239e-08	7	28116	29889		chloroplast stroma	F6HTS6|A5AEX6|F6HIN7|F6H0D6|D7T2W3|D7T6P4|F6H8B4
9532	7.9935e-11	1.239e-08	7	29016	29889		plastid stroma	F6HTS6|A5AEX6|F6HIN7|F6H0D6|D7T2W3|D7T6P4|F6H8B4
9507	1.5214e-10	1.7686e-08	10	130416	29889		chloroplast	F6HTS6|A5AEX6|A5BX41|A5B8D1|F6HIN7|F6H0D6|D7T2W3|D7TAY3|D7T6P4|F6H8B4
44444	6.455e-09	6.0032e-07	12	345316	29889		cytoplasmic part	F6HTS6|D7SQ37|A5AEX6|A5BX41|A5B8D1|F6HIN7|F6HSE3|F6H0D6|D7T2W3|D7TAY3|D7T6P4|F6H8B4
44434	2.7276e-08	2.1139e-06	7	67316	29889		chloroplast part	F6HTS6|A5AEX6|F6HIN7|F6H0D6|D7T2W3|D7T6P4|F6H8B4
44435	3.2679e-08	2.1708e-06	7	69116	29889		plastid part	F6HTS6|A5AEX6|F6HIN7|F6H0D6|D7T2W3|D7T6P4|F6H8B4
5737	4.2118e-08	2.4481e-06	12	406516	29889		cytoplasm	F6HTS6|D7SQ37|A5AEX6|A5BX41|A5B8D1|F6HIN7|F6HSE3|F6H0D6|D7T2W3|D7TAY3|D7T6P4|F6H8B4
44275	7.5281e-08	3.8895e-06	5	21516	29889		cellular carbohydrate catabolic process	F6HTS6|D7SQ37|F6H0D6|D7T2W3|E0CVA1
9069	2.9444e-07	1.2237e-05	4	10916	29889		serine family amino acid metabolic process	F6HTU8|F6HTS6|D7SQ37|D7TAY3
15979	3.1578e-07	1.2237e-05	5	28716	29889		photosynthesis	F6HTS6|A5BX41|D7T2W3|D7TAY3|F6H8B4
16052	3.1578e-07	1.2237e-05	5	28716	29889		carbohydrate catabolic process	F6HTS6|D7SQ37|F6H0D6|D7T2W3|E0CVA1
9941	7.08e-07	2.5325e-05	5	33816	29889		chloroplast envelope	F6HTS6|A5AEX6|F6H0D6|D7T2W3|F6H8B4
9526	9.2669e-07	3.0779e-05	5	35716	29889		plastid envelope	F6HTS6|A5AEX6|F6H0D6|D7T2W3|F6H8B4
44281	1.6513e-06	5.119e-05	9	256916	29889		small molecule metabolic process	F6HTU8|F6HTS6|D7SQ37|A5BX41|F6HIN7|F6H0D6|E0CVA1|D7TAY3|D7T6P4
44446	1.9923e-06	5.4325e-05	8	188316	29889		intracellular organelle part	F6HTS6|A5AEX6|A5B8D1|F6HIN7|F6H0D6|D7T2W3|D7T6P4|F6H8B4
44422	2.0083e-06	5.4325e-05	8	188516	29889		organelle part	F6HTS6|A5AEX6|A5B8D1|F6HIN7|F6H0D6|D7T2W3|D7T6P4|F6H8B4
46365	2.3366e-06	5.4325e-05	4	18316	29889		monosaccharide catabolic process	F6HTS6|D7SQ37|F6H0D6|E0CVA1
6007	2.3366e-06	5.4325e-05	4	18316	29889		glucose catabolic process	F6HTS6|D7SQ37|F6H0D6|E0CVA1
19320	2.3366e-06	5.4325e-05	4	18316	29889		hexose catabolic process	F6HTS6|D7SQ37|F6H0D6|E0CVA1
46164	3.1947e-06	6.736e-05	4	19816	29889		alcohol catabolic process	F6HTS6|D7SQ37|F6H0D6|E0CVA1
43231	3.2964e-06	6.736e-05	11	476016	29889		intracellular membrane-bounded organelle	F6HTS6|A5AEX6|A5BX41|A5B8D1|F6HIN7|F6HSE3|F6H0D6|D7T2W3|D7TAY3|D7T6P4|F6H8B4
43227	3.3318e-06	6.736e-05	11	476516	29889		membrane-bounded organelle	F6HTS6|A5AEX6|A5BX41|A5B8D1|F6HIN7|F6HSE3|F6H0D6|D7T2W3|D7TAY3|D7T6P4|F6H8B4
6091	3.7906e-06	7.3442e-05	5	47616	29889		generation of precursor metabolites and energy	F6HTS6|D7SQ37|A5BX41|F6H0D6|D7TAY3
19344	4.6688e-06	8.684e-05	3	6216	29889		cysteine biosynthetic process	F6HTU8|F6HTS6|D7SQ37
6006	5.5855e-06	9.7162e-05	4	22816	29889		glucose metabolic process	F6HTS6|D7SQ37|F6H0D6|E0CVA1
6534	5.6416e-06	9.7162e-05	3	6616	29889		cysteine metabolic process	F6HTU8|F6HTS6|D7SQ37
44424	6.353e-06	0.0001055	12	634616	29889		intracellular part	F6HTS6|D7SQ37|A5AEX6|A5BX41|A5B8D1|F6HIN7|F6HSE3|F6H0D6|D7T2W3|D7TAY3|D7T6P4|F6H8B4
9070	7.6505e-06	0.00012062	3	7316	29889		serine family amino acid biosynthetic process	F6HTU8|F6HTS6|D7SQ37
6098	7.9712e-06	0.00012062	3	7416	29889		pentose-phosphate shunt	F6HTS6|D7SQ37|E0CVA1
6739	8.3006e-06	0.00012062	3	7516	29889		NADP metabolic process	F6HTS6|D7SQ37|E0CVA1
6740	8.3006e-06	0.00012062	3	7516	29889		NADPH regeneration	F6HTS6|D7SQ37|E0CVA1
31967	9.0971e-06	0.00012819	5	57016	29889		organelle envelope	F6HTS6|A5AEX6|F6H0D6|D7T2W3|F6H8B4
19318	1.011e-05	0.00013826	4	26516	29889		hexose metabolic process	F6HTS6|D7SQ37|F6H0D6|E0CVA1
46496	1.0468e-05	0.00013907	3	8116	29889		nicotinamide nucleotide metabolic process	F6HTS6|D7SQ37|E0CVA1
19362	1.0861e-05	0.00014018	3	8216	29889		pyridine nucleotide metabolic process	F6HTS6|D7SQ37|E0CVA1
42651	1.153e-05	0.00014018	4	27416	29889		thylakoid membrane	F6HTS6|A5BX41|D7T2W3|F6H8B4
43229	1.1649e-05	0.00014018	11	539416	29889		intracellular organelle	F6HTS6|A5AEX6|A5BX41|A5B8D1|F6HIN7|F6HSE3|F6H0D6|D7T2W3|D7TAY3|D7T6P4|F6H8B4
43226	1.1757e-05	0.00014018	11	539916	29889		organelle	F6HTS6|A5AEX6|A5BX41|A5B8D1|F6HIN7|F6HSE3|F6H0D6|D7T2W3|D7TAY3|D7T6P4|F6H8B4
6520	1.4307e-05	0.00016601	5	62616	29889		cellular amino acid metabolic process	F6HTU8|F6HTS6|D7SQ37|D7TAY3|D7T6P4
31975	1.464e-05	0.00016601	5	62916	29889		envelope	F6HTS6|A5AEX6|F6H0D6|D7T2W3|F6H8B4
8652	1.5207e-05	0.00016601	4	29416	29889		cellular amino acid biosynthetic process	F6HTU8|F6HTS6|D7SQ37|D7T6P4
6733	1.5352e-05	0.00016601	3	9216	29889		oxidoreduction coenzyme metabolic process	F6HTS6|D7SQ37|E0CVA1
5996	1.9199e-05	0.0002029	4	31216	29889		monosaccharide metabolic process	F6HTS6|D7SQ37|F6H0D6|E0CVA1
44106	2.0563e-05	0.00021248	5	67516	29889		cellular amine metabolic process	F6HTU8|F6HTS6|D7SQ37|D7TAY3|D7T6P4
97	2.1542e-05	0.00021776	3	10316	29889		sulfur amino acid biosynthetic process	F6HTU8|F6HTS6|D7SQ37
44271	2.2536e-05	0.00022296	5	68816	29889		cellular nitrogen compound biosynthetic process	F6HTU8|F6HTS6|D7SQ37|A5BX41|D7T6P4
9309	2.4199e-05	0.00023442	4	33116	29889		amine biosynthetic process	F6HTU8|F6HTS6|D7SQ37|D7T6P4
9056	2.6068e-05	0.00024507	6	122316	29889		catabolic process	F6HTS6|D7SQ37|F6H0D6|D7T2W3|E0CVA1|D7TAY3
32991	2.6684e-05	0.00024507	7	188116	29889		macromolecular complex	D7SQ37|A5B8D1|F6HIN7|F6HSE3|D7T2W3|D7TAY3|F6H8B4
5622	2.6879e-05	0.00024507	12	723916	29889		intracellular	F6HTS6|D7SQ37|A5AEX6|A5BX41|A5B8D1|F6HIN7|F6HSE3|F6H0D6|D7T2W3|D7TAY3|D7T6P4|F6H8B4
44282	2.897e-05	0.00025906	5	72516	29889		small molecule catabolic process	F6HTS6|D7SQ37|F6H0D6|E0CVA1|D7TAY3
96	3.6622e-05	0.00031852	3	12316	29889		sulfur amino acid metabolic process	F6HTU8|F6HTS6|D7SQ37
34357	3.6989e-05	0.00031852	4	36916	29889		photosynthetic membrane	F6HTS6|A5BX41|D7T2W3|F6H8B4
15036	4.0291e-05	0.00034064	3	12716	29889		disulfide oxidoreductase activity	F6HIN7|F6H0D6|D7TAY3
9308	4.2617e-05	0.00035387	5	78616	29889		amine metabolic process	F6HTU8|F6HTS6|D7SQ37|D7TAY3|D7T6P4
44436	4.6343e-05	0.00037806	4	39116	29889		thylakoid part	F6HTS6|A5BX41|D7T2W3|F6H8B4
6066	4.8691e-05	0.00039036	4	39616	29889		alcohol metabolic process	F6HTS6|D7SQ37|F6H0D6|E0CVA1
6546	5.6085e-05	0.00043466	2	2116	29889		glycine catabolic process	F6HTS6|D7TAY3
9071	5.6085e-05	0.00043466	2	2116	29889		serine family amino acid catabolic process	F6HTS6|D7TAY3
44262	5.8138e-05	0.00044318	5	83916	29889		cellular carbohydrate metabolic process	F6HTS6|D7SQ37|F6H0D6|D7T2W3|E0CVA1
4124	6.1674e-05	0.00046256	2	2216	29889		cysteine synthase activity	F6HTU8|D7SQ37
19684	6.7448e-05	0.00049062	3	15116	29889		photosynthesis, light reaction	F6HTS6|A5BX41|D7TAY3
19321	6.7527e-05	0.00049062	2	2316	29889		pentose metabolic process	F6HTS6|D7SQ37
6519	7.4486e-05	0.00053286	5	88416	29889		cellular amino acid and derivative metabolic process	F6HTU8|F6HTS6|D7SQ37|D7TAY3|D7T6P4
9579	8.0623e-05	0.00056802	4	45116	29889		thylakoid	F6HTS6|A5BX41|D7T2W3|F6H8B4
6535	0.00010073	0.00068883	2	2816	29889		cysteine biosynthetic process from serine	F6HTU8|D7SQ37
16861	0.00010073	0.00068883	2	2816	29889		intramolecular oxidoreductase activity, interconverting aldoses and ketoses	F6HTS6|D7SQ37
45454	0.0001027	0.00069212	3	17416	29889		cell redox homeostasis	F6HIN7|F6H0D6|D7T2W3
44272	0.0001271	0.00084429	3	18716	29889		sulfur compound biosynthetic process	F6HTU8|F6HTS6|D7SQ37
44283	0.00013768	0.00090171	5	100716	29889		small molecule biosynthetic process	F6HTU8|F6HTS6|D7SQ37|A5BX41|D7T6P4
16667	0.00014167	0.00091495	3	19416	29889		oxidoreductase activity, acting on sulfur group of donors	F6HIN7|F6H0D6|D7TAY3
46394	0.00016952	0.0010636	4	54716	29889		carboxylic acid biosynthetic process	F6HTU8|F6HTS6|D7SQ37|D7T6P4
16053	0.00016952	0.0010636	4	54716	29889		organic acid biosynthetic process	F6HTU8|F6HTS6|D7SQ37|D7T6P4
9409	0.00017154	0.0010636	3	20716	29889		response to cold	F6HTS6|A5B8D1|D7T2W3
19752	0.00019609	0.0011791	5	108616	29889		carboxylic acid metabolic process	F6HTU8|F6HTS6|D7SQ37|D7TAY3|D7T6P4
43436	0.00019609	0.0011791	5	108616	29889		oxoacid metabolic process	F6HTU8|F6HTS6|D7SQ37|D7TAY3|D7T6P4
6082	0.00019778	0.0011791	5	108816	29889		organic acid metabolic process	F6HTU8|F6HTS6|D7SQ37|D7TAY3|D7T6P4
42180	0.00020466	0.0011888	5	109616	29889		cellular ketone metabolic process	F6HTU8|F6HTS6|D7SQ37|D7TAY3|D7T6P4
6544	0.00020708	0.0011888	2	4016	29889		glycine metabolic process	F6HTS6|D7TAY3
6612	0.00020708	0.0011888	2	4016	29889		protein targeting to membrane	F6HTS6|D7T6P4
65008	0.00023238	0.0013178	4	59416	29889		regulation of biological quality	F6HTS6|F6HIN7|F6H0D6|D7T2W3
19725	0.00023991	0.0013441	3	23216	29889		cellular homeostasis	F6HIN7|F6H0D6|D7T2W3
9765	0.00026243	0.0014527	2	4516	29889		photosynthesis, light harvesting	A5BX41|D7TAY3
16860	0.00029873	0.0016342	2	4816	29889		intramolecular oxidoreductase activity	F6HTS6|D7SQ37
9535	0.00031294	0.0016674	3	25416	29889		chloroplast thylakoid membrane	F6HTS6|D7T2W3|F6H8B4
55035	0.00031294	0.0016674	3	25416	29889		plastid thylakoid membrane	F6HTS6|D7T2W3|F6H8B4
43234	0.00031555	0.0016674	5	120316	29889		protein complex	D7SQ37|F6HIN7|D7T2W3|D7TAY3|F6H8B4
6790	0.00032389	0.0016751	3	25716	29889		sulfur metabolic process	F6HTU8|F6HTS6|D7SQ37
6563	0.00032421	0.0016751	2	5016	29889		L-serine metabolic process	F6HTU8|D7SQ37
6753	0.00036121	0.0018118	4	66716	29889		nucleoside phosphate metabolic process	F6HTS6|D7SQ37|A5BX41|E0CVA1
9117	0.00036121	0.0018118	4	66716	29889		nucleotide metabolic process	F6HTS6|D7SQ37|A5BX41|E0CVA1
31976	0.00037015	0.0018118	3	26916	29889		plastid thylakoid	F6HTS6|D7T2W3|F6H8B4
9534	0.00037015	0.0018118	3	26916	29889		chloroplast thylakoid	F6HTS6|D7T2W3|F6H8B4
42592	0.00037015	0.0018118	3	26916	29889		homeostatic process	F6HIN7|F6H0D6|D7T2W3
31984	0.00037825	0.0018322	3	27116	29889		organelle subcompartment	F6HTS6|D7T2W3|F6H8B4
6732	0.00042486	0.0020367	3	28216	29889		coenzyme metabolic process	F6HTS6|D7SQ37|E0CVA1
55086	0.00047486	0.0022531	4	71716	29889		nucleobase, nucleoside and nucleotide metabolic process	F6HTS6|D7SQ37|A5BX41|E0CVA1
9266	0.00049903	0.0023439	3	29816	29889		response to temperature stimulus	F6HTS6|A5B8D1|D7T2W3
44237	0.0005628	0.002617	12	964016	29889		cellular metabolic process	F6HTU8|F6HTS6|D7SQ37|A5BX41|A5B8D1|F6HSE3|F6H0D6|D7T2W3|E0CVA1|D7TAY3|D7T6P4|F6H8B4
9310	0.00065339	0.0029787	2	7116	29889		amine catabolic process	F6HTS6|D7TAY3
9063	0.00065339	0.0029787	2	7116	29889		cellular amino acid catabolic process	F6HTS6|D7TAY3
9987	0.00070616	0.0031422	13	1166116	29889		cellular process	D7SQ37|A5B8D1|F6HSE3|F6H0D6|E0CVA1|D7TAY3|D7T6P4|F6HTU8|F6HTS6|A5BX41|F6HIN7|D7T2W3|F6H8B4
18904	0.00070952	0.0031422	2	7416	29889		organic ether metabolic process	F6HIN7|F6H0D6
6662	0.00070952	0.0031422	2	7416	29889		glycerol ether metabolic process	F6HIN7|F6H0D6
5829	0.00084987	0.0037282	3	35816	29889		cytosol	D7SQ37|F6HIN7|D7TAY3
5975	0.00093222	0.0040512	5	152416	29889		carbohydrate metabolic process	F6HTS6|D7SQ37|F6H0D6|D7T2W3|E0CVA1
51186	0.0010484	0.0045138	3	38516	29889		cofactor metabolic process	F6HTS6|D7SQ37|E0CVA1
17057	0.0010704	0.0045662	1	216	29889		6-phosphogluconolactonase activity	E0CVA1
19748	0.0011205	0.0047367	3	39416	29889		secondary metabolic process	F6HTS6|D7SQ37|D7TAY3
46395	0.0012392	0.0051451	2	9816	29889		carboxylic acid catabolic process	F6HTS6|D7TAY3
16054	0.0012392	0.0051451	2	9816	29889		organic acid catabolic process	F6HTS6|D7TAY3
8152	0.0012808	0.0052706	13	1229516	29889		metabolic process	D7SQ37|A5B8D1|F6HSE3|F6H0D6|E0CVA1|D7TAY3|D7T6P4|F6HTU8|F6HTS6|A5BX41|F6HIN7|D7T2W3|F6H8B4
6605	0.0013939	0.0056855	2	10416	29889		protein targeting	F6HTS6|D7T6P4
6096	0.0015018	0.0060725	2	10816	29889		glycolysis	D7SQ37|F6H0D6
45340	0.0016051	0.0061685	1	316	29889		mercury ion binding	D7TAY3
70993	0.0016051	0.0061685	1	316	29889		translation preinitiation complex	F6HIN7
33290	0.0016051	0.0061685	1	316	29889		eukaryotic 48S preinitiation complex	F6HIN7
16152	0.0016051	0.0061685	1	316	29889		mercury (II) reductase activity	D7TAY3
9045	0.0016051	0.0061685	1	316	29889		xylose isomerase activity	D7SQ37
16282	0.0016051	0.0061685	1	316	29889		eukaryotic 43S preinitiation complex	F6HIN7
44464	0.0017741	0.006707	12	1079016	29889		cell part	F6HTS6|D7SQ37|A5AEX6|A5BX41|A5B8D1|F6HIN7|F6HSE3|F6H0D6|D7T2W3|D7TAY3|D7T6P4|F6H8B4
5623	0.0017741	0.006707	12	1079016	29889		cell	F6HTS6|D7SQ37|A5AEX6|A5BX41|A5B8D1|F6HIN7|F6HSE3|F6H0D6|D7T2W3|D7TAY3|D7T6P4|F6H8B4
15035	0.0018186	0.0068199	2	11916	29889		protein disulfide oxidoreductase activity	F6HIN7|F6H0D6
9496	0.0021396	0.0079595	1	416	29889		plastoquinol-plastocyanin reductase activity	A5BX41
44249	0.0024867	0.0091772	8	509516	29889		cellular biosynthetic process	F6HTU8|F6HTS6|D7SQ37|A5BX41|A5B8D1|F6HSE3|D7T2W3|D7T6P4
19464	0.0026739	0.0094563	1	516	29889		glycine decarboxylation via glycine cleavage system	D7TAY3
46218	0.0026739	0.0094563	1	516	29889		indolalkylamine catabolic process	F6HTS6
42402	0.0026739	0.0094563	1	516	29889		cellular biogenic amine catabolic process	F6HTS6
6569	0.0026739	0.0094563	1	516	29889		tryptophan catabolic process	F6HTS6
42732	0.0026739	0.0094563	1	516	29889		D-xylose metabolic process	D7SQ37
3735	0.0026844	0.0094563	3	53516	29889		structural constituent of ribosome	A5BX41|A5B8D1|F6HSE3
9521	0.0028294	0.0098924	2	14916	29889		photosystem	D7T2W3|F6H8B4
42742	0.0029422	0.01021	2	15216	29889		defense response to bacterium	F6HTS6|A5AEX6
4362	0.0032079	0.010809	1	616	29889		glutathione-disulfide reductase activity	D7TAY3
42436	0.0032079	0.010809	1	616	29889		indole derivative catabolic process	F6HTS6
4751	0.0032079	0.010809	1	616	29889		ribose-5-phosphate isomerase activity	F6HTS6
9052	0.0032079	0.010809	1	616	29889		pentose-phosphate shunt, non-oxidative branch	F6HTS6
5575	0.0035597	0.011908	12	1157416	29889		cellular_component	F6HTS6|D7SQ37|A5AEX6|A5BX41|A5B8D1|F6HIN7|F6HSE3|F6H0D6|D7T2W3|D7TAY3|D7T6P4|F6H8B4
45158	0.0037416	0.012167	1	716	29889		electron transporter, transferring electrons within cytochrome b6/f complex of photosystem II activity	A5BX41
15037	0.0037416	0.012167	1	716	29889		peptide disulfide oxidoreductase activity	D7TAY3
15038	0.0037416	0.012167	1	716	29889		glutathione disulfide oxidoreductase activity	D7TAY3
5960	0.0037416	0.012167	1	716	29889		glycine cleavage complex	D7TAY3
9058	0.0038609	0.012467	8	544916	29889		biosynthetic process	F6HTU8|F6HTS6|D7SQ37|A5BX41|A5B8D1|F6HSE3|D7T2W3|D7T6P4
16723	0.004275	0.013709	1	816	29889		oxidoreductase activity, oxidizing metal ions, NAD or NADP as acceptor	D7TAY3
30529	0.0044638	0.014217	3	64116	29889		ribonucleoprotein complex	A5B8D1|F6HIN7|F6HSE3
9617	0.0047848	0.014613	2	19516	29889		response to bacterium	F6HTS6|A5AEX6
9404	0.0048082	0.014613	1	916	29889		toxin metabolic process	D7TAY3
9407	0.0048082	0.014613	1	916	29889		toxin catabolic process	D7TAY3
19685	0.0048082	0.014613	1	916	29889		photosynthesis, dark reaction	F6HTS6
9631	0.0048082	0.014613	1	916	29889		cold acclimation	D7T2W3
19253	0.0048082	0.014613	1	916	29889		reductive pentose-phosphate cycle	F6HTS6
5983	0.0048082	0.014613	1	916	29889		starch catabolic process	D7T2W3
6412	0.0051986	0.01562	3	67716	29889		translation	A5BX41|A5B8D1|F6HSE3
15	0.0053411	0.01562	1	1016	29889		phosphopyruvate hydratase complex	D7SQ37
9251	0.0053411	0.01562	1	1016	29889		glucan catabolic process	D7T2W3
273	0.0053411	0.01562	1	1016	29889		lipoic acid metabolic process	F6HTS6
4634	0.0053411	0.01562	1	1016	29889		phosphopyruvate hydratase activity	D7SQ37
9106	0.0053411	0.01562	1	1016	29889		lipoate metabolic process	F6HTS6
8299	0.0054238	0.015763	2	20816	29889		isoprenoid biosynthetic process	F6HTS6|D7SQ37
16722	0.0058737	0.016964	1	1116	29889		oxidoreductase activity, oxidizing metal ions	D7TAY3
6720	0.0061535	0.017663	2	22216	29889		isoprenoid metabolic process	F6HTS6|D7SQ37
9684	0.0064061	0.018275	1	1216	29889		indoleacetic acid biosynthetic process	F6HTS6
44238	0.0064813	0.018377	11	1051816	29889		primary metabolic process	F6HTU8|F6HTS6|D7SQ37|A5BX41|A5B8D1|F6HSE3|F6H0D6|D7T2W3|E0CVA1|D7TAY3|D7T6P4
44247	0.0069382	0.018978	1	1316	29889		cellular polysaccharide catabolic process	D7T2W3
9683	0.0069382	0.018978	1	1316	29889		indoleacetic acid metabolic process	F6HTS6
6613	0.0069382	0.018978	1	1316	29889		cotranslational protein targeting to membrane	D7T6P4
6614	0.0069382	0.018978	1	1316	29889		SRP-dependent cotranslational protein targeting to membrane	D7T6P4
5852	0.0069382	0.018978	1	1316	29889		eukaryotic translation initiation factor 3 complex	F6HIN7
45047	0.0069382	0.018978	1	1316	29889		protein targeting to ER	D7T6P4
16681	0.00747	0.019963	1	1416	29889		oxidoreductase activity, acting on diphenols and related substances as donors, cytochrome as acceptor	A5BX41
9538	0.00747	0.019963	1	1416	29889		photosystem I reaction center	D7T2W3
6542	0.00747	0.019963	1	1416	29889		glutamine biosynthetic process	D7T6P4
8121	0.00747	0.019963	1	1416	29889		ubiquinol-cytochrome-c reductase activity	A5BX41
10310	0.0080016	0.021021	1	1516	29889		regulation of hydrogen peroxide metabolic process	F6HTS6
80010	0.0080016	0.021021	1	1516	29889		regulation of oxygen and reactive oxygen species metabolic process	F6HTS6
19239	0.0080016	0.021021	1	1516	29889		deaminase activity	A5BX41
4356	0.0085329	0.022291	1	1616	29889		glutamate-ammonia ligase activity	D7T6P4
16880	0.0090639	0.023286	1	1716	29889		acid-ammonia (or amide) ligase activity	D7T6P4
9851	0.0090639	0.023286	1	1716	29889		auxin biosynthetic process	F6HTS6
16211	0.0090639	0.023286	1	1716	29889		ammonia ligase activity	D7T6P4
10363	0.0095946	0.02438	1	1816	29889		regulation of plant-type hypersensitive response	F6HTS6
9595	0.0095946	0.02438	1	1816	29889		detection of biotic stimulus	F6HTS6
6886	0.0096888	0.024485	2	28116	29889		intracellular protein transport	F6HTS6|D7T6P4
31978	0.010125	0.025178	1	1916	29889		plastid thylakoid lumen	F6H8B4
9543	0.010125	0.025178	1	1916	29889		chloroplast thylakoid lumen	F6H8B4
9862	0.010125	0.025178	1	1916	29889		systemic acquired resistance, salicylic acid mediated signaling pathway	F6HTS6
6541	0.010655	0.025921	1	2016	29889		glutamine metabolic process	D7T6P4
9695	0.010655	0.025921	1	2016	29889		jasmonic acid biosynthetic process	F6HTS6
6636	0.010655	0.025921	1	2016	29889		unsaturated fatty acid biosynthetic process	F6HTS6
33559	0.010655	0.025921	1	2016	29889		unsaturated fatty acid metabolic process	F6HTS6
34613	0.010703	0.025921	2	29616	29889		cellular protein localization	F6HTS6|D7T6P4
9694	0.011185	0.02681	1	2116	29889		jasmonic acid metabolic process	F6HTS6
9697	0.011185	0.02681	1	2116	29889		salicylic acid biosynthetic process	F6HTS6
9055	0.011642	0.027762	3	90816	29889		electron carrier activity	A5BX41|F6HIN7|F6H0D6
80135	0.011715	0.027793	1	2216	29889		regulation of cellular response to stress	F6HTS6
16835	0.012198	0.028327	2	31716	29889		carbon-oxygen lyase activity	F6HTU8|D7SQ37
5198	0.012205	0.028327	3	92416	29889		structural molecule activity	A5BX41|A5B8D1|F6HSE3
70972	0.012244	0.028327	1	2316	29889		protein localization in endoplasmic reticulum	D7T6P4
6568	0.012244	0.028327	1	2316	29889		tryptophan metabolic process	F6HTS6
6586	0.012244	0.028327	1	2316	29889		indolalkylamine metabolic process	F6HTS6
8150	0.012411	0.02857	14	1734116	29889		biological_process	D7SQ37|A5AEX6|A5B8D1|F6HSE3|F6H0D6|E0CVA1|D7TAY3|D7T6P4|F6HTU8|F6HTS6|A5BX41|F6HIN7|D7T2W3|F6H8B4
16853	0.012567	0.028786	2	32216	29889		isomerase activity	F6HTS6|D7SQ37
43900	0.012774	0.029116	1	2416	29889		regulation of multi-organism process	F6HTS6
70727	0.013016	0.029524	2	32816	29889		cellular macromolecule localization	F6HTS6|D7T6P4
6414	0.013831	0.031221	1	2616	29889		translational elongation	A5B8D1
9628	0.013989	0.031424	3	97216	29889		response to abiotic stimulus	F6HTS6|A5B8D1|D7T2W3
50794	0.014447	0.032298	4	184416	29889		regulation of cellular process	F6HTS6|F6HIN7|F6H0D6|D7T2W3
46907	0.014882	0.032809	2	35216	29889		intracellular transport	F6HTS6|D7T6P4
9863	0.014888	0.032809	1	2816	29889		salicylic acid mediated signaling pathway	F6HTS6
71446	0.014888	0.032809	1	2816	29889		cellular response to salicylic acid stimulus	F6HTS6
9627	0.015415	0.033186	1	2916	29889		systemic acquired resistance	F6HTS6
9126	0.015415	0.033186	1	2916	29889		purine nucleoside monophosphate metabolic process	A5BX41
9127	0.015415	0.033186	1	2916	29889		purine nucleoside monophosphate biosynthetic process	A5BX41
9167	0.015415	0.033186	1	2916	29889		purine ribonucleoside monophosphate metabolic process	A5BX41
9168	0.015415	0.033186	1	2916	29889		purine ribonucleoside monophosphate biosynthetic process	A5BX41
31348	0.015943	0.034164	1	3016	29889		negative regulation of defense response	F6HTS6
71704	0.01647	0.034344	1	3116	29889		organic substance metabolic process	F6HTS6
16679	0.01647	0.034344	1	3116	29889		oxidoreductase activity, acting on diphenols and related substances as donors	A5BX41
15977	0.01647	0.034344	1	3116	29889		carbon fixation	F6HTS6
9850	0.01647	0.034344	1	3116	29889		auxin metabolic process	F6HTS6
16168	0.01647	0.034344	1	3116	29889		chlorophyll binding	A5BX41
9074	0.01647	0.034344	1	3116	29889		aromatic amino acid family catabolic process	F6HTS6
43067	0.017524	0.03574	1	3316	29889		regulation of programmed cell death	F6HTS6
7243	0.017524	0.03574	1	3316	29889		intracellular protein kinase cascade	F6HTS6
165	0.017524	0.03574	1	3316	29889		MAPKKK cascade	F6HTS6
9506	0.017524	0.03574	1	3316	29889		plasmodesma	F6H8B4
55044	0.017524	0.03574	1	3316	29889		symplast	F6H8B4
45184	0.017712	0.03581	2	38616	29889		establishment of protein localization	F6HTS6|D7T6P4
15031	0.017712	0.03581	2	38616	29889		protein transport	F6HTS6|D7T6P4
10941	0.018051	0.036179	1	3416	29889		regulation of cell death	F6HTS6
19252	0.018051	0.036179	1	3416	29889		starch biosynthetic process	D7T2W3
16051	0.018147	0.036216	2	39116	29889		carbohydrate biosynthetic process	F6HTS6|D7T2W3
5911	0.018577	0.036759	1	3516	29889		cell-cell junction	F6H8B4
9084	0.018577	0.036759	1	3516	29889		glutamine family amino acid biosynthetic process	D7T6P4
31977	0.019629	0.038568	1	3716	29889		thylakoid lumen	F6H8B4
8104	0.019657	0.038568	2	40816	29889		protein localization	F6HTS6|D7T6P4
42446	0.020154	0.039377	1	3816	29889		hormone biosynthetic process	F6HTS6
45088	0.020679	0.039735	1	3916	29889		regulation of innate immune response	F6HTS6
9867	0.020679	0.039735	1	3916	29889		jasmonic acid mediated signaling pathway	F6HTS6
71395	0.020679	0.039735	1	3916	29889		cellular response to jasmonic acid stimulus	F6HTS6
10043	0.020679	0.039735	1	3916	29889		response to zinc ion	A5AEX6
42435	0.021204	0.040245	1	4016	29889		indole derivative biosynthetic process	F6HTS6
9696	0.021204	0.040245	1	4016	29889		salicylic acid metabolic process	F6HTS6
34754	0.021204	0.040245	1	4016	29889		cellular hormone metabolic process	F6HTS6
50789	0.021338	0.040333	4	207116	29889		regulation of biological process	F6HTS6|F6HIN7|F6H0D6|D7T2W3
9654	0.022253	0.041894	1	4216	29889		oxygen evolving complex	F6H8B4
16668	0.022777	0.042708	1	4316	29889		oxidoreductase activity, acting on sulfur group of donors, NAD or NADP as acceptor	D7TAY3
42430	0.023301	0.04334	1	4416	29889		indole and derivative metabolic process	F6HTS6
42434	0.023301	0.04334	1	4416	29889		indole derivative metabolic process	F6HTS6
30054	0.023825	0.043445	1	4516	29889		cell junction	F6H8B4
50776	0.023825	0.043445	1	4516	29889		regulation of immune response	F6HTS6
2682	0.023825	0.043445	1	4516	29889		regulation of immune system process	F6HTS6
9156	0.023825	0.043445	1	4516	29889		ribonucleoside monophosphate biosynthetic process	A5BX41
9161	0.023825	0.043445	1	4516	29889		ribonucleoside monophosphate metabolic process	A5BX41
51537	0.024348	0.044054	1	4616	29889		2 iron, 2 sulfur cluster binding	A5BX41
48585	0.024348	0.044054	1	4616	29889		negative regulation of response to stimulus	F6HTS6
51707	0.024495	0.044142	2	45916	29889		response to other organism	F6HTS6|A5AEX6
51606	0.024871	0.044142	1	4716	29889		detection of stimulus	F6HTS6
19898	0.024871	0.044142	1	4716	29889		extrinsic to membrane	F6H8B4
9123	0.024871	0.044142	1	4716	29889		nucleoside monophosphate metabolic process	A5BX41
9124	0.024871	0.044142	1	4716	29889		nucleoside monophosphate biosynthetic process	A5BX41
51649	0.024993	0.044189	2	46416	29889		establishment of localization in cell	F6HTS6|D7T6P4
6950	0.025389	0.044392	4	218316	29889		response to stress	F6HTS6|A5AEX6|A5B8D1|D7T2W3
33365	0.025394	0.044392	1	4816	29889		protein localization in organelle	D7T6P4
19288	0.025394	0.044392	1	4816	29889		isopentenyl diphosphate biosynthetic process, mevalonate-independent pathway	F6HTS6
9240	0.025917	0.044634	1	4916	29889		isopentenyl diphosphate biosynthetic process	F6HTS6
46490	0.025917	0.044634	1	4916	29889		isopentenyl diphosphate metabolic process	F6HTS6
31408	0.025917	0.044634	1	4916	29889		oxylipin biosynthetic process	F6HTS6
5982	0.025917	0.044634	1	4916	29889		starch metabolic process	D7T2W3
19682	0.026439	0.045366	1	5016	29889		glyceraldehyde-3-phosphate metabolic process	F6HTS6
51641	0.03053	0.052193	2	51716	29889		cellular localization	F6HTS6|D7T6P4
8610	0.031295	0.053305	2	52416	29889		lipid biosynthetic process	F6HTS6|D7SQ37
9522	0.031648	0.053513	1	6016	29889		photosystem I	D7T2W3
6081	0.031648	0.053513	1	6016	29889		cellular aldehyde metabolic process	F6HTS6
34641	0.031888	0.053725	7	619216	29889		cellular nitrogen compound metabolic process	F6HTU8|F6HTS6|D7SQ37|A5BX41|E0CVA1|D7TAY3|D7T6P4
9064	0.032686	0.05487	1	6216	29889		glutamine family amino acid metabolic process	D7T6P4
9607	0.032961	0.055132	2	53916	29889		response to biotic stimulus	F6HTS6|A5AEX6
8047	0.033205	0.055342	1	6316	29889		enzyme activator activity	F6HIN7
31407	0.033724	0.056005	1	6416	29889		oxylipin metabolic process	F6HTS6
31347	0.034242	0.056664	1	6516	29889		regulation of defense response	F6HTS6
33036	0.034661	0.057154	2	55416	29889		macromolecule localization	F6HTS6|D7T6P4
6807	0.035995	0.059143	7	634216	29889		nitrogen compound metabolic process	F6HTU8|F6HTS6|D7SQ37|A5BX41|E0CVA1|D7TAY3|D7T6P4
80134	0.036313	0.059456	1	6916	29889		regulation of response to stress	F6HTS6
23014	0.03683	0.060091	1	7016	29889		signal transmission via phosphorylation event	F6HTS6
5840	0.037335	0.060702	2	57716	29889		ribosome	A5B8D1|F6HSE3
6576	0.040442	0.065525	1	7716	29889		cellular biogenic amine metabolic process	F6HTS6
9814	0.041472	0.066728	1	7916	29889		defense response, incompatible interaction	F6HTS6
6090	0.041472	0.066728	1	7916	29889		pyruvate metabolic process	F6HTS6
16836	0.041986	0.06715	1	8016	29889		hydro-lyase activity	D7SQ37
65007	0.042039	0.06715	4	255316	29889		biological regulation	F6HTS6|F6HIN7|F6H0D6|D7T2W3
16020	0.042168	0.06715	6	510916	29889		membrane	F6HTS6|A5BX41|A5B8D1|D7T2W3|D7TAY3|F6H8B4
16829	0.042418	0.067319	2	61916	29889		lyase activity	F6HTU8|D7SQ37
9624	0.043528	0.068612	1	8316	29889		response to nematode	A5AEX6
42445	0.043528	0.068612	1	8316	29889		hormone metabolic process	F6HTS6
6766	0.045068	0.070799	1	8616	29889		vitamin metabolic process	F6HTS6
272	0.04558	0.071295	1	8716	29889		polysaccharide catabolic process	D7T2W3
44255	0.04569	0.071295	2	64516	29889		cellular lipid metabolic process	F6HTS6|D7SQ37
44445	0.047629	0.074071	1	9116	29889		cytosolic part	D7SQ37
9523	0.050183	0.077783	1	9616	29889		photosystem II	F6H8B4
16114	0.051203	0.078839	1	9816	29889		terpenoid biosynthetic process	D7SQ37
9108	0.051203	0.078839	1	9816	29889		coenzyme biosynthetic process	F6HTS6
10200	0.052222	0.080142	1	10016	29889		response to chitin	F6HTS6
8654	0.052731	0.080657	1	10116	29889		phospholipid biosynthetic process	F6HTS6
9753	0.053748	0.081944	1	10316	29889		response to jasmonic acid stimulus	F6HTS6
16491	0.055742	0.084487	4	279516	29889		oxidoreductase activity	A5BX41|F6HIN7|F6H0D6|D7TAY3
5774	0.05578	0.084487	1	10716	29889		vacuolar membrane	F6H8B4
51704	0.056604	0.085191	2	72716	29889		multi-organism process	F6HTS6|A5AEX6
44267	0.056687	0.085191	3	167216	29889		cellular protein metabolic process	A5BX41|A5B8D1|F6HSE3
44437	0.056794	0.085191	1	10916	29889		vacuolar part	F6H8B4
42219	0.057807	0.086432	1	11116	29889		cellular amino acid derivative catabolic process	F6HTS6
42579	0.05882	0.087384	1	11316	29889		microbody	D7TAY3
5777	0.05882	0.087384	1	11316	29889		peroxisome	D7TAY3
22626	0.059831	0.088603	1	11516	29889		cytosolic ribosome	A5B8D1
45087	0.060336	0.088786	1	11616	29889		innate immune response	F6HTS6
19439	0.060336	0.088786	1	11616	29889		aromatic compound catabolic process	F6HTS6
48583	0.060841	0.088966	1	11716	29889		regulation of response to stimulus	F6HTS6
9751	0.060841	0.088966	1	11716	29889		response to salicylic acid stimulus	F6HTS6
50832	0.063362	0.092362	1	12216	29889		defense response to fungus	F6HTS6
10817	0.065374	0.094997	1	12616	29889		regulation of hormone levels	F6HTS6
6955	0.065877	0.095429	1	12716	29889		immune response	F6HTS6
16651	0.066379	0.095561	1	12816	29889		oxidoreductase activity, acting on NADH or NADPH	D7TAY3
6721	0.066379	0.095561	1	12816	29889		terpenoid metabolic process	D7SQ37
51536	0.067383	0.096409	1	13016	29889		iron-sulfur cluster binding	A5BX41
51540	0.067383	0.096409	1	13016	29889		metal cluster binding	A5BX41
9072	0.067884	0.096828	1	13116	29889		aromatic amino acid family metabolic process	F6HTS6
2376	0.070387	0.10009	1	13616	29889		immune system process	F6HTS6
44459	0.072385	0.10262	1	14016	29889		plasma membrane part	F6H8B4
10467	0.073017	0.1032	3	185616	29889		gene expression	A5BX41|A5B8D1|F6HSE3
44248	0.077584	0.10932	2	87016	29889		cellular catabolic process	F6HTS6|D7TAY3
15078	0.077859	0.10938	1	15116	29889		hydrogen ion transmembrane transporter activity	A5BX41
9620	0.079347	0.11113	1	15416	29889		response to fungus	F6HTS6
50896	0.080156	0.11169	4	315316	29889		response to stimulus	F6HTS6|A5AEX6|A5B8D1|D7T2W3
46483	0.080226	0.11169	2	88716	29889		heterocycle metabolic process	F6HTS6|A5BX41
46872	0.082864	0.11502	6	600016	29889		metal ion binding	D7SQ37|A5AEX6|A5BX41|D7T2W3|D7TAY3|F6H8B4
3924	0.083303	0.11529	1	16216	29889		GTPase activity	D7T6P4
9743	0.083797	0.11562	1	16316	29889		response to carbohydrate stimulus	F6HTS6
9152	0.08626	0.11867	1	16816	29889		purine ribonucleotide biosynthetic process	A5BX41
6952	0.087199	0.11932	2	93116	29889		defense response	F6HTS6|A5AEX6
6644	0.087244	0.11932	1	17016	29889		phospholipid metabolic process	F6HTS6
22900	0.089698	0.12232	1	17516	29889		electron transport chain	A5BX41
6164	0.090678	0.12329	1	17716	29889		purine nucleotide biosynthetic process	A5BX41
5730	0.091657	0.12426	1	17916	29889		nucleolus	A5B8D1
9260	0.096538	0.13049	1	18916	29889		ribonucleotide biosynthetic process	A5BX41
19637	0.097025	0.13077	1	19016	29889		organophosphate metabolic process	F6HTS6
9250	0.097997	0.1317	1	19216	29889		glucan biosynthetic process	D7T2W3
51188	0.098483	0.13197	1	19316	29889		cofactor biosynthetic process	F6HTS6
48519	0.09994	0.13354	1	19616	29889		negative regulation of biological process	F6HTS6
43169	0.1022	0.13587	6	632516	29889		cation binding	D7SQ37|A5AEX6|A5BX41|D7T2W3|D7TAY3|F6H8B4
43167	0.10227	0.13587	6	632616	29889		ion binding	D7SQ37|A5AEX6|A5BX41|D7T2W3|D7TAY3|F6H8B4
15077	0.1043	0.13813	1	20516	29889		monovalent inorganic cation transmembrane transporter activity	A5BX41
6629	0.10456	0.13813	2	103616	29889		lipid metabolic process	F6HTS6|D7SQ37
3674	0.10605	0.1397	16	2597916	29889		molecular_function	D7SQ37|A5AEX6|A5B8D1|F6HSE3|F6H0D6|E0CVA1|D7TAY3|D7T6P4|F6HTU8|F6HTS6|A5BX41|F6HIN7|A5BRI2|D7T2W3|D7U0Z4|F6H8B4
6633	0.10911	0.14292	1	21516	29889		fatty acid biosynthetic process	F6HTS6
71495	0.10911	0.14292	1	21516	29889		cellular response to endogenous stimulus	F6HTS6
16209	0.11007	0.14378	1	21716	29889		antioxidant activity	D7TAY3
9165	0.11151	0.14525	1	22016	29889		nucleotide biosynthetic process	A5BX41
33692	0.11391	0.14795	1	22516	29889		cellular polysaccharide biosynthetic process	D7T2W3
19438	0.11534	0.14939	1	22816	29889		aromatic compound biosynthetic process	F6HTS6
30170	0.11629	0.1498	1	23016	29889		pyridoxal phosphate binding	F6HTU8
70279	0.11629	0.1498	1	23016	29889		vitamin B6 binding	F6HTU8
271	0.11677	0.14999	1	23116	29889		polysaccharide biosynthetic process	D7T2W3
34404	0.11962	0.15267	1	23716	29889		nucleobase, nucleoside and nucleotide biosynthetic process	A5BX41
34654	0.11962	0.15267	1	23716	29889		nucleobase, nucleoside, nucleotide and nucleic acid biosynthetic process	A5BX41
43228	0.12017	0.15267	2	112616	29889		non-membrane-bounded organelle	A5B8D1|F6HSE3
43232	0.12017	0.15267	2	112616	29889		intracellular non-membrane-bounded organelle	A5B8D1|F6HSE3
34645	0.12771	0.16153	4	371116	29889		cellular macromolecule biosynthetic process	A5BX41|A5B8D1|F6HSE3|D7T2W3
4091	0.12814	0.16153	1	25516	29889		carboxylesterase activity	E0CVA1
9059	0.12818	0.16153	4	371616	29889		macromolecule biosynthetic process	A5BX41|A5B8D1|F6HSE3|D7T2W3
6073	0.12908	0.16222	1	25716	29889		cellular glucan metabolic process	D7T2W3
44042	0.12955	0.16237	1	25816	29889		glucan metabolic process	D7T2W3
71310	0.13002	0.16253	1	25916	29889		cellular response to organic substance	F6HTS6
3824	0.13344	0.16635	11	1547616	29889		catalytic activity	F6HTU8|F6HTS6|D7SQ37|A5AEX6|A5BX41|F6HIN7|F6H0D6|A5BRI2|E0CVA1|D7TAY3|D7T6P4
31981	0.13564	0.16865	1	27116	29889		nuclear lumen	A5B8D1
30234	0.13658	0.16935	1	27316	29889		enzyme regulator activity	F6HIN7
6631	0.13891	0.17179	1	27816	29889		fatty acid metabolic process	F6HTS6
19538	0.14247	0.17572	3	248316	29889		protein metabolic process	A5BX41|A5B8D1|F6HSE3
10038	0.14494	0.17829	1	29116	29889		response to metal ion	A5AEX6
44264	0.14586	0.17849	1	29316	29889		cellular polysaccharide metabolic process	D7T2W3
19842	0.14586	0.17849	1	29316	29889		vitamin binding	F6HTU8
35556	0.14632	0.17858	1	29416	29889		intracellular signal transduction	F6HTS6
43233	0.15139	0.1838	1	30516	29889		organelle lumen	A5B8D1
70013	0.15139	0.1838	1	30516	29889		intracellular organelle lumen	A5B8D1
23034	0.15276	0.18499	1	30816	29889		intracellular signaling pathway	F6HTS6
70887	0.15368	0.18561	1	31016	29889		cellular response to chemical stimulus	F6HTS6
31974	0.15551	0.18685	1	31416	29889		membrane-enclosed lumen	A5B8D1
22890	0.15551	0.18685	1	31416	29889		inorganic cation transmembrane transporter activity	A5BX41
16879	0.15961	0.19129	1	32316	29889		ligase activity, forming carbon-nitrogen bonds	D7T6P4
287	0.16052	0.19188	1	32516	29889		magnesium ion binding	D7SQ37
9057	0.1637	0.19518	1	33216	29889		macromolecule catabolic process	D7T2W3
5886	0.16724	0.19889	2	138116	29889		plasma membrane	A5B8D1|F6H8B4
6575	0.16911	0.20061	1	34416	29889		cellular amino acid derivative metabolic process	F6HTS6
55114	0.16956	0.20063	1	34516	29889		oxidation reduction	A5BX41
42221	0.1757	0.20737	2	142516	29889		response to chemical stimulus	F6HTS6|A5AEX6
5976	0.18029	0.21225	1	36916	29889		polysaccharide metabolic process	D7T2W3
34637	0.18163	0.21326	1	37216	29889		cellular carbohydrate biosynthetic process	D7T2W3
46700	0.18207	0.21326	1	37316	29889		heterocycle catabolic process	F6HTS6
44428	0.18384	0.21477	1	37716	29889		nuclear part	A5B8D1
10035	0.18429	0.21477	1	37816	29889		response to inorganic substance	A5AEX6
44425	0.18547	0.2156	3	280916	29889		membrane part	A5BX41|D7T2W3|F6H8B4
5525	0.19046	0.22026	1	39216	29889		GTP binding	D7T6P4
32561	0.19046	0.22026	1	39216	29889		guanyl ribonucleotide binding	D7T6P4
19001	0.1909	0.22026	1	39316	29889		guanyl nucleotide binding	D7T6P4
43565	0.1992	0.22921	1	41216	29889		sequence-specific DNA binding	D7SQ37
5773	0.19963	0.22921	1	41316	29889		vacuole	F6H8B4
5509	0.21086	0.2415	1	43916	29889		calcium ion binding	F6H8B4
8324	0.21599	0.24665	1	45116	29889		cation transmembrane transporter activity	A5BX41
48046	0.21641	0.24665	1	45216	29889		apoplast	F6H8B4
6725	0.22193	0.25232	1	46516	29889		cellular aromatic compound metabolic process	F6HTS6
16787	0.22255	0.2524	4	458916	29889		hydrolase activity	A5AEX6|E0CVA1|D7TAY3|D7T6P4
32787	0.22531	0.25491	1	47316	29889		monocarboxylic acid metabolic process	F6HTS6
31090	0.22826	0.25762	1	48016	29889		organelle membrane	F6H8B4
16874	0.23161	0.26077	1	48816	29889		ligase activity	D7T6P4
6810	0.24178	0.27157	2	175816	29889		transport	F6HTS6|D7T6P4
9150	0.24365	0.273	1	51716	29889		purine ribonucleotide metabolic process	A5BX41
51234	0.24684	0.27592	2	178316	29889		establishment of localization	F6HTS6|D7T6P4
6163	0.24858	0.27719	1	52916	29889		purine nucleotide metabolic process	A5BX41
9259	0.25226	0.28062	1	53816	29889		ribonucleotide metabolic process	A5BX41
51179	0.25861	0.287	2	184116	29889		localization	F6HTS6|D7T6P4
7165	0.26359	0.29183	1	56616	29889		signal transduction	F6HTS6
9719	0.2684	0.29645	1	57816	29889		response to endogenous stimulus	F6HTS6
23046	0.27714	0.30466	1	60016	29889		signaling process	F6HTS6
23060	0.27714	0.30466	1	60016	29889		signal transmission	F6HTS6
51716	0.30239	0.33091	1	66516	29889		cellular response to stimulus	F6HTS6
23033	0.30277	0.33091	1	66616	29889		signaling pathway	F6HTS6
5739	0.30315	0.33091	1	66716	29889		mitochondrion	D7T2W3
15075	0.3043	0.33138	1	67016	29889		ion transmembrane transporter activity	A5BX41
5576	0.31339	0.34048	1	69416	29889		extracellular region	F6H8B4
5524	0.33219	0.36007	3	379616	29889		ATP binding	F6H0D6|D7T6P4|F6H8B4
10033	0.34469	0.37245	1	77916	29889		response to organic substance	F6HTS6
5634	0.34522	0.37245	2	226716	29889		nucleus	A5B8D1|D7T2W3
6139	0.34754	0.37409	4	557116	29889		nucleobase, nucleoside, nucleotide and nucleic acid metabolic process	F6HTS6|D7SQ37|A5BX41|E0CVA1
46906	0.3712	0.39863	1	85416	29889		tetrapyrrole binding	A5BX41
48037	0.38661	0.41423	1	89916	29889		cofactor binding	F6HTU8
22891	0.38898	0.4158	1	90616	29889		substrate-specific transmembrane transporter activity	A5BX41
23052	0.40167	0.42839	1	94416	29889		signaling	F6HTS6
22892	0.41542	0.44204	1	98616	29889		substrate-specific transporter activity	A5BX41
32559	0.42047	0.44639	3	436516	29889		adenyl ribonucleotide binding	F6H0D6|D7T6P4|F6H8B4
166	0.42318	0.44824	4	613716	29889		nucleotide binding	F6H0D6|D7T2W3|D7T6P4|F6H8B4
31323	0.43203	0.45657	1	103816	29889		regulation of cellular metabolic process	F6HTS6
30554	0.45398	0.4776	3	458416	29889		adenyl nucleotide binding	F6H0D6|D7T6P4|F6H8B4
1883	0.45398	0.4776	3	458416	29889		purine nucleoside binding	F6H0D6|D7T6P4|F6H8B4
1882	0.45823	0.48098	3	461216	29889		nucleoside binding	F6H0D6|D7T6P4|F6H8B4
19222	0.45973	0.48147	1	112816	29889		regulation of metabolic process	F6HTS6
22857	0.47133	0.49252	1	116716	29889		transmembrane transporter activity	A5BX41
32553	0.47781	0.49705	3	474216	29889		ribonucleotide binding	F6H0D6|D7T6P4|F6H8B4
32555	0.47781	0.49705	3	474216	29889		purine ribonucleotide binding	F6H0D6|D7T6P4|F6H8B4
44260	0.48584	0.50428	4	660916	29889		cellular macromolecule metabolic process	A5BX41|A5B8D1|F6HSE3|D7T2W3
17111	0.50171	0.51959	1	127316	29889		nucleoside-triphosphatase activity	D7T6P4
16788	0.50366	0.52044	1	128016	29889		hydrolase activity, acting on ester bonds	E0CVA1
17076	0.51025	0.52609	3	496116	29889		purine nucleotide binding	F6H0D6|D7T6P4|F6H8B4
16462	0.51165	0.52636	1	130916	29889		pyrophosphatase activity	D7T6P4
16818	0.51736	0.53106	1	133016	29889		hydrolase activity, acting on acid anhydrides, in phosphorus-containing anhydrides	D7T6P4
16817	0.52674	0.5395	1	136516	29889		hydrolase activity, acting on acid anhydrides	D7T6P4
5488	0.52945	0.54109	10	1795416	29889		binding	F6HTU8|D7SQ37|A5AEX6|A5BX41|F6H0D6|D7T2W3|D7TAY3|D7T6P4|D7U0Z4|F6H8B4
5215	0.55911	0.57014	1	149116	29889		transporter activity	A5BX41
43170	0.59792	0.60838	4	749616	29889		macromolecule metabolic process	A5BX41|A5B8D1|F6HSE3|D7T2W3
3676	0.68144	0.69186	4	823116	29889		nucleic acid binding	D7SQ37|F6H0D6|D7T2W3|D7U0Z4
16773	0.71156	0.72086	1	223416	29889		phosphotransferase activity, alcohol group as acceptor	A5BRI2
16021	0.72812	0.73604	1	233616	29889		integral to membrane	A5BX41
31224	0.73637	0.74276	1	238916	29889		intrinsic to membrane	A5BX41
3677	0.74439	0.74922	1	244216	29889		DNA binding	D7SQ37
16740	0.91155	0.91548	2	686916	29889		transferase activity	F6HTU8|A5BRI2
16772	0.92283	0.92482	1	442116	29889		transferase activity, transferring phosphorus-containing groups	A5BRI2
46914	0.93709	0.93709	1	474416	29889		transition metal ion binding	D7TAY3

## Sheet: LabelFree Up
Additional file 2 - BinGO result for overrespresented GO biological process functional categories of significant up-regulated proteins (p<0.05) from the label-free approach.
ontology: namespace
curator: bingo
Selected ontology file : bundle://108.0:1/data/GO_Full
Selected annotation file : /Users/supakanrattanakon/Desktop/BinGOFile-uniprot-vitis+vinifera_101612_TMT_SR 042615.txt
Discarded evidence codes :
Overrepresentation
Selected statistical test : Hypergeometric test
Selected correction : Benjamini & Hochberg False Discovery Rate (FDR) correction
Selected significance level : 0.05
Testing option : Use whole annotation as reference set
The selected cluster :
A5BPB2	Q6XGX7	A5BAI4	P51615	F6GY10	A5AUG8	F6HTR2	A5AFH5	F6HAD6	A5BYT5	F6HLR2	A5AZX9	A5BGC9	A5C4U9	D7SJX8	F6HDM4
No annotations were retrieved for the following entities:
GO-ID	p-value	corr p-value	x	n	X	N	Description	Genes in test set
9579	8.0445e-08	3.2339e-05	6	45116	29889		thylakoid	A5AFH5|A5BPB2|Q6XGX7|A5BAI4|A5C4U9|F6HDM4
31967	3.1895e-07	5.4783e-05	6	57016	29889		organelle envelope	A5BPB2|A5BAI4|A5BGC9|A5C4U9|A5AUG8|F6HDM4
31975	5.6755e-07	5.4783e-05	6	62916	29889		envelope	A5BPB2|A5BAI4|A5BGC9|A5C4U9|A5AUG8|F6HDM4
9941	7.08e-07	5.4783e-05	5	33816	29889		chloroplast envelope	A5BPB2|A5BAI4|A5BGC9|A5C4U9|F6HDM4
44434	8.42e-07	5.4783e-05	6	67316	29889		chloroplast part	A5AFH5|A5BPB2|A5BAI4|A5BGC9|A5C4U9|F6HDM4
9526	9.2669e-07	5.4783e-05	5	35716	29889		plastid envelope	A5BPB2|A5BAI4|A5BGC9|A5C4U9|F6HDM4
44435	9.8189e-07	5.4783e-05	6	69116	29889		plastid part	A5AFH5|A5BPB2|A5BAI4|A5BGC9|A5C4U9|F6HDM4
34357	1.0902e-06	5.4783e-05	5	36916	29889		photosynthetic membrane	A5AFH5|A5BPB2|Q6XGX7|A5BAI4|A5C4U9
44436	1.4487e-06	6.4374e-05	5	39116	29889		thylakoid part	A5AFH5|A5BPB2|Q6XGX7|A5BAI4|A5C4U9
9765	1.7615e-06	6.4374e-05	3	4516	29889		photosynthesis, light harvesting	A5BPB2|A5BAI4|A5C4U9
10218	1.7615e-06	6.4374e-05	3	4516	29889		response to far red light	A5BPB2|A5BAI4|A5C4U9
9637	3.07e-06	9.3209e-05	3	5416	29889		response to blue light	A5BPB2|A5BAI4|A5C4U9
10114	3.07e-06	9.3209e-05	3	5416	29889		response to red light	A5BPB2|A5BAI4|A5C4U9
10287	3.2461e-06	9.3209e-05	3	5516	29889		plastoglobule	A5BPB2|A5BAI4|A5C4U9
6006	5.5855e-06	0.00014969	4	22816	29889		glucose metabolic process	A5BAI4|A5BGC9|A5C4U9|F6HDM4
5737	7.8129e-06	0.00019105	10	406516	29889		cytoplasm	A5AFH5|F6HAD6|A5BPB2|A5BAI4|F6HLR2|P51615|A5BGC9|A5C4U9|A5AUG8|F6HDM4
9535	8.5545e-06	0.00019105	4	25416	29889		chloroplast thylakoid membrane	A5AFH5|A5BPB2|A5BAI4|A5C4U9
55035	8.5545e-06	0.00019105	4	25416	29889		plastid thylakoid membrane	A5AFH5|A5BPB2|A5BAI4|A5C4U9
19318	1.011e-05	0.00020152	4	26516	29889		hexose metabolic process	A5BAI4|A5BGC9|A5C4U9|F6HDM4
31976	1.0724e-05	0.00020152	4	26916	29889		plastid thylakoid	A5AFH5|A5BPB2|A5BAI4|A5C4U9
9534	1.0724e-05	0.00020152	4	26916	29889		chloroplast thylakoid	A5AFH5|A5BPB2|A5BAI4|A5C4U9
31984	1.1041e-05	0.00020152	4	27116	29889		organelle subcompartment	A5AFH5|A5BPB2|A5BAI4|A5C4U9
42651	1.153e-05	0.00020152	4	27416	29889		thylakoid membrane	A5AFH5|A5BPB2|A5BAI4|A5C4U9
15979	1.3834e-05	0.00023172	4	28716	29889		photosynthesis	A5BPB2|Q6XGX7|A5BAI4|A5C4U9
9750	1.4735e-05	0.00023694	2	1116	29889		response to fructose stimulus	A5BGC9|F6HDM4
5996	1.9199e-05	0.00027878	4	31216	29889		monosaccharide metabolic process	A5BAI4|A5BGC9|A5C4U9|F6HDM4
44444	1.9359e-05	0.00027878	9	345316	29889		cytoplasmic part	A5AFH5|F6HAD6|A5BPB2|A5BAI4|F6HLR2|A5BGC9|A5C4U9|A5AUG8|F6HDM4
5739	1.9417e-05	0.00027878	5	66716	29889		mitochondrion	A5BPB2|A5BAI4|A5BGC9|A5C4U9|A5AUG8
44446	2.6869e-05	0.00035294	7	188316	29889		intracellular organelle part	A5AFH5|A5BPB2|A5BAI4|A5BGC9|A5C4U9|A5AUG8|F6HDM4
44422	2.7055e-05	0.00035294	7	188516	29889		organelle part	A5AFH5|A5BPB2|A5BAI4|A5BGC9|A5C4U9|A5AUG8|F6HDM4
34284	2.8095e-05	0.00035294	2	1516	29889		response to monosaccharide stimulus	A5BGC9|F6HDM4
9746	2.8095e-05	0.00035294	2	1516	29889		response to hexose stimulus	A5BGC9|F6HDM4
9507	3.7425e-05	0.0004559	6	130416	29889		chloroplast	A5AFH5|A5BPB2|A5BAI4|A5BGC9|A5C4U9|F6HDM4
9639	3.9352e-05	0.00046528	3	12616	29889		response to red or far red light	A5BPB2|A5BAI4|A5C4U9
6066	4.8691e-05	0.00055925	4	39616	29889		alcohol metabolic process	A5BAI4|A5BGC9|A5C4U9|F6HDM4
9536	5.3992e-05	0.00060291	6	139216	29889		plastid	A5AFH5|A5BPB2|A5BAI4|A5BGC9|A5C4U9|F6HDM4
44424	5.8437e-05	0.00063491	11	634616	29889		intracellular part	A5AFH5|F6HAD6|A5BPB2|Q6XGX7|A5BAI4|F6HLR2|P51615|A5BGC9|A5C4U9|A5AUG8|F6HDM4
19684	6.7448e-05	0.00071353	3	15116	29889		photosynthesis, light reaction	A5BPB2|A5BAI4|A5C4U9
48046	8.1316e-05	0.00083818	4	45216	29889		apoplast	F6HAD6|A5BPB2|A5BAI4|A5C4U9
6091	9.9305e-05	0.00099802	4	47616	29889		generation of precursor metabolites and energy	A5BPB2|A5BAI4|A5C4U9|F6HDM4
46365	0.00011923	0.0011146	3	18316	29889		monosaccharide catabolic process	A5BAI4|A5BGC9|A5C4U9
6007	0.00011923	0.0011146	3	18316	29889		glucose catabolic process	A5BAI4|A5BGC9|A5C4U9
19320	0.00011923	0.0011146	3	18316	29889		hexose catabolic process	A5BAI4|A5BGC9|A5C4U9
46164	0.00015047	0.0013747	3	19816	29889		alcohol catabolic process	A5BAI4|A5BGC9|A5C4U9
3746	0.00018676	0.0015901	2	3816	29889		translation elongation factor activity	A5AFH5|F6HAD6
44275	0.00019181	0.0015901	3	21516	29889		cellular carbohydrate catabolic process	A5BAI4|A5BGC9|A5C4U9
44281	0.00019579	0.0015901	7	256916	29889		small molecule metabolic process	A5AFH5|A5BPB2|A5BAI4|P51615|A5BGC9|A5C4U9|F6HDM4
19752	0.00019609	0.0015901	5	108616	29889		carboxylic acid metabolic process	A5AFH5|A5BAI4|P51615|A5C4U9|F6HDM4
43436	0.00019609	0.0015901	5	108616	29889		oxoacid metabolic process	A5AFH5|A5BAI4|P51615|A5C4U9|F6HDM4
6082	0.00019778	0.0015901	5	108816	29889		organic acid metabolic process	A5AFH5|A5BAI4|P51615|A5C4U9|F6HDM4
42180	0.00020466	0.0016132	5	109616	29889		cellular ketone metabolic process	A5AFH5|A5BAI4|P51615|A5C4U9|F6HDM4
5622	0.00020975	0.0016216	11	723916	29889		intracellular	A5AFH5|F6HAD6|A5BPB2|Q6XGX7|A5BAI4|F6HLR2|P51615|A5BGC9|A5C4U9|A5AUG8|F6HDM4
34285	0.00025084	0.0018674	2	4416	29889		response to disaccharide stimulus	A5BGC9|F6HDM4
9744	0.00025084	0.0018674	2	4416	29889		response to sucrose stimulus	A5BGC9|F6HDM4
5576	0.0004198	0.0030184	4	69416	29889		extracellular region	F6HAD6|A5BPB2|A5BAI4|A5C4U9
9570	0.00042048	0.0030184	3	28116	29889		chloroplast stroma	A5BGC9|A5C4U9|F6HDM4
16052	0.00044722	0.0031541	3	28716	29889		carbohydrate catabolic process	A5BAI4|A5BGC9|A5C4U9
9532	0.00046099	0.0031951	3	29016	29889		plastid stroma	A5BGC9|A5C4U9|F6HDM4
8887	0.00053531	0.0036474	1	116	29889		glycerate kinase activity	A5BGC9
6457	0.0006772	0.0045373	3	33116	29889		protein folding	F6HLR2|D7SJX8|F6HDM4
50896	0.00069693	0.0045774	7	315316	29889		response to stimulus	F6HAD6|A5BPB2|A5BAI4|A5BGC9|A5C4U9|A5AUG8|F6HDM4
6098	0.00070952	0.0045774	2	7416	29889		pentose-phosphate shunt	A5BGC9|A5C4U9
6739	0.00072873	0.0045774	2	7516	29889		NADP metabolic process	A5BGC9|A5C4U9
6740	0.00072873	0.0045774	2	7516	29889		NADPH regeneration	A5BGC9|A5C4U9
46496	0.00084925	0.0052184	2	8116	29889		nicotinamide nucleotide metabolic process	A5BGC9|A5C4U9
44262	0.00085675	0.0052184	4	83916	29889		cellular carbohydrate metabolic process	A5BAI4|A5BGC9|A5C4U9|F6HDM4
19362	0.00087021	0.0052213	2	8216	29889		pyridine nucleotide metabolic process	A5BGC9|A5C4U9
4473	0.0010704	0.0063277	1	216	29889		malate dehydrogenase (oxaloacetate-decarboxylating) (NADP+) activity	P51615
6733	0.0010935	0.0063637	2	9216	29889		oxidoreduction coenzyme metabolic process	A5BGC9|A5C4U9
48037	0.0011081	0.0063637	4	89916	29889		cofactor binding	F6HTR2|A5AFH5|P51615|A5BGC9
9416	0.0012564	0.0071138	3	41016	29889		response to light stimulus	A5BPB2|A5BAI4|A5C4U9
9314	0.00131	0.007314	3	41616	29889		response to radiation	A5BPB2|A5BAI4|A5C4U9
9628	0.0014795	0.0081473	4	97216	29889		response to abiotic stimulus	A5BPB2|A5BAI4|A5BGC9|A5C4U9
44283	0.0016854	0.0091122	4	100716	29889		small molecule biosynthetic process	A5AFH5|A5BPB2|A5BAI4|F6HDM4
8135	0.0017	0.0091122	2	11516	29889		translation factor activity, nucleic acid binding	A5AFH5|F6HAD6
51707	0.0017362	0.0091837	3	45916	29889		response to other organism	F6HAD6|A5BAI4|A5AUG8
16020	0.0025322	0.01322	8	510916	29889		membrane	A5AFH5|A5BPB2|Q6XGX7|A5BAI4|A5BGC9|A5C4U9|A5AUG8|F6HDM4
30865	0.0026739	0.01327	1	516	29889		cortical cytoskeleton organization	F6HLR2
6426	0.0026739	0.01327	1	516	29889		glycyl-tRNA aminoacylation	A5C4U9
31122	0.0026739	0.01327	1	516	29889		cytoplasmic microtubule organization	F6HLR2
43622	0.0026739	0.01327	1	516	29889		cortical microtubule organization	F6HLR2
9607	0.0027416	0.01344	3	53916	29889		response to biotic stimulus	F6HAD6|A5BAI4|A5AUG8
46394	0.0028582	0.013679	3	54716	29889		carboxylic acid biosynthetic process	A5AFH5|A5BAI4|F6HDM4
16053	0.0028582	0.013679	3	54716	29889		organic acid biosynthetic process	A5AFH5|A5BAI4|F6HDM4
44237	0.0030063	0.014218	11	964016	29889		cellular metabolic process	F6HTR2|A5AFH5|A5BPB2|Q6XGX7|A5BAI4|F6HLR2|P51615|A5BGC9|A5C4U9|D7SJX8|F6HDM4
9743	0.0033734	0.015768	2	16316	29889		response to carbohydrate stimulus	A5BGC9|F6HDM4
4807	0.0037416	0.017092	1	716	29889		triose-phosphate isomerase activity	A5AZX9
5853	0.0037416	0.017092	1	716	29889		eukaryotic translation elongation factor 1 complex	F6HAD6
50662	0.0039211	0.017711	3	61216	29889		coenzyme binding	F6HTR2|P51615|A5BGC9
9617	0.0047848	0.020645	2	19516	29889		response to bacterium	F6HAD6|A5AUG8
9749	0.0048082	0.020645	1	916	29889		response to glucose stimulus	A5BGC9
8878	0.0048082	0.020645	1	916	29889		glucose-1-phosphate adenylyltransferase activity	F6HDM4
6753	0.0049876	0.020645	3	66716	29889		nucleoside phosphate metabolic process	A5BPB2|A5BGC9|A5C4U9
9117	0.0049876	0.020645	3	66716	29889		nucleotide metabolic process	A5BPB2|A5BGC9|A5C4U9
6183	0.0053411	0.020645	1	1016	29889		GTP biosynthetic process	A5BPB2
6228	0.0053411	0.020645	1	1016	29889		UTP biosynthetic process	A5BPB2
6241	0.0053411	0.020645	1	1016	29889		CTP biosynthetic process	A5BPB2
4332	0.0053411	0.020645	1	1016	29889		fructose-bisphosphate aldolase activity	A5BAI4
4550	0.0053411	0.020645	1	1016	29889		nucleoside diphosphate kinase activity	A5BPB2
9148	0.0053411	0.020645	1	1016	29889		pyrimidine nucleoside triphosphate biosynthetic process	A5BPB2
46036	0.0053411	0.020645	1	1016	29889		CTP metabolic process	A5BPB2
46051	0.0053411	0.020645	1	1016	29889		UTP metabolic process	A5BPB2
9208	0.0053411	0.020645	1	1016	29889		pyrimidine ribonucleoside triphosphate metabolic process	A5BPB2
9209	0.0053411	0.020645	1	1016	29889		pyrimidine ribonucleoside triphosphate biosynthetic process	A5BPB2
16272	0.0058737	0.022488	1	1116	29889		prefoldin complex	F6HLR2
55086	0.0060968	0.022993	3	71716	29889		nucleobase, nucleoside and nucleotide metabolic process	A5BPB2|A5BGC9|A5C4U9
44282	0.006287	0.022993	3	72516	29889		small molecule catabolic process	A5BAI4|A5BGC9|A5C4U9
51704	0.0063351	0.022993	3	72716	29889		multi-organism process	F6HAD6|A5BAI4|A5AUG8
8152	0.0064018	0.022993	12	1229516	29889		metabolic process	F6HTR2|A5AFH5|A5BPB2|Q6XGX7|A5BYT5|A5BAI4|F6HLR2|P51615|A5BGC9|A5C4U9|D7SJX8|F6HDM4
5977	0.0064061	0.022993	1	1216	29889		glycogen metabolic process	F6HDM4
5978	0.0064061	0.022993	1	1216	29889		glycogen biosynthetic process	F6HDM4
6112	0.0064061	0.022993	1	1216	29889		energy reserve metabolic process	F6HDM4
9147	0.0069382	0.024683	1	1316	29889		pyrimidine nucleoside triphosphate metabolic process	A5BPB2
2213	0.00747	0.02593	1	1416	29889		defense response to insect	A5BAI4
16832	0.00747	0.02593	1	1416	29889		aldehyde-lyase activity	A5BAI4
5975	0.0074823	0.02593	4	152416	29889		carbohydrate metabolic process	A5BAI4|A5BGC9|A5C4U9|F6HDM4
43231	0.007808	0.026757	7	476016	29889		intracellular membrane-bounded organelle	A5AFH5|A5BPB2|A5BAI4|A5BGC9|A5C4U9|A5AUG8|F6HDM4
43227	0.0078539	0.026757	7	476516	29889		membrane-bounded organelle	A5AFH5|A5BPB2|A5BAI4|A5BGC9|A5C4U9|A5AUG8|F6HDM4
44464	0.0080792	0.027065	11	1079016	29889		cell part	A5AFH5|F6HAD6|A5BPB2|Q6XGX7|A5BAI4|F6HLR2|P51615|A5BGC9|A5C4U9|A5AUG8|F6HDM4
5623	0.0080792	0.027065	11	1079016	29889		cell	A5AFH5|F6HAD6|A5BPB2|Q6XGX7|A5BAI4|F6HLR2|P51615|A5BGC9|A5C4U9|A5AUG8|F6HDM4
16616	0.0094261	0.031317	2	27716	29889		oxidoreductase activity, acting on the CH-OH group of donors, NAD or NADP as acceptor	P51615|A5BGC9
16619	0.0095946	0.031615	1	1816	29889		malate dehydrogenase (oxaloacetate-decarboxylating) activity	P51615
6732	0.0097549	0.031882	2	28216	29889		coenzyme metabolic process	A5BGC9|A5C4U9
6635	0.010125	0.032304	1	1916	29889		fatty acid beta-oxidation	A5BAI4
4616	0.010125	0.032304	1	1916	29889		phosphogluconate dehydrogenase (decarboxylating) activity	A5BGC9
19395	0.010125	0.032304	1	1916	29889		fatty acid oxidation	A5BAI4
44267	0.01033	0.032698	4	167216	29889		cellular protein metabolic process	F6HLR2|A5C4U9|D7SJX8|F6HDM4
34440	0.010655	0.033465	1	2016	29889		lipid oxidation	A5BAI4
4470	0.011185	0.034589	1	2116	29889		malic enzyme activity	P51615
9697	0.011185	0.034589	1	2116	29889		salicylic acid biosynthetic process	F6HDM4
4124	0.011715	0.035551	1	2216	29889		cysteine synthase activity	A5AFH5
9062	0.011715	0.035551	1	2216	29889		fatty acid catabolic process	A5BAI4
16614	0.011762	0.035551	2	31116	29889		oxidoreductase activity, acting on CH-OH group of donors	P51615|A5BGC9
70566	0.012244	0.036733	1	2316	29889		adenylyltransferase activity	F6HDM4
8150	0.012411	0.036957	14	1734116	29889		biological_process	A5BPB2|Q6XGX7|A5BAI4|P51615|A5AUG8|F6HTR2|A5AFH5|F6HAD6|A5BYT5|F6HLR2|A5BGC9|A5C4U9|D7SJX8|F6HDM4
16853	0.012567	0.037146	2	32216	29889		isomerase activity	A5AZX9|D7SJX8
10103	0.012774	0.03721	1	2416	29889		stomatal complex morphogenesis	A5C4U9
43900	0.012774	0.03721	1	2416	29889		regulation of multi-organism process	F6HDM4
46131	0.013303	0.038472	1	2516	29889		pyrimidine ribonucleoside metabolic process	A5BPB2
5741	0.01436	0.040992	1	2716	29889		mitochondrial outer membrane	A5AUG8
5575	0.014623	0.040992	11	1157416	29889		cellular_component	A5AFH5|F6HAD6|A5BPB2|Q6XGX7|A5BAI4|F6HLR2|P51615|A5BGC9|A5C4U9|A5AUG8|F6HDM4
9218	0.014888	0.040992	1	2816	29889		pyrimidine ribonucleotide metabolic process	A5BPB2
9220	0.014888	0.040992	1	2816	29889		pyrimidine ribonucleotide biosynthetic process	A5BPB2
6213	0.014888	0.040992	1	2816	29889		pyrimidine nucleoside metabolic process	A5BPB2
6535	0.014888	0.040992	1	2816	29889		cysteine biosynthetic process from serine	A5AFH5
16861	0.014888	0.040992	1	2816	29889		intramolecular oxidoreductase activity, interconverting aldoses and ketoses	A5AZX9
70838	0.015415	0.04145	1	2916	29889		divalent metal ion transport	A5AFH5
226	0.015415	0.04145	1	2916	29889		microtubule cytoskeleton organization	F6HLR2
43229	0.015492	0.04145	7	539416	29889		intracellular organelle	A5AFH5|A5BPB2|A5BAI4|A5BGC9|A5C4U9|A5AUG8|F6HDM4
9987	0.015562	0.04145	11	1166116	29889		cellular process	F6HTR2|A5AFH5|A5BPB2|Q6XGX7|A5BAI4|F6HLR2|P51615|A5BGC9|A5C4U9|D7SJX8|F6HDM4
43226	0.015569	0.04145	7	539916	29889		organelle	A5AFH5|A5BPB2|A5BAI4|A5BGC9|A5C4U9|A5AUG8|F6HDM4
16776	0.015943	0.042165	1	3016	29889		phosphotransferase activity, phosphate group as acceptor	A5BPB2
8308	0.01647	0.042717	1	3116	29889		voltage-gated anion channel activity	A5AUG8
10374	0.01647	0.042717	1	3116	29889		stomatal complex development	A5C4U9
16168	0.01647	0.042717	1	3116	29889		chlorophyll binding	A5BPB2
5253	0.016997	0.043801	1	3216	29889		anion channel activity	A5AUG8
9625	0.017524	0.044846	1	3316	29889		response to insect	A5BAI4
51186	0.017626	0.044846	2	38516	29889		cofactor metabolic process	A5BGC9|A5C4U9
19252	0.018051	0.045638	1	3416	29889		starch biosynthetic process	F6HDM4
44242	0.018577	0.046675	1	3516	29889		cellular lipid catabolic process	A5BAI4
6221	0.021204	0.052618	1	4016	29889		pyrimidine nucleotide biosynthetic process	A5BPB2
9696	0.021204	0.052618	1	4016	29889		salicylic acid metabolic process	F6HDM4
9654	0.022253	0.054882	1	4216	29889		oxygen evolving complex	Q6XGX7
6220	0.022777	0.055494	1	4316	29889		pyrimidine nucleotide metabolic process	A5BPB2
6108	0.022777	0.055494	1	4316	29889		malate metabolic process	P51615
16615	0.023301	0.056429	1	4416	29889		malate dehydrogenase activity	P51615
16109	0.024348	0.057917	1	4616	29889		tetraterpenoid biosynthetic process	A5C4U9
16117	0.024348	0.057917	1	4616	29889		carotenoid biosynthetic process	A5C4U9
19205	0.024348	0.057917	1	4616	29889		nucleobase, nucleoside, nucleotide kinase activity	A5BPB2
43234	0.024603	0.05813	3	120316	29889		protein complex	F6HAD6|Q6XGX7|F6HLR2
31968	0.024871	0.05813	1	4716	29889		organelle outer membrane	A5AUG8
19898	0.024871	0.05813	1	4716	29889		extrinsic to membrane	Q6XGX7
16860	0.025394	0.058204	1	4816	29889		intramolecular oxidoreductase activity	A5AZX9
16108	0.025394	0.058204	1	4816	29889		tetraterpenoid metabolic process	A5C4U9
16116	0.025394	0.058204	1	4816	29889		carotenoid metabolic process	A5C4U9
9056	0.025682	0.058204	3	122316	29889		catabolic process	A5BAI4|A5BGC9|A5C4U9
32787	0.025901	0.058204	2	47316	29889		monocarboxylic acid metabolic process	A5BAI4|F6HDM4
30003	0.025917	0.058204	1	4916	29889		cellular cation homeostasis	A5AFH5
5982	0.025917	0.058204	1	4916	29889		starch metabolic process	F6HDM4
6563	0.026439	0.059047	1	5016	29889		L-serine metabolic process	A5AFH5
6873	0.026961	0.059551	1	5116	29889		cellular ion homeostasis	A5AFH5
46933	0.026961	0.059551	1	5116	29889		hydrogen ion transporting ATP synthase activity, rotational mechanism	F6HDM4
5244	0.028004	0.061183	1	5316	29889		voltage-gated ion channel activity	A5AUG8
22832	0.028004	0.061183	1	5316	29889		voltage-gated channel activity	A5AUG8
19867	0.028526	0.061652	1	5416	29889		outer membrane	A5AUG8
55082	0.028526	0.061652	1	5416	29889		cellular chemical homeostasis	A5AFH5
8610	0.031295	0.067276	2	52416	29889		lipid biosynthetic process	A5BAI4|A5C4U9
16042	0.032686	0.069523	1	6216	29889		lipid catabolic process	A5BAI4
19344	0.032686	0.069523	1	6216	29889		cysteine biosynthetic process	A5AFH5
6534	0.03476	0.07316	1	6616	29889		cysteine metabolic process	A5AFH5
55080	0.03476	0.07316	1	6616	29889		cation homeostasis	A5AFH5
9119	0.035278	0.073863	1	6716	29889		ribonucleoside metabolic process	A5BPB2
15674	0.036313	0.074861	1	6916	29889		di-, tri-valent inorganic cation transport	A5AFH5
413	0.036313	0.074861	1	6916	29889		protein peptidyl-prolyl isomerization	D7SJX8
50801	0.036313	0.074861	1	6916	29889		ion homeostasis	A5AFH5
9886	0.037347	0.076599	1	7116	29889		post-embryonic morphogenesis	A5C4U9
16859	0.037863	0.076874	1	7216	29889		cis-trans isomerase activity	D7SJX8
3755	0.037863	0.076874	1	7216	29889		peptidyl-prolyl cis-trans isomerase activity	D7SJX8
9070	0.03838	0.077373	1	7316	29889		serine family amino acid biosynthetic process	A5AFH5
19538	0.038494	0.077373	4	248316	29889		protein metabolic process	F6HLR2|A5C4U9|D7SJX8|F6HDM4
16829	0.042418	0.084836	2	61916	29889		lyase activity	A5AFH5|A5BAI4
5215	0.042644	0.084866	3	149116	29889		transporter activity	A5BAI4|A5AUG8|F6HDM4
6520	0.04329	0.085726	2	62616	29889		cellular amino acid metabolic process	A5AFH5|A5C4U9
30258	0.043528	0.085776	1	8316	29889		lipid modification	A5BAI4
48878	0.04558	0.088732	1	8716	29889		chemical homeostasis	A5AFH5
7010	0.04558	0.088732	1	8716	29889		cytoskeleton organization	F6HLR2
44255	0.04569	0.088732	2	64516	29889		cellular lipid metabolic process	A5BAI4|A5C4U9
16620	0.046605	0.090073	1	8916	29889		oxidoreductase activity, acting on the aldehyde or oxo group of donors, NAD or NADP as acceptor	A5BAI4
44445	0.047629	0.091611	1	9116	29889		cytosolic part	F6HLR2
15075	0.048924	0.093655	2	67016	29889		ion transmembrane transporter activity	A5AUG8|F6HDM4
9116	0.049162	0.093664	1	9416	29889		nucleoside metabolic process	A5BPB2
44106	0.049581	0.094017	2	67516	29889		cellular amine metabolic process	A5AFH5|A5C4U9
9523	0.050183	0.094711	1	9616	29889		photosystem II	Q6XGX7
46395	0.051203	0.095037	1	9816	29889		carboxylic acid catabolic process	A5BAI4
16054	0.051203	0.095037	1	9816	29889		organic acid catabolic process	A5BAI4
16114	0.051203	0.095037	1	9816	29889		terpenoid biosynthetic process	A5C4U9
44271	0.051304	0.095037	2	68816	29889		cellular nitrogen compound biosynthetic process	A5AFH5|A5BPB2
16903	0.051712	0.095037	1	9916	29889		oxidoreductase activity, acting on the aldehyde or oxo group of donors	A5BAI4
3824	0.051774	0.095037	12	1547616	29889		catalytic activity	F6HTR2|A5AFH5|A5BPB2|A5BYT5|A5BAI4|A5AZX9|P51615|A5BGC9|F6GY10|A5C4U9|D7SJX8|F6HDM4
50661	0.052222	0.095423	1	10016	29889		NADP or NADPH binding	A5BGC9
97	0.053748	0.097768	1	10316	29889		sulfur amino acid biosynthetic process	A5AFH5
46039	0.055272	0.10009	1	10616	29889		GTP metabolic process	A5BPB2
8509	0.056287	0.10102	1	10816	29889		anion transmembrane transporter activity	A5AUG8
6096	0.056287	0.10102	1	10816	29889		glycolysis	A5BAI4
9069	0.056794	0.10147	1	10916	29889		serine family amino acid metabolic process	A5AFH5
22836	0.057301	0.10192	1	11016	29889		gated channel activity	A5AUG8
51287	0.058314	0.10327	1	11216	29889		NAD or NADH binding	P51615
46148	0.05882	0.10371	1	11316	29889		pigment biosynthetic process	A5C4U9
15980	0.059831	0.10503	1	11516	29889		energy derivation by oxidation of organic compounds	F6HDM4
6418	0.06185	0.10764	1	11916	29889		tRNA aminoacylation for protein translation	A5C4U9
10016	0.06185	0.10764	1	11916	29889		shoot morphogenesis	A5C4U9
43038	0.063362	0.10932	1	12216	29889		amino acid activation	A5C4U9
43039	0.063362	0.10932	1	12216	29889		tRNA aminoacylation	A5C4U9
96	0.063865	0.10942	1	12316	29889		sulfur amino acid metabolic process	A5AFH5
10033	0.063963	0.10942	2	77916	29889		response to organic substance	A5BGC9|F6HDM4
9308	0.064978	0.11068	2	78616	29889		amine metabolic process	A5AFH5|A5C4U9
6721	0.066379	0.11259	1	12816	29889		terpenoid metabolic process	A5C4U9
43648	0.066881	0.11297	1	12916	29889		dicarboxylic acid metabolic process	P51615
42440	0.068886	0.11587	1	13316	29889		pigment metabolic process	A5C4U9
5216	0.070887	0.117	1	13716	29889		ion channel activity	A5AUG8
22838	0.070887	0.117	1	13716	29889		substrate-specific channel activity	A5AUG8
22803	0.071387	0.117	1	13816	29889		passive transmembrane transporter activity	A5AUG8
15267	0.071387	0.117	1	13816	29889		channel activity	A5AUG8
9142	0.071886	0.117	1	13916	29889		nucleoside triphosphate biosynthetic process	A5BPB2
9145	0.071886	0.117	1	13916	29889		purine nucleoside triphosphate biosynthetic process	A5BPB2
9201	0.071886	0.117	1	13916	29889		ribonucleoside triphosphate biosynthetic process	A5BPB2
9206	0.071886	0.117	1	13916	29889		purine ribonucleoside triphosphate biosynthetic process	A5BPB2
31966	0.073383	0.11895	1	14216	29889		mitochondrial membrane	A5AUG8
32991	0.075389	0.12171	3	188116	29889		macromolecular complex	F6HAD6|Q6XGX7|F6HLR2
9521	0.076866	0.1236	1	14916	29889		photosystem	Q6XGX7
15078	0.077859	0.1247	1	15116	29889		hydrogen ion transmembrane transporter activity	F6HDM4
42742	0.078356	0.125	1	15216	29889		defense response to bacterium	F6HAD6
16830	0.079347	0.12608	1	15416	29889		carbon-carbon lyase activity	A5BAI4
6519	0.079758	0.12623	2	88416	29889		cellular amino acid and derivative metabolic process	A5AFH5|A5C4U9
22891	0.083214	0.13118	2	90616	29889		substrate-specific transmembrane transporter activity	A5AUG8|F6HDM4
9152	0.08626	0.13546	1	16816	29889		purine ribonucleotide biosynthetic process	A5BPB2
6952	0.087199	0.1364	2	93116	29889		defense response	F6HAD6|A5BAI4
48367	0.089208	0.13846	1	17416	29889		shoot development	A5C4U9
5740	0.089208	0.13846	1	17416	29889		mitochondrial envelope	A5AUG8
22621	0.090188	0.13919	1	17616	29889		shoot system development	A5C4U9
6164	0.090678	0.13919	1	17716	29889		purine nucleotide biosynthetic process	A5BPB2
166	0.090718	0.13919	6	613716	29889		nucleotide binding	F6HTR2|A5BPB2|A5BAI4|P51615|A5BGC9|F6HDM4
44272	0.095564	0.14589	1	18716	29889		sulfur compound biosynthetic process	A5AFH5
6399	0.096051	0.14589	1	18816	29889		tRNA metabolic process	A5C4U9
22892	0.096173	0.14589	2	98616	29889		substrate-specific transporter activity	A5AUG8|F6HDM4
9260	0.096538	0.1459	1	18916	29889		ribonucleotide biosynthetic process	A5BPB2
9250	0.097997	0.14755	1	19216	29889		glucan biosynthetic process	F6HDM4
44429	0.10042	0.15064	1	19716	29889		mitochondrial part	A5AUG8
30001	0.10188	0.15225	1	20016	29889		metal ion transport	A5AFH5
7017	0.10333	0.15385	1	20316	29889		microtubule-based process	F6HLR2
15077	0.1043	0.15454	1	20516	29889		monovalent inorganic cation transmembrane transporter activity	F6HDM4
6629	0.10456	0.15454	2	103616	29889		lipid metabolic process	A5BAI4|A5C4U9
46686	0.10526	0.155	1	20716	29889		response to cadmium ion	A5BGC9
8299	0.10574	0.15514	1	20816	29889		isoprenoid biosynthetic process	A5C4U9
6950	0.10678	0.15609	3	218316	29889		response to stress	F6HAD6|A5BAI4|A5BGC9
6633	0.10911	0.15893	1	21516	29889		fatty acid biosynthetic process	A5BAI4
9165	0.11151	0.16183	1	22016	29889		nucleotide biosynthetic process	A5BPB2
6720	0.11247	0.16264	1	22216	29889		isoprenoid metabolic process	A5C4U9
33692	0.11391	0.16412	1	22516	29889		cellular polysaccharide biosynthetic process	F6HDM4
19438	0.11534	0.16529	1	22816	29889		aromatic compound biosynthetic process	F6HDM4
30170	0.11629	0.16529	1	23016	29889		pyridoxal phosphate binding	A5AFH5
70279	0.11629	0.16529	1	23016	29889		vitamin B6 binding	A5AFH5
271	0.11677	0.16529	1	23116	29889		polysaccharide biosynthetic process	F6HDM4
16791	0.11677	0.16529	1	23116	29889		phosphatase activity	F6HDM4
19725	0.11725	0.16538	1	23216	29889		cellular homeostasis	A5AFH5
34404	0.11962	0.16756	1	23716	29889		nucleobase, nucleoside and nucleotide biosynthetic process	A5BPB2
34654	0.11962	0.16756	1	23716	29889		nucleobase, nucleoside, nucleotide and nucleic acid biosynthetic process	A5BPB2
44249	0.12212	0.17046	5	509516	29889		cellular biosynthetic process	A5AFH5|A5BPB2|A5BAI4|A5C4U9|F6HDM4
22857	0.12747	0.17731	2	116716	29889		transmembrane transporter activity	A5AUG8|F6HDM4
6790	0.12908	0.17832	1	25716	29889		sulfur metabolic process	A5AFH5
6073	0.12908	0.17832	1	25716	29889		cellular glucan metabolic process	F6HDM4
44042	0.12955	0.17835	1	25816	29889		glucan metabolic process	F6HDM4
42592	0.13471	0.18482	1	26916	29889		homeostatic process	A5AFH5
5524	0.1359	0.18582	4	379616	29889		ATP binding	A5BPB2|A5BAI4|A5BGC9|F6HDM4
6631	0.13891	0.18929	1	27816	29889		fatty acid metabolic process	A5BAI4
16740	0.14003	0.1899	6	686916	29889		transferase activity	A5AFH5|A5BPB2|A5BGC9|F6GY10|A5C4U9|F6HDM4
6886	0.1403	0.1899	1	28116	29889		intracellular protein transport	A5BPB2
10038	0.14494	0.19477	1	29116	29889		response to metal ion	A5BGC9
44264	0.14586	0.19477	1	29316	29889		cellular polysaccharide metabolic process	F6HDM4
19842	0.14586	0.19477	1	29316	29889		vitamin binding	A5AFH5
34660	0.14586	0.19477	1	29316	29889		ncRNA metabolic process	A5C4U9
8652	0.14632	0.19477	1	29416	29889		cellular amino acid biosynthetic process	A5AFH5
34613	0.14724	0.19535	1	29616	29889		cellular protein localization	A5BPB2
42578	0.14909	0.19715	1	30016	29889		phosphoric ester hydrolase activity	F6HDM4
9058	0.15173	0.19999	5	544916	29889		biosynthetic process	A5AFH5|A5BPB2|A5BAI4|A5C4U9|F6HDM4
22890	0.15551	0.2043	1	31416	29889		inorganic cation transmembrane transporter activity	F6HDM4
16835	0.15688	0.20542	1	31716	29889		carbon-oxygen lyase activity	A5AFH5
9651	0.16143	0.21061	1	32716	29889		response to salt stress	A5BGC9
70727	0.16188	0.21061	1	32816	29889		cellular macromolecule localization	A5BPB2
9309	0.16324	0.2112	1	33116	29889		amine biosynthetic process	A5AFH5
44238	0.16339	0.2112	8	1051816	29889		primary metabolic process	A5AFH5|A5BPB2|A5BAI4|F6HLR2|A5BGC9|A5C4U9|D7SJX8|F6HDM4
9653	0.16505	0.21267	1	33516	29889		anatomical structure morphogenesis	A5C4U9
6970	0.17226	0.22111	1	35116	29889		response to osmotic stress	A5BGC9
46907	0.17271	0.22111	1	35216	29889		intracellular transport	A5BPB2
5829	0.17539	0.22352	1	35816	29889		cytosol	F6HLR2
42221	0.1757	0.22352	2	142516	29889		response to chemical stimulus	A5BGC9|F6HDM4
6812	0.17985	0.22792	1	36816	29889		cation transport	A5AFH5
5976	0.18029	0.22792	1	36916	29889		polysaccharide metabolic process	F6HDM4
34637	0.18163	0.22888	1	37216	29889		cellular carbohydrate biosynthetic process	F6HDM4
16491	0.18354	0.23057	3	279516	29889		oxidoreductase activity	A5BAI4|P51615|A5BGC9
10035	0.18429	0.23079	1	37816	29889		response to inorganic substance	A5BGC9
44425	0.18547	0.23154	3	280916	29889		membrane part	A5BPB2|Q6XGX7|A5BAI4
45184	0.18782	0.23303	1	38616	29889		establishment of protein localization	A5BPB2
15031	0.18782	0.23303	1	38616	29889		protein transport	A5BPB2
6811	0.19002	0.23432	1	39116	29889		ion transport	A5AFH5
16051	0.19002	0.23432	1	39116	29889		carbohydrate biosynthetic process	F6HDM4
19748	0.19133	0.23522	1	39416	29889		secondary metabolic process	A5C4U9
43687	0.19396	0.23772	1	40016	29889		post-translational protein modification	D7SJX8
32559	0.19639	0.23997	4	436516	29889		adenyl ribonucleotide binding	A5BPB2|A5BAI4|A5BGC9|F6HDM4
8104	0.19746	0.24054	1	40816	29889		protein localization	A5BPB2
16772	0.20282	0.24632	4	442116	29889		transferase activity, transferring phosphorus-containing groups	A5BPB2|A5BGC9|A5C4U9|F6HDM4
5509	0.21086	0.25506	1	43916	29889		calcium ion binding	Q6XGX7
9791	0.21128	0.25506	1	44016	29889		post-embryonic development	A5C4U9
8324	0.21599	0.25892	1	45116	29889		cation transmembrane transporter activity	F6HDM4
48513	0.21599	0.25892	1	45116	29889		organ development	A5C4U9
48731	0.21641	0.25892	1	45216	29889		system development	A5C4U9
51649	0.22151	0.26242	1	46416	29889		establishment of localization in cell	A5BPB2
6725	0.22193	0.26242	1	46516	29889		cellular aromatic compound metabolic process	F6HDM4
30554	0.22195	0.26242	4	458416	29889		adenyl nucleotide binding	A5BPB2|A5BAI4|A5BGC9|F6HDM4
1883	0.22195	0.26242	4	458416	29889		purine nucleoside binding	A5BPB2|A5BAI4|A5BGC9|F6HDM4
1882	0.2253	0.2656	4	461216	29889		nucleoside binding	A5BPB2|A5BAI4|A5BGC9|F6HDM4
31090	0.22826	0.2683	1	48016	29889		organelle membrane	A5AUG8
9144	0.23077	0.2689	1	48616	29889		purine nucleoside triphosphate metabolic process	A5BPB2
9199	0.23077	0.2689	1	48616	29889		ribonucleoside triphosphate metabolic process	A5BPB2
9205	0.23077	0.2689	1	48616	29889		purine ribonucleoside triphosphate metabolic process	A5BPB2
9141	0.23203	0.26929	1	48916	29889		nucleoside triphosphate metabolic process	A5BPB2
6996	0.23244	0.26929	1	49016	29889		organelle organization	F6HLR2
32553	0.24104	0.27765	4	474216	29889		ribonucleotide binding	A5BPB2|A5BAI4|A5BGC9|F6HDM4
32555	0.24104	0.27765	4	474216	29889		purine ribonucleotide binding	A5BPB2|A5BAI4|A5BGC9|F6HDM4
6810	0.24178	0.2777	2	175816	29889		transport	A5AFH5|A5BPB2
51641	0.24365	0.27826	1	51716	29889		cellular localization	A5BPB2
9150	0.24365	0.27826	1	51716	29889		purine ribonucleotide metabolic process	A5BPB2
51234	0.24684	0.2811	2	178316	29889		establishment of localization	A5AFH5|A5BPB2
6163	0.24858	0.28228	1	52916	29889		purine nucleotide metabolic process	A5BPB2
9259	0.25226	0.28565	1	53816	29889		ribonucleotide metabolic process	A5BPB2
6464	0.2547	0.28761	1	54416	29889		protein modification process	D7SJX8
51179	0.25861	0.29056	2	184116	29889		localization	A5AFH5|A5BPB2
33036	0.25875	0.29056	1	55416	29889		macromolecule localization	A5BPB2
17076	0.26827	0.30041	4	496116	29889		purine nucleotide binding	A5BPB2|A5BAI4|A5BGC9|F6HDM4
16887	0.27318	0.30505	1	59016	29889		ATPase activity	F6HDM4
65008	0.27477	0.30597	1	59416	29889		regulation of biological quality	A5AFH5
16746	0.30239	0.3358	1	66516	29889		transferase activity, transferring acyl groups	F6GY10
43412	0.30506	0.33783	1	67216	29889		macromolecule modification	D7SJX8
6412	0.30696	0.33901	1	67716	29889		translation	A5C4U9
48856	0.33343	0.36723	1	74816	29889		anatomical structure development	A5C4U9
16301	0.34865	0.38294	2	228416	29889		kinase activity	A5BPB2|A5BGC9
16021	0.35912	0.39337	2	233616	29889		integral to membrane	A5BPB2|A5BAI4
3674	0.36158	0.39499	15	2597916	29889		molecular_function	A5BPB2|Q6XGX7|A5BAI4|P51615|F6GY10|A5AUG8|F6HTR2|A5AFH5|F6HAD6|A5BYT5|A5AZX9|A5BGC9|A5C4U9|D7SJX8|F6HDM4
31224	0.36974	0.40281	2	238916	29889		intrinsic to membrane	A5BPB2|A5BAI4
46906	0.3712	0.4033	1	85416	29889		tetrapyrrole binding	A5BPB2
44248	0.37672	0.4082	1	87016	29889		cellular catabolic process	A5BAI4
7275	0.37946	0.41006	1	87816	29889		multicellular organismal development	A5C4U9
46483	0.38254	0.41228	1	88716	29889		heterocycle metabolic process	A5BPB2
32502	0.39902	0.4289	1	93616	29889		developmental process	A5C4U9
65007	0.40227	0.43123	2	255316	29889		biological regulation	A5AFH5|F6HDM4
34641	0.43053	0.4603	4	619216	29889		cellular nitrogen compound metabolic process	A5AFH5|A5BPB2|A5BGC9|A5C4U9
16043	0.43266	0.46135	1	104016	29889		cellular component organization	F6HLR2
32501	0.4485	0.47697	1	109116	29889		multicellular organismal process	A5C4U9
6807	0.45053	0.47788	4	634216	29889		nitrogen compound metabolic process	A5AFH5|A5BPB2|A5BGC9|A5C4U9
44260	0.48584	0.51397	4	660916	29889		cellular macromolecule metabolic process	F6HLR2|A5C4U9|D7SJX8|F6HDM4
17111	0.50171	0.52936	1	127316	29889		nucleoside-triphosphatase activity	F6HDM4
16788	0.50366	0.53003	1	128016	29889		hydrolase activity, acting on ester bonds	F6HDM4
16462	0.51165	0.53703	1	130916	29889		pyrophosphatase activity	F6HDM4
16818	0.51736	0.54161	1	133016	29889		hydrolase activity, acting on acid anhydrides, in phosphorus-containing anhydrides	F6HDM4
16817	0.52674	0.55	1	136516	29889		hydrolase activity, acting on acid anhydrides	F6HDM4
5886	0.53097	0.55298	1	138116	29889		plasma membrane	A5AUG8
16070	0.53307	0.55373	1	138916	29889		RNA metabolic process	A5C4U9
6139	0.59585	0.61735	3	557116	29889		nucleobase, nucleoside, nucleotide and nucleic acid metabolic process	A5BPB2|A5BGC9|A5C4U9
43170	0.59792	0.6179	4	749616	29889		macromolecule metabolic process	F6HLR2|A5C4U9|D7SJX8|F6HDM4
34645	0.60823	0.62614	2	371116	29889		cellular macromolecule biosynthetic process	A5C4U9|F6HDM4
9059	0.60901	0.62614	2	371616	29889		macromolecule biosynthetic process	A5C4U9|F6HDM4
10467	0.64156	0.65793	1	185616	29889		gene expression	A5C4U9
16779	0.67667	0.69217	1	203616	29889		nucleotidyltransferase activity	F6HDM4
50789	0.68311	0.69698	1	207116	29889		regulation of biological process	F6HDM4
16773	0.71156	0.72417	1	223416	29889		phosphotransferase activity, alcohol group as acceptor	A5BGC9
5488	0.71806	0.72894	9	1795416	29889		binding	F6HTR2|A5AFH5|F6HAD6|A5BPB2|Q6XGX7|A5BAI4|P51615|A5BGC9|F6HDM4
16787	0.72903	0.73821	2	458916	29889		hydrolase activity	A5C4U9|F6HDM4
46872	0.86089	0.86955	2	600016	29889		metal ion binding	Q6XGX7|P51615
43169	0.88213	0.8866	2	632516	29889		cation binding	Q6XGX7|P51615
43167	0.88219	0.8866	2	632616	29889		ion binding	Q6XGX7|P51615
90304	0.94184	0.94419	1	486716	29889		nucleic acid metabolic process	A5C4U9
3676	0.95913	0.95913	2	823116	29889		nucleic acid binding	A5AFH5|F6HAD6
