# Supplementary material for: Relative quantification of phosphoproteomic changes in grapevine (Vitis vinifera L.) leaves in response to abscisic acid
Source: Hortic Res. 2016 Jun 22;3:16029–. doi: 10.1038/hortres.2016.29 (PMC4916266; doi:10.1038/hortres.2016.29)
Supplement: Supplementary File 3 [file hortres201629-s3.xls]

## Sheet:  Additional file3
Supplemental File S3: Proteins identified by TMT labeling approach, Protein treshold: 95%, Peptide threshold: 95%, Min#peptides: 1, 0.62% Protein Prophet FDR, 0.9% Peptide Prophet FDR.
Protein Name	Accession Numbers	Valid	Exclusive	Sequence	Prob	Modifications	SEQUEST XCorr	SEQUEST deltaCn	LC1 Raw	LC2 Raw	LC3 Raw	LA1 Raw	LA2 Raw	LA3 Raw	Weight	Stdev	Log Intensity	Observed	Actual Mass	Charge	Delta Da	Delta PPM	Spectrum ID	Bio Sample	MS/MS Sample
Ribulose bisphosphate carboxylase large chain OS=Vitis vinifera GN=rbcL PE=3 SV=2	RBL_VITVI	TRUE	TRUE	aASkWSPELAAAcEVWk	1	TMT6plex (+229), TMT6plex (+229), Carbamidomethyl (+57), TMT6plex (+229)	4.889	0.4647	156240	232510	497760	222610	110730	625280	0.95183	0.872577	20.8153	864.483	2590.43	3	0.00764002	2.94818	fr14.4970.4970.3	/TMT_phospho_20130731	fr14
Ribulose bisphosphate carboxylase large chain OS=Vitis vinifera GN=rbcL PE=3 SV=2	RBL_VITVI	TRUE	TRUE	aASkWSPELAAAcEVWk	1	TMT6plex (+229), TMT6plex (+229), Carbamidomethyl (+57), TMT6plex (+229)	5.3149	0.499	84622	119680	234860	108460	68500	354260	0.951694	0.878333	19.8882	864.485	2590.43	3	0.013499	5.20908	fr15.5101.5101.3	/TMT_phospho_20130731	fr15
Ribulose bisphosphate carboxylase large chain OS=Vitis vinifera GN=rbcL PE=3 SV=2	RBL_VITVI	TRUE	TRUE	aLRLEDLRIPPAYSk	1	TMT6plex (+229), TMT6plex (+229)	2.6905	0.3432	13530	36527	38663	38722	6520	68617	0.951986	0.849476	17.6281	550.837	2199.32	4	0.00475778	2.16231	fr15.4427.4427.4	/TMT_phospho_20130731	fr15
Ribulose bisphosphate carboxylase large chain OS=Vitis vinifera GN=rbcL PE=3 SV=2	RBL_VITVI	TRUE	TRUE	aMHAVIDR	0.99	TMT6plex (+229)	2.3398	0.3017	54248	94748	174900	105890	No Values (0.0)	271230	0.951675	0.867068	19.4293	571.322	1140.63	2	0.0010005	0.876374	fr14.1591.1591.2	/TMT_phospho_20130731	fr14
Ribulose bisphosphate carboxylase large chain OS=Vitis vinifera GN=rbcL PE=3 SV=2	RBL_VITVI	TRUE	TRUE	aMHAVIDR	0.98	TMT6plex (+229)	2.3952	0.3255	156320	282460	536970	303520	No Values (0.0)	850700	0.951797	0.873164	21.0334	571.321	1140.63	2	0.0007085	0.620602	fr15.1697.1697.2	/TMT_phospho_20130731	fr15
Ribulose bisphosphate carboxylase large chain OS=Vitis vinifera GN=rbcL PE=3 SV=2	RBL_VITVI	TRUE	TRUE	aMHAVIDRQk	1	TMT6plex (+229), TMT6plex (+229)	3.9453	0.4465	46771	98667	185560	110810	No Values (0.0)	357100	0.951672	0.874035	19.6247	542.989	1625.95	3	0.00092618	0.569273	fr15.1920.1920.3	/TMT_phospho_20130731	fr15
Ribulose bisphosphate carboxylase large chain OS=Vitis vinifera GN=rbcL PE=3 SV=2	RBL_VITVI	TRUE	TRUE	aMHAVIDRQkNHGMHFR	0.99	TMT6plex (+229), TMT6plex (+229)	3.1054	0.2762	12818	30631	103910	21084	No Values (0.0)	46955	0.951974	0.849476	17.7319	418.564	2505.34	6	0.00436527	1.74168	fr21.1862.1862.6	/TMT_phospho_20130731	fr21
Ribulose bisphosphate carboxylase large chain OS=Vitis vinifera GN=rbcL PE=3 SV=2	RBL_VITVI	TRUE	TRUE	aMHAVIDRQkNHGMHFR	0.96	TMT6plex (+229), TMT6plex (+229)	2.9385	0.1866	5455	11016	35500	8930	2199	18828	0.951429	0.858331	16.3221	502.076	2505.34	5	0.00523327	2.088	fr21.1863.1863.5	/TMT_phospho_20130731	fr21
Ribulose bisphosphate carboxylase large chain OS=Vitis vinifera GN=rbcL PE=3 SV=2	RBL_VITVI	TRUE	TRUE	aMHAVIDRQkNHGMHFR	0.99	TMT6plex (+229), TMT6plex (+229)	2.6353	0.2281	6707	12760	43373	9499	2017	19901	0.951549	0.858331	16.5243	502.076	2505.34	5	0.00706427	2.81855	fr22.1904.1904.5	/TMT_phospho_20130731	fr22
Ribulose bisphosphate carboxylase large chain OS=Vitis vinifera GN=rbcL PE=3 SV=2	RBL_VITVI	TRUE	TRUE	aSVGFkAGVk	0.99	TMT6plex (+229), TMT6plex (+229), TMT6plex (+229)	2.6131	0.2861	79273	142840	263830	109560	No Values (0.0)	277200	0.951694	0.878333	19.7556	551.022	1650.04	3	0.000599125	0.362875	fr14.2554.2554.3	/TMT_phospho_20130731	fr14
Ribulose bisphosphate carboxylase large chain OS=Vitis vinifera GN=rbcL PE=3 SV=2	RBL_VITVI	TRUE	TRUE	aSVGFkAGVk	0.99	TMT6plex (+229), TMT6plex (+229), TMT6plex (+229)	2.558	0.3186	109470	198400	381700	169950	27071	412880	0.951792	0.886037	20.3095	551.022	1650.04	3	0.000783125	0.474319	fr15.2745.2745.3	/TMT_phospho_20130731	fr15
Ribulose bisphosphate carboxylase large chain OS=Vitis vinifera GN=rbcL PE=3 SV=2	RBL_VITVI	TRUE	TRUE	aVYEcLRGGLDFTk	0.99	TMT6plex (+229), Carbamidomethyl (+57), TMT6plex (+229)	3.199	0.2515	133870	270100	562370	271380	140640	693510	0.951797	0.872577	20.9825	696.384	2086.13	3	0.0022078	1.05781	fr14.4250.4250.3	/TMT_phospho_20130731	fr14
Ribulose bisphosphate carboxylase large chain OS=Vitis vinifera GN=rbcL PE=3 SV=2	RBL_VITVI	TRUE	TRUE	aVYEcLRGGLDFTkDDENVNSQPFMR	1	TMT6plex (+229), Carbamidomethyl (+57), TMT6plex (+229)	3.8269	0.2633	20739	49104	94971	42127	28633	129110	0.951821	0.876199	18.4763	880.691	3518.74	4	0.00329289	0.935548	fr15.4836.4836.4	/TMT_phospho_20130731	fr15
Ribulose bisphosphate carboxylase large chain OS=Vitis vinifera GN=rbcL PE=3 SV=2	RBL_VITVI	TRUE	TRUE	dDENVNSQPFMR	1	TMT6plex (+229)	4.2927	0.5311	117230	197630	348750	169540	43654	588390	0.951792	0.880052	20.4827	840.897	1679.78	2	0.00222116	1.3215	fr14.2318.2318.2	/TMT_phospho_20130731	fr14
Ribulose bisphosphate carboxylase large chain OS=Vitis vinifera GN=rbcL PE=3 SV=2	RBL_VITVI	TRUE	TRUE	dDENVNSQPFMR	1	TMT6plex (+229)	4.5397	0.5083	67726	116580	206460	100410	26245	342870	0.951694	0.874035	19.7145	840.896	1679.78	2	0.000268156	0.159542	fr15.2476.2476.2	/TMT_phospho_20130731	fr15
Ribulose bisphosphate carboxylase large chain OS=Vitis vinifera GN=rbcL PE=3 SV=2	RBL_VITVI	TRUE	TRUE	dDENVNSQPFMR	0.99	TMT6plex (+229)	2.758	0.3273	25437	36662	53041	26459	26005	64935	0.951974	0.855625	17.8271	840.897	1679.78	2	0.00258716	1.53925	fr16.2429.2429.2	/TMT_phospho_20130731	fr16
Ribulose bisphosphate carboxylase large chain OS=Vitis vinifera GN=rbcL PE=3 SV=2	RBL_VITVI	TRUE	TRUE	dDFVEKDR	0.95	TMT6plex (+229)	1.9352	0.2562	10386	13620	21475	21695	6556	25983	0.951549	0.851858	16.6055	418.218	1251.63	3	0.000987234	0.788124	fr15.1577.1577.3	/TMT_phospho_20130731	fr15
Ribulose bisphosphate carboxylase large chain OS=Vitis vinifera GN=rbcL PE=3 SV=2	RBL_VITVI	TRUE	TRUE	dDFVEkDR	0.99	TMT6plex (+229), TMT6plex (+229)	2.8918	0.2771	545900	701730	1413900	413120	139940	1531100	0.950607	0.848211	22.1782	494.604	1480.79	3	0.00209463	1.41358	fr14.2022.2022.3	/TMT_phospho_20130731	fr14
Ribulose bisphosphate carboxylase large chain OS=Vitis vinifera GN=rbcL PE=3 SV=2	RBL_VITVI	TRUE	TRUE	dDFVEkDR	0.99	TMT6plex (+229), TMT6plex (+229)	2.7006	0.3972	43673	56579	108660	32484	10676	117660	0.951821	0.876199	18.4961	741.404	1480.79	2	0.00100037	0.675102	fr14.2038.2038.2	/TMT_phospho_20130731	fr14
Ribulose bisphosphate carboxylase large chain OS=Vitis vinifera GN=rbcL PE=3 SV=2	RBL_VITVI	TRUE	TRUE	dDFVEkDR	0.99	TMT6plex (+229), TMT6plex (+229)	2.4574	0.258	47566	67032	129070	38262	8953	145730	0.951786	0.86919	18.736	494.605	1480.79	3	0.00138437	0.934246	fr15.2091.2091.3	/TMT_phospho_20130731	fr15
Ribulose bisphosphate carboxylase large chain OS=Vitis vinifera GN=rbcL PE=3 SV=2	RBL_VITVI	TRUE	TRUE	dDFVEkDR	0.99	TMT6plex (+229), TMT6plex (+229)	2.7731	0.3838	46333	57334	111310	36499	13716	115030	0.951821	0.876199	18.5365	741.404	1480.79	2	0.000756367	0.510438	fr15.2181.2181.2	/TMT_phospho_20130731	fr15
Ribulose bisphosphate carboxylase large chain OS=Vitis vinifera GN=rbcL PE=3 SV=2	RBL_VITVI	TRUE	TRUE	dDFVEkDR	0.97	TMT6plex (+229), TMT6plex (+229)	2.6363	0.267	35450	49458	90190	31554	12726	105270	0.951887	0.871368	18.3085	494.604	1480.79	3	0.00163763	1.10517	fr15.2208.2208.3	/TMT_phospho_20130731	fr15
Ribulose bisphosphate carboxylase large chain OS=Vitis vinifera GN=rbcL PE=3 SV=2	RBL_VITVI	TRUE	TRUE	dDFVEkDR	0.99	TMT6plex (+229), TMT6plex (+229)	3.052	0.3149	150770	193090	365850	104070	42749	372090	0.951762	0.886037	20.2286	494.605	1480.79	3	0.000834367	0.563076	fr17.1969.1969.3	/TMT_phospho_20130731	fr17
Ribulose bisphosphate carboxylase large chain OS=Vitis vinifera GN=rbcL PE=3 SV=2	RBL_VITVI	TRUE	TRUE	dDFVEkDR	0.99	TMT6plex (+229), TMT6plex (+229)	2.7179	0.3067	76473	102820	186500	54932	23739	188180	0.951723	0.866425	19.271	494.605	1480.79	3	0.000743367	0.501665	fr18.2075.2075.3	/TMT_phospho_20130731	fr18
Ribulose bisphosphate carboxylase large chain OS=Vitis vinifera GN=rbcL PE=3 SV=2	RBL_VITVI	TRUE	TRUE	dDFVEkDR	0.96	TMT6plex (+229), TMT6plex (+229)	2.4455	0.2802	26649	33190	53605	18339	12953	50880	0.951986	0.846033	17.5777	494.606	1480.8	3	0.00284937	1.92291	fr22.1926.1926.3	/TMT_phospho_20130731	fr22
Ribulose bisphosphate carboxylase large chain OS=Vitis vinifera GN=rbcL PE=3 SV=2	RBL_VITVI	TRUE	TRUE	dLAREGNEIIR	0.99	TMT6plex (+229)	3.2631	0.2262	36275	84117	131780	93371	23681	406230	0.951672	0.874035	19.5647	505.621	1513.84	3	0.000255242	0.168493	fr14.2319.2319.3	/TMT_phospho_20130731	fr14
Ribulose bisphosphate carboxylase large chain OS=Vitis vinifera GN=rbcL PE=3 SV=2	RBL_VITVI	TRUE	TRUE	dLAREGNEIIR	0.99	TMT6plex (+229)	3.2243	0.2565	66698	104460	144650	99484	81248	468750	0.951694	0.878333	19.8806	505.621	1513.84	3	1.97578e-05	0.0130428	fr15.2474.2474.3	/TMT_phospho_20130731	fr15
Ribulose bisphosphate carboxylase large chain OS=Vitis vinifera GN=rbcL PE=3 SV=2	RBL_VITVI	TRUE	TRUE	dLAREGNEIIR	0.99	TMT6plex (+229)	3.0501	0.2449	10714	15174	23000	12368	11676	52690	0.951795	0.845909	16.9387	505.621	1513.84	3	0.000529242	0.349369	fr17.2276.2276.3	/TMT_phospho_20130731	fr17
Ribulose bisphosphate carboxylase large chain OS=Vitis vinifera GN=rbcL PE=3 SV=2	RBL_VITVI	TRUE	TRUE	dNGLLLHIHR	1	TMT6plex (+229)	2.809	0.3555	31411	50005	108310	40933	No Values (0.0)	147750	0.951821	0.876199	18.5571	472.947	1415.82	3	0.000569383	0.401872	fr14.2522.2522.3	/TMT_phospho_20130731	fr14
Ribulose bisphosphate carboxylase large chain OS=Vitis vinifera GN=rbcL PE=3 SV=2	RBL_VITVI	TRUE	TRUE	dNGLLLHIHR	1	TMT6plex (+229)	2.9207	0.4391	32727	49310	106810	50689	8472	163740	0.951821	0.876199	18.6514	708.918	1415.82	2	0.00124462	0.878453	fr14.2534.2534.2	/TMT_phospho_20130731	fr14
Ribulose bisphosphate carboxylase large chain OS=Vitis vinifera GN=rbcL PE=3 SV=2	RBL_VITVI	TRUE	TRUE	dNGLLLHIHR	1	TMT6plex (+229)	2.9283	0.3626	120090	202510	442500	171490	No Values (0.0)	578460	0.951821	0.880052	20.5626	472.947	1415.82	3	0.000843383	0.595262	fr15.2674.2674.3	/TMT_phospho_20130731	fr15
Ribulose bisphosphate carboxylase large chain OS=Vitis vinifera GN=rbcL PE=3 SV=2	RBL_VITVI	TRUE	TRUE	dNGLLLHIHR	0.99	TMT6plex (+229)	2.8208	0.3368	115300	188090	410870	163620	29375	569310	0.951792	0.880052	20.4938	708.917	1415.82	2	9.83828e-05	0.0694388	fr15.2675.2675.2	/TMT_phospho_20130731	fr15
Ribulose bisphosphate carboxylase large chain OS=Vitis vinifera GN=rbcL PE=3 SV=2	RBL_VITVI	TRUE	TRUE	dNGLLLHIHR	1	TMT6plex (+229)	2.7603	0.3665	22906	35683	65507	37356	9770	94326	0.951963	0.855625	18.0186	472.948	1415.82	3	0.000987617	0.697062	fr16.2667.2667.3	/TMT_phospho_20130731	fr16
Ribulose bisphosphate carboxylase large chain OS=Vitis vinifera GN=rbcL PE=3 SV=2	RBL_VITVI	TRUE	TRUE	dNGLLLHIHR	1	TMT6plex (+229)	3.2019	0.4069	20034	32122	65571	33606	8437	89779	0.951963	0.855625	17.929	472.947	1415.82	3	0.000163617	0.115481	fr17.2503.2503.3	/TMT_phospho_20130731	fr17
Ribulose bisphosphate carboxylase large chain OS=Vitis vinifera GN=rbcL PE=3 SV=2	RBL_VITVI	TRUE	TRUE	dNGLLLHIHR	1	TMT6plex (+229)	2.7627	0.4834	40361	47595	99014	37587	15432	110410	0.951887	0.871368	18.4186	708.917	1415.82	2	0.000342383	0.241655	fr17.2510.2510.2	/TMT_phospho_20130731	fr17
Ribulose bisphosphate carboxylase large chain OS=Vitis vinifera GN=rbcL PE=3 SV=2	RBL_VITVI	TRUE	TRUE	dNGLLLHIHR	1	TMT6plex (+229)	2.8638	0.3371	16007	24400	43109	19151	5911	68570	0.951959	0.846033	17.4346	472.948	1415.82	3	0.00126162	0.890451	fr18.2620.2620.3	/TMT_phospho_20130731	fr18
Ribulose bisphosphate carboxylase large chain OS=Vitis vinifera GN=rbcL PE=3 SV=2	RBL_VITVI	TRUE	TRUE	dNGLLLHIHR	0.99	TMT6plex (+229)	2.8872	0.3408	13436	16540	36861	15961	5189	51098	0.951894	0.843143	17.0856	472.947	1415.82	3	0.000254617	0.179709	fr19.2408.2408.3	/TMT_phospho_20130731	fr19
Ribulose bisphosphate carboxylase large chain OS=Vitis vinifera GN=rbcL PE=3 SV=2	RBL_VITVI	TRUE	TRUE	dNGLLLHIHR	1	TMT6plex (+229)	2.8768	0.4161	8128	13569	25124	9630	3722	32539	0.951549	0.858331	16.5005	472.948	1415.82	3	0.00290962	2.05361	fr20.2497.2497.3	/TMT_phospho_20130731	fr20
Ribulose bisphosphate carboxylase large chain OS=Vitis vinifera GN=rbcL PE=3 SV=2	RBL_VITVI	TRUE	TRUE	dNGLLLHIHR	0.99	TMT6plex (+229)	2.8338	0.4036	6368	9896	15922	6494	2514	22191	0.951165	0.861367	15.9519	472.948	1415.82	3	0.00290962	2.05361	fr21.2369.2369.3	/TMT_phospho_20130731	fr21
Ribulose bisphosphate carboxylase large chain OS=Vitis vinifera GN=rbcL PE=3 SV=2	RBL_VITVI	TRUE	TRUE	dNGLLLHIHR	0.99	TMT6plex (+229)	2.9024	0.3751	8495	11291	21144	7409	4380	28500	0.951429	0.861491	16.3095	472.948	1415.82	3	0.000895617	0.632128	fr22.2408.2408.3	/TMT_phospho_20130731	fr22
Ribulose bisphosphate carboxylase large chain OS=Vitis vinifera GN=rbcL PE=3 SV=2	RBL_VITVI	TRUE	TRUE	dNGLLLHIHR	1	TMT6plex (+229)	2.618	0.3609	5934	8741	16459	6762	2936	20674	0.951165	0.861367	15.9084	472.948	1415.82	3	0.00217762	1.53696	fr23.2317.2317.3	/TMT_phospho_20130731	fr23
Ribulose bisphosphate carboxylase large chain OS=Vitis vinifera GN=rbcL PE=3 SV=2	RBL_VITVI	TRUE	TRUE	dNGLLLHIHR	1	TMT6plex (+229)	2.8245	0.3933	5866	8510	15898	9081	2881	20810	0.951165	0.861367	15.9441	472.948	1415.82	3	0.00144462	1.01961	fr24.2469.2469.3	/TMT_phospho_20130731	fr24
Ribulose bisphosphate carboxylase large chain OS=Vitis vinifera GN=rbcL PE=3 SV=2	RBL_VITVI	TRUE	TRUE	dNGLLLHIHR	1	TMT6plex (+229)	2.715	0.3243	4583	6994	13431	5738	1665	14904	0.950372	0.861617	15.53	472.949	1415.82	3	0.00355062	2.50603	fr25.2600.2600.3	/TMT_phospho_20130731	fr25
Ribulose bisphosphate carboxylase large chain OS=Vitis vinifera GN=rbcL PE=3 SV=2	RBL_VITVI	TRUE	TRUE	dRFLFcAEAIFK	0.99	TMT6plex (+229), Carbamidomethyl (+57)	3.2073	0.2749	15653	23153	44213	226600	15959	32280	0.951887	0.871368	18.449	582.646	1744.92	3	0.000355352	0.203532	fr13.5005.5005.3	/TMT_phospho_20130731	fr13
Ribulose bisphosphate carboxylase large chain OS=Vitis vinifera GN=rbcL PE=3 SV=2	RBL_VITVI	TRUE	TRUE	DRFLFcAEAIFk	0.98	Carbamidomethyl (+57), TMT6plex (+229)	2.2243	0.4276	54941	58704	158390	623930	36055	101830	0.951728	0.884984	19.9796	873.467	1744.92	2	0.00295365	1.69174	fr13.5026.5026.2	/TMT_phospho_20130731	fr13
Ribulose bisphosphate carboxylase large chain OS=Vitis vinifera GN=rbcL PE=3 SV=2	RBL_VITVI	TRUE	TRUE	dRFLFcAEAIFk	1	TMT6plex (+229), Carbamidomethyl (+57), TMT6plex (+229)	3.9723	0.3876	492940	510440	782920	323380	349910	527990	0.951614	0.867662	21.5105	659.034	1974.08	3	0.000864781	0.437844	fr11.4760.4760.3	/TMT_phospho_20130731	fr11
Ribulose bisphosphate carboxylase large chain OS=Vitis vinifera GN=rbcL PE=3 SV=2	RBL_VITVI	TRUE	TRUE	dRFLFcAEAIFk	1	TMT6plex (+229), Carbamidomethyl (+57), TMT6plex (+229)	3.0955	0.1865	61308	64190	102070	42871	47054	76542	0.951821	0.876199	18.588	494.527	1974.08	4	0.000485781	0.245954	fr11.4817.4817.4	/TMT_phospho_20130731	fr11
Ribulose bisphosphate carboxylase large chain OS=Vitis vinifera GN=rbcL PE=3 SV=2	RBL_VITVI	TRUE	TRUE	dRFLFcAEAIFk	0.99	TMT6plex (+229), Carbamidomethyl (+57), TMT6plex (+229)	3.4662	0.1929	728820	759020	1114900	519910	614800	867730	0.950607	0.848211	22.1348	659.035	1974.08	3	0.00251278	1.27224	fr11.4903.4903.3	/TMT_phospho_20130731	fr11
Ribulose bisphosphate carboxylase large chain OS=Vitis vinifera GN=rbcL PE=3 SV=2	RBL_VITVI	TRUE	TRUE	dRFLFcAEAIFk	1	TMT6plex (+229), Carbamidomethyl (+57), TMT6plex (+229)	3.742	0.3836	265890	276830	427440	193020	195790	312610	0.951821	0.875545	20.6728	659.035	1974.08	3	0.00397778	2.01397	fr11.5049.5049.3	/TMT_phospho_20130731	fr11
Ribulose bisphosphate carboxylase large chain OS=Vitis vinifera GN=rbcL PE=3 SV=2	RBL_VITVI	TRUE	TRUE	dRFLFcAEAIFk	1	TMT6plex (+229), Carbamidomethyl (+57), TMT6plex (+229)	4.1585	0.3754	201320	202580	313360	136950	151470	216420	0.951762	0.886037	20.2209	659.035	1974.08	3	0.00379478	1.92132	fr11.5194.5194.3	/TMT_phospho_20130731	fr11
Ribulose bisphosphate carboxylase large chain OS=Vitis vinifera GN=rbcL PE=3 SV=2	RBL_VITVI	TRUE	TRUE	dRFLFcAEAIFk	1	TMT6plex (+229), Carbamidomethyl (+57), TMT6plex (+229)	4.0545	0.3876	69812	70136	110760	47572	53522	80017	0.951786	0.86919	18.7201	659.034	1974.08	3	0.00151522	0.767166	fr11.5666.5666.3	/TMT_phospho_20130731	fr11
Ribulose bisphosphate carboxylase large chain OS=Vitis vinifera GN=rbcL PE=3 SV=2	RBL_VITVI	TRUE	TRUE	dRFLFcAEAIFk	1	TMT6plex (+229), Carbamidomethyl (+57), TMT6plex (+229)	3.5389	0.4011	36367	37078	54026	24804	26161	39249	0.951974	0.849476	17.7319	659.036	1974.08	3	0.00452778	2.29244	fr11.6676.6676.3	/TMT_phospho_20130731	fr11
Ribulose bisphosphate carboxylase large chain OS=Vitis vinifera GN=rbcL PE=3 SV=2	RBL_VITVI	TRUE	TRUE	dRFLFcAEAIFk	1	TMT6plex (+229), Carbamidomethyl (+57), TMT6plex (+229)	3.989	0.291	4159300	4197800	6498900	2988400	3167700	4557000	0.950808	0.705683	24.6079	659.035	1974.08	3	0.00342878	1.73601	fr12.5185.5185.3	/TMT_phospho_20130731	fr12
Ribulose bisphosphate carboxylase large chain OS=Vitis vinifera GN=rbcL PE=3 SV=2	RBL_VITVI	TRUE	TRUE	dRFLFcAEAIFk	1	TMT6plex (+229), Carbamidomethyl (+57), TMT6plex (+229)	3.4122	0.3473	449880	415570	676290	263950	316310	464530	0.951764	0.872522	21.3026	494.528	1974.08	4	0.000973781	0.493032	fr12.5193.5193.4	/TMT_phospho_20130731	fr12
Ribulose bisphosphate carboxylase large chain OS=Vitis vinifera GN=rbcL PE=3 SV=2	RBL_VITVI	TRUE	TRUE	dRFLFcAEAIFk	1	TMT6plex (+229), Carbamidomethyl (+57), TMT6plex (+229)	4.5983	0.4566	12772000	12383000	19316000	8475300	9169600	13502000	0.945273	0.419813	26.1722	659.035	1974.08	3	0.00251278	1.27224	fr12.5331.5331.3	/TMT_phospho_20130731	fr12
Ribulose bisphosphate carboxylase large chain OS=Vitis vinifera GN=rbcL PE=3 SV=2	RBL_VITVI	TRUE	TRUE	dRFLFcAEAIFk	1	TMT6plex (+229), Carbamidomethyl (+57), TMT6plex (+229)	3.4079	0.2518	875570	903200	1450100	592990	691720	1072600	0.950249	0.839264	22.4134	494.528	1974.08	4	0.000729781	0.369493	fr12.5333.5333.4	/TMT_phospho_20130731	fr12
Ribulose bisphosphate carboxylase large chain OS=Vitis vinifera GN=rbcL PE=3 SV=2	RBL_VITVI	TRUE	TRUE	dRFLFcAEAIFk	1	TMT6plex (+229), Carbamidomethyl (+57), TMT6plex (+229)	3.9555	0.3389	1245200	1248300	1896800	910300	965730	1393000	0.950299	0.812973	22.8688	659.035	1974.08	3	0.00178078	0.901621	fr12.5489.5489.3	/TMT_phospho_20130731	fr12
Ribulose bisphosphate carboxylase large chain OS=Vitis vinifera GN=rbcL PE=3 SV=2	RBL_VITVI	TRUE	TRUE	dRFLFcAEAIFk	1	TMT6plex (+229), Carbamidomethyl (+57), TMT6plex (+229)	3.463	0.3047	126090	128150	191460	89731	95186	141560	0.951672	0.874035	19.5586	494.527	1974.08	4	0.000857219	0.434016	fr12.5523.5523.4	/TMT_phospho_20130731	fr12
Ribulose bisphosphate carboxylase large chain OS=Vitis vinifera GN=rbcL PE=3 SV=2	RBL_VITVI	TRUE	TRUE	dRFLFcAEAIFk	1	TMT6plex (+229), Carbamidomethyl (+57), TMT6plex (+229)	4.2233	0.3831	2013700	1947400	3157000	1300300	1477400	2230900	0.951616	0.787886	23.5317	659.035	1974.08	3	0.00159778	0.808967	fr12.5619.5619.3	/TMT_phospho_20130731	fr12
Ribulose bisphosphate carboxylase large chain OS=Vitis vinifera GN=rbcL PE=3 SV=2	RBL_VITVI	TRUE	TRUE	dRFLFcAEAIFk	1	TMT6plex (+229), Carbamidomethyl (+57), TMT6plex (+229)	4.1489	0.3001	608630	632000	988870	401270	468240	700410	0.95134	0.855908	21.8573	659.035	1974.08	3	0.00141478	0.716313	fr12.5779.5779.3	/TMT_phospho_20130731	fr12
Ribulose bisphosphate carboxylase large chain OS=Vitis vinifera GN=rbcL PE=3 SV=2	RBL_VITVI	TRUE	TRUE	dRFLFcAEAIFk	1	TMT6plex (+229), Carbamidomethyl (+57), TMT6plex (+229)	4.77	0.4481	650870	685270	971700	440300	479260	731170	0.950973	0.855908	21.9165	659.035	1974.08	3	0.00141478	0.716313	fr12.5931.5931.3	/TMT_phospho_20130731	fr12
Ribulose bisphosphate carboxylase large chain OS=Vitis vinifera GN=rbcL PE=3 SV=2	RBL_VITVI	TRUE	TRUE	dRFLFcAEAIFk	1	TMT6plex (+229), Carbamidomethyl (+57), TMT6plex (+229)	4.3082	0.4624	327510	351120	517520	216600	238960	363590	0.951797	0.872577	20.9426	659.035	1974.08	3	0.00324578	1.64336	fr12.6087.6087.3	/TMT_phospho_20130731	fr12
Ribulose bisphosphate carboxylase large chain OS=Vitis vinifera GN=rbcL PE=3 SV=2	RBL_VITVI	TRUE	TRUE	dRFLFcAEAIFk	1	TMT6plex (+229), Carbamidomethyl (+57), TMT6plex (+229)	4.4487	0.3996	252180	256580	404980	162510	199550	292210	0.951821	0.875545	20.5805	659.035	1974.08	3	0.00159778	0.808967	fr12.6246.6246.3	/TMT_phospho_20130731	fr12
Ribulose bisphosphate carboxylase large chain OS=Vitis vinifera GN=rbcL PE=3 SV=2	RBL_VITVI	TRUE	TRUE	dRFLFcAEAIFk	1	TMT6plex (+229), Carbamidomethyl (+57), TMT6plex (+229)	4.1206	0.3344	247720	295190	455210	180280	195100	316280	0.951821	0.875545	20.6884	659.035	1974.08	3	0.00251278	1.27224	fr12.6417.6417.3	/TMT_phospho_20130731	fr12
Ribulose bisphosphate carboxylase large chain OS=Vitis vinifera GN=rbcL PE=3 SV=2	RBL_VITVI	TRUE	TRUE	dRFLFcAEAIFk	1	TMT6plex (+229), Carbamidomethyl (+57), TMT6plex (+229)	4.3321	0.4316	190950	193240	290720	128120	132340	210120	0.951762	0.884984	20.1275	659.035	1974.08	3	0.00287978	1.45805	fr12.6644.6644.3	/TMT_phospho_20130731	fr12
Ribulose bisphosphate carboxylase large chain OS=Vitis vinifera GN=rbcL PE=3 SV=2	RBL_VITVI	TRUE	TRUE	dRFLFcAEAIFk	1	TMT6plex (+229), Carbamidomethyl (+57), TMT6plex (+229)	4.2193	0.374	113310	120620	180560	81443	83704	129040	0.951675	0.867068	19.4348	659.034	1974.08	3	0.00123178	0.623659	fr12.6756.6756.3	/TMT_phospho_20130731	fr12
Ribulose bisphosphate carboxylase large chain OS=Vitis vinifera GN=rbcL PE=3 SV=2	RBL_VITVI	TRUE	TRUE	dRFLFcAEAIFk	1	TMT6plex (+229), Carbamidomethyl (+57), TMT6plex (+229)	3.9549	0.3853	123120	133570	186660	87653	96322	134880	0.951672	0.874035	19.5398	659.034	1974.08	3	0.00151522	0.767166	fr12.6884.6884.3	/TMT_phospho_20130731	fr12
Ribulose bisphosphate carboxylase large chain OS=Vitis vinifera GN=rbcL PE=3 SV=2	RBL_VITVI	TRUE	TRUE	dRFLFcAEAIFk	1	TMT6plex (+229), Carbamidomethyl (+57), TMT6plex (+229)	4.2646	0.383	82049	79426	125230	54500	59924	87936	0.951757	0.867363	18.8997	659.036	1974.09	3	0.00617478	3.12632	fr12.7030.7030.3	/TMT_phospho_20130731	fr12
Ribulose bisphosphate carboxylase large chain OS=Vitis vinifera GN=rbcL PE=3 SV=2	RBL_VITVI	TRUE	TRUE	dRFLFcAEAIFk	1	TMT6plex (+229), Carbamidomethyl (+57), TMT6plex (+229)	4.1943	0.4076	1725000	1776800	2624100	1190800	1268900	1822200	0.950945	0.796	23.3112	659.035	1974.08	3	0.00269578	1.36489	fr13.5189.5189.3	/TMT_phospho_20130731	fr13
Ribulose bisphosphate carboxylase large chain OS=Vitis vinifera GN=rbcL PE=3 SV=2	RBL_VITVI	TRUE	TRUE	dRFLFcAEAIFk	0.98	TMT6plex (+229), Carbamidomethyl (+57), TMT6plex (+229)	3.0452	0.2168	925070	823550	1378700	646720	682720	1042400	0.950249	0.839264	22.3908	494.527	1974.08	4	0.000241781	0.122415	fr13.5203.5203.4	/TMT_phospho_20130731	fr13
Ribulose bisphosphate carboxylase large chain OS=Vitis vinifera GN=rbcL PE=3 SV=2	RBL_VITVI	TRUE	TRUE	dRFLFcAEAIFk	1	TMT6plex (+229), Carbamidomethyl (+57), TMT6plex (+229)	4.4107	0.3981	8840100	9115900	13849000	6524400	6614800	9755500	0.947067	0.497213	25.705	659.035	1974.08	3	0.00306278	1.5507	fr13.5325.5325.3	/TMT_phospho_20130731	fr13
Ribulose bisphosphate carboxylase large chain OS=Vitis vinifera GN=rbcL PE=3 SV=2	RBL_VITVI	TRUE	TRUE	dRFLFcAEAIFk	1	TMT6plex (+229), Carbamidomethyl (+57), TMT6plex (+229)	3.5826	0.2677	229610	231660	348100	175100	181140	265430	0.951792	0.880052	20.4486	494.528	1974.08	4	0.00121778	0.61657	fr13.5347.5347.4	/TMT_phospho_20130731	fr13
Ribulose bisphosphate carboxylase large chain OS=Vitis vinifera GN=rbcL PE=3 SV=2	RBL_VITVI	TRUE	TRUE	dRFLFcAEAIFk	1	TMT6plex (+229), Carbamidomethyl (+57), TMT6plex (+229)	3.8616	0.3213	1338500	1331700	2236500	1019500	1012100	1592700	0.95062	0.802966	23.0243	659.036	1974.08	3	0.00434378	2.19928	fr13.5477.5477.3	/TMT_phospho_20130731	fr13
Ribulose bisphosphate carboxylase large chain OS=Vitis vinifera GN=rbcL PE=3 SV=2	RBL_VITVI	TRUE	TRUE	dRFLFcAEAIFk	0.99	TMT6plex (+229), Carbamidomethyl (+57), TMT6plex (+229)	3.7613	0.1769	133970	139620	202920	93277	101840	141590	0.951672	0.874035	19.6333	494.528	1974.08	4	0.00268278	1.35831	fr13.5506.5506.4	/TMT_phospho_20130731	fr13
Ribulose bisphosphate carboxylase large chain OS=Vitis vinifera GN=rbcL PE=3 SV=2	RBL_VITVI	TRUE	TRUE	dRFLFcAEAIFk	1	TMT6plex (+229), Carbamidomethyl (+57), TMT6plex (+229)	4.3157	0.3454	1078300	1020700	1658300	685850	786410	1198100	0.949983	0.828779	22.6158	659.036	1974.09	3	0.00507678	2.5704	fr13.5628.5628.3	/TMT_phospho_20130731	fr13
Ribulose bisphosphate carboxylase large chain OS=Vitis vinifera GN=rbcL PE=3 SV=2	RBL_VITVI	TRUE	TRUE	dRFLFcAEAIFk	0.97	TMT6plex (+229), Carbamidomethyl (+57), TMT6plex (+229)	3.4939	0.1598	55460	50164	83162	37224	40950	62927	0.951887	0.871368	18.3316	494.528	1974.08	4	0.00390378	1.97651	fr13.5767.5767.4	/TMT_phospho_20130731	fr13
Ribulose bisphosphate carboxylase large chain OS=Vitis vinifera GN=rbcL PE=3 SV=2	RBL_VITVI	TRUE	TRUE	dRFLFcAEAIFk	1	TMT6plex (+229), Carbamidomethyl (+57), TMT6plex (+229)	3.8258	0.3904	651940	651640	991650	449920	494050	744320	0.950973	0.855908	21.9256	659.035	1974.08	3	0.00324578	1.64336	fr13.5779.5779.3	/TMT_phospho_20130731	fr13
Ribulose bisphosphate carboxylase large chain OS=Vitis vinifera GN=rbcL PE=3 SV=2	RBL_VITVI	TRUE	TRUE	dRFLFcAEAIFk	1	TMT6plex (+229), Carbamidomethyl (+57), TMT6plex (+229)	4.4085	0.3641	568690	583000	900200	391890	440100	674800	0.95134	0.862343	21.7629	659.036	1974.08	3	0.00452778	2.29244	fr13.5932.5932.3	/TMT_phospho_20130731	fr13
Ribulose bisphosphate carboxylase large chain OS=Vitis vinifera GN=rbcL PE=3 SV=2	RBL_VITVI	TRUE	TRUE	dRFLFcAEAIFk	1	TMT6plex (+229), Carbamidomethyl (+57), TMT6plex (+229)	4.5263	0.3804	478710	496130	751340	323650	373200	543330	0.951733	0.867662	21.5003	659.035	1974.08	3	0.00361178	1.82867	fr13.6089.6089.3	/TMT_phospho_20130731	fr13
Ribulose bisphosphate carboxylase large chain OS=Vitis vinifera GN=rbcL PE=3 SV=2	RBL_VITVI	TRUE	TRUE	dRFLFcAEAIFk	1	TMT6plex (+229), Carbamidomethyl (+57), TMT6plex (+229)	4.4837	0.3646	466460	451380	665860	309390	338700	501230	0.951733	0.872522	21.3821	659.036	1974.08	3	0.00434378	2.19928	fr13.6245.6245.3	/TMT_phospho_20130731	fr13
Ribulose bisphosphate carboxylase large chain OS=Vitis vinifera GN=rbcL PE=3 SV=2	RBL_VITVI	TRUE	TRUE	dRFLFcAEAIFk	1	TMT6plex (+229), Carbamidomethyl (+57), TMT6plex (+229)	4.0388	0.3756	166690	169870	250460	113170	114930	185030	0.951728	0.878333	19.9318	659.035	1974.08	3	0.00324578	1.64336	fr13.6384.6384.3	/TMT_phospho_20130731	fr13
Ribulose bisphosphate carboxylase large chain OS=Vitis vinifera GN=rbcL PE=3 SV=2	RBL_VITVI	TRUE	TRUE	dRFLFcAEAIFk	1	TMT6plex (+229), Carbamidomethyl (+57), TMT6plex (+229)	3.9492	0.4037	94405	100680	142090	61362	71470	106570	0.951723	0.866425	19.1371	659.035	1974.08	3	0.00416078	2.10663	fr13.6688.6688.3	/TMT_phospho_20130731	fr13
Ribulose bisphosphate carboxylase large chain OS=Vitis vinifera GN=rbcL PE=3 SV=2	RBL_VITVI	TRUE	TRUE	dRFLFcAEAIFk	1	TMT6plex (+229), Carbamidomethyl (+57), TMT6plex (+229)	4.0457	0.3794	104460	107520	160920	76016	80122	112090	0.951675	0.866425	19.2903	659.036	1974.09	3	0.00507678	2.5704	fr13.6821.6821.3	/TMT_phospho_20130731	fr13
Ribulose bisphosphate carboxylase large chain OS=Vitis vinifera GN=rbcL PE=3 SV=2	RBL_VITVI	TRUE	TRUE	dRFLFcAEAIFk	1	TMT6plex (+229), Carbamidomethyl (+57), TMT6plex (+229)	3.5091	0.252	122910	133800	205980	89479	86446	136700	0.951672	0.874035	19.5644	659.035	1974.08	3	0.00306278	1.5507	fr13.6960.6960.3	/TMT_phospho_20130731	fr13
Ribulose bisphosphate carboxylase large chain OS=Vitis vinifera GN=rbcL PE=3 SV=2	RBL_VITVI	TRUE	TRUE	dRFLFcAEAIFk	1	TMT6plex (+229), Carbamidomethyl (+57), TMT6plex (+229)	4.1849	0.3877	1101700	1088600	1594900	743890	733240	1069200	0.949983	0.828779	22.5941	659.035	1974.08	3	0.00324578	1.64336	fr14.5606.5606.3	/TMT_phospho_20130731	fr14
Ribulose bisphosphate carboxylase large chain OS=Vitis vinifera GN=rbcL PE=3 SV=2	RBL_VITVI	TRUE	TRUE	dRFLFcAEAIFk	0.99	TMT6plex (+229), Carbamidomethyl (+57), TMT6plex (+229)	3.6402	0.1765	198580	198420	308640	137110	162370	220960	0.951762	0.886037	20.2256	494.528	1974.08	4	0.00231678	1.173	fr14.5615.5615.4	/TMT_phospho_20130731	fr14
Ribulose bisphosphate carboxylase large chain OS=Vitis vinifera GN=rbcL PE=3 SV=2	RBL_VITVI	TRUE	TRUE	dRFLFcAEAIFk	1	TMT6plex (+229), Carbamidomethyl (+57), TMT6plex (+229)	3.7769	0.4229	33278	35204	53945	21692	24929	37841	0.951986	0.849476	17.6585	659.035	1974.08	3	0.00251278	1.27224	fr14.7349.7349.3	/TMT_phospho_20130731	fr14
Ribulose bisphosphate carboxylase large chain OS=Vitis vinifera GN=rbcL PE=3 SV=2	RBL_VITVI	TRUE	TRUE	dRFLFcAEAIFk	1	TMT6plex (+229), Carbamidomethyl (+57), TMT6plex (+229)	4.0587	0.4584	98763	97270	154680	58159	69556	106030	0.951723	0.866425	19.1567	659.037	1974.09	3	0.00763978	3.86806	fr15.5726.5726.3	/TMT_phospho_20130731	fr15
Ribulose bisphosphate carboxylase large chain OS=Vitis vinifera GN=rbcL PE=3 SV=2	RBL_VITVI	TRUE	TRUE	dRFLFcAEAIFk	1	TMT6plex (+229), Carbamidomethyl (+57), TMT6plex (+229)	4.4041	0.437	138270	138030	219130	86719	101300	158150	0.951672	0.874035	19.6828	659.034	1974.08	3	5.02187e-05	0.0254261	fr16.5446.5446.3	/TMT_phospho_20130731	fr16
Ribulose bisphosphate carboxylase large chain OS=Vitis vinifera GN=rbcL PE=3 SV=2	RBL_VITVI	TRUE	TRUE	dRFLFcAEAIFk	1	TMT6plex (+229), Carbamidomethyl (+57), TMT6plex (+229)	4.2488	0.4175	67936	68312	105000	40808	48909	75512	0.951821	0.876199	18.6328	659.035	1974.08	3	0.00251278	1.27224	fr17.5099.5099.3	/TMT_phospho_20130731	fr17
Ribulose bisphosphate carboxylase large chain OS=Vitis vinifera GN=rbcL PE=3 SV=2	RBL_VITVI	TRUE	TRUE	dRFLFcAEAIFk	1	TMT6plex (+229), Carbamidomethyl (+57), TMT6plex (+229)	4.0032	0.4146	40866	42554	66238	26279	30917	44510	0.951963	0.855625	17.9394	659.036	1974.09	3	0.00562578	2.84836	fr18.5114.5114.3	/TMT_phospho_20130731	fr18
Ribulose bisphosphate carboxylase large chain OS=Vitis vinifera GN=rbcL PE=3 SV=2	RBL_VITVI	TRUE	TRUE	dRFLFcAEAIFk	1	TMT6plex (+229), Carbamidomethyl (+57), TMT6plex (+229)	4.2779	0.4226	45935	48656	76155	28771	37067	53540	0.951935	0.86371	18.1463	659.035	1974.08	3	0.00287978	1.45805	fr19.4779.4779.3	/TMT_phospho_20130731	fr19
Ribulose bisphosphate carboxylase large chain OS=Vitis vinifera GN=rbcL PE=3 SV=2	RBL_VITVI	TRUE	TRUE	dRFLFcAEAIFk	1	TMT6plex (+229), Carbamidomethyl (+57), TMT6plex (+229)	4.194	0.4238	36592	35586	59200	24752	26839	40305	0.951974	0.849476	17.7685	659.036	1974.09	3	0.00690778	3.49744	fr20.4758.4758.3	/TMT_phospho_20130731	fr20
Ribulose bisphosphate carboxylase large chain OS=Vitis vinifera GN=rbcL PE=3 SV=2	RBL_VITVI	TRUE	TRUE	dRFLFcAEAIFk	1	TMT6plex (+229), Carbamidomethyl (+57), TMT6plex (+229)	4.0795	0.3713	102910	94512	150700	64104	71419	107550	0.951723	0.866425	19.1733	659.036	1974.09	3	0.00727378	3.68275	fr21.4700.4700.3	/TMT_phospho_20130731	fr21
Ribulose bisphosphate carboxylase large chain OS=Vitis vinifera GN=rbcL PE=3 SV=2	RBL_VITVI	TRUE	TRUE	dRFLFcAEAIFk	1	TMT6plex (+229), Carbamidomethyl (+57), TMT6plex (+229)	4.849	0.4865	100930	107840	171690	73469	78265	126380	0.951675	0.867068	19.329	659.036	1974.09	3	0.00580878	2.94102	fr21.4795.4795.3	/TMT_phospho_20130731	fr21
Ribulose bisphosphate carboxylase large chain OS=Vitis vinifera GN=rbcL PE=3 SV=2	RBL_VITVI	TRUE	TRUE	dRFLFcAEAIFk	1	TMT6plex (+229), Carbamidomethyl (+57), TMT6plex (+229)	4.5292	0.3966	41682	45494	69277	30420	34633	50192	0.951963	0.86371	18.0516	659.038	1974.09	3	0.0118518	6.0006	fr21.4879.4879.3	/TMT_phospho_20130731	fr21
Ribulose bisphosphate carboxylase large chain OS=Vitis vinifera GN=rbcL PE=3 SV=2	RBL_VITVI	TRUE	TRUE	dRFLFcAEAIFk	1	TMT6plex (+229), Carbamidomethyl (+57), TMT6plex (+229)	3.7445	0.3321	20305	22539	33342	14249	15531	24591	0.951795	0.843143	16.9943	659.036	1974.09	3	0.00727378	3.68275	fr21.4965.4965.3	/TMT_phospho_20130731	fr21
Ribulose bisphosphate carboxylase large chain OS=Vitis vinifera GN=rbcL PE=3 SV=2	RBL_VITVI	TRUE	TRUE	dRFLFcAEAIFk	0.96	TMT6plex (+229), Carbamidomethyl (+57), TMT6plex (+229)	3.4941	0.2616	12471	14169	19767	8856	10046	15730	0.951429	0.861491	16.3063	659.035	1974.08	3	0.00251278	1.27224	fr21.5088.5088.3	/TMT_phospho_20130731	fr21
Ribulose bisphosphate carboxylase large chain OS=Vitis vinifera GN=rbcL PE=3 SV=2	RBL_VITVI	TRUE	TRUE	dRFLFcAEAIFk	0.99	TMT6plex (+229), Carbamidomethyl (+57), TMT6plex (+229)	3.1359	0.3113	8931	10274	17994	5950	8715	12240	0.951165	0.861367	15.9681	659.037	1974.09	3	0.00983778	4.98091	fr21.5179.5179.3	/TMT_phospho_20130731	fr21
Ribulose bisphosphate carboxylase large chain OS=Vitis vinifera GN=rbcL PE=3 SV=2	RBL_VITVI	TRUE	TRUE	dRFLFcAEAIFk	0.98	TMT6plex (+229), Carbamidomethyl (+57), TMT6plex (+229)	3.0025	0.2532	17428	17276	28699	10576	11788	17609	0.951672	0.851858	16.6575	659.037	1974.09	3	0.0102038	5.16622	fr21.5426.5426.3	/TMT_phospho_20130731	fr21
Ribulose bisphosphate carboxylase large chain OS=Vitis vinifera GN=rbcL PE=3 SV=2	RBL_VITVI	TRUE	TRUE	dRFLFcAEAIFk	0.99	TMT6plex (+229), Carbamidomethyl (+57), TMT6plex (+229)	4.2998	0.2807	30376	33839	51636	21646	22911	39575	0.951986	0.849476	17.6095	659.039	1974.09	3	0.0133168	6.74233	fr21.5738.5738.3	/TMT_phospho_20130731	fr21
Ribulose bisphosphate carboxylase large chain OS=Vitis vinifera GN=rbcL PE=3 SV=2	RBL_VITVI	TRUE	TRUE	dRFLFcAEAIFk	1	TMT6plex (+229), Carbamidomethyl (+57), TMT6plex (+229)	4.1416	0.3527	15507	15012	25244	10622	11307	19230	0.951549	0.851858	16.5645	659.038	1974.09	3	0.0124008	6.27856	fr22.4640.4640.3	/TMT_phospho_20130731	fr22
Ribulose bisphosphate carboxylase large chain OS=Vitis vinifera GN=rbcL PE=3 SV=2	RBL_VITVI	TRUE	TRUE	dRFLFcAEAIFk	1	TMT6plex (+229), Carbamidomethyl (+57), TMT6plex (+229)	4.1488	0.3715	43152	44537	61377	27467	31048	44512	0.951963	0.855625	17.9436	659.035	1974.08	3	0.00416078	2.10663	fr23.4467.4467.3	/TMT_phospho_20130731	fr23
Ribulose bisphosphate carboxylase large chain OS=Vitis vinifera GN=rbcL PE=3 SV=2	RBL_VITVI	TRUE	TRUE	dRFLFcAEAIFk	0.97	TMT6plex (+229), Carbamidomethyl (+57), TMT6plex (+229)	3.5715	0.2955	18073	17562	27475	12769	13653	18102	0.951672	0.851858	16.7158	659.039	1974.1	3	0.0153308	7.76202	fr24.4467.4467.3	/TMT_phospho_20130731	fr24
Ribulose bisphosphate carboxylase large chain OS=Vitis vinifera GN=rbcL PE=3 SV=2	RBL_VITVI	TRUE	TRUE	dRFLFcAEAIFk	1	TMT6plex (+229), Carbamidomethyl (+57), TMT6plex (+229)	3.4587	0.3199	17515	20172	27821	12528	13042	19954	0.951672	0.845909	16.7606	659.035	1974.08	3	0.00269578	1.36489	fr25.4586.4586.3	/TMT_phospho_20130731	fr25
Ribulose bisphosphate carboxylase large chain OS=Vitis vinifera GN=rbcL PE=3 SV=2	RBL_VITVI	TRUE	TRUE	dRFLFcAEAIFkSQAETGEIk	1	TMT6plex (+229), Carbamidomethyl (+57), TMT6plex (+229), TMT6plex (+229)	5.4047	0.3538	137720	230250	375080	131150	170490	356450	0.951792	0.880052	20.4182	787.685	3146.71	4	0.00817634	2.59754	fr14.5811.5811.4	/TMT_phospho_20130731	fr14
Ribulose bisphosphate carboxylase large chain OS=Vitis vinifera GN=rbcL PE=3 SV=2	RBL_VITVI	TRUE	TRUE	dRFLFcAEAIFkSQAETGEIk	1	TMT6plex (+229), Carbamidomethyl (+57), TMT6plex (+229), TMT6plex (+229)	5.4428	0.4064	394690	744310	1216500	423390	519690	1226500	0.950973	0.848211	22.1095	787.685	3146.71	4	0.00524634	1.66671	fr15.5992.5992.4	/TMT_phospho_20130731	fr15
Ribulose bisphosphate carboxylase large chain OS=Vitis vinifera GN=rbcL PE=3 SV=2	RBL_VITVI	TRUE	TRUE	dRFLFcAEAIFkSQAETGEIk	1	TMT6plex (+229), Carbamidomethyl (+57), TMT6plex (+229), TMT6plex (+229)	4.6803	0.3661	57628	104730	157830	54425	70394	158420	0.951723	0.866425	19.2028	787.685	3146.71	4	0.00793234	2.52003	fr16.5645.5645.4	/TMT_phospho_20130731	fr16
Ribulose bisphosphate carboxylase large chain OS=Vitis vinifera GN=rbcL PE=3 SV=2	RBL_VITVI	TRUE	TRUE	dRFLFcAEAIFkSQAETGEIk	1	TMT6plex (+229), Carbamidomethyl (+57), TMT6plex (+229), TMT6plex (+229)	4.7698	0.3007	44181	76069	118870	40461	53423	112360	0.951786	0.86919	18.7646	787.682	3146.7	4	0.00427466	1.35802	fr17.5288.5288.4	/TMT_phospho_20130731	fr17
Ribulose bisphosphate carboxylase large chain OS=Vitis vinifera GN=rbcL PE=3 SV=2	RBL_VITVI	TRUE	TRUE	dRFLFcAEAIFkSQAETGEIk	1	TMT6plex (+229), Carbamidomethyl (+57), TMT6plex (+229), TMT6plex (+229)	5.3692	0.3605	58000	93722	147510	52110	66256	144310	0.951723	0.866425	19.1	787.686	3146.72	4	0.0120823	3.83844	fr18.5316.5316.4	/TMT_phospho_20130731	fr18
Ribulose bisphosphate carboxylase large chain OS=Vitis vinifera GN=rbcL PE=3 SV=2	RBL_VITVI	TRUE	TRUE	dRFLFcAEAIFkSQAETGEIk	1	TMT6plex (+229), Carbamidomethyl (+57), TMT6plex (+229), TMT6plex (+229)	4.2321	0.3211	12192	24568	33532	14063	16527	33905	0.951795	0.843143	17.0403	787.686	3146.71	4	0.00964134	3.06296	fr23.4638.4638.4	/TMT_phospho_20130731	fr23
Ribulose bisphosphate carboxylase large chain OS=Vitis vinifera GN=rbcL PE=3 SV=2	RBL_VITVI	TRUE	TRUE	dRFLFcAEAIFkSQAETGEIk	1	TMT6plex (+229), Carbamidomethyl (+57), TMT6plex (+229), TMT6plex (+229)	4.7092	0.2824	6185	11233	18986	5689	7397	17318	0.951165	0.861367	16.0277	787.687	3146.72	4	0.0162323	5.15684	fr24.4653.4653.4	/TMT_phospho_20130731	fr24
Ribulose bisphosphate carboxylase large chain OS=Vitis vinifera GN=rbcL PE=3 SV=2	RBL_VITVI	TRUE	TRUE	dRFLFcAEAIFkSQAETGEIk	1	TMT6plex (+229), Carbamidomethyl (+57), TMT6plex (+229), TMT6plex (+229)	5.3216	0.3131	9578	16124	24842	8601	11404	24402	0.951549	0.851858	16.5349	787.685	3146.71	4	0.00646734	2.05461	fr25.4757.4757.4	/TMT_phospho_20130731	fr25
Ribulose bisphosphate carboxylase large chain OS=Vitis vinifera GN=rbcL PE=3 SV=2	RBL_VITVI	TRUE	TRUE	dRFLFcAEAIFkSQAETGEIk	1	TMT6plex (+229), Carbamidomethyl (+57), TMT6plex (+229), TMT6plex (+229)	4.2388	0.2927	4229	7428	11281	3976	5740	11339	0.949979	0.86188	15.425	787.687	3146.72	4	0.0135473	4.30385	fr26.4647.4647.4	/TMT_phospho_20130731	fr26
Ribulose bisphosphate carboxylase large chain OS=Vitis vinifera GN=rbcL PE=3 SV=2	RBL_VITVI	TRUE	TRUE	dYkLTYYTPEYETkPTDILAAFR	1	TMT6plex (+229), TMT6plex (+229), TMT6plex (+229)	7.6495	0.6283	57969	119410	397270	94303	37903	375630	0.951728	0.884984	20.0459	1162.63	3484.88	3	0.00178061	0.510806	fr14.5655.5655.3	/TMT_phospho_20130731	fr14
Ribulose bisphosphate carboxylase large chain OS=Vitis vinifera GN=rbcL PE=3 SV=2	RBL_VITVI	TRUE	TRUE	dYkLTYYTPEYETkPTDILAAFR	1	TMT6plex (+229), TMT6plex (+229), TMT6plex (+229)	4.9109	0.4804	75531	133940	407180	99218	44498	413800	0.951762	0.886037	20.1632	872.228	3484.88	4	0.00695561	1.99536	fr15.5774.5774.4	/TMT_phospho_20130731	fr15
Ribulose bisphosphate carboxylase large chain OS=Vitis vinifera GN=rbcL PE=3 SV=2	RBL_VITVI	TRUE	TRUE	eIkFEFPAMDTL	1	TMT6plex (+229), TMT6plex (+229)	3.8279	0.3181	201730	287400	776670	232140	112830	741490	0.951764	0.873164	21.1656	633.683	1898.03	3	0.000660281	0.347693	fr07.4694.4694.3	/TMT_phospho_20130731	fr07
Ribulose bisphosphate carboxylase large chain OS=Vitis vinifera GN=rbcL PE=3 SV=2	RBL_VITVI	TRUE	TRUE	eIkFEFPAMDTL	1	TMT6plex (+229), TMT6plex (+229)	3.9783	0.3141	320540	461050	1290500	374870	193400	1310500	0.950973	0.855908	21.9138	633.682	1898.02	3	0.00359028	1.89059	fr08.5396.5396.3	/TMT_phospho_20130731	fr08
Ribulose bisphosphate carboxylase large chain OS=Vitis vinifera GN=rbcL PE=3 SV=2	RBL_VITVI	TRUE	TRUE	eITLGFVDLLR	0.97	TMT6plex (+229)	3.1193	0.5364	19249	18112	47605	11100	6840	21285	0.951795	0.845909	16.9222	752.954	1503.89	2	0.00759244	5.04514	fr04.4336.4336.2	/TMT_phospho_20130731	fr04
Ribulose bisphosphate carboxylase large chain OS=Vitis vinifera GN=rbcL PE=3 SV=2	RBL_VITVI	TRUE	TRUE	eITLGFVDLLR	1	TMT6plex (+229)	4.2521	0.4942	1040200	1059500	2453400	644880	396210	835630	0.949983	0.828779	22.6163	752.952	1503.89	2	0.00209944	1.39507	fr04.4593.4593.2	/TMT_phospho_20130731	fr04
Ribulose bisphosphate carboxylase large chain OS=Vitis vinifera GN=rbcL PE=3 SV=2	RBL_VITVI	TRUE	TRUE	eITLGFVDLLR	1	TMT6plex (+229)	3.6702	0.4802	172750	202620	448630	119780	62939	158430	0.951762	0.884984	20.1521	502.303	1503.89	3	0.000468438	0.311276	fr04.4598.4598.3	/TMT_phospho_20130731	fr04
Ribulose bisphosphate carboxylase large chain OS=Vitis vinifera GN=rbcL PE=3 SV=2	RBL_VITVI	TRUE	TRUE	eITLGFVDLLR	1	TMT6plex (+229)	4.4824	0.5244	1472300	1510600	3553900	933520	599360	1200100	0.950945	0.796	23.1441	752.951	1503.89	2	0.000878437	0.58372	fr04.4687.4687.2	/TMT_phospho_20130731	fr04
Ribulose bisphosphate carboxylase large chain OS=Vitis vinifera GN=rbcL PE=3 SV=2	RBL_VITVI	TRUE	TRUE	eITLGFVDLLR	1	TMT6plex (+229)	3.6646	0.4813	58321	57376	135960	33792	22014	44050	0.951887	0.871368	18.4232	502.303	1503.89	3	0.000285437	0.189673	fr04.4694.4694.3	/TMT_phospho_20130731	fr04
Ribulose bisphosphate carboxylase large chain OS=Vitis vinifera GN=rbcL PE=3 SV=2	RBL_VITVI	TRUE	TRUE	eITLGFVDLLR	1	TMT6plex (+229)	4.468	0.5334	69512	72947	173170	48050	26944	62023	0.951786	0.86919	18.788	752.951	1503.89	2	0.00124444	0.826926	fr04.4783.4783.2	/TMT_phospho_20130731	fr04
Ribulose bisphosphate carboxylase large chain OS=Vitis vinifera GN=rbcL PE=3 SV=2	RBL_VITVI	TRUE	TRUE	eITLGFVDLLR	1	TMT6plex (+229)	3.1793	0.3929	2842	3313	8292	1657	1419	2988	0.947982	0.954503	14.3241	502.303	1503.89	3	0.000651437	0.432879	fr04.4789.4789.3	/TMT_phospho_20130731	fr04
Ribulose bisphosphate carboxylase large chain OS=Vitis vinifera GN=rbcL PE=3 SV=2	RBL_VITVI	TRUE	TRUE	eITLGFVDLLR	1	TMT6plex (+229)	3.9026	0.4848	46685	45612	104970	28658	19631	39456	0.951935	0.86371	18.1206	752.951	1503.89	2	0.00112244	0.745858	fr04.4877.4877.2	/TMT_phospho_20130731	fr04
Ribulose bisphosphate carboxylase large chain OS=Vitis vinifera GN=rbcL PE=3 SV=2	RBL_VITVI	TRUE	TRUE	eITLGFVDLLR	1	TMT6plex (+229)	2.4079	0.4021	1466	1857	5466	1667	1090	2293	0.946866	0.997255	13.7565	502.302	1503.88	3	0.00200356	1.33137	fr04.4967.4967.3	/TMT_phospho_20130731	fr04
Ribulose bisphosphate carboxylase large chain OS=Vitis vinifera GN=rbcL PE=3 SV=2	RBL_VITVI	TRUE	TRUE	eITLGFVDLLR	1	TMT6plex (+229)	3.7083	0.4937	31427	32644	69994	17651	10818	24919	0.951986	0.846033	17.5162	752.951	1503.89	2	0.00112244	0.745858	fr04.4974.4974.2	/TMT_phospho_20130731	fr04
Ribulose bisphosphate carboxylase large chain OS=Vitis vinifera GN=rbcL PE=3 SV=2	RBL_VITVI	TRUE	TRUE	eITLGFVDLLR	0.99	TMT6plex (+229)	2.4896	0.2397	6003	5536	11044	3117	2142	4020	0.949152	0.884192	14.9595	502.303	1503.89	3	0.000102438	0.0680696	fr05.4402.4402.3	/TMT_phospho_20130731	fr05
Ribulose bisphosphate carboxylase large chain OS=Vitis vinifera GN=rbcL PE=3 SV=2	RBL_VITVI	TRUE	TRUE	eITLGFVDLLR	1	TMT6plex (+229)	2.773	0.4537	32294	33434	75560	18720	11075	25923	0.951986	0.846033	17.5879	752.952	1503.89	2	0.00295344	1.96255	fr05.4410.4410.2	/TMT_phospho_20130731	fr05
Ribulose bisphosphate carboxylase large chain OS=Vitis vinifera GN=rbcL PE=3 SV=2	RBL_VITVI	TRUE	TRUE	eITLGFVDLLR	1	TMT6plex (+229)	2.8117	0.5475	20782	19264	47925	12499	6821	19659	0.951795	0.845909	16.9539	752.953	1503.89	2	0.00393044	2.61176	fr05.4919.4919.2	/TMT_phospho_20130731	fr05
Ribulose bisphosphate carboxylase large chain OS=Vitis vinifera GN=rbcL PE=3 SV=2	RBL_VITVI	TRUE	TRUE	eITLGFVDLLR	0.97	TMT6plex (+229)	2.0307	0.3622	10695	14061	29836	7958	6103	13375	0.951429	0.858331	16.3238	752.952	1503.89	2	0.00380844	2.5307	fr05.5012.5012.2	/TMT_phospho_20130731	fr05
Ribulose bisphosphate carboxylase large chain OS=Vitis vinifera GN=rbcL PE=3 SV=2	RBL_VITVI	TRUE	TRUE	eITLGFVDLLR	1	TMT6plex (+229)	2.9945	0.4543	19201	24423	60430	16758	11314	27093	0.951959	0.844067	17.2807	752.952	1503.89	2	0.00270944	1.80041	fr05.5121.5121.2	/TMT_phospho_20130731	fr05
Ribulose bisphosphate carboxylase large chain OS=Vitis vinifera GN=rbcL PE=3 SV=2	RBL_VITVI	TRUE	TRUE	eITLGFVDLLR	1	TMT6plex (+229)	3.5672	0.4379	154330	174490	388910	107060	58802	115750	0.951728	0.878333	19.9306	502.303	1503.89	3	0.000377437	0.250807	fr05.5159.5159.3	/TMT_phospho_20130731	fr05
Ribulose bisphosphate carboxylase large chain OS=Vitis vinifera GN=rbcL PE=3 SV=2	RBL_VITVI	TRUE	TRUE	eITLGFVDLLR	1	TMT6plex (+229)	3.837	0.4801	4738200	4804700	11278000	2810300	1779400	3770300	0.950301	0.676887	24.7985	752.951	1503.89	2	0.00100044	0.664789	fr05.5215.5215.2	/TMT_phospho_20130731	fr05
Ribulose bisphosphate carboxylase large chain OS=Vitis vinifera GN=rbcL PE=3 SV=2	RBL_VITVI	TRUE	TRUE	eITLGFVDLLR	1	TMT6plex (+229)	3.5284	0.4489	93924	98087	216070	59890	35119	74934	0.951723	0.866425	19.1408	502.303	1503.89	3	0.000285437	0.189673	fr05.5255.5255.3	/TMT_phospho_20130731	fr05
Ribulose bisphosphate carboxylase large chain OS=Vitis vinifera GN=rbcL PE=3 SV=2	RBL_VITVI	TRUE	TRUE	eITLGFVDLLR	1	TMT6plex (+229)	4.5978	0.5106	429060	447080	1044800	282660	177760	368070	0.951733	0.872522	21.3907	752.951	1503.89	2	0.000634438	0.421583	fr05.5308.5308.2	/TMT_phospho_20130731	fr05
Ribulose bisphosphate carboxylase large chain OS=Vitis vinifera GN=rbcL PE=3 SV=2	RBL_VITVI	TRUE	TRUE	eITLGFVDLLR	1	TMT6plex (+229)	3.3918	0.451	5605	6409	14155	3715	3267	4667	0.949595	0.867741	15.2068	502.303	1503.89	3	0.000263562	0.175137	fr05.5351.5351.3	/TMT_phospho_20130731	fr05
Ribulose bisphosphate carboxylase large chain OS=Vitis vinifera GN=rbcL PE=3 SV=2	RBL_VITVI	TRUE	TRUE	eITLGFVDLLR	1	TMT6plex (+229)	4.0686	0.4559	72620	67887	165250	42708	27235	55420	0.951786	0.86919	18.7177	752.952	1503.89	2	0.00222144	1.47614	fr05.5404.5404.2	/TMT_phospho_20130731	fr05
Ribulose bisphosphate carboxylase large chain OS=Vitis vinifera GN=rbcL PE=3 SV=2	RBL_VITVI	TRUE	TRUE	eITLGFVDLLR	1	TMT6plex (+229)	2.4768	0.4759	2511	2910	6183	1404	801	2124	0.94727	0.9833	13.9597	502.303	1503.89	3	0.00193344	1.28477	fr05.5452.5452.3	/TMT_phospho_20130731	fr05
Ribulose bisphosphate carboxylase large chain OS=Vitis vinifera GN=rbcL PE=3 SV=2	RBL_VITVI	TRUE	TRUE	eITLGFVDLLR	1	TMT6plex (+229)	2.8176	0.4212	79394	83844	197870	44573	30722	70564	0.951757	0.867363	18.9515	752.951	1503.89	2	0.000512437	0.340514	fr06.4349.4349.2	/TMT_phospho_20130731	fr06
Ribulose bisphosphate carboxylase large chain OS=Vitis vinifera GN=rbcL PE=3 SV=2	RBL_VITVI	TRUE	TRUE	eITLGFVDLLR	1	TMT6plex (+229)	3.3747	0.5185	49859	45633	126630	31938	15512	53315	0.951887	0.871368	18.3007	752.951	1503.89	2	0.000268437	0.178376	fr06.4841.4841.2	/TMT_phospho_20130731	fr06
Ribulose bisphosphate carboxylase large chain OS=Vitis vinifera GN=rbcL PE=3 SV=2	RBL_VITVI	TRUE	TRUE	eITLGFVDLLR	1	TMT6plex (+229)	4.287	0.4919	9555200	10077000	22558000	5818600	3584800	7412900	0.946329	0.497213	25.8144	752.951	1503.89	2	0.00161044	1.07013	fr06.5046.5046.2	/TMT_phospho_20130731	fr06
Ribulose bisphosphate carboxylase large chain OS=Vitis vinifera GN=rbcL PE=3 SV=2	RBL_VITVI	TRUE	TRUE	eITLGFVDLLR	1	TMT6plex (+229)	3.5813	0.4443	391980	353900	967030	236310	140600	318450	0.951764	0.873164	21.1996	502.303	1503.89	3	0.000263562	0.175137	fr06.5047.5047.3	/TMT_phospho_20130731	fr06
Ribulose bisphosphate carboxylase large chain OS=Vitis vinifera GN=rbcL PE=3 SV=2	RBL_VITVI	TRUE	TRUE	eITLGFVDLLR	1	TMT6plex (+229)	4.4019	0.5174	8316100	8496000	19741000	5275700	3014100	6533100	0.947067	0.536156	25.6146	752.951	1503.89	2	0.000756438	0.502651	fr06.5152.5152.2	/TMT_phospho_20130731	fr06
Ribulose bisphosphate carboxylase large chain OS=Vitis vinifera GN=rbcL PE=3 SV=2	RBL_VITVI	TRUE	TRUE	eITLGFVDLLR	1	TMT6plex (+229)	3.6954	0.4717	278940	284110	612460	171440	98203	203430	0.951821	0.875545	20.6528	502.302	1503.89	3	0.00108756	0.722684	fr06.5153.5153.3	/TMT_phospho_20130731	fr06
Ribulose bisphosphate carboxylase large chain OS=Vitis vinifera GN=rbcL PE=3 SV=2	RBL_VITVI	TRUE	TRUE	eITLGFVDLLR	1	TMT6plex (+229)	4.0582	0.4826	3750500	3834000	8567600	2274900	1249300	2997500	0.950992	0.705683	24.4345	752.951	1503.89	2	0.00185544	1.23293	fr06.5252.5252.2	/TMT_phospho_20130731	fr06
Ribulose bisphosphate carboxylase large chain OS=Vitis vinifera GN=rbcL PE=3 SV=2	RBL_VITVI	TRUE	TRUE	eITLGFVDLLR	1	TMT6plex (+229)	3.7335	0.4599	102220	110420	243130	61189	39704	82405	0.951675	0.866425	19.2856	502.303	1503.89	3	0.000193438	0.128539	fr06.5253.5253.3	/TMT_phospho_20130731	fr06
Ribulose bisphosphate carboxylase large chain OS=Vitis vinifera GN=rbcL PE=3 SV=2	RBL_VITVI	TRUE	TRUE	eITLGFVDLLR	1	TMT6plex (+229)	4.4318	0.5147	405170	401070	938910	245350	137680	328580	0.951764	0.872522	21.2283	752.951	1503.89	2	0.000390438	0.259445	fr06.5358.5358.2	/TMT_phospho_20130731	fr06
Ribulose bisphosphate carboxylase large chain OS=Vitis vinifera GN=rbcL PE=3 SV=2	RBL_VITVI	TRUE	TRUE	eITLGFVDLLR	1	TMT6plex (+229)	2.2932	0.359	2924	3275	8240	1485	1499	4233	0.947982	0.954503	14.4025	502.302	1503.89	3	0.000996562	0.662215	fr06.5392.5392.3	/TMT_phospho_20130731	fr06
Ribulose bisphosphate carboxylase large chain OS=Vitis vinifera GN=rbcL PE=3 SV=2	RBL_VITVI	TRUE	TRUE	eITLGFVDLLR	1	TMT6plex (+229)	4.4444	0.5418	287980	301690	705360	184340	113640	234270	0.95183	0.872577	20.8013	752.951	1503.89	2	0.000268437	0.178376	fr06.5465.5465.2	/TMT_phospho_20130731	fr06
Ribulose bisphosphate carboxylase large chain OS=Vitis vinifera GN=rbcL PE=3 SV=2	RBL_VITVI	TRUE	TRUE	eITLGFVDLLR	1	TMT6plex (+229)	2.4252	0.444	1969	1965	4846	1472	745	2433	0.946866	0.997255	13.7132	502.302	1503.89	3	0.00154556	1.02703	fr06.5501.5501.3	/TMT_phospho_20130731	fr06
Ribulose bisphosphate carboxylase large chain OS=Vitis vinifera GN=rbcL PE=3 SV=2	RBL_VITVI	TRUE	TRUE	eITLGFVDLLR	1	TMT6plex (+229)	4.2054	0.4497	378350	346950	936170	225990	122790	420190	0.951764	0.873164	21.2128	752.952	1503.89	2	0.00209944	1.39507	fr07.4680.4680.2	/TMT_phospho_20130731	fr07
Ribulose bisphosphate carboxylase large chain OS=Vitis vinifera GN=rbcL PE=3 SV=2	RBL_VITVI	TRUE	TRUE	eITLGFVDLLR	1	TMT6plex (+229)	4.1627	0.4798	3703000	3940900	9082600	2296800	1420400	2879300	0.950992	0.705683	24.4753	752.952	1503.89	2	0.00197744	1.314	fr07.4918.4918.2	/TMT_phospho_20130731	fr07
Ribulose bisphosphate carboxylase large chain OS=Vitis vinifera GN=rbcL PE=3 SV=2	RBL_VITVI	TRUE	TRUE	eITLGFVDLLR	1	TMT6plex (+229)	2.4911	0.5152	21566	14030	42056	6378	6681	7208	0.951549	0.851858	16.5793	502.303	1503.89	3	0.000263562	0.175137	fr07.4920.4920.3	/TMT_phospho_20130731	fr07
Ribulose bisphosphate carboxylase large chain OS=Vitis vinifera GN=rbcL PE=3 SV=2	RBL_VITVI	TRUE	TRUE	eITLGFVDLLR	1	TMT6plex (+229)	4.2535	0.4856	7872000	8270900	18478000	5129400	3313700	6653100	0.947067	0.536156	25.5672	752.951	1503.89	2	0.00112244	0.745858	fr07.5023.5023.2	/TMT_phospho_20130731	fr07
Ribulose bisphosphate carboxylase large chain OS=Vitis vinifera GN=rbcL PE=3 SV=2	RBL_VITVI	TRUE	TRUE	eITLGFVDLLR	1	TMT6plex (+229)	3.2408	0.4204	50478	51338	131660	32122	17842	41051	0.951887	0.871368	18.3078	502.303	1503.89	3	0.000355562	0.236271	fr07.5024.5024.3	/TMT_phospho_20130731	fr07
Ribulose bisphosphate carboxylase large chain OS=Vitis vinifera GN=rbcL PE=3 SV=2	RBL_VITVI	TRUE	TRUE	eITLGFVDLLR	1	TMT6plex (+229)	4.5294	0.5129	1174200	1224400	2820700	747530	446550	998020	0.950299	0.812973	22.8213	752.951	1503.89	2	0.00100044	0.664789	fr07.5133.5133.2	/TMT_phospho_20130731	fr07
Ribulose bisphosphate carboxylase large chain OS=Vitis vinifera GN=rbcL PE=3 SV=2	RBL_VITVI	TRUE	TRUE	eITLGFVDLLR	1	TMT6plex (+229)	2.624	0.4238	4423	3229	9891	3371	3800	3800	0.94875	0.90381	14.7994	502.303	1503.89	3	0.000355562	0.236271	fr07.5134.5134.3	/TMT_phospho_20130731	fr07
Ribulose bisphosphate carboxylase large chain OS=Vitis vinifera GN=rbcL PE=3 SV=2	RBL_VITVI	TRUE	TRUE	eITLGFVDLLR	1	TMT6plex (+229)	4.297	0.5275	323030	327300	750040	198090	125150	241320	0.951797	0.872577	20.906	752.951	1503.89	2	0.00124444	0.826926	fr07.5265.5265.2	/TMT_phospho_20130731	fr07
Ribulose bisphosphate carboxylase large chain OS=Vitis vinifera GN=rbcL PE=3 SV=2	RBL_VITVI	TRUE	TRUE	eITLGFVDLLR	1	TMT6plex (+229)	2.0866	0.3782	1493	1567	3501	948	1935	1935	0.946404	1.01297	13.4741	502.302	1503.89	3	0.00145456	0.966556	fr07.5293.5293.3	/TMT_phospho_20130731	fr07
Ribulose bisphosphate carboxylase large chain OS=Vitis vinifera GN=rbcL PE=3 SV=2	RBL_VITVI	TRUE	TRUE	eITLGFVDLLR	1	TMT6plex (+229)	4.6322	0.5405	251160	266230	621100	155480	107530	209360	0.951821	0.875545	20.6194	752.951	1503.89	2	0.000390438	0.259445	fr07.5380.5380.2	/TMT_phospho_20130731	fr07
Ribulose bisphosphate carboxylase large chain OS=Vitis vinifera GN=rbcL PE=3 SV=2	RBL_VITVI	TRUE	TRUE	eITLGFVDLLR	0.99	TMT6plex (+229)	2.535	0.4195	1523	1361	4338	1344	1980	1980	0.946404	0.997255	13.6126	502.302	1503.88	3	0.00255256	1.69618	fr07.5459.5459.3	/TMT_phospho_20130731	fr07
Ribulose bisphosphate carboxylase large chain OS=Vitis vinifera GN=rbcL PE=3 SV=2	RBL_VITVI	TRUE	TRUE	eITLGFVDLLR	1	TMT6plex (+229)	4.2103	0.4824	263920	271820	635460	154230	100950	220510	0.951821	0.875545	20.6513	752.951	1503.89	2	0.00173344	1.15187	fr07.5491.5491.2	/TMT_phospho_20130731	fr07
Ribulose bisphosphate carboxylase large chain OS=Vitis vinifera GN=rbcL PE=3 SV=2	RBL_VITVI	TRUE	TRUE	eITLGFVDLLR	1	TMT6plex (+229)	3.643	0.5362	167040	165620	427630	103530	54120	184790	0.951728	0.884984	20.0726	752.951	1503.89	2	0.00112244	0.745858	fr08.5348.5348.2	/TMT_phospho_20130731	fr08
Ribulose bisphosphate carboxylase large chain OS=Vitis vinifera GN=rbcL PE=3 SV=2	RBL_VITVI	TRUE	TRUE	eITLGFVDLLR	1	TMT6plex (+229)	4.2876	0.5115	7610800	8167800	18398000	4780500	3033300	5768600	0.947916	0.536156	25.5093	752.951	1503.89	2	0.000756438	0.502651	fr08.5633.5633.2	/TMT_phospho_20130731	fr08
Ribulose bisphosphate carboxylase large chain OS=Vitis vinifera GN=rbcL PE=3 SV=2	RBL_VITVI	TRUE	TRUE	eITLGFVDLLR	1	TMT6plex (+229)	3.5231	0.4987	619220	622250	1381700	340930	233110	483510	0.95134	0.862343	21.8115	502.303	1503.89	3	0.000446562	0.29674	fr08.5639.5639.3	/TMT_phospho_20130731	fr08
Ribulose bisphosphate carboxylase large chain OS=Vitis vinifera GN=rbcL PE=3 SV=2	RBL_VITVI	TRUE	TRUE	eITLGFVDLLR	1	TMT6plex (+229)	4.2257	0.517	4388500	4528700	10310000	2640000	1730900	3467000	0.950808	0.676887	24.6899	752.951	1503.89	2	0.000268437	0.178376	fr08.5755.5755.2	/TMT_phospho_20130731	fr08
Ribulose bisphosphate carboxylase large chain OS=Vitis vinifera GN=rbcL PE=3 SV=2	RBL_VITVI	TRUE	TRUE	eITLGFVDLLR	1	TMT6plex (+229)	3.4248	0.4894	45505	46662	106370	25123	12875	37393	0.951963	0.86371	18.0634	502.303	1503.89	3	0.000743437	0.494013	fr08.5761.5761.3	/TMT_phospho_20130731	fr08
Ribulose bisphosphate carboxylase large chain OS=Vitis vinifera GN=rbcL PE=3 SV=2	RBL_VITVI	TRUE	TRUE	eITLGFVDLLR	1	TMT6plex (+229)	4.0796	0.4822	2771200	2885100	6710400	1758200	1012600	2219000	0.951351	0.753634	24.049	752.952	1503.89	2	0.00197744	1.314	fr08.5883.5883.2	/TMT_phospho_20130731	fr08
Ribulose bisphosphate carboxylase large chain OS=Vitis vinifera GN=rbcL PE=3 SV=2	RBL_VITVI	TRUE	TRUE	eITLGFVDLLR	1	TMT6plex (+229)	3.1462	0.4994	29228	38573	88259	19061	11595	27077	0.951974	0.849476	17.7059	502.303	1503.89	3	0.000651437	0.432879	fr08.5891.5891.3	/TMT_phospho_20130731	fr08
Ribulose bisphosphate carboxylase large chain OS=Vitis vinifera GN=rbcL PE=3 SV=2	RBL_VITVI	TRUE	TRUE	eITLGFVDLLR	1	TMT6plex (+229)	4.407	0.5178	589110	601010	1436700	392860	236590	490920	0.95134	0.862343	21.8374	752.951	1503.89	2	0.00148844	0.989064	fr08.6027.6027.2	/TMT_phospho_20130731	fr08
Ribulose bisphosphate carboxylase large chain OS=Vitis vinifera GN=rbcL PE=3 SV=2	RBL_VITVI	TRUE	TRUE	eITLGFVDLLR	1	TMT6plex (+229)	3.1706	0.4425	5914	5684	14359	3456	2435	5434	0.949595	0.867741	15.1862	502.302	1503.89	3	0.00127056	0.844288	fr08.6036.6036.3	/TMT_phospho_20130731	fr08
Ribulose bisphosphate carboxylase large chain OS=Vitis vinifera GN=rbcL PE=3 SV=2	RBL_VITVI	TRUE	TRUE	eITLGFVDLLR	1	TMT6plex (+229)	4.2207	0.5054	389310	391670	894490	230930	143840	303740	0.951764	0.873164	21.1667	752.951	1503.89	2	0.00148844	0.989064	fr08.6156.6156.2	/TMT_phospho_20130731	fr08
Ribulose bisphosphate carboxylase large chain OS=Vitis vinifera GN=rbcL PE=3 SV=2	RBL_VITVI	TRUE	TRUE	eITLGFVDLLR	1	TMT6plex (+229)	4.1936	0.4951	412390	432700	990270	266820	157330	330700	0.951764	0.872522	21.3046	752.951	1503.89	2	0.00136644	0.907995	fr08.6288.6288.2	/TMT_phospho_20130731	fr08
Ribulose bisphosphate carboxylase large chain OS=Vitis vinifera GN=rbcL PE=3 SV=2	RBL_VITVI	TRUE	TRUE	eITLGFVDLLR	1	TMT6plex (+229)	2.3983	0.4242	1889	2808	4615	1374	1320	2468	0.94727	0.9833	13.8212	502.302	1503.89	3	0.00145456	0.966556	fr08.6311.6311.3	/TMT_phospho_20130731	fr08
Ribulose bisphosphate carboxylase large chain OS=Vitis vinifera GN=rbcL PE=3 SV=2	RBL_VITVI	TRUE	TRUE	eITLGFVDLLR	1	TMT6plex (+229)	3.7393	0.5223	337000	360440	786830	196970	128130	261730	0.951797	0.872577	20.982	752.952	1503.89	2	0.00209944	1.39507	fr08.6425.6425.2	/TMT_phospho_20130731	fr08
Ribulose bisphosphate carboxylase large chain OS=Vitis vinifera GN=rbcL PE=3 SV=2	RBL_VITVI	TRUE	TRUE	eITLGFVDLLR	1	TMT6plex (+229)	4.1343	0.4899	19167000	19658000	45629000	11776000	7007700	14703000	0.94351	0.304489	26.8135	752.951	1503.89	2	0.000390438	0.259445	fr09.6118.6118.2	/TMT_phospho_20130731	fr09
Ribulose bisphosphate carboxylase large chain OS=Vitis vinifera GN=rbcL PE=3 SV=2	RBL_VITVI	TRUE	TRUE	eITLGFVDLLR	1	TMT6plex (+229)	3.4439	0.5028	1036200	1051900	2252500	553520	326970	717270	0.950249	0.828779	22.5016	502.303	1503.89	3	0.000102438	0.0680696	fr09.6125.6125.3	/TMT_phospho_20130731	fr09
Ribulose bisphosphate carboxylase large chain OS=Vitis vinifera GN=rbcL PE=3 SV=2	RBL_VITVI	TRUE	TRUE	eITLGFVDLLR	1	TMT6plex (+229)	3.5851	0.5064	3233000	3286700	7661400	2121800	1227600	2633500	0.951174	0.731133	24.2653	752.951	1503.89	2	0.000512437	0.340514	fr09.6238.6238.2	/TMT_phospho_20130731	fr09
Ribulose bisphosphate carboxylase large chain OS=Vitis vinifera GN=rbcL PE=3 SV=2	RBL_VITVI	TRUE	TRUE	eITLGFVDLLR	1	TMT6plex (+229)	3.4345	0.4643	85684	88731	230460	55294	34966	68921	0.951723	0.866425	19.1055	502.303	1503.89	3	0.000285437	0.189673	fr09.6247.6247.3	/TMT_phospho_20130731	fr09
Ribulose bisphosphate carboxylase large chain OS=Vitis vinifera GN=rbcL PE=3 SV=2	RBL_VITVI	TRUE	TRUE	eITLGFVDLLR	1	TMT6plex (+229)	4.2809	0.4905	8454900	9046400	20754000	5422500	3479800	6904400	0.947067	0.536156	25.6881	752.951	1503.89	2	0.000756438	0.502651	fr09.6375.6375.2	/TMT_phospho_20130731	fr09
Ribulose bisphosphate carboxylase large chain OS=Vitis vinifera GN=rbcL PE=3 SV=2	RBL_VITVI	TRUE	TRUE	eITLGFVDLLR	1	TMT6plex (+229)	3.4138	0.4295	255380	236480	578260	138470	108110	198330	0.951821	0.880052	20.5309	502.302	1503.89	3	0.00136256	0.905422	fr09.6383.6383.3	/TMT_phospho_20130731	fr09
Ribulose bisphosphate carboxylase large chain OS=Vitis vinifera GN=rbcL PE=3 SV=2	RBL_VITVI	TRUE	TRUE	eITLGFVDLLR	1	TMT6plex (+229)	3.8039	0.5092	813280	842650	1950900	510680	300460	640880	0.950607	0.848211	22.2704	752.952	1503.89	2	0.00246544	1.63828	fr09.6527.6527.2	/TMT_phospho_20130731	fr09
Ribulose bisphosphate carboxylase large chain OS=Vitis vinifera GN=rbcL PE=3 SV=2	RBL_VITVI	TRUE	TRUE	eITLGFVDLLR	1	TMT6plex (+229)	3.2791	0.3702	12179	14571	32829	7569	4122	11967	0.951429	0.858331	16.3449	502.302	1503.89	3	0.00145456	0.966556	fr09.6556.6556.3	/TMT_phospho_20130731	fr09
Ribulose bisphosphate carboxylase large chain OS=Vitis vinifera GN=rbcL PE=3 SV=2	RBL_VITVI	TRUE	TRUE	eITLGFVDLLR	0.98	TMT6plex (+229)	2.7677	0.2196	367310	401640	915400	359890	160320	521700	0.951733	0.872522	21.3785	752.951	1503.89	2	0.00112244	0.745858	fr09.6660.6660.2	/TMT_phospho_20130731	fr09
Ribulose bisphosphate carboxylase large chain OS=Vitis vinifera GN=rbcL PE=3 SV=2	RBL_VITVI	TRUE	TRUE	eITLGFVDLLR	1	TMT6plex (+229)	3.8456	0.4474	605100	636130	1459600	373590	233780	495980	0.95134	0.855908	21.8591	752.951	1503.89	2	0.000878437	0.58372	fr09.6792.6792.2	/TMT_phospho_20130731	fr09
Ribulose bisphosphate carboxylase large chain OS=Vitis vinifera GN=rbcL PE=3 SV=2	RBL_VITVI	TRUE	TRUE	eITLGFVDLLR	1	TMT6plex (+229)	2.3379	0.4917	6030	6388	15578	4371	2697	5879	0.949979	0.86188	15.3213	502.302	1503.89	3	0.00127056	0.844288	fr09.6868.6868.3	/TMT_phospho_20130731	fr09
Ribulose bisphosphate carboxylase large chain OS=Vitis vinifera GN=rbcL PE=3 SV=2	RBL_VITVI	TRUE	TRUE	eITLGFVDLLR	1	TMT6plex (+229)	2.3552	0.4592	133720	144970	323360	90296	62209	115900	0.951694	0.878333	19.7314	752.952	1503.89	2	0.00197744	1.314	fr09.6933.6933.2	/TMT_phospho_20130731	fr09
Ribulose bisphosphate carboxylase large chain OS=Vitis vinifera GN=rbcL PE=3 SV=2	RBL_VITVI	TRUE	TRUE	eITLGFVDLLR	0.99	TMT6plex (+229)	2.342	0.4103	15776	16346	39046	9286	6844	14594	0.951549	0.851858	16.6367	752.95	1503.89	2	0.00144056	0.957253	fr09.7202.7202.2	/TMT_phospho_20130731	fr09
Ribulose bisphosphate carboxylase large chain OS=Vitis vinifera GN=rbcL PE=3 SV=2	RBL_VITVI	TRUE	TRUE	eITLGFVDLLR	1	TMT6plex (+229)	4.0791	0.4917	717920	765130	1763100	442580	275570	585220	0.950607	0.848211	22.1173	752.951	1503.89	2	2.44375e-05	0.0162387	fr10.6282.6282.2	/TMT_phospho_20130731	fr10
Ribulose bisphosphate carboxylase large chain OS=Vitis vinifera GN=rbcL PE=3 SV=2	RBL_VITVI	TRUE	TRUE	eITLGFVDLLR	1	TMT6plex (+229)	3.5305	0.4496	126990	128730	305370	83280	50275	104160	0.951672	0.874035	19.6075	502.303	1503.89	3	0.000651437	0.432879	fr10.6298.6298.3	/TMT_phospho_20130731	fr10
Ribulose bisphosphate carboxylase large chain OS=Vitis vinifera GN=rbcL PE=3 SV=2	RBL_VITVI	TRUE	TRUE	eITLGFVDLLR	1	TMT6plex (+229)	3.7361	0.4563	572240	598210	1375700	363210	212810	454340	0.95134	0.862343	21.7701	752.952	1503.89	2	0.00270944	1.80041	fr10.6433.6433.2	/TMT_phospho_20130731	fr10
Ribulose bisphosphate carboxylase large chain OS=Vitis vinifera GN=rbcL PE=3 SV=2	RBL_VITVI	TRUE	TRUE	eITLGFVDLLR	1	TMT6plex (+229)	3.6205	0.4924	295990	343680	756350	186200	129230	270360	0.951797	0.872577	20.9184	752.951	1503.89	2	0.00173344	1.15187	fr11.5617.5617.2	/TMT_phospho_20130731	fr11
Ribulose bisphosphate carboxylase large chain OS=Vitis vinifera GN=rbcL PE=3 SV=2	RBL_VITVI	TRUE	TRUE	eITLGFVDLLR	0.99	TMT6plex (+229)	2.4111	0.3556	79535	89906	196110	50109	35789	76340	0.951757	0.867363	19.0096	752.952	1503.89	2	0.00222144	1.47614	fr16.5949.5949.2	/TMT_phospho_20130731	fr16
Ribulose bisphosphate carboxylase large chain OS=Vitis vinifera GN=rbcL PE=3 SV=2	RBL_VITVI	TRUE	TRUE	eITLGFVDLLR	1	TMT6plex (+229)	3.1814	0.5243	70058	81016	163050	46461	34063	67311	0.951786	0.86919	18.8174	752.951	1503.89	2	0.00148844	0.989064	fr17.5598.5598.2	/TMT_phospho_20130731	fr17
Ribulose bisphosphate carboxylase large chain OS=Vitis vinifera GN=rbcL PE=3 SV=2	RBL_VITVI	TRUE	TRUE	eITLGFVDLLR	1	TMT6plex (+229)	3.0879	0.4499	22754	26518	56402	13558	11244	22683	0.951894	0.844067	17.2247	752.955	1503.89	2	0.00795844	5.28834	fr22.5089.5089.2	/TMT_phospho_20130731	fr22
Ribulose bisphosphate carboxylase large chain OS=Vitis vinifera GN=rbcL PE=3 SV=2	RBL_VITVI	TRUE	TRUE	eITLGFVDLLR	1	TMT6plex (+229)	2.8361	0.4102	19310	22312	43795	12541	9621	15976	0.951795	0.845909	16.9148	752.952	1503.89	2	0.00295344	1.96255	fr24.4879.4879.2	/TMT_phospho_20130731	fr24
Ribulose bisphosphate carboxylase large chain OS=Vitis vinifera GN=rbcL PE=3 SV=2	RBL_VITVI	TRUE	TRUE	eITLGFVDLLR	0.99	TMT6plex (+229)	2.5033	0.4629	12004	13384	28578	7627	5772	10530	0.951429	0.861491	16.2492	752.953	1503.89	2	0.00527344	3.50418	fr25.5001.5001.2	/TMT_phospho_20130731	fr25
Ribulose bisphosphate carboxylase large chain OS=Vitis vinifera GN=rbcL PE=3 SV=2	RBL_VITVI	TRUE	TRUE	eITLGFVDLLR	0.99	TMT6plex (+229)	2.2692	0.3921	905	1262	2081	718	720	720	0.944758	1.10007	12.6452	502.303	1503.89	3	0.00193344	1.28477	fr25.5009.5009.3	/TMT_phospho_20130731	fr25
Ribulose bisphosphate carboxylase large chain OS=Vitis vinifera GN=rbcL PE=3 SV=2	RBL_VITVI	TRUE	TRUE	eITLGFVDLLRDDFVEK	0.99	TMT6plex (+229)	2.7834	0.3747	16206	17285	29088	261460	No Values (0.0)	21192	0.951887	0.871368	18.4323	746.748	2237.22	3	0.0072133	3.22277	fr10.6843.6843.3	/TMT_phospho_20130731	fr10
Ribulose bisphosphate carboxylase large chain OS=Vitis vinifera GN=rbcL PE=3 SV=2	RBL_VITVI	TRUE	TRUE	eITLGFVDLLRDDFVEK	1	TMT6plex (+229)	4.1233	0.4958	213040	342840	890020	10105000	No Values (0.0)	692360	0.951616	0.77897	23.5732	746.742	2237.2	3	0.0109147	4.87653	fr12.6545.6545.3	/TMT_phospho_20130731	fr12
Ribulose bisphosphate carboxylase large chain OS=Vitis vinifera GN=rbcL PE=3 SV=2	RBL_VITVI	TRUE	TRUE	eITLGFVDLLRDDFVEK	1	TMT6plex (+229)	3.6088	0.3953	15224	16435	33424	348830	No Values (0.0)	20875	0.951786	0.86919	18.7722	746.746	2237.22	3	0.000987297	0.441107	fr12.6686.6686.3	/TMT_phospho_20130731	fr12
Ribulose bisphosphate carboxylase large chain OS=Vitis vinifera GN=rbcL PE=3 SV=2	RBL_VITVI	TRUE	TRUE	eITLGFVDLLRDDFVEK	1	TMT6plex (+229)	3.4204	0.4074	18026	21684	30661	222260	12051	19207	0.951887	0.871368	18.3051	746.746	2237.22	3	0.0011703	0.522869	fr12.6961.6961.3	/TMT_phospho_20130731	fr12
Ribulose bisphosphate carboxylase large chain OS=Vitis vinifera GN=rbcL PE=3 SV=2	RBL_VITVI	TRUE	TRUE	eITLGFVDLLRDDFVEK	1	TMT6plex (+229)	4.3178	0.4885	26794	40067	No Values (0.0)	1926900	No Values (0.0)	36989	0.951797	0.873164	21.0243	746.746	2237.22	3	0.0011703	0.522869	fr13.6504.6504.3	/TMT_phospho_20130731	fr13
Ribulose bisphosphate carboxylase large chain OS=Vitis vinifera GN=rbcL PE=3 SV=2	RBL_VITVI	TRUE	TRUE	eITLGFVDLLRDDFVEK	1	TMT6plex (+229)	3.9139	0.46	8752	15177	28079	185740	8028	18142	0.951963	0.855625	18.0098	746.748	2237.22	3	0.0081283	3.63157	fr14.6720.6720.3	/TMT_phospho_20130731	fr14
Ribulose bisphosphate carboxylase large chain OS=Vitis vinifera GN=rbcL PE=3 SV=2	RBL_VITVI	TRUE	TRUE	eITLGFVDLLRDDFVEK	1	TMT6plex (+229)	3.9011	0.4568	6542	11522	21762	116690	7908	15005	0.951959	0.846033	17.4531	746.749	2237.23	3	0.0105083	4.69491	fr21.5653.5653.3	/TMT_phospho_20130731	fr21
Ribulose bisphosphate carboxylase large chain OS=Vitis vinifera GN=rbcL PE=3 SV=2	RBL_VITVI	TRUE	TRUE	EITLGFVDLLRDDFVEk	0.99	TMT6plex (+229)	2.7936	0.2669	40075	49082	83816	247320	19589	50500	0.951757	0.867363	18.9035	746.747	2237.22	3	0.0046493	2.07722	fr12.6389.6389.3	/TMT_phospho_20130731	fr12
Ribulose bisphosphate carboxylase large chain OS=Vitis vinifera GN=rbcL PE=3 SV=2	RBL_VITVI	TRUE	TRUE	EITLGFVDLLRDDFVEk	0.99	TMT6plex (+229)	2.7245	0.3876	8712	10288	17963	48105	4575	9757	0.951549	0.851858	16.601	746.748	2237.22	3	0.0062973	2.81352	fr21.5517.5517.3	/TMT_phospho_20130731	fr21
Ribulose bisphosphate carboxylase large chain OS=Vitis vinifera GN=rbcL PE=3 SV=2	RBL_VITVI	TRUE	TRUE	eITLGFVDLLRDDFVEk	1	TMT6plex (+229), TMT6plex (+229)	3.3467	0.326	26892	27904	51034	16525	14808	28531	0.951959	0.844067	17.3382	823.134	2466.38	3	0.00281836	1.14224	fr04.5014.5014.3	/TMT_phospho_20130731	fr04
Ribulose bisphosphate carboxylase large chain OS=Vitis vinifera GN=rbcL PE=3 SV=2	RBL_VITVI	TRUE	TRUE	eITLGFVDLLRDDFVEk	1	TMT6plex (+229), TMT6plex (+229)	3.5159	0.2935	39153	43158	68709	24786	20660	37077	0.951974	0.855625	17.8333	823.134	2466.38	3	0.00171936	0.696834	fr06.5547.5547.3	/TMT_phospho_20130731	fr06
Ribulose bisphosphate carboxylase large chain OS=Vitis vinifera GN=rbcL PE=3 SV=2	RBL_VITVI	TRUE	TRUE	eITLGFVDLLRDDFVEk	1	TMT6plex (+229), TMT6plex (+229)	3.8776	0.5228	56491	56108	98886	31515	29730	50359	0.951887	0.871368	18.3016	823.134	2466.38	3	0.00117036	0.474332	fr08.6468.6468.3	/TMT_phospho_20130731	fr08
Ribulose bisphosphate carboxylase large chain OS=Vitis vinifera GN=rbcL PE=3 SV=2	RBL_VITVI	TRUE	TRUE	eITLGFVDLLRDDFVEk	1	TMT6plex (+229), TMT6plex (+229)	4.812	0.5553	16299000	16157000	28754000	9956100	9106600	14671000	0.944684	0.38097	26.5006	823.135	2466.38	3	0.00373436	1.51349	fr09.7087.7087.3	/TMT_phospho_20130731	fr09
Ribulose bisphosphate carboxylase large chain OS=Vitis vinifera GN=rbcL PE=3 SV=2	RBL_VITVI	TRUE	TRUE	eITLGFVDLLRDDFVEk	1	TMT6plex (+229), TMT6plex (+229)	3.8373	0.5774	3871900	3812700	6729700	2472200	2148300	3500400	0.950992	0.705683	24.4257	1234.2	2466.38	2	0.00441836	1.7907	fr09.7088.7088.2	/TMT_phospho_20130731	fr09
Ribulose bisphosphate carboxylase large chain OS=Vitis vinifera GN=rbcL PE=3 SV=2	RBL_VITVI	TRUE	TRUE	eITLGFVDLLRDDFVEk	1	TMT6plex (+229), TMT6plex (+229)	4.011	0.4256	1139600	1115400	2296000	612040	532340	1161800	0.949983	0.812973	22.7092	823.134	2466.38	3	0.00263536	1.06808	fr10.6195.6195.3	/TMT_phospho_20130731	fr10
Ribulose bisphosphate carboxylase large chain OS=Vitis vinifera GN=rbcL PE=3 SV=2	RBL_VITVI	TRUE	TRUE	eITLGFVDLLRDDFVEk	1	TMT6plex (+229), TMT6plex (+229)	4.762	0.4171	294400	325680	733290	204790	200530	388980	0.951797	0.873164	21.0343	823.134	2466.38	3	0.00355036	1.43891	fr10.6491.6491.3	/TMT_phospho_20130731	fr10
Ribulose bisphosphate carboxylase large chain OS=Vitis vinifera GN=rbcL PE=3 SV=2	RBL_VITVI	TRUE	TRUE	eITLGFVDLLRDDFVEk	1	TMT6plex (+229), TMT6plex (+229)	4.1376	0.4549	1890100	2188000	4655300	1317300	1328300	2404800	0.951616	0.77897	23.7165	823.135	2466.38	3	0.00373436	1.51349	fr10.6717.6717.3	/TMT_phospho_20130731	fr10
Ribulose bisphosphate carboxylase large chain OS=Vitis vinifera GN=rbcL PE=3 SV=2	RBL_VITVI	TRUE	TRUE	eITLGFVDLLRDDFVEk	1	TMT6plex (+229), TMT6plex (+229)	4.45	0.4828	19731000	18653000	32886000	11464000	10277000	16136000	0.944079	0.340752	26.7017	823.134	2466.38	3	0.00336736	1.36475	fr10.6888.6888.3	/TMT_phospho_20130731	fr10
Ribulose bisphosphate carboxylase large chain OS=Vitis vinifera GN=rbcL PE=3 SV=2	RBL_VITVI	TRUE	TRUE	eITLGFVDLLRDDFVEk	1	TMT6plex (+229), TMT6plex (+229)	4.1348	0.3907	1772300	1634100	2957800	1028700	938790	1462200	0.950945	0.796	23.2234	617.603	2466.38	4	0.00378136	1.53253	fr10.6889.6889.4	/TMT_phospho_20130731	fr10
Ribulose bisphosphate carboxylase large chain OS=Vitis vinifera GN=rbcL PE=3 SV=2	RBL_VITVI	TRUE	TRUE	eITLGFVDLLRDDFVEk	1	TMT6plex (+229), TMT6plex (+229)	3.6888	0.5437	1243500	1143000	2130000	749230	674190	1061900	0.950299	0.812973	22.7393	1234.2	2466.38	2	0.00588336	2.38445	fr10.6890.6890.2	/TMT_phospho_20130731	fr10
Ribulose bisphosphate carboxylase large chain OS=Vitis vinifera GN=rbcL PE=3 SV=2	RBL_VITVI	TRUE	TRUE	eITLGFVDLLRDDFVEk	1	TMT6plex (+229), TMT6plex (+229)	4.5007	0.4673	41425000	40102000	71620000	25018000	22689000	36043000	0.94205	0.128795	27.8197	823.135	2466.38	3	0.00410036	1.66182	fr10.7006.7006.3	/TMT_phospho_20130731	fr10
Ribulose bisphosphate carboxylase large chain OS=Vitis vinifera GN=rbcL PE=3 SV=2	RBL_VITVI	TRUE	TRUE	eITLGFVDLLRDDFVEk	1	TMT6plex (+229), TMT6plex (+229)	4.7227	0.3935	2775100	2497100	4584500	1719900	1415900	2505500	0.951522	0.769686	23.8856	617.602	2466.38	4	0.00182836	0.74101	fr10.7007.7007.4	/TMT_phospho_20130731	fr10
Ribulose bisphosphate carboxylase large chain OS=Vitis vinifera GN=rbcL PE=3 SV=2	RBL_VITVI	TRUE	TRUE	eITLGFVDLLRDDFVEk	1	TMT6plex (+229), TMT6plex (+229)	3.7462	0.4951	6959500	6771300	12585000	4386300	3736800	5917000	0.94875	0.573758	25.2663	1234.2	2466.38	2	0.00246536	0.999178	fr10.7008.7008.2	/TMT_phospho_20130731	fr10
Ribulose bisphosphate carboxylase large chain OS=Vitis vinifera GN=rbcL PE=3 SV=2	RBL_VITVI	TRUE	TRUE	eITLGFVDLLRDDFVEk	1	TMT6plex (+229), TMT6plex (+229)	4.4379	0.4978	32663000	32196000	57584000	20260000	17599000	29214000	0.942711	0.197496	27.4978	823.134	2466.38	3	0.00336736	1.36475	fr10.7137.7137.3	/TMT_phospho_20130731	fr10
Ribulose bisphosphate carboxylase large chain OS=Vitis vinifera GN=rbcL PE=3 SV=2	RBL_VITVI	TRUE	TRUE	eITLGFVDLLRDDFVEk	1	TMT6plex (+229), TMT6plex (+229)	3.7199	0.582	4855100	4662500	8312700	2836000	2566500	4326500	0.950808	0.676887	24.716	1234.2	2466.38	2	0.00270936	1.09807	fr10.7138.7138.2	/TMT_phospho_20130731	fr10
Ribulose bisphosphate carboxylase large chain OS=Vitis vinifera GN=rbcL PE=3 SV=2	RBL_VITVI	TRUE	TRUE	eITLGFVDLLRDDFVEk	1	TMT6plex (+229), TMT6plex (+229)	4.7389	0.418	2529600	2330900	4068300	1553400	1165400	2098300	0.951616	0.77897	23.7125	617.602	2466.38	4	0.000856641	0.347186	fr10.7144.7144.4	/TMT_phospho_20130731	fr10
Ribulose bisphosphate carboxylase large chain OS=Vitis vinifera GN=rbcL PE=3 SV=2	RBL_VITVI	TRUE	TRUE	eITLGFVDLLRDDFVEk	1	TMT6plex (+229), TMT6plex (+229)	4.1662	0.4947	1008900	932400	1681100	582390	527360	832900	0.950249	0.839264	22.408	823.134	2466.38	3	0.00336736	1.36475	fr10.7306.7306.3	/TMT_phospho_20130731	fr10
Ribulose bisphosphate carboxylase large chain OS=Vitis vinifera GN=rbcL PE=3 SV=2	RBL_VITVI	TRUE	TRUE	eITLGFVDLLRDDFVEk	1	TMT6plex (+229), TMT6plex (+229)	2.8678	0.2598	2339	3467	6071	2126	1716	2911	0.947624	0.970871	14.1853	617.603	2466.38	4	0.00524636	2.12628	fr10.7373.7373.4	/TMT_phospho_20130731	fr10
Ribulose bisphosphate carboxylase large chain OS=Vitis vinifera GN=rbcL PE=3 SV=2	RBL_VITVI	TRUE	TRUE	eITLGFVDLLRDDFVEk	1	TMT6plex (+229), TMT6plex (+229)	4.0209	0.4103	62395	59844	106480	37653	31144	52874	0.951887	0.871368	18.4186	823.135	2466.38	3	0.00410036	1.66182	fr10.7414.7414.3	/TMT_phospho_20130731	fr10
Ribulose bisphosphate carboxylase large chain OS=Vitis vinifera GN=rbcL PE=3 SV=2	RBL_VITVI	TRUE	TRUE	eITLGFVDLLRDDFVEk	1	TMT6plex (+229), TMT6plex (+229)	2.7923	0.4121	2023	1010	3198	910	508	1399	0.945521	1.03059	13.1434	617.603	2466.38	4	0.00475836	1.9285	fr10.7461.7461.4	/TMT_phospho_20130731	fr10
Ribulose bisphosphate carboxylase large chain OS=Vitis vinifera GN=rbcL PE=3 SV=2	RBL_VITVI	TRUE	TRUE	eITLGFVDLLRDDFVEk	0.98	TMT6plex (+229), TMT6plex (+229)	2.1395	0.2651	7036	8831	15100	4975	4697	6806	0.950372	0.861617	15.534	823.134	2466.38	3	0.00245236	0.993909	fr10.7558.7558.3	/TMT_phospho_20130731	fr10
Ribulose bisphosphate carboxylase large chain OS=Vitis vinifera GN=rbcL PE=3 SV=2	RBL_VITVI	TRUE	TRUE	eITLGFVDLLRDDFVEk	0.99	TMT6plex (+229), TMT6plex (+229)	2.2643	0.2825	627	770	1433	833	802	802	0.944244	1.1263	12.3628	617.602	2466.38	4	0.000607359	0.246155	fr10.7603.7603.4	/TMT_phospho_20130731	fr10
Ribulose bisphosphate carboxylase large chain OS=Vitis vinifera GN=rbcL PE=3 SV=2	RBL_VITVI	TRUE	TRUE	eITLGFVDLLRDDFVEk	1	TMT6plex (+229), TMT6plex (+229)	4.7324	0.4896	1142700	964990	2147500	561630	522930	1074400	0.949983	0.828779	22.6128	823.135	2466.38	3	0.00464936	1.88432	fr11.5521.5521.3	/TMT_phospho_20130731	fr11
Ribulose bisphosphate carboxylase large chain OS=Vitis vinifera GN=rbcL PE=3 SV=2	RBL_VITVI	TRUE	TRUE	eITLGFVDLLRDDFVEk	1	TMT6plex (+229), TMT6plex (+229)	4.568	0.3292	1253900	1372000	3374100	884700	883370	1766300	0.950945	0.796	23.1847	823.134	2466.38	3	0.00226936	0.919742	fr11.5762.5762.3	/TMT_phospho_20130731	fr11
Ribulose bisphosphate carboxylase large chain OS=Vitis vinifera GN=rbcL PE=3 SV=2	RBL_VITVI	TRUE	TRUE	eITLGFVDLLRDDFVEk	1	TMT6plex (+229), TMT6plex (+229)	4.1383	0.4825	55456	66552	149420	36885	39241	83909	0.951786	0.86919	18.7189	617.602	2466.38	4	0.00158436	0.64212	fr11.5782.5782.4	/TMT_phospho_20130731	fr11
Ribulose bisphosphate carboxylase large chain OS=Vitis vinifera GN=rbcL PE=3 SV=2	RBL_VITVI	TRUE	TRUE	eITLGFVDLLRDDFVEk	1	TMT6plex (+229), TMT6plex (+229)	3.5736	0.4014	3295700	3916100	8614500	2641600	2277700	4182300	0.950808	0.705683	24.5713	823.134	2466.38	3	0.00117036	0.474332	fr11.5939.5939.3	/TMT_phospho_20130731	fr11
Ribulose bisphosphate carboxylase large chain OS=Vitis vinifera GN=rbcL PE=3 SV=2	RBL_VITVI	TRUE	TRUE	eITLGFVDLLRDDFVEk	1	TMT6plex (+229), TMT6plex (+229)	4.3879	0.4486	46067	69132	149910	35486	43453	72192	0.951821	0.86919	18.6671	617.602	2466.38	4	0.000363359	0.147265	fr11.5941.5941.4	/TMT_phospho_20130731	fr11
Ribulose bisphosphate carboxylase large chain OS=Vitis vinifera GN=rbcL PE=3 SV=2	RBL_VITVI	TRUE	TRUE	eITLGFVDLLRDDFVEk	1	TMT6plex (+229), TMT6plex (+229)	4.7237	0.4855	2454100	2792200	4684600	1668100	1820200	2244600	0.951522	0.769686	23.9009	822.806	2465.4	3	0.982106	398.193	fr11.6072.6072.3	/TMT_phospho_20130731	fr11
Ribulose bisphosphate carboxylase large chain OS=Vitis vinifera GN=rbcL PE=3 SV=2	RBL_VITVI	TRUE	TRUE	eITLGFVDLLRDDFVEk	1	TMT6plex (+229), TMT6plex (+229)	4.0141	0.4627	431550	490660	795790	272530	256670	387360	0.951733	0.872522	21.3291	617.356	2465.39	4	0.983279	398.669	fr11.6079.6079.4	/TMT_phospho_20130731	fr11
Ribulose bisphosphate carboxylase large chain OS=Vitis vinifera GN=rbcL PE=3 SV=2	RBL_VITVI	TRUE	TRUE	eITLGFVDLLRDDFVEk	1	TMT6plex (+229), TMT6plex (+229)	4.0453	0.5392	5152100	4801200	8653200	2880600	2740700	4218100	0.950301	0.676887	24.7617	1234.2	2466.38	2	0.00246536	0.999178	fr11.6085.6085.2	/TMT_phospho_20130731	fr11
Ribulose bisphosphate carboxylase large chain OS=Vitis vinifera GN=rbcL PE=3 SV=2	RBL_VITVI	TRUE	TRUE	eITLGFVDLLRDDFVEk	1	TMT6plex (+229), TMT6plex (+229)	4.6567	0.4831	36650000	35063000	61692000	21068000	18961000	30265000	0.942381	0.197496	27.6019	823.135	2466.38	3	0.00648036	2.6264	fr11.6099.6099.3	/TMT_phospho_20130731	fr11
Ribulose bisphosphate carboxylase large chain OS=Vitis vinifera GN=rbcL PE=3 SV=2	RBL_VITVI	TRUE	TRUE	eITLGFVDLLRDDFVEk	1	TMT6plex (+229), TMT6plex (+229)	4.292	0.3515	2161800	2058700	3359800	1288700	1115700	1750900	0.951276	0.787886	23.4844	617.603	2466.38	4	0.00500236	2.02739	fr11.6100.6100.4	/TMT_phospho_20130731	fr11
Ribulose bisphosphate carboxylase large chain OS=Vitis vinifera GN=rbcL PE=3 SV=2	RBL_VITVI	TRUE	TRUE	eITLGFVDLLRDDFVEk	1	TMT6plex (+229), TMT6plex (+229)	4.3574	0.613	3607800	3537700	6478900	2307400	1983100	3149200	0.951174	0.731133	24.3283	1234.2	2466.38	2	0.00295336	1.19696	fr11.6198.6198.2	/TMT_phospho_20130731	fr11
Ribulose bisphosphate carboxylase large chain OS=Vitis vinifera GN=rbcL PE=3 SV=2	RBL_VITVI	TRUE	TRUE	eITLGFVDLLRDDFVEk	1	TMT6plex (+229), TMT6plex (+229)	4.583	0.5109	27924000	27594000	48225000	16694000	15403000	23919000	0.943008	0.230149	27.2513	823.135	2466.38	3	0.00373436	1.51349	fr11.6209.6209.3	/TMT_phospho_20130731	fr11
Ribulose bisphosphate carboxylase large chain OS=Vitis vinifera GN=rbcL PE=3 SV=2	RBL_VITVI	TRUE	TRUE	eITLGFVDLLRDDFVEk	1	TMT6plex (+229), TMT6plex (+229)	4.4533	0.3808	2118400	2100800	3867300	1323300	1068300	1958600	0.951616	0.77897	23.5681	617.602	2466.38	4	0.00182836	0.74101	fr11.6210.6210.4	/TMT_phospho_20130731	fr11
Ribulose bisphosphate carboxylase large chain OS=Vitis vinifera GN=rbcL PE=3 SV=2	RBL_VITVI	TRUE	TRUE	eITLGFVDLLRDDFVEk	1	TMT6plex (+229), TMT6plex (+229)	4.0466	0.6041	3471600	3403500	6258000	2231000	1932900	3236600	0.951174	0.731133	24.2915	1234.2	2466.38	2	0.00441836	1.7907	fr11.6322.6322.2	/TMT_phospho_20130731	fr11
Ribulose bisphosphate carboxylase large chain OS=Vitis vinifera GN=rbcL PE=3 SV=2	RBL_VITVI	TRUE	TRUE	eITLGFVDLLRDDFVEk	1	TMT6plex (+229), TMT6plex (+229)	4.7792	0.4936	23622000	22516000	40478000	14412000	12619000	20344000	0.943273	0.265893	26.9976	823.135	2466.38	3	0.00519836	2.10682	fr11.6335.6335.3	/TMT_phospho_20130731	fr11
Ribulose bisphosphate carboxylase large chain OS=Vitis vinifera GN=rbcL PE=3 SV=2	RBL_VITVI	TRUE	TRUE	eITLGFVDLLRDDFVEk	1	TMT6plex (+229), TMT6plex (+229)	4.2239	0.3867	1812400	1748300	3332000	1175400	963180	1576900	0.951276	0.796	23.3387	617.602	2466.38	4	0.00280536	1.13698	fr11.6336.6336.4	/TMT_phospho_20130731	fr11
Ribulose bisphosphate carboxylase large chain OS=Vitis vinifera GN=rbcL PE=3 SV=2	RBL_VITVI	TRUE	TRUE	eITLGFVDLLRDDFVEk	1	TMT6plex (+229), TMT6plex (+229)	4.2407	0.6069	4220300	3979900	7159700	2586700	2287900	3642300	0.950992	0.705683	24.5091	1234.2	2466.38	2	0.00417436	1.69181	fr11.6453.6453.2	/TMT_phospho_20130731	fr11
Ribulose bisphosphate carboxylase large chain OS=Vitis vinifera GN=rbcL PE=3 SV=2	RBL_VITVI	TRUE	TRUE	eITLGFVDLLRDDFVEk	1	TMT6plex (+229), TMT6plex (+229)	4.5752	0.5189	24959000	24124000	43280000	15429000	13306000	21770000	0.943273	0.265893	27.0901	823.134	2466.38	3	0.00355036	1.43891	fr11.6466.6466.3	/TMT_phospho_20130731	fr11
Ribulose bisphosphate carboxylase large chain OS=Vitis vinifera GN=rbcL PE=3 SV=2	RBL_VITVI	TRUE	TRUE	eITLGFVDLLRDDFVEk	1	TMT6plex (+229), TMT6plex (+229)	4.4788	0.4223	1988000	1978400	3363300	1239300	1049000	1717000	0.951276	0.787886	23.4343	617.602	2466.38	4	0.00207236	0.8399	fr11.6467.6467.4	/TMT_phospho_20130731	fr11
Ribulose bisphosphate carboxylase large chain OS=Vitis vinifera GN=rbcL PE=3 SV=2	RBL_VITVI	TRUE	TRUE	eITLGFVDLLRDDFVEk	1	TMT6plex (+229), TMT6plex (+229)	4.3818	0.4809	5689900	5683700	9896400	3570400	3110400	4749900	0.949543	0.644622	24.9628	823.135	2466.38	3	0.00446636	1.81016	fr11.6624.6624.3	/TMT_phospho_20130731	fr11
Ribulose bisphosphate carboxylase large chain OS=Vitis vinifera GN=rbcL PE=3 SV=2	RBL_VITVI	TRUE	TRUE	eITLGFVDLLRDDFVEk	1	TMT6plex (+229), TMT6plex (+229)	4.309	0.3697	334220	273580	493870	177130	168860	261950	0.95183	0.875545	20.7052	617.602	2466.38	4	0.00207236	0.8399	fr11.6632.6632.4	/TMT_phospho_20130731	fr11
Ribulose bisphosphate carboxylase large chain OS=Vitis vinifera GN=rbcL PE=3 SV=2	RBL_VITVI	TRUE	TRUE	eITLGFVDLLRDDFVEk	0.99	TMT6plex (+229), TMT6plex (+229)	3.1643	0.4848	219480	203400	370940	132550	109450	184350	0.951762	0.886037	20.2186	1234.2	2466.39	2	0.00783636	3.17597	fr11.6646.6646.2	/TMT_phospho_20130731	fr11
Ribulose bisphosphate carboxylase large chain OS=Vitis vinifera GN=rbcL PE=3 SV=2	RBL_VITVI	TRUE	TRUE	eITLGFVDLLRDDFVEk	1	TMT6plex (+229), TMT6plex (+229)	4.525	0.4985	436930	430640	778410	270440	218070	372770	0.951764	0.872522	21.2577	823.135	2466.38	3	0.00410036	1.66182	fr11.6751.6751.3	/TMT_phospho_20130731	fr11
Ribulose bisphosphate carboxylase large chain OS=Vitis vinifera GN=rbcL PE=3 SV=2	RBL_VITVI	TRUE	TRUE	eITLGFVDLLRDDFVEk	1	TMT6plex (+229), TMT6plex (+229)	3.8251	0.3934	4246	3558	7116	2228	2398	3362	0.948365	0.927165	14.4836	617.601	2466.38	4	0.00183364	0.743152	fr11.6815.6815.4	/TMT_phospho_20130731	fr11
Ribulose bisphosphate carboxylase large chain OS=Vitis vinifera GN=rbcL PE=3 SV=2	RBL_VITVI	TRUE	TRUE	eITLGFVDLLRDDFVEk	1	TMT6plex (+229), TMT6plex (+229)	4.1013	0.5148	48341	45540	86647	29003	24431	39103	0.951963	0.86371	18.0589	823.134	2466.38	3	0.00355036	1.43891	fr11.6855.6855.3	/TMT_phospho_20130731	fr11
Ribulose bisphosphate carboxylase large chain OS=Vitis vinifera GN=rbcL PE=3 SV=2	RBL_VITVI	TRUE	TRUE	eITLGFVDLLRDDFVEk	1	TMT6plex (+229), TMT6plex (+229)	2.8048	0.4185	2119	1974	2855	603	942	1151	0.945943	1.03059	13.2354	617.602	2466.38	4	0.00109636	0.44434	fr11.6910.6910.4	/TMT_phospho_20130731	fr11
Ribulose bisphosphate carboxylase large chain OS=Vitis vinifera GN=rbcL PE=3 SV=2	RBL_VITVI	TRUE	TRUE	eITLGFVDLLRDDFVEk	0.99	TMT6plex (+229), TMT6plex (+229)	2.5377	0.2902	14599	13963	25733	9247	7839	13320	0.951429	0.858331	16.3701	823.134	2466.38	3	0.00318436	1.29058	fr11.6936.6936.3	/TMT_phospho_20130731	fr11
Ribulose bisphosphate carboxylase large chain OS=Vitis vinifera GN=rbcL PE=3 SV=2	RBL_VITVI	TRUE	TRUE	eITLGFVDLLRDDFVEk	1	TMT6plex (+229), TMT6plex (+229)	4.7803	0.3004	4051300	4800700	11074000	2727100	2912500	5489900	0.950301	0.644622	24.8883	823.134	2466.38	3	0.00245236	0.993909	fr12.6195.6195.3	/TMT_phospho_20130731	fr12
Ribulose bisphosphate carboxylase large chain OS=Vitis vinifera GN=rbcL PE=3 SV=2	RBL_VITVI	TRUE	TRUE	eITLGFVDLLRDDFVEk	1	TMT6plex (+229), TMT6plex (+229)	4.6794	0.4908	260980	294450	709530	166210	185490	352970	0.951797	0.872577	20.9095	617.602	2466.38	4	0.00134036	0.54323	fr12.6196.6196.4	/TMT_phospho_20130731	fr12
Ribulose bisphosphate carboxylase large chain OS=Vitis vinifera GN=rbcL PE=3 SV=2	RBL_VITVI	TRUE	TRUE	eITLGFVDLLRDDFVEk	1	TMT6plex (+229), TMT6plex (+229)	4.1476	0.3973	1509300	1826900	4042900	1100700	1065300	2061000	0.951276	0.787886	23.4684	823.134	2466.38	3	0.00226936	0.919742	fr12.6355.6355.3	/TMT_phospho_20130731	fr12
Ribulose bisphosphate carboxylase large chain OS=Vitis vinifera GN=rbcL PE=3 SV=2	RBL_VITVI	TRUE	TRUE	eITLGFVDLLRDDFVEk	1	TMT6plex (+229), TMT6plex (+229)	4.5286	0.4771	32396000	30237000	55280000	18939000	16860000	26255000	0.942711	0.197496	27.4232	823.135	2466.38	3	0.00629736	2.55223	fr12.6629.6629.3	/TMT_phospho_20130731	fr12
Ribulose bisphosphate carboxylase large chain OS=Vitis vinifera GN=rbcL PE=3 SV=2	RBL_VITVI	TRUE	TRUE	eITLGFVDLLRDDFVEk	1	TMT6plex (+229), TMT6plex (+229)	4.3839	0.3795	2379000	2463900	4104500	1333400	1331500	2032400	0.951616	0.77897	23.7018	617.603	2466.38	4	0.00475836	1.9285	fr12.6630.6630.4	/TMT_phospho_20130731	fr12
Ribulose bisphosphate carboxylase large chain OS=Vitis vinifera GN=rbcL PE=3 SV=2	RBL_VITVI	TRUE	TRUE	eITLGFVDLLRDDFVEk	1	TMT6plex (+229), TMT6plex (+229)	3.9155	0.5386	6181800	5684600	10460000	3596300	3240300	4949100	0.949543	0.644622	25.0238	1234.2	2466.38	2	0.00490736	1.98889	fr12.6631.6631.2	/TMT_phospho_20130731	fr12
Ribulose bisphosphate carboxylase large chain OS=Vitis vinifera GN=rbcL PE=3 SV=2	RBL_VITVI	TRUE	TRUE	eITLGFVDLLRDDFVEk	1	TMT6plex (+229), TMT6plex (+229)	4.5041	0.4931	39231000	38119000	66561000	23371000	20641000	33651000	0.942381	0.16373	27.7232	823.134	2466.38	3	0.00117036	0.474332	fr12.6740.6740.3	/TMT_phospho_20130731	fr12
Ribulose bisphosphate carboxylase large chain OS=Vitis vinifera GN=rbcL PE=3 SV=2	RBL_VITVI	TRUE	TRUE	eITLGFVDLLRDDFVEk	1	TMT6plex (+229), TMT6plex (+229)	4.4126	0.3877	2901700	2797900	5097500	1719100	1452200	2370100	0.951351	0.769686	23.9618	617.601	2466.38	4	0.00134564	0.545371	fr12.6741.6741.4	/TMT_phospho_20130731	fr12
Ribulose bisphosphate carboxylase large chain OS=Vitis vinifera GN=rbcL PE=3 SV=2	RBL_VITVI	TRUE	TRUE	eITLGFVDLLRDDFVEk	1	TMT6plex (+229), TMT6plex (+229)	3.8505	0.5072	7840600	7211100	13206000	4407700	3957900	6513400	0.947916	0.573758	25.3624	1234.2	2466.38	2	0.000219641	0.0890176	fr12.6742.6742.2	/TMT_phospho_20130731	fr12
Ribulose bisphosphate carboxylase large chain OS=Vitis vinifera GN=rbcL PE=3 SV=2	RBL_VITVI	TRUE	TRUE	eITLGFVDLLRDDFVEk	1	TMT6plex (+229), TMT6plex (+229)	4.3685	0.4416	35248000	35185000	61806000	21013000	19267000	30972000	0.942381	0.197496	27.6004	823.135	2466.38	3	0.00446636	1.81016	fr12.6851.6851.3	/TMT_phospho_20130731	fr12
Ribulose bisphosphate carboxylase large chain OS=Vitis vinifera GN=rbcL PE=3 SV=2	RBL_VITVI	TRUE	TRUE	eITLGFVDLLRDDFVEk	1	TMT6plex (+229), TMT6plex (+229)	4.5552	0.4059	2335200	2283000	4263600	1495000	1298300	2154900	0.951616	0.77897	23.7213	617.602	2466.38	4	0.00280536	1.13698	fr12.6852.6852.4	/TMT_phospho_20130731	fr12
Ribulose bisphosphate carboxylase large chain OS=Vitis vinifera GN=rbcL PE=3 SV=2	RBL_VITVI	TRUE	TRUE	eITLGFVDLLRDDFVEk	1	TMT6plex (+229), TMT6plex (+229)	4.1536	0.5999	5631200	5371900	9879100	3400400	3051800	4828800	0.950301	0.644622	24.9389	1234.2	2466.38	2	0.00270936	1.09807	fr12.6853.6853.2	/TMT_phospho_20130731	fr12
Ribulose bisphosphate carboxylase large chain OS=Vitis vinifera GN=rbcL PE=3 SV=2	RBL_VITVI	TRUE	TRUE	eITLGFVDLLRDDFVEk	1	TMT6plex (+229), TMT6plex (+229)	4.0294	0.5572	2320500	2320200	4124800	1461200	1342100	2075100	0.951616	0.77897	23.7018	1234.2	2466.38	2	0.00270936	1.09807	fr12.6979.6979.2	/TMT_phospho_20130731	fr12
Ribulose bisphosphate carboxylase large chain OS=Vitis vinifera GN=rbcL PE=3 SV=2	RBL_VITVI	TRUE	TRUE	eITLGFVDLLRDDFVEk	1	TMT6plex (+229), TMT6plex (+229)	4.8215	0.522	1958100	1811400	3288400	1169400	1035900	1596900	0.951276	0.787886	23.3725	823.135	2466.38	3	0.00464936	1.88432	fr12.6986.6986.3	/TMT_phospho_20130731	fr12
Ribulose bisphosphate carboxylase large chain OS=Vitis vinifera GN=rbcL PE=3 SV=2	RBL_VITVI	TRUE	TRUE	eITLGFVDLLRDDFVEk	1	TMT6plex (+229), TMT6plex (+229)	4.3261	0.4876	7566	6800	14320	5428	4546	7513	0.950372	0.861617	15.4948	617.602	2466.38	4	0.000124641	0.0505153	fr12.7001.7001.4	/TMT_phospho_20130731	fr12
Ribulose bisphosphate carboxylase large chain OS=Vitis vinifera GN=rbcL PE=3 SV=2	RBL_VITVI	TRUE	TRUE	eITLGFVDLLRDDFVEk	1	TMT6plex (+229), TMT6plex (+229)	4.6718	0.5191	149390	155680	274260	98831	87771	134730	0.951694	0.878333	19.7806	823.135	2466.38	3	0.00538136	2.18099	fr12.7107.7107.3	/TMT_phospho_20130731	fr12
Ribulose bisphosphate carboxylase large chain OS=Vitis vinifera GN=rbcL PE=3 SV=2	RBL_VITVI	TRUE	TRUE	eITLGFVDLLRDDFVEk	1	TMT6plex (+229), TMT6plex (+229)	4.1812	0.4397	9507	8672	15869	5023	4707	8628	0.95077	0.861617	15.6774	617.602	2466.38	4	0.000124641	0.0505153	fr12.7121.7121.4	/TMT_phospho_20130731	fr12
Ribulose bisphosphate carboxylase large chain OS=Vitis vinifera GN=rbcL PE=3 SV=2	RBL_VITVI	TRUE	TRUE	eITLGFVDLLRDDFVEk	1	TMT6plex (+229), TMT6plex (+229)	3.1898	0.3944	16973	16786	27234	10065	9326	14327	0.951549	0.858331	16.5312	823.135	2466.38	3	0.00538136	2.18099	fr12.7201.7201.3	/TMT_phospho_20130731	fr12
Ribulose bisphosphate carboxylase large chain OS=Vitis vinifera GN=rbcL PE=3 SV=2	RBL_VITVI	TRUE	TRUE	eITLGFVDLLRDDFVEk	1	TMT6plex (+229), TMT6plex (+229)	2.6126	0.2938	1494	1162	2398	902	574	1361	0.945123	1.05139	12.946	617.603	2466.38	4	0.00329336	1.33476	fr12.7210.7210.4	/TMT_phospho_20130731	fr12
Ribulose bisphosphate carboxylase large chain OS=Vitis vinifera GN=rbcL PE=3 SV=2	RBL_VITVI	TRUE	TRUE	eITLGFVDLLRDDFVEk	1	TMT6plex (+229), TMT6plex (+229)	2.4158	0.3857	8263	8589	15112	4648	4657	7490	0.950372	0.861617	15.5734	823.133	2466.38	3	0.000660641	0.267749	fr12.7270.7270.3	/TMT_phospho_20130731	fr12
Ribulose bisphosphate carboxylase large chain OS=Vitis vinifera GN=rbcL PE=3 SV=2	RBL_VITVI	TRUE	TRUE	eITLGFVDLLRDDFVEk	1	TMT6plex (+229), TMT6plex (+229)	2.5822	0.3387	650	815	1528	1528	973	973	0.944758	1.10007	12.6589	617.602	2466.38	4	0.00182836	0.74101	fr12.7275.7275.4	/TMT_phospho_20130731	fr12
Ribulose bisphosphate carboxylase large chain OS=Vitis vinifera GN=rbcL PE=3 SV=2	RBL_VITVI	TRUE	TRUE	eITLGFVDLLRDDFVEk	1	TMT6plex (+229), TMT6plex (+229)	3.5489	0.3784	199070	234570	468880	129820	133030	254800	0.951792	0.880052	20.4376	823.134	2466.38	3	0.00226936	0.919742	fr13.6118.6118.3	/TMT_phospho_20130731	fr13
Ribulose bisphosphate carboxylase large chain OS=Vitis vinifera GN=rbcL PE=3 SV=2	RBL_VITVI	TRUE	TRUE	eITLGFVDLLRDDFVEk	1	TMT6plex (+229), TMT6plex (+229)	4.5638	0.5275	320190	313020	550330	204900	166730	263660	0.95183	0.872577	20.7946	823.138	2466.39	3	0.0156354	6.33677	fr13.6553.6553.3	/TMT_phospho_20130731	fr13
Ribulose bisphosphate carboxylase large chain OS=Vitis vinifera GN=rbcL PE=3 SV=2	RBL_VITVI	TRUE	TRUE	eITLGFVDLLRDDFVEk	1	TMT6plex (+229), TMT6plex (+229)	4.3557	0.4277	149080	151060	294690	92982	89755	162780	0.951694	0.878333	19.8428	617.604	2466.39	4	0.00793236	3.21487	fr13.6664.6664.4	/TMT_phospho_20130731	fr13
Ribulose bisphosphate carboxylase large chain OS=Vitis vinifera GN=rbcL PE=3 SV=2	RBL_VITVI	TRUE	TRUE	eITLGFVDLLRDDFVEk	1	TMT6plex (+229), TMT6plex (+229)	4.1303	0.548	2112600	1965800	3595800	1264400	1154000	1769600	0.951276	0.787886	23.4999	1234.2	2466.38	2	0.00441836	1.7907	fr13.6670.6670.2	/TMT_phospho_20130731	fr13
Ribulose bisphosphate carboxylase large chain OS=Vitis vinifera GN=rbcL PE=3 SV=2	RBL_VITVI	TRUE	TRUE	eITLGFVDLLRDDFVEk	1	TMT6plex (+229), TMT6plex (+229)	4.8223	0.5209	32868000	31781000	56371000	20018000	17646000	27733000	0.942711	0.197496	27.474	823.136	2466.39	3	0.00702936	2.8489	fr13.6697.6697.3	/TMT_phospho_20130731	fr13
Ribulose bisphosphate carboxylase large chain OS=Vitis vinifera GN=rbcL PE=3 SV=2	RBL_VITVI	TRUE	TRUE	eITLGFVDLLRDDFVEk	1	TMT6plex (+229), TMT6plex (+229)	4.5564	0.4242	245770	235890	436710	126330	136250	221060	0.951792	0.880052	20.4191	617.603	2466.38	4	0.00427036	1.73072	fr13.6800.6800.4	/TMT_phospho_20130731	fr13
Ribulose bisphosphate carboxylase large chain OS=Vitis vinifera GN=rbcL PE=3 SV=2	RBL_VITVI	TRUE	TRUE	eITLGFVDLLRDDFVEk	1	TMT6plex (+229), TMT6plex (+229)	3.6695	0.5653	331730	325820	602470	212400	178460	302870	0.95183	0.872577	20.8978	1234.2	2466.38	2	0.00637136	2.58222	fr13.6810.6810.2	/TMT_phospho_20130731	fr13
Ribulose bisphosphate carboxylase large chain OS=Vitis vinifera GN=rbcL PE=3 SV=2	RBL_VITVI	TRUE	TRUE	eITLGFVDLLRDDFVEk	1	TMT6plex (+229), TMT6plex (+229)	4.5332	0.4991	8199400	7744200	14367000	4896500	4372800	7189200	0.947916	0.536156	25.4791	823.135	2466.38	3	0.00574836	2.32973	fr13.6829.6829.3	/TMT_phospho_20130731	fr13
Ribulose bisphosphate carboxylase large chain OS=Vitis vinifera GN=rbcL PE=3 SV=2	RBL_VITVI	TRUE	TRUE	eITLGFVDLLRDDFVEk	1	TMT6plex (+229), TMT6plex (+229)	4.8904	0.5211	187920	161140	319400	106780	93803	148730	0.951728	0.884984	19.957	617.603	2466.38	4	0.00329336	1.33476	fr13.6946.6946.4	/TMT_phospho_20130731	fr13
Ribulose bisphosphate carboxylase large chain OS=Vitis vinifera GN=rbcL PE=3 SV=2	RBL_VITVI	TRUE	TRUE	eITLGFVDLLRDDFVEk	1	TMT6plex (+229), TMT6plex (+229)	4.0357	0.5889	206450	215960	377530	123660	118290	181130	0.951762	0.886037	20.222	1234.2	2466.39	2	0.00832536	3.37415	fr13.6947.6947.2	/TMT_phospho_20130731	fr13
Ribulose bisphosphate carboxylase large chain OS=Vitis vinifera GN=rbcL PE=3 SV=2	RBL_VITVI	TRUE	TRUE	eITLGFVDLLRDDFVEk	1	TMT6plex (+229), TMT6plex (+229)	4.244	0.4653	436300	436350	830600	281910	249370	410680	0.951733	0.872522	21.3349	823.134	2466.38	3	0.00336736	1.36475	fr13.6980.6980.3	/TMT_phospho_20130731	fr13
Ribulose bisphosphate carboxylase large chain OS=Vitis vinifera GN=rbcL PE=3 SV=2	RBL_VITVI	TRUE	TRUE	eITLGFVDLLRDDFVEk	1	TMT6plex (+229), TMT6plex (+229)	3.8582	0.4513	38896	38793	68042	24578	20619	33612	0.951974	0.849476	17.7766	823.135	2466.38	3	0.00501536	2.03266	fr13.7089.7089.3	/TMT_phospho_20130731	fr13
Ribulose bisphosphate carboxylase large chain OS=Vitis vinifera GN=rbcL PE=3 SV=2	RBL_VITVI	TRUE	TRUE	eITLGFVDLLRDDFVEk	1	TMT6plex (+229), TMT6plex (+229)	3.3001	0.4525	2043	2069	3825	1340	1008	2154	0.946404	0.997255	13.6026	617.603	2466.38	4	0.00402536	1.63142	fr13.7114.7114.4	/TMT_phospho_20130731	fr13
Ribulose bisphosphate carboxylase large chain OS=Vitis vinifera GN=rbcL PE=3 SV=2	RBL_VITVI	TRUE	TRUE	eITLGFVDLLRDDFVEk	0.96	TMT6plex (+229), TMT6plex (+229)	2.4375	0.2615	7542	7564	12859	4677	3596	7250	0.949979	0.86188	15.4083	823.136	2466.39	3	0.00721336	2.92347	fr13.7179.7179.3	/TMT_phospho_20130731	fr13
Ribulose bisphosphate carboxylase large chain OS=Vitis vinifera GN=rbcL PE=3 SV=2	RBL_VITVI	TRUE	TRUE	eITLGFVDLLRDDFVEk	1	TMT6plex (+229), TMT6plex (+229)	3.6206	0.3848	175740	180700	317660	107000	94252	155080	0.951728	0.884984	19.9748	823.137	2466.39	3	0.0116074	4.70429	fr14.6888.6888.3	/TMT_phospho_20130731	fr14
Ribulose bisphosphate carboxylase large chain OS=Vitis vinifera GN=rbcL PE=3 SV=2	RBL_VITVI	TRUE	TRUE	eITLGFVDLLRDDFVEk	1	TMT6plex (+229), TMT6plex (+229)	4.5921	0.4098	322980	333910	562650	199930	161350	284170	0.95183	0.872577	20.8307	617.602	2466.38	4	0.00280536	1.13698	fr14.6908.6908.4	/TMT_phospho_20130731	fr14
Ribulose bisphosphate carboxylase large chain OS=Vitis vinifera GN=rbcL PE=3 SV=2	RBL_VITVI	TRUE	TRUE	eITLGFVDLLRDDFVEk	1	TMT6plex (+229), TMT6plex (+229)	3.9787	0.5411	669950	633260	1164900	396100	334630	558780	0.95134	0.862343	21.8414	1234.2	2466.39	2	0.0100334	4.06638	fr14.6914.6914.2	/TMT_phospho_20130731	fr14
Ribulose bisphosphate carboxylase large chain OS=Vitis vinifera GN=rbcL PE=3 SV=2	RBL_VITVI	TRUE	TRUE	eITLGFVDLLRDDFVEk	1	TMT6plex (+229), TMT6plex (+229)	4.3821	0.4805	1331200	1290800	2281100	771790	696470	1078600	0.950299	0.812973	22.8288	823.134	2466.38	3	0.00355036	1.43891	fr14.7084.7084.3	/TMT_phospho_20130731	fr14
Ribulose bisphosphate carboxylase large chain OS=Vitis vinifera GN=rbcL PE=3 SV=2	RBL_VITVI	TRUE	TRUE	eITLGFVDLLRDDFVEk	1	TMT6plex (+229), TMT6plex (+229)	4.4159	0.5481	329390	320500	567470	180460	180040	274840	0.95183	0.872577	20.8212	823.136	2466.39	3	0.00922736	3.73972	fr14.7203.7203.3	/TMT_phospho_20130731	fr14
Ribulose bisphosphate carboxylase large chain OS=Vitis vinifera GN=rbcL PE=3 SV=2	RBL_VITVI	TRUE	TRUE	eITLGFVDLLRDDFVEk	1	TMT6plex (+229), TMT6plex (+229)	3.9207	0.5071	188610	222340	440750	136510	116320	265860	0.951792	0.880052	20.3862	823.138	2466.39	3	0.0130724	5.29803	fr14.7356.7356.3	/TMT_phospho_20130731	fr14
Ribulose bisphosphate carboxylase large chain OS=Vitis vinifera GN=rbcL PE=3 SV=2	RBL_VITVI	TRUE	TRUE	eITLGFVDLLRDDFVEk	0.98	TMT6plex (+229), TMT6plex (+229)	2.2299	0.3025	9621	9641	17189	6299	6152	10849	0.951165	0.86145	15.8667	823.135	2466.38	3	0.00648036	2.6264	fr14.7504.7504.3	/TMT_phospho_20130731	fr14
Ribulose bisphosphate carboxylase large chain OS=Vitis vinifera GN=rbcL PE=3 SV=2	RBL_VITVI	TRUE	TRUE	eITLGFVDLLRDDFVEk	1	TMT6plex (+229), TMT6plex (+229)	3.5081	0.3815	122970	121250	220470	77236	65407	107190	0.951675	0.867068	19.4466	823.135	2466.38	3	0.00373436	1.51349	fr15.6960.6960.3	/TMT_phospho_20130731	fr15
Ribulose bisphosphate carboxylase large chain OS=Vitis vinifera GN=rbcL PE=3 SV=2	RBL_VITVI	TRUE	TRUE	eITLGFVDLLRDDFVEk	1	TMT6plex (+229), TMT6plex (+229)	4.4368	0.5198	360810	330700	640170	216000	178310	305940	0.951797	0.872577	20.9544	823.136	2466.39	3	0.00886036	3.59098	fr15.7066.7066.3	/TMT_phospho_20130731	fr15
Ribulose bisphosphate carboxylase large chain OS=Vitis vinifera GN=rbcL PE=3 SV=2	RBL_VITVI	TRUE	TRUE	eITLGFVDLLRDDFVEk	1	TMT6plex (+229), TMT6plex (+229)	3.3443	0.3975	232090	243320	413740	147810	126770	224280	0.951792	0.880052	20.4046	823.133	2466.38	3	0.00157664	0.638993	fr15.7229.7229.3	/TMT_phospho_20130731	fr15
Ribulose bisphosphate carboxylase large chain OS=Vitis vinifera GN=rbcL PE=3 SV=2	RBL_VITVI	TRUE	TRUE	eITLGFVDLLRDDFVEk	1	TMT6plex (+229), TMT6plex (+229)	4.0695	0.4388	229940	226650	399530	143050	120740	197960	0.951792	0.886037	20.3298	823.135	2466.38	3	0.00519836	2.10682	fr16.6404.6404.3	/TMT_phospho_20130731	fr16
Ribulose bisphosphate carboxylase large chain OS=Vitis vinifera GN=rbcL PE=3 SV=2	RBL_VITVI	TRUE	TRUE	eITLGFVDLLRDDFVEk	1	TMT6plex (+229), TMT6plex (+229)	4.8873	0.4981	2082600	1962000	3517000	1220500	1130400	1706100	0.951276	0.787886	23.4699	823.135	2466.38	3	0.00574836	2.32973	fr17.6071.6071.3	/TMT_phospho_20130731	fr17
Ribulose bisphosphate carboxylase large chain OS=Vitis vinifera GN=rbcL PE=3 SV=2	RBL_VITVI	TRUE	TRUE	eITLGFVDLLRDDFVEk	1	TMT6plex (+229), TMT6plex (+229)	5.0818	0.5167	1385200	1313000	2458400	885110	786900	1261500	0.95062	0.802966	22.9477	823.135	2466.38	3	0.00428336	1.73599	fr18.6083.6083.3	/TMT_phospho_20130731	fr18
Ribulose bisphosphate carboxylase large chain OS=Vitis vinifera GN=rbcL PE=3 SV=2	RBL_VITVI	TRUE	TRUE	eITLGFVDLLRDDFVEk	1	TMT6plex (+229), TMT6plex (+229)	4.5415	0.3822	19234	20291	36760	13361	12173	18289	0.951795	0.845909	16.874	617.603	2466.38	4	0.00646736	2.62113	fr18.6084.6084.4	/TMT_phospho_20130731	fr18
Ribulose bisphosphate carboxylase large chain OS=Vitis vinifera GN=rbcL PE=3 SV=2	RBL_VITVI	TRUE	TRUE	eITLGFVDLLRDDFVEk	1	TMT6plex (+229), TMT6plex (+229)	4.466	0.5244	3169800	2977600	5422500	1912200	1679500	2599400	0.951351	0.753634	24.0822	823.135	2466.38	3	0.00428336	1.73599	fr19.5756.5756.3	/TMT_phospho_20130731	fr19
Ribulose bisphosphate carboxylase large chain OS=Vitis vinifera GN=rbcL PE=3 SV=2	RBL_VITVI	TRUE	TRUE	eITLGFVDLLRDDFVEk	1	TMT6plex (+229), TMT6plex (+229)	4.6875	0.3157	18222	18081	34559	11943	10070	18222	0.951672	0.845909	16.7615	617.603	2466.38	4	0.00500236	2.02739	fr19.5758.5758.4	/TMT_phospho_20130731	fr19
Ribulose bisphosphate carboxylase large chain OS=Vitis vinifera GN=rbcL PE=3 SV=2	RBL_VITVI	TRUE	TRUE	eITLGFVDLLRDDFVEk	1	TMT6plex (+229), TMT6plex (+229)	4.5343	0.5122	3379800	3421500	6069700	2183200	1873600	3120200	0.951174	0.731133	24.257	823.137	2466.39	3	0.0103254	4.18472	fr20.5641.5641.3	/TMT_phospho_20130731	fr20
Ribulose bisphosphate carboxylase large chain OS=Vitis vinifera GN=rbcL PE=3 SV=2	RBL_VITVI	TRUE	TRUE	eITLGFVDLLRDDFVEk	1	TMT6plex (+229), TMT6plex (+229)	3.9857	0.5004	55248	69802	146020	42053	39491	81989	0.951786	0.86919	18.7293	823.138	2466.39	3	0.0134384	5.44637	fr21.5318.5318.3	/TMT_phospho_20130731	fr21
Ribulose bisphosphate carboxylase large chain OS=Vitis vinifera GN=rbcL PE=3 SV=2	RBL_VITVI	TRUE	TRUE	eITLGFVDLLRDDFVEk	1	TMT6plex (+229), TMT6plex (+229)	4.258	0.4871	101270	122160	244430	71509	68235	125230	0.951675	0.867068	19.4831	823.136	2466.39	3	0.00867736	3.51681	fr21.5507.5507.3	/TMT_phospho_20130731	fr21
Ribulose bisphosphate carboxylase large chain OS=Vitis vinifera GN=rbcL PE=3 SV=2	RBL_VITVI	TRUE	TRUE	eITLGFVDLLRDDFVEk	1	TMT6plex (+229), TMT6plex (+229)	5.0574	0.4988	14698000	13980000	26237000	8753300	8019800	12514000	0.945273	0.419813	26.3273	823.137	2466.39	3	0.0116074	4.70429	fr21.5750.5750.3	/TMT_phospho_20130731	fr21
Ribulose bisphosphate carboxylase large chain OS=Vitis vinifera GN=rbcL PE=3 SV=2	RBL_VITVI	TRUE	TRUE	eITLGFVDLLRDDFVEk	1	TMT6plex (+229), TMT6plex (+229)	3.4979	0.5308	1118100	1077000	1937400	670480	554990	923290	0.949983	0.828779	22.5826	1234.2	2466.39	2	0.0127194	5.15497	fr21.5752.5752.2	/TMT_phospho_20130731	fr21
Ribulose bisphosphate carboxylase large chain OS=Vitis vinifera GN=rbcL PE=3 SV=2	RBL_VITVI	TRUE	TRUE	eITLGFVDLLRDDFVEk	1	TMT6plex (+229), TMT6plex (+229)	4.5572	0.3458	397210	363380	639120	231820	202910	338300	0.951797	0.873164	21.0511	617.603	2466.38	4	0.00622336	2.52224	fr21.5758.5758.4	/TMT_phospho_20130731	fr21
Ribulose bisphosphate carboxylase large chain OS=Vitis vinifera GN=rbcL PE=3 SV=2	RBL_VITVI	TRUE	TRUE	eITLGFVDLLRDDFVEk	1	TMT6plex (+229), TMT6plex (+229)	4.5582	0.5385	35352	34394	61063	21403	17893	29683	0.951986	0.849476	17.6081	823.137	2466.39	3	0.0116074	4.70429	fr21.5845.5845.3	/TMT_phospho_20130731	fr21
Ribulose bisphosphate carboxylase large chain OS=Vitis vinifera GN=rbcL PE=3 SV=2	RBL_VITVI	TRUE	TRUE	eITLGFVDLLRDDFVEk	1	TMT6plex (+229), TMT6plex (+229)	3.2745	0.4268	1832	1785	2492	940	1124	1327	0.945943	1.03059	13.2137	617.604	2466.38	4	0.00695536	2.81891	fr21.5852.5852.4	/TMT_phospho_20130731	fr21
Ribulose bisphosphate carboxylase large chain OS=Vitis vinifera GN=rbcL PE=3 SV=2	RBL_VITVI	TRUE	TRUE	eITLGFVDLLRDDFVEk	1	TMT6plex (+229), TMT6plex (+229)	5.0086	0.5143	14603000	14569000	25713000	8629700	8019500	12272000	0.945273	0.419813	26.3206	823.137	2466.39	3	0.00995936	4.03639	fr22.5509.5509.3	/TMT_phospho_20130731	fr22
Ribulose bisphosphate carboxylase large chain OS=Vitis vinifera GN=rbcL PE=3 SV=2	RBL_VITVI	TRUE	TRUE	eITLGFVDLLRDDFVEk	1	TMT6plex (+229), TMT6plex (+229)	4.8548	0.2879	186460	184540	318740	117590	115040	168610	0.951728	0.884984	20.0572	617.604	2466.39	4	0.00866436	3.51154	fr22.5511.5511.4	/TMT_phospho_20130731	fr22
Ribulose bisphosphate carboxylase large chain OS=Vitis vinifera GN=rbcL PE=3 SV=2	RBL_VITVI	TRUE	TRUE	eITLGFVDLLRDDFVEk	0.97	TMT6plex (+229), TMT6plex (+229)	1.9716	0.3329	8955	7475	12720	5513	4610	6284	0.950372	0.861617	15.4754	823.135	2466.38	3	0.00611436	2.47807	fr22.5594.5594.3	/TMT_phospho_20130731	fr22
Ribulose bisphosphate carboxylase large chain OS=Vitis vinifera GN=rbcL PE=3 SV=2	RBL_VITVI	TRUE	TRUE	eITLGFVDLLRDDFVEk	1	TMT6plex (+229), TMT6plex (+229)	4.3123	0.505	2733800	2640300	4884800	1683500	1476900	2413300	0.951522	0.769686	23.9164	823.138	2466.39	3	0.0128894	5.22387	fr23.5318.5318.3	/TMT_phospho_20130731	fr23
Ribulose bisphosphate carboxylase large chain OS=Vitis vinifera GN=rbcL PE=3 SV=2	RBL_VITVI	TRUE	TRUE	eITLGFVDLLRDDFVEk	1	TMT6plex (+229), TMT6plex (+229)	4.7054	0.4461	1945000	1930600	3496400	1265400	1052400	1850700	0.951276	0.787886	23.4602	823.135	2466.38	3	0.00629736	2.55223	fr24.5047.5047.3	/TMT_phospho_20130731	fr24
Ribulose bisphosphate carboxylase large chain OS=Vitis vinifera GN=rbcL PE=3 SV=2	RBL_VITVI	TRUE	TRUE	eITLGFVDLLRDDFVEk	1	TMT6plex (+229), TMT6plex (+229)	3.7722	0.5005	20086	19815	33573	12674	11495	19146	0.951672	0.845909	16.8335	823.135	2466.38	3	0.00538136	2.18099	fr26.5013.5013.3	/TMT_phospho_20130731	fr26
Ribulose bisphosphate carboxylase large chain OS=Vitis vinifera GN=rbcL PE=3 SV=2	RBL_VITVI	TRUE	TRUE	eITLGFVDLLRDDFVEKDR	0.97	TMT6plex (+229)	2.4226	0.2923	68023	111180	251590	177380	61278	136080	0.951672	0.874035	19.6196	1255.18	2508.35	2	0.00466247	1.85803	fr14.6284.6284.2	/TMT_phospho_20130731	fr14
Ribulose bisphosphate carboxylase large chain OS=Vitis vinifera GN=rbcL PE=3 SV=2	RBL_VITVI	TRUE	TRUE	eITLGFVDLLRDDFVEKDR	1	TMT6plex (+229)	4.7782	0.4278	Value Missing (-6.643856)	No Values (0.0)	3173	23565	No Values (0.0)	1454	0.949152	0.884192	14.959	628.093	2508.34	4	0.00134047	0.534189	fr14.6353.6353.4	/TMT_phospho_20130731	fr14
Ribulose bisphosphate carboxylase large chain OS=Vitis vinifera GN=rbcL PE=3 SV=2	RBL_VITVI	TRUE	TRUE	eITLGFVDLLRDDFVEKDR	1	TMT6plex (+229)	4.8829	0.4492	Value Missing (-6.643856)	No Values (0.0)	3449	24515	No Values (0.0)	1754	0.949152	0.884192	14.9913	628.093	2508.34	4	0.00183353	0.73068	fr14.6468.6468.4	/TMT_phospho_20130731	fr14
Ribulose bisphosphate carboxylase large chain OS=Vitis vinifera GN=rbcL PE=3 SV=2	RBL_VITVI	TRUE	TRUE	eITLGFVDLLRDDFVEKDR	1	TMT6plex (+229)	4.7608	0.5224	1338	1270	2714	18916	No Values (0.0)	1638	0.94875	0.90381	14.7407	628.092	2508.34	4	0.00232153	0.925153	fr14.6571.6571.4	/TMT_phospho_20130731	fr14
Ribulose bisphosphate carboxylase large chain OS=Vitis vinifera GN=rbcL PE=3 SV=2	RBL_VITVI	TRUE	TRUE	eITLGFVDLLRDDFVEKDR	1	TMT6plex (+229)	4.4354	0.488	1008	2505	5940	10990	1316	2461	0.948365	0.927165	14.5639	628.093	2508.34	4	0.000857531	0.341734	fr14.6711.6711.4	/TMT_phospho_20130731	fr14
Ribulose bisphosphate carboxylase large chain OS=Vitis vinifera GN=rbcL PE=3 SV=2	RBL_VITVI	TRUE	TRUE	eITLGFVDLLRDDFVEKDR	1	TMT6plex (+229)	4.7225	0.4657	1352	1352	3893	16989	No Values (0.0)	979	0.94875	0.90381	14.6371	628.092	2508.34	4	0.00329853	1.3145	fr14.6836.6836.4	/TMT_phospho_20130731	fr14
Ribulose bisphosphate carboxylase large chain OS=Vitis vinifera GN=rbcL PE=3 SV=2	RBL_VITVI	TRUE	TRUE	eITLGFVDLLRDDFVEKDR	1	TMT6plex (+229)	5.0936	0.5317	897	898	2844	8900	No Values (0.0)	1697	0.94727	0.9833	13.9522	628.093	2508.34	4	0.000119469	0.0476094	fr14.6975.6975.4	/TMT_phospho_20130731	fr14
Ribulose bisphosphate carboxylase large chain OS=Vitis vinifera GN=rbcL PE=3 SV=2	RBL_VITVI	TRUE	TRUE	eITLGFVDLLRDDFVEKDR	1	TMT6plex (+229)	4.4882	0.4779	1173	1653	3361	8898	1750	1750	0.947624	0.970871	14.1819	628.096	2508.36	4	0.0123265	4.91219	fr14.7108.7108.4	/TMT_phospho_20130731	fr14
Ribulose bisphosphate carboxylase large chain OS=Vitis vinifera GN=rbcL PE=3 SV=2	RBL_VITVI	TRUE	TRUE	eITLGFVDLLRDDFVEKDR	1	TMT6plex (+229)	4.7206	0.4637	686	782	1478	7412	613	758	0.946404	1.01297	13.5178	628.091	2508.34	4	0.00720453	2.87108	fr14.7261.7261.4	/TMT_phospho_20130731	fr14
Ribulose bisphosphate carboxylase large chain OS=Vitis vinifera GN=rbcL PE=3 SV=2	RBL_VITVI	TRUE	TRUE	eITLGFVDLLRDDFVEKDR	1	TMT6plex (+229)	5.1698	0.4272	23855	23855	42065	305570	No Values (0.0)	No Values (0.0)	0.951786	0.86919	18.6944	628.094	2508.35	4	0.00475847	1.89629	fr15.6478.6478.4	/TMT_phospho_20130731	fr15
Ribulose bisphosphate carboxylase large chain OS=Vitis vinifera GN=rbcL PE=3 SV=2	RBL_VITVI	TRUE	TRUE	eITLGFVDLLRDDFVEKDR	1	TMT6plex (+229)	3.7514	0.3799	3481	4984	14212	10462	5129	10013	0.950372	0.861617	15.5592	628.095	2508.35	4	0.00915247	3.64733	fr16.6106.6106.4	/TMT_phospho_20130731	fr16
Ribulose bisphosphate carboxylase large chain OS=Vitis vinifera GN=rbcL PE=3 SV=2	RBL_VITVI	TRUE	TRUE	eITLGFVDLLRDDFVEKDR	1	TMT6plex (+229)	5.0127	0.4777	2517	2517	No Values (0.0)	21396	2371	2371	0.949152	0.884192	15.0258	628.094	2508.35	4	0.00549047	2.188	fr17.5732.5732.4	/TMT_phospho_20130731	fr17
Ribulose bisphosphate carboxylase large chain OS=Vitis vinifera GN=rbcL PE=3 SV=2	RBL_VITVI	TRUE	TRUE	eITLGFVDLLRDDFVEKDR	1	TMT6plex (+229)	5.3091	0.4774	Value Missing (-6.643856)	No Values (0.0)	2521	17880	No Values (0.0)	1589	0.948365	0.927165	14.5622	628.094	2508.35	4	0.00426947	1.70142	fr18.5710.5710.4	/TMT_phospho_20130731	fr18
Ribulose bisphosphate carboxylase large chain OS=Vitis vinifera GN=rbcL PE=3 SV=2	RBL_VITVI	TRUE	TRUE	eITLGFVDLLRDDFVEKDR	1	TMT6plex (+229)	5.0079	0.4699	Value Missing (-6.643856)	1113	2350	16167	No Values (0.0)	1005	0.947982	0.927165	14.4191	628.094	2508.35	4	0.00524647	2.09076	fr19.5389.5389.4	/TMT_phospho_20130731	fr19
Ribulose bisphosphate carboxylase large chain OS=Vitis vinifera GN=rbcL PE=3 SV=2	RBL_VITVI	TRUE	TRUE	eITLGFVDLLRDDFVEKDR	1	TMT6plex (+229)	5.033	0.4654	408	713	1111	5583	No Values (0.0)	626	0.945521	1.05139	13.1039	628.096	2508.35	4	0.0103735	4.13391	fr20.5346.5346.4	/TMT_phospho_20130731	fr20
Ribulose bisphosphate carboxylase large chain OS=Vitis vinifera GN=rbcL PE=3 SV=2	RBL_VITVI	TRUE	TRUE	eITLGFVDLLRDDFVEKDR	1	TMT6plex (+229)	5.0408	0.5393	Value Missing (-6.643856)	1060	2636	16816	No Values (0.0)	1647	0.948365	0.927165	14.545	628.096	2508.36	4	0.0135475	5.39877	fr21.5380.5380.4	/TMT_phospho_20130731	fr21
Ribulose bisphosphate carboxylase large chain OS=Vitis vinifera GN=rbcL PE=3 SV=2	RBL_VITVI	TRUE	TRUE	eITLGFVDLLRDDFVEKDR	1	TMT6plex (+229)	4.9829	0.5593	938	938	1514	10349	951	951	0.94727	0.9833	13.933	628.096	2508.36	4	0.0130595	5.2043	fr22.5231.5231.4	/TMT_phospho_20130731	fr22
Ribulose bisphosphate carboxylase large chain OS=Vitis vinifera GN=rbcL PE=3 SV=2	RBL_VITVI	TRUE	TRUE	eITLGFVDLLRDDFVEKDR	1	TMT6plex (+229)	5.3496	0.5675	Value Missing (-6.643856)	No Values (0.0)	No Values (0.0)	9684	No Values (0.0)	784	0.946404	0.997255	13.5855	628.096	2508.36	4	0.0133035	5.30153	fr23.5054.5054.4	/TMT_phospho_20130731	fr23
Ribulose bisphosphate carboxylase large chain OS=Vitis vinifera GN=rbcL PE=3 SV=2	RBL_VITVI	TRUE	TRUE	EITLGFVDLLRDDFVEkDR	0.99	TMT6plex (+229)	2.681	0.3145	3036	10194	11455	25721	4708	9811	0.951165	0.861367	15.9865	628.093	2508.34	4	0.000363469	0.144846	fr14.6208.6208.4	/TMT_phospho_20130731	fr14
Ribulose bisphosphate carboxylase large chain OS=Vitis vinifera GN=rbcL PE=3 SV=2	RBL_VITVI	TRUE	TRUE	EITLGFVDLLRDDFVEkDR	1	TMT6plex (+229)	4.088	0.4474	51643	65294	114260	464350	32577	75621	0.951672	0.874035	19.6164	837.123	2508.35	3	0.00422247	1.68269	fr14.6214.6214.3	/TMT_phospho_20130731	fr14
Ribulose bisphosphate carboxylase large chain OS=Vitis vinifera GN=rbcL PE=3 SV=2	RBL_VITVI	TRUE	TRUE	EITLGFVDLLRDDFVEkDR	1	TMT6plex (+229)	3.2259	0.4416	24180	41442	70986	179330	16692	43099	0.951821	0.876199	18.5193	837.125	2508.35	3	0.0102645	4.09047	fr15.6380.6380.3	/TMT_phospho_20130731	fr15
Ribulose bisphosphate carboxylase large chain OS=Vitis vinifera GN=rbcL PE=3 SV=2	RBL_VITVI	TRUE	TRUE	EITLGFVDLLRDDFVEkDR	0.99	TMT6plex (+229)	3.1332	0.2396	728	1581	2512	10593	976	1584	0.947624	0.970871	14.1336	628.094	2508.35	4	0.00280547	1.118	fr24.4934.4934.4	/TMT_phospho_20130731	fr24
Ribulose bisphosphate carboxylase large chain OS=Vitis vinifera GN=rbcL PE=3 SV=2	RBL_VITVI	TRUE	TRUE	EITLGFVDLLRDDFVEkDR	0.99	TMT6plex (+229)	2.6935	0.2701	850	1236	1970	7137	750	980	0.946866	0.997255	13.6577	628.095	2508.35	4	0.00744347	2.96628	fr25.5057.5057.4	/TMT_phospho_20130731	fr25
Ribulose bisphosphate carboxylase large chain OS=Vitis vinifera GN=rbcL PE=3 SV=2	RBL_VITVI	TRUE	TRUE	EITLGFVDLLRDDFVEkDR	0.97	TMT6plex (+229)	2.8345	0.2444	409	992	1451	6412	698	827	0.945943	1.01297	13.3973	628.093	2508.34	4	0.00110153	0.438971	fr26.4957.4957.4	/TMT_phospho_20130731	fr26
Ribulose bisphosphate carboxylase large chain OS=Vitis vinifera GN=rbcL PE=3 SV=2	RBL_VITVI	TRUE	TRUE	eITLGFVDLLRDDFVEkDR	1	TMT6plex (+229), TMT6plex (+229)	4.6402	0.3527	9812	11948	22446	7774	5725	12206	0.951305	0.861367	16.0932	685.384	2737.51	4	0.00280467	1.02416	fr05.5482.5482.4	/TMT_phospho_20130731	fr05
Ribulose bisphosphate carboxylase large chain OS=Vitis vinifera GN=rbcL PE=3 SV=2	RBL_VITVI	TRUE	TRUE	eITLGFVDLLRDDFVEkDR	1	TMT6plex (+229), TMT6plex (+229)	4.2607	0.4055	255690	380720	691050	202100	173120	345810	0.951797	0.872577	20.9661	913.512	2737.51	3	0.00849467	3.10192	fr13.6272.6272.3	/TMT_phospho_20130731	fr13
Ribulose bisphosphate carboxylase large chain OS=Vitis vinifera GN=rbcL PE=3 SV=2	RBL_VITVI	TRUE	TRUE	eITLGFVDLLRDDFVEkDR	1	TMT6plex (+229), TMT6plex (+229)	5.0283	0.3544	159940	204940	391800	131020	111570	202460	0.951762	0.886037	20.1967	685.384	2737.51	4	0.00158467	0.578661	fr13.6344.6344.4	/TMT_phospho_20130731	fr13
Ribulose bisphosphate carboxylase large chain OS=Vitis vinifera GN=rbcL PE=3 SV=2	RBL_VITVI	TRUE	TRUE	eITLGFVDLLRDDFVEkDR	1	TMT6plex (+229), TMT6plex (+229)	5.144	0.3318	127810	181090	369920	105890	89701	193040	0.951728	0.884984	20.0258	685.385	2737.51	4	0.00573467	2.09408	fr13.6487.6487.4	/TMT_phospho_20130731	fr13
Ribulose bisphosphate carboxylase large chain OS=Vitis vinifera GN=rbcL PE=3 SV=2	RBL_VITVI	TRUE	TRUE	eITLGFVDLLRDDFVEkDR	1	TMT6plex (+229), TMT6plex (+229)	5.2612	0.392	67877	80004	160330	46752	45004	90823	0.951757	0.867363	18.9047	685.384	2737.51	4	0.00231667	0.845959	fr13.6631.6631.4	/TMT_phospho_20130731	fr13
Ribulose bisphosphate carboxylase large chain OS=Vitis vinifera GN=rbcL PE=3 SV=2	RBL_VITVI	TRUE	TRUE	eITLGFVDLLRDDFVEkDR	1	TMT6plex (+229), TMT6plex (+229)	4.6423	0.398	503160	595310	1199900	274530	261650	746080	0.95134	0.862343	21.7718	685.385	2737.51	4	0.00500267	1.82678	fr14.5804.5804.4	/TMT_phospho_20130731	fr14
Ribulose bisphosphate carboxylase large chain OS=Vitis vinifera GN=rbcL PE=3 SV=2	RBL_VITVI	TRUE	TRUE	eITLGFVDLLRDDFVEkDR	1	TMT6plex (+229), TMT6plex (+229)	3.3561	0.3861	169670	207440	462010	111130	103240	250490	0.951792	0.886037	20.3145	913.507	2737.5	3	0.00652033	2.38098	fr14.5818.5818.3	/TMT_phospho_20130731	fr14
Ribulose bisphosphate carboxylase large chain OS=Vitis vinifera GN=rbcL PE=3 SV=2	RBL_VITVI	TRUE	TRUE	eITLGFVDLLRDDFVEkDR	1	TMT6plex (+229), TMT6plex (+229)	5.3396	0.4622	1127300	1479200	3852200	894470	901150	2077500	0.950945	0.796	23.3006	685.385	2737.51	4	0.00353767	1.29182	fr14.6005.6005.4	/TMT_phospho_20130731	fr14
Ribulose bisphosphate carboxylase large chain OS=Vitis vinifera GN=rbcL PE=3 SV=2	RBL_VITVI	TRUE	TRUE	eITLGFVDLLRDDFVEkDR	1	TMT6plex (+229), TMT6plex (+229)	3.976	0.4799	127050	188430	408990	116140	109120	230280	0.951762	0.886037	20.1704	913.513	2737.52	3	0.0103257	3.77053	fr14.6012.6012.3	/TMT_phospho_20130731	fr14
Ribulose bisphosphate carboxylase large chain OS=Vitis vinifera GN=rbcL PE=3 SV=2	RBL_VITVI	TRUE	TRUE	eITLGFVDLLRDDFVEkDR	1	TMT6plex (+229), TMT6plex (+229)	4.7712	0.3413	838400	1184600	2761300	727120	643980	1574400	0.950299	0.812973	22.882	685.384	2737.51	4	0.00256067	0.935058	fr14.6193.6193.4	/TMT_phospho_20130731	fr14
Ribulose bisphosphate carboxylase large chain OS=Vitis vinifera GN=rbcL PE=3 SV=2	RBL_VITVI	TRUE	TRUE	eITLGFVDLLRDDFVEkDR	1	TMT6plex (+229), TMT6plex (+229)	3.7887	0.3647	126400	214460	412480	92248	108310	221130	0.951762	0.886037	20.1643	913.511	2737.51	3	0.00446667	1.63105	fr14.6200.6200.3	/TMT_phospho_20130731	fr14
Ribulose bisphosphate carboxylase large chain OS=Vitis vinifera GN=rbcL PE=3 SV=2	RBL_VITVI	TRUE	TRUE	eITLGFVDLLRDDFVEkDR	1	TMT6plex (+229), TMT6plex (+229)	3.4502	0.3861	34941	49071	121100	31289	27030	64114	0.951887	0.871368	18.3213	548.508	2737.51	5	0.000199328	0.072787	fr14.6204.6204.5	/TMT_phospho_20130731	fr14
Ribulose bisphosphate carboxylase large chain OS=Vitis vinifera GN=rbcL PE=3 SV=2	RBL_VITVI	TRUE	TRUE	eITLGFVDLLRDDFVEkDR	1	TMT6plex (+229), TMT6plex (+229)	5.1234	0.3918	105100	165610	337930	119930	70398	200180	0.951728	0.878333	19.9303	685.139	2736.53	4	0.979372	357.757	fr14.6236.6236.4	/TMT_phospho_20130731	fr14
Ribulose bisphosphate carboxylase large chain OS=Vitis vinifera GN=rbcL PE=3 SV=2	RBL_VITVI	TRUE	TRUE	eITLGFVDLLRDDFVEkDR	1	TMT6plex (+229), TMT6plex (+229)	4.8945	0.5417	1321800	1751500	3342400	1029900	843480	1728900	0.950945	0.796	23.2561	1369.76	2737.51	2	0.00246567	0.900368	fr14.6323.6323.2	/TMT_phospho_20130731	fr14
Ribulose bisphosphate carboxylase large chain OS=Vitis vinifera GN=rbcL PE=3 SV=2	RBL_VITVI	TRUE	TRUE	eITLGFVDLLRDDFVEkDR	1	TMT6plex (+229), TMT6plex (+229)	5.6852	0.5086	9895800	13295000	23881000	7299700	6143900	12545000	0.94582	0.419813	26.1226	685.386	2737.52	4	0.0106177	3.87715	fr14.6342.6342.4	/TMT_phospho_20130731	fr14
Ribulose bisphosphate carboxylase large chain OS=Vitis vinifera GN=rbcL PE=3 SV=2	RBL_VITVI	TRUE	TRUE	eITLGFVDLLRDDFVEkDR	1	TMT6plex (+229), TMT6plex (+229)	4.875	0.4101	7578400	9952600	19061000	5601900	4618000	9794700	0.947067	0.497213	25.7545	913.511	2737.51	3	0.00409967	1.49704	fr14.6347.6347.3	/TMT_phospho_20130731	fr14
Ribulose bisphosphate carboxylase large chain OS=Vitis vinifera GN=rbcL PE=3 SV=2	RBL_VITVI	TRUE	TRUE	eITLGFVDLLRDDFVEkDR	1	TMT6plex (+229), TMT6plex (+229)	4.7401	0.5209	1259700	1651800	3131500	955480	830370	1670300	0.950945	0.796	23.1794	1369.76	2737.51	2	0.00173267	0.632705	fr14.6415.6415.2	/TMT_phospho_20130731	fr14
Ribulose bisphosphate carboxylase large chain OS=Vitis vinifera GN=rbcL PE=3 SV=2	RBL_VITVI	TRUE	TRUE	eITLGFVDLLRDDFVEkDR	1	TMT6plex (+229), TMT6plex (+229)	5.1873	0.4716	6245100	7830900	14973000	4736300	3767300	7760800	0.947916	0.573758	25.4334	913.512	2737.51	3	0.00812867	2.96827	fr14.6436.6436.3	/TMT_phospho_20130731	fr14
Ribulose bisphosphate carboxylase large chain OS=Vitis vinifera GN=rbcL PE=3 SV=2	RBL_VITVI	TRUE	TRUE	eITLGFVDLLRDDFVEkDR	1	TMT6plex (+229), TMT6plex (+229)	5.5994	0.4946	9795700	13228000	24243000	7382000	6518600	12790000	0.94582	0.419813	26.1402	685.385	2737.51	4	0.00329367	1.20272	fr14.6443.6443.4	/TMT_phospho_20130731	fr14
Ribulose bisphosphate carboxylase large chain OS=Vitis vinifera GN=rbcL PE=3 SV=2	RBL_VITVI	TRUE	TRUE	eITLGFVDLLRDDFVEkDR	1	TMT6plex (+229), TMT6plex (+229)	5.3041	0.5647	846330	1113100	2109900	637290	546860	1131700	0.949983	0.828779	22.6063	1369.76	2737.51	2	0.000756672	0.276307	fr14.6513.6513.2	/TMT_phospho_20130731	fr14
Ribulose bisphosphate carboxylase large chain OS=Vitis vinifera GN=rbcL PE=3 SV=2	RBL_VITVI	TRUE	TRUE	eITLGFVDLLRDDFVEkDR	1	TMT6plex (+229), TMT6plex (+229)	5.0922	0.4916	5202700	6885400	12735000	3883800	3321900	6731400	0.94875	0.610048	25.2081	913.51	2737.51	3	0.00300167	1.09609	fr14.6527.6527.3	/TMT_phospho_20130731	fr14
Ribulose bisphosphate carboxylase large chain OS=Vitis vinifera GN=rbcL PE=3 SV=2	RBL_VITVI	TRUE	TRUE	eITLGFVDLLRDDFVEkDR	1	TMT6plex (+229), TMT6plex (+229)	5.3474	0.4067	8088200	10538000	19541000	5903000	5135300	10214000	0.946329	0.497213	25.8244	685.385	2737.51	4	0.00304967	1.11362	fr14.6551.6551.4	/TMT_phospho_20130731	fr14
Ribulose bisphosphate carboxylase large chain OS=Vitis vinifera GN=rbcL PE=3 SV=2	RBL_VITVI	TRUE	TRUE	eITLGFVDLLRDDFVEkDR	0.99	TMT6plex (+229), TMT6plex (+229)	3.144	0.3153	33309	45981	76010	26405	21303	44444	0.951963	0.855625	17.9168	548.51	2737.51	5	0.00590467	2.15616	fr14.6583.6583.5	/TMT_phospho_20130731	fr14
Ribulose bisphosphate carboxylase large chain OS=Vitis vinifera GN=rbcL PE=3 SV=2	RBL_VITVI	TRUE	TRUE	eITLGFVDLLRDDFVEkDR	1	TMT6plex (+229), TMT6plex (+229)	3.6874	0.5509	84898	110020	210740	61292	53586	100130	0.951723	0.866425	19.2434	1369.76	2737.51	2	0.00783667	2.86164	fr14.6630.6630.2	/TMT_phospho_20130731	fr14
Ribulose bisphosphate carboxylase large chain OS=Vitis vinifera GN=rbcL PE=3 SV=2	RBL_VITVI	TRUE	TRUE	eITLGFVDLLRDDFVEkDR	1	TMT6plex (+229), TMT6plex (+229)	4.8487	0.4869	892420	1109500	2113700	662170	501900	1073300	0.949983	0.828779	22.599	913.511	2737.51	3	0.00666367	2.43331	fr14.6658.6658.3	/TMT_phospho_20130731	fr14
Ribulose bisphosphate carboxylase large chain OS=Vitis vinifera GN=rbcL PE=3 SV=2	RBL_VITVI	TRUE	TRUE	eITLGFVDLLRDDFVEkDR	1	TMT6plex (+229), TMT6plex (+229)	5.4521	0.4805	2163600	2805400	5535800	1597100	1453500	2667000	0.951351	0.769686	23.9515	685.385	2737.51	4	0.00500267	1.82678	fr14.6679.6679.4	/TMT_phospho_20130731	fr14
Ribulose bisphosphate carboxylase large chain OS=Vitis vinifera GN=rbcL PE=3 SV=2	RBL_VITVI	TRUE	TRUE	eITLGFVDLLRDDFVEkDR	1	TMT6plex (+229), TMT6plex (+229)	3.1271	0.3807	14762	16912	33165	9384	8606	17433	0.951549	0.851858	16.6134	548.511	2737.52	5	0.0132287	4.83058	fr14.6733.6733.5	/TMT_phospho_20130731	fr14
Ribulose bisphosphate carboxylase large chain OS=Vitis vinifera GN=rbcL PE=3 SV=2	RBL_VITVI	TRUE	TRUE	eITLGFVDLLRDDFVEkDR	1	TMT6plex (+229), TMT6plex (+229)	4.6139	0.4902	1082200	1478400	2667300	899990	731030	1570500	0.95062	0.802966	23.007	913.512	2737.51	3	0.00831167	3.03509	fr14.6758.6758.3	/TMT_phospho_20130731	fr14
Ribulose bisphosphate carboxylase large chain OS=Vitis vinifera GN=rbcL PE=3 SV=2	RBL_VITVI	TRUE	TRUE	eITLGFVDLLRDDFVEkDR	1	TMT6plex (+229), TMT6plex (+229)	5.2642	0.3545	3937400	4850600	9417900	2982600	2464000	5087400	0.950301	0.676887	24.7766	685.385	2737.51	4	0.00573467	2.09408	fr14.6775.6775.4	/TMT_phospho_20130731	fr14
Ribulose bisphosphate carboxylase large chain OS=Vitis vinifera GN=rbcL PE=3 SV=2	RBL_VITVI	TRUE	TRUE	eITLGFVDLLRDDFVEkDR	0.99	TMT6plex (+229), TMT6plex (+229)	2.8189	0.4446	35244	47190	88845	26110	22039	48641	0.951963	0.86371	18.0322	1369.76	2737.51	2	0.00881267	3.21804	fr14.6800.6800.2	/TMT_phospho_20130731	fr14
Ribulose bisphosphate carboxylase large chain OS=Vitis vinifera GN=rbcL PE=3 SV=2	RBL_VITVI	TRUE	TRUE	eITLGFVDLLRDDFVEkDR	1	TMT6plex (+229), TMT6plex (+229)	4.5471	0.525	548910	755880	1356900	404360	366950	701920	0.950973	0.855908	21.9794	913.512	2737.51	3	0.00904367	3.30239	fr14.6883.6883.3	/TMT_phospho_20130731	fr14
Ribulose bisphosphate carboxylase large chain OS=Vitis vinifera GN=rbcL PE=3 SV=2	RBL_VITVI	TRUE	TRUE	eITLGFVDLLRDDFVEkDR	1	TMT6plex (+229), TMT6plex (+229)	5.0254	0.2949	2182500	2658900	5151400	1792900	1334400	2666900	0.951522	0.769686	23.9122	685.385	2737.51	4	0.00549067	2.00498	fr14.6906.6906.4	/TMT_phospho_20130731	fr14
Ribulose bisphosphate carboxylase large chain OS=Vitis vinifera GN=rbcL PE=3 SV=2	RBL_VITVI	TRUE	TRUE	eITLGFVDLLRDDFVEkDR	1	TMT6plex (+229), TMT6plex (+229)	3.0884	0.5624	22645	26543	50276	14682	13043	25891	0.951894	0.844067	17.2239	1369.77	2737.52	2	0.0107667	3.93156	fr14.6946.6946.2	/TMT_phospho_20130731	fr14
Ribulose bisphosphate carboxylase large chain OS=Vitis vinifera GN=rbcL PE=3 SV=2	RBL_VITVI	TRUE	TRUE	eITLGFVDLLRDDFVEkDR	1	TMT6plex (+229), TMT6plex (+229)	4.6737	0.4798	259500	332890	661770	199730	176590	347930	0.951797	0.872577	20.9159	913.512	2737.51	3	0.00831167	3.03509	fr14.7009.7009.3	/TMT_phospho_20130731	fr14
Ribulose bisphosphate carboxylase large chain OS=Vitis vinifera GN=rbcL PE=3 SV=2	RBL_VITVI	TRUE	TRUE	eITLGFVDLLRDDFVEkDR	1	TMT6plex (+229), TMT6plex (+229)	4.9996	0.3265	1698100	2243700	4375000	1315500	1187000	2384700	0.951616	0.77897	23.6545	685.386	2737.51	4	0.00719967	2.62904	fr14.7026.7026.4	/TMT_phospho_20130731	fr14
Ribulose bisphosphate carboxylase large chain OS=Vitis vinifera GN=rbcL PE=3 SV=2	RBL_VITVI	TRUE	TRUE	eITLGFVDLLRDDFVEkDR	1	TMT6plex (+229), TMT6plex (+229)	4.7689	0.5002	352800	452690	878690	267540	218700	462800	0.951733	0.872522	21.3284	913.511	2737.51	3	0.00501567	1.83153	fr14.7129.7129.3	/TMT_phospho_20130731	fr14
Ribulose bisphosphate carboxylase large chain OS=Vitis vinifera GN=rbcL PE=3 SV=2	RBL_VITVI	TRUE	TRUE	eITLGFVDLLRDDFVEkDR	1	TMT6plex (+229), TMT6plex (+229)	5.0782	0.3604	1824800	2570900	4614900	1423600	1194000	2404200	0.951522	0.77897	23.7423	685.385	2737.51	4	0.00646767	2.36174	fr14.7146.7146.4	/TMT_phospho_20130731	fr14
Ribulose bisphosphate carboxylase large chain OS=Vitis vinifera GN=rbcL PE=3 SV=2	RBL_VITVI	TRUE	TRUE	eITLGFVDLLRDDFVEkDR	1	TMT6plex (+229), TMT6plex (+229)	5.0899	0.3143	1561500	1919100	3724400	1158100	977390	1954000	0.951276	0.787886	23.4291	685.384	2737.51	4	0.00158467	0.578661	fr14.7271.7271.4	/TMT_phospho_20130731	fr14
Ribulose bisphosphate carboxylase large chain OS=Vitis vinifera GN=rbcL PE=3 SV=2	RBL_VITVI	TRUE	TRUE	eITLGFVDLLRDDFVEkDR	1	TMT6plex (+229), TMT6plex (+229)	3.6628	0.3431	136420	166470	302780	86684	77975	165840	0.951694	0.878333	19.8364	913.511	2737.51	3	0.00574767	2.09882	fr14.7286.7286.3	/TMT_phospho_20130731	fr14
Ribulose bisphosphate carboxylase large chain OS=Vitis vinifera GN=rbcL PE=3 SV=2	RBL_VITVI	TRUE	TRUE	eITLGFVDLLRDDFVEkDR	1	TMT6plex (+229), TMT6plex (+229)	5.4608	0.4943	226270	311340	611430	178340	155750	324750	0.95183	0.875545	20.7859	685.385	2737.51	4	0.00500267	1.82678	fr14.7384.7384.4	/TMT_phospho_20130731	fr14
Ribulose bisphosphate carboxylase large chain OS=Vitis vinifera GN=rbcL PE=3 SV=2	RBL_VITVI	TRUE	TRUE	eITLGFVDLLRDDFVEkDR	1	TMT6plex (+229), TMT6plex (+229)	4.2704	0.4294	29643	40672	73201	22005	21301	38346	0.951974	0.849476	17.7806	913.512	2737.51	3	0.00739567	2.70061	fr14.7399.7399.3	/TMT_phospho_20130731	fr14
Ribulose bisphosphate carboxylase large chain OS=Vitis vinifera GN=rbcL PE=3 SV=2	RBL_VITVI	TRUE	TRUE	eITLGFVDLLRDDFVEkDR	1	TMT6plex (+229), TMT6plex (+229)	5.0537	0.3484	14007	19154	38385	10543	8909	20577	0.951672	0.845909	16.7677	685.386	2737.51	4	0.00866467	3.164	fr14.7508.7508.4	/TMT_phospho_20130731	fr14
Ribulose bisphosphate carboxylase large chain OS=Vitis vinifera GN=rbcL PE=3 SV=2	RBL_VITVI	TRUE	TRUE	eITLGFVDLLRDDFVEkDR	1	TMT6plex (+229), TMT6plex (+229)	4.5626	0.3541	4593	5890	11528	3305	2500	5894	0.949595	0.884192	15.0409	685.385	2737.51	4	0.00695567	2.53994	fr14.7585.7585.4	/TMT_phospho_20130731	fr14
Ribulose bisphosphate carboxylase large chain OS=Vitis vinifera GN=rbcL PE=3 SV=2	RBL_VITVI	TRUE	TRUE	eITLGFVDLLRDDFVEkDR	1	TMT6plex (+229), TMT6plex (+229)	4.2277	0.3687	37765	44933	98550	23406	21706	52033	0.951935	0.86371	18.0868	685.385	2737.51	4	0.00573467	2.09408	fr15.5942.5942.4	/TMT_phospho_20130731	fr15
Ribulose bisphosphate carboxylase large chain OS=Vitis vinifera GN=rbcL PE=3 SV=2	RBL_VITVI	TRUE	TRUE	eITLGFVDLLRDDFVEkDR	1	TMT6plex (+229), TMT6plex (+229)	5.3526	0.3504	82868	121630	311160	70774	62526	168830	0.951672	0.874035	19.6414	685.386	2737.52	4	0.0106177	3.87715	fr15.6141.6141.4	/TMT_phospho_20130731	fr15
Ribulose bisphosphate carboxylase large chain OS=Vitis vinifera GN=rbcL PE=3 SV=2	RBL_VITVI	TRUE	TRUE	eITLGFVDLLRDDFVEkDR	1	TMT6plex (+229), TMT6plex (+229)	5.0902	0.3417	72861	108590	261170	65070	60228	146460	0.951675	0.867068	19.4463	685.385	2737.51	4	0.00353767	1.29182	fr15.6344.6344.4	/TMT_phospho_20130731	fr15
Ribulose bisphosphate carboxylase large chain OS=Vitis vinifera GN=rbcL PE=3 SV=2	RBL_VITVI	TRUE	TRUE	eITLGFVDLLRDDFVEkDR	1	TMT6plex (+229), TMT6plex (+229)	5.1346	0.3562	5387300	6933200	13155000	3817800	3446500	6763600	0.94875	0.610048	25.2355	685.385	2737.51	4	0.00500267	1.82678	fr15.6562.6562.4	/TMT_phospho_20130731	fr15
Ribulose bisphosphate carboxylase large chain OS=Vitis vinifera GN=rbcL PE=3 SV=2	RBL_VITVI	TRUE	TRUE	eITLGFVDLLRDDFVEkDR	1	TMT6plex (+229), TMT6plex (+229)	4.7737	0.4828	3105100	4204900	7980800	2495300	2149200	4196500	0.950992	0.705683	24.5244	913.51	2737.51	3	0.00281867	1.02927	fr15.6567.6567.3	/TMT_phospho_20130731	fr15
Ribulose bisphosphate carboxylase large chain OS=Vitis vinifera GN=rbcL PE=3 SV=2	RBL_VITVI	TRUE	TRUE	eITLGFVDLLRDDFVEkDR	1	TMT6plex (+229), TMT6plex (+229)	3.5491	0.5633	94023	130690	219050	70288	57525	119100	0.951675	0.867068	19.3976	1369.76	2737.51	2	0.00490667	1.79173	fr15.6568.6568.2	/TMT_phospho_20130731	fr15
Ribulose bisphosphate carboxylase large chain OS=Vitis vinifera GN=rbcL PE=3 SV=2	RBL_VITVI	TRUE	TRUE	eITLGFVDLLRDDFVEkDR	0.96	TMT6plex (+229), TMT6plex (+229)	2.8523	0.22	41192	54437	95051	30445	26210	49700	0.951935	0.86371	18.1803	548.508	2737.51	5	0.000504328	0.184161	fr15.6581.6581.5	/TMT_phospho_20130731	fr15
Ribulose bisphosphate carboxylase large chain OS=Vitis vinifera GN=rbcL PE=3 SV=2	RBL_VITVI	TRUE	TRUE	eITLGFVDLLRDDFVEkDR	1	TMT6plex (+229), TMT6plex (+229)	5.5252	0.4348	1780700	2517900	4546800	1599700	1121500	2508900	0.951522	0.77897	23.7467	685.385	2737.51	4	0.00573467	2.09408	fr15.6672.6672.4	/TMT_phospho_20130731	fr15
Ribulose bisphosphate carboxylase large chain OS=Vitis vinifera GN=rbcL PE=3 SV=2	RBL_VITVI	TRUE	TRUE	eITLGFVDLLRDDFVEkDR	1	TMT6plex (+229), TMT6plex (+229)	4.5696	0.521	231960	298130	539670	173130	124670	294770	0.951821	0.875545	20.6648	913.512	2737.51	3	0.00684667	2.50014	fr15.6686.6686.3	/TMT_phospho_20130731	fr15
Ribulose bisphosphate carboxylase large chain OS=Vitis vinifera GN=rbcL PE=3 SV=2	RBL_VITVI	TRUE	TRUE	eITLGFVDLLRDDFVEkDR	1	TMT6plex (+229), TMT6plex (+229)	5.3081	0.3711	317550	419770	720110	233210	189110	391320	0.951764	0.873164	21.1149	685.385	2737.51	4	0.00451367	1.64822	fr15.6774.6774.4	/TMT_phospho_20130731	fr15
Ribulose bisphosphate carboxylase large chain OS=Vitis vinifera GN=rbcL PE=3 SV=2	RBL_VITVI	TRUE	TRUE	eITLGFVDLLRDDFVEkDR	1	TMT6plex (+229), TMT6plex (+229)	5.6754	0.3957	487950	626830	1224900	344740	304060	662680	0.95134	0.862343	21.7999	685.385	2737.51	4	0.00524667	1.91588	fr15.6863.6863.4	/TMT_phospho_20130731	fr15
Ribulose bisphosphate carboxylase large chain OS=Vitis vinifera GN=rbcL PE=3 SV=2	RBL_VITVI	TRUE	TRUE	eITLGFVDLLRDDFVEkDR	1	TMT6plex (+229), TMT6plex (+229)	5.1939	0.2971	712110	940130	1784800	537220	455460	957570	0.950249	0.839264	22.3611	685.385	2737.51	4	0.00524667	1.91588	fr15.6951.6951.4	/TMT_phospho_20130731	fr15
Ribulose bisphosphate carboxylase large chain OS=Vitis vinifera GN=rbcL PE=3 SV=2	RBL_VITVI	TRUE	TRUE	eITLGFVDLLRDDFVEkDR	1	TMT6plex (+229), TMT6plex (+229)	5.2408	0.3153	416900	559540	1028200	315360	264510	544220	0.951614	0.867662	21.5772	685.385	2737.51	4	0.00597867	2.18318	fr15.7054.7054.4	/TMT_phospho_20130731	fr15
Ribulose bisphosphate carboxylase large chain OS=Vitis vinifera GN=rbcL PE=3 SV=2	RBL_VITVI	TRUE	TRUE	eITLGFVDLLRDDFVEkDR	1	TMT6plex (+229), TMT6plex (+229)	2.5218	0.3522	21337	20372	47959	10817	16376	28369	0.951894	0.843143	17.148	913.511	2737.51	3	0.00446667	1.63105	fr15.7098.7098.3	/TMT_phospho_20130731	fr15
Ribulose bisphosphate carboxylase large chain OS=Vitis vinifera GN=rbcL PE=3 SV=2	RBL_VITVI	TRUE	TRUE	eITLGFVDLLRDDFVEkDR	1	TMT6plex (+229), TMT6plex (+229)	5.1801	0.3974	427340	540270	1022700	315540	256970	570490	0.951614	0.867662	21.5792	685.385	2737.51	4	0.00573467	2.09408	fr15.7160.7160.4	/TMT_phospho_20130731	fr15
Ribulose bisphosphate carboxylase large chain OS=Vitis vinifera GN=rbcL PE=3 SV=2	RBL_VITVI	TRUE	TRUE	eITLGFVDLLRDDFVEkDR	1	TMT6plex (+229), TMT6plex (+229)	5.1059	0.3838	200290	273110	511530	158490	143030	265970	0.951821	0.880052	20.5661	685.385	2737.51	4	0.00475867	1.73768	fr15.7258.7258.4	/TMT_phospho_20130731	fr15
Ribulose bisphosphate carboxylase large chain OS=Vitis vinifera GN=rbcL PE=3 SV=2	RBL_VITVI	TRUE	TRUE	eITLGFVDLLRDDFVEkDR	1	TMT6plex (+229), TMT6plex (+229)	4.9837	0.4082	4784	6618	11988	3936	3618	5973	0.949595	0.867741	15.172	685.385	2737.51	4	0.00597867	2.18318	fr15.7419.7419.4	/TMT_phospho_20130731	fr15
Ribulose bisphosphate carboxylase large chain OS=Vitis vinifera GN=rbcL PE=3 SV=2	RBL_VITVI	TRUE	TRUE	eITLGFVDLLRDDFVEkDR	1	TMT6plex (+229), TMT6plex (+229)	4.7735	0.3872	10582	18183	37692	9245	10382	23571	0.951672	0.851858	16.7426	685.387	2737.52	4	0.0120827	4.41211	fr16.5941.5941.4	/TMT_phospho_20130731	fr16
Ribulose bisphosphate carboxylase large chain OS=Vitis vinifera GN=rbcL PE=3 SV=2	RBL_VITVI	TRUE	TRUE	eITLGFVDLLRDDFVEkDR	1	TMT6plex (+229), TMT6plex (+229)	5.0223	0.3368	123910	148140	303490	86267	78753	163300	0.951694	0.878333	19.7858	685.386	2737.51	4	0.00719967	2.62904	fr16.6258.6258.4	/TMT_phospho_20130731	fr16
Ribulose bisphosphate carboxylase large chain OS=Vitis vinifera GN=rbcL PE=3 SV=2	RBL_VITVI	TRUE	TRUE	eITLGFVDLLRDDFVEkDR	1	TMT6plex (+229), TMT6plex (+229)	4.6295	0.5069	189270	279700	498940	149820	132230	262700	0.951821	0.880052	20.5287	913.512	2737.51	3	0.00684667	2.50014	fr16.6266.6266.3	/TMT_phospho_20130731	fr16
Ribulose bisphosphate carboxylase large chain OS=Vitis vinifera GN=rbcL PE=3 SV=2	RBL_VITVI	TRUE	TRUE	eITLGFVDLLRDDFVEkDR	1	TMT6plex (+229), TMT6plex (+229)	5.3955	0.4397	87448	116700	229960	77570	55751	122660	0.951675	0.867068	19.3964	685.385	2737.51	4	0.00304967	1.11362	fr16.6357.6357.4	/TMT_phospho_20130731	fr16
Ribulose bisphosphate carboxylase large chain OS=Vitis vinifera GN=rbcL PE=3 SV=2	RBL_VITVI	TRUE	TRUE	eITLGFVDLLRDDFVEkDR	1	TMT6plex (+229), TMT6plex (+229)	4.8237	0.4755	159750	212460	394110	120110	108430	218140	0.951762	0.886037	20.2101	913.513	2737.52	3	0.0114247	4.17183	fr16.6391.6391.3	/TMT_phospho_20130731	fr16
Ribulose bisphosphate carboxylase large chain OS=Vitis vinifera GN=rbcL PE=3 SV=2	RBL_VITVI	TRUE	TRUE	eITLGFVDLLRDDFVEkDR	1	TMT6plex (+229), TMT6plex (+229)	4.8763	0.3322	5521	7386	13730	4450	3760	7562	0.949979	0.86188	15.3721	685.385	2737.51	4	0.00597867	2.18318	fr16.6476.6476.4	/TMT_phospho_20130731	fr16
Ribulose bisphosphate carboxylase large chain OS=Vitis vinifera GN=rbcL PE=3 SV=2	RBL_VITVI	TRUE	TRUE	eITLGFVDLLRDDFVEkDR	1	TMT6plex (+229), TMT6plex (+229)	4.8751	0.3953	11456	16880	38441	6851	9209	21536	0.951672	0.851858	16.6714	685.383	2737.5	4	0.00158933	0.580362	fr17.5411.5411.4	/TMT_phospho_20130731	fr17
Ribulose bisphosphate carboxylase large chain OS=Vitis vinifera GN=rbcL PE=3 SV=2	RBL_VITVI	TRUE	TRUE	eITLGFVDLLRDDFVEkDR	1	TMT6plex (+229), TMT6plex (+229)	4.6291	0.3792	6418	10332	26331	6045	6127	15068	0.951305	0.861367	16.1017	685.388	2737.52	4	0.0152567	5.57112	fr17.5608.5608.4	/TMT_phospho_20130731	fr17
Ribulose bisphosphate carboxylase large chain OS=Vitis vinifera GN=rbcL PE=3 SV=2	RBL_VITVI	TRUE	TRUE	eITLGFVDLLRDDFVEkDR	1	TMT6plex (+229), TMT6plex (+229)	4.9626	0.285	422480	524700	1024200	315240	299770	537800	0.951614	0.867662	21.575	685.385	2737.51	4	0.00524667	1.91588	fr17.5863.5863.4	/TMT_phospho_20130731	fr17
Ribulose bisphosphate carboxylase large chain OS=Vitis vinifera GN=rbcL PE=3 SV=2	RBL_VITVI	TRUE	TRUE	eITLGFVDLLRDDFVEkDR	1	TMT6plex (+229), TMT6plex (+229)	4.4268	0.4756	455640	575760	1114100	328220	290940	581370	0.951614	0.862343	21.674	913.513	2737.52	3	0.00977667	3.57005	fr17.5873.5873.3	/TMT_phospho_20130731	fr17
Ribulose bisphosphate carboxylase large chain OS=Vitis vinifera GN=rbcL PE=3 SV=2	RBL_VITVI	TRUE	TRUE	eITLGFVDLLRDDFVEkDR	1	TMT6plex (+229), TMT6plex (+229)	4.9503	0.315	76919	106340	209260	64703	57744	116900	0.951723	0.866425	19.2692	685.385	2737.51	4	0.00549067	2.00498	fr17.5956.5956.4	/TMT_phospho_20130731	fr17
Ribulose bisphosphate carboxylase large chain OS=Vitis vinifera GN=rbcL PE=3 SV=2	RBL_VITVI	TRUE	TRUE	eITLGFVDLLRDDFVEkDR	1	TMT6plex (+229), TMT6plex (+229)	4.798	0.2688	74746	96054	198450	52445	51184	104580	0.951723	0.866425	19.1393	685.385	2737.51	4	0.00671167	2.45084	fr17.6039.6039.4	/TMT_phospho_20130731	fr17
Ribulose bisphosphate carboxylase large chain OS=Vitis vinifera GN=rbcL PE=3 SV=2	RBL_VITVI	TRUE	TRUE	eITLGFVDLLRDDFVEkDR	0.99	TMT6plex (+229), TMT6plex (+229)	3.5363	0.3645	21993	28755	55989	16926	13241	33244	0.951959	0.844067	17.3764	913.512	2737.52	3	0.00940967	3.43604	fr17.6064.6064.3	/TMT_phospho_20130731	fr17
Ribulose bisphosphate carboxylase large chain OS=Vitis vinifera GN=rbcL PE=3 SV=2	RBL_VITVI	TRUE	TRUE	eITLGFVDLLRDDFVEkDR	1	TMT6plex (+229), TMT6plex (+229)	5.3909	0.3268	916250	1244900	2447400	832140	543110	1266200	0.950299	0.812973	22.7895	685.386	2737.51	4	0.00744367	2.71814	fr18.5839.5839.4	/TMT_phospho_20130731	fr18
Ribulose bisphosphate carboxylase large chain OS=Vitis vinifera GN=rbcL PE=3 SV=2	RBL_VITVI	TRUE	TRUE	eITLGFVDLLRDDFVEkDR	1	TMT6plex (+229), TMT6plex (+229)	4.6062	0.4677	231650	304110	543320	160850	137840	267730	0.951821	0.875545	20.6501	913.513	2737.52	3	0.0106917	3.90417	fr18.5846.5846.3	/TMT_phospho_20130731	fr18
Ribulose bisphosphate carboxylase large chain OS=Vitis vinifera GN=rbcL PE=3 SV=2	RBL_VITVI	TRUE	TRUE	eITLGFVDLLRDDFVEkDR	1	TMT6plex (+229), TMT6plex (+229)	4.9428	0.2965	72589	90648	170000	55588	48347	86791	0.951757	0.867363	18.9991	685.384	2737.51	4	0.00280467	1.02416	fr18.5936.5936.4	/TMT_phospho_20130731	fr18
Ribulose bisphosphate carboxylase large chain OS=Vitis vinifera GN=rbcL PE=3 SV=2	RBL_VITVI	TRUE	TRUE	eITLGFVDLLRDDFVEkDR	1	TMT6plex (+229), TMT6plex (+229)	5.4246	0.4131	108620	146330	253350	82199	68632	145660	0.951672	0.874035	19.6182	685.386	2737.52	4	0.00939667	3.43129	fr18.6016.6016.4	/TMT_phospho_20130731	fr18
Ribulose bisphosphate carboxylase large chain OS=Vitis vinifera GN=rbcL PE=3 SV=2	RBL_VITVI	TRUE	TRUE	eITLGFVDLLRDDFVEkDR	1	TMT6plex (+229), TMT6plex (+229)	5.1713	0.3491	17688	23808	50151	13825	13504	25848	0.951894	0.843143	17.1439	685.386	2737.51	4	0.00842067	3.0749	fr18.6122.6122.4	/TMT_phospho_20130731	fr18
Ribulose bisphosphate carboxylase large chain OS=Vitis vinifera GN=rbcL PE=3 SV=2	RBL_VITVI	TRUE	TRUE	eITLGFVDLLRDDFVEkDR	0.99	TMT6plex (+229), TMT6plex (+229)	3.8161	0.3818	3081	4156	7517	1706	1916	4170	0.948365	0.927165	14.4606	685.389	2737.53	4	0.0223367	8.15643	fr19.5494.5494.4	/TMT_phospho_20130731	fr19
Ribulose bisphosphate carboxylase large chain OS=Vitis vinifera GN=rbcL PE=3 SV=2	RBL_VITVI	TRUE	TRUE	eITLGFVDLLRDDFVEkDR	1	TMT6plex (+229), TMT6plex (+229)	4.3329	0.473	156490	198420	358250	102530	90325	177780	0.951728	0.884984	20.0476	913.514	2737.52	3	0.0150867	5.50904	fr19.5524.5524.3	/TMT_phospho_20130731	fr19
Ribulose bisphosphate carboxylase large chain OS=Vitis vinifera GN=rbcL PE=3 SV=2	RBL_VITVI	TRUE	TRUE	eITLGFVDLLRDDFVEkDR	1	TMT6plex (+229), TMT6plex (+229)	5.605	0.4169	923360	1183300	2308400	734430	552270	1123600	0.949983	0.828779	22.7025	685.385	2737.51	4	0.00573467	2.09408	fr19.5571.5571.4	/TMT_phospho_20130731	fr19
Ribulose bisphosphate carboxylase large chain OS=Vitis vinifera GN=rbcL PE=3 SV=2	RBL_VITVI	TRUE	TRUE	eITLGFVDLLRDDFVEkDR	1	TMT6plex (+229), TMT6plex (+229)	5.1131	0.4204	59597	86287	159290	46287	43604	81932	0.951786	0.86919	18.8636	685.386	2737.52	4	0.00939667	3.43129	fr19.5653.5653.4	/TMT_phospho_20130731	fr19
Ribulose bisphosphate carboxylase large chain OS=Vitis vinifera GN=rbcL PE=3 SV=2	RBL_VITVI	TRUE	TRUE	eITLGFVDLLRDDFVEkDR	1	TMT6plex (+229), TMT6plex (+229)	5.3223	0.3673	24724	32909	63838	20805	14824	31864	0.951986	0.846033	17.5278	685.386	2737.52	4	0.00988467	3.60949	fr19.5739.5739.4	/TMT_phospho_20130731	fr19
Ribulose bisphosphate carboxylase large chain OS=Vitis vinifera GN=rbcL PE=3 SV=2	RBL_VITVI	TRUE	TRUE	eITLGFVDLLRDDFVEkDR	0.99	TMT6plex (+229), TMT6plex (+229)	3.3387	0.2489	3148	3969	6420	1745	2060	3892	0.947982	0.954503	14.3741	685.386	2737.52	4	0.0101297	3.69895	fr19.5832.5832.4	/TMT_phospho_20130731	fr19
Ribulose bisphosphate carboxylase large chain OS=Vitis vinifera GN=rbcL PE=3 SV=2	RBL_VITVI	TRUE	TRUE	eITLGFVDLLRDDFVEkDR	0.99	TMT6plex (+229), TMT6plex (+229)	4.5623	0.2094	70388	92802	175230	54614	46952	90545	0.951757	0.867363	19.0171	685.386	2737.52	4	0.00939667	3.43129	fr20.5493.5493.4	/TMT_phospho_20130731	fr20
Ribulose bisphosphate carboxylase large chain OS=Vitis vinifera GN=rbcL PE=3 SV=2	RBL_VITVI	TRUE	TRUE	eITLGFVDLLRDDFVEkDR	1	TMT6plex (+229), TMT6plex (+229)	4.6135	0.469	57232	77357	143560	44809	39080	77802	0.951786	0.86919	18.7466	913.516	2737.53	3	0.0200307	7.31438	fr20.5500.5500.3	/TMT_phospho_20130731	fr20
Ribulose bisphosphate carboxylase large chain OS=Vitis vinifera GN=rbcL PE=3 SV=2	RBL_VITVI	TRUE	TRUE	eITLGFVDLLRDDFVEkDR	1	TMT6plex (+229), TMT6plex (+229)	4.8883	0.3345	17022	22739	43889	12644	12041	23530	0.951795	0.843143	17.0087	685.387	2737.52	4	0.0111057	4.05535	fr20.5571.5571.4	/TMT_phospho_20130731	fr20
Ribulose bisphosphate carboxylase large chain OS=Vitis vinifera GN=rbcL PE=3 SV=2	RBL_VITVI	TRUE	TRUE	eITLGFVDLLRDDFVEkDR	1	TMT6plex (+229), TMT6plex (+229)	5.2565	0.3949	17057	24101	47202	11339	10829	23232	0.951795	0.843143	17.0293	685.385	2737.51	4	0.00671167	2.45084	fr21.5524.5524.4	/TMT_phospho_20130731	fr21
Ribulose bisphosphate carboxylase large chain OS=Vitis vinifera GN=rbcL PE=3 SV=2	RBL_VITVI	TRUE	TRUE	eITLGFVDLLRDDFVEkDR	1	TMT6plex (+229), TMT6plex (+229)	4.3487	0.4791	110960	137480	259810	71965	68053	137910	0.951672	0.874035	19.5845	913.514	2737.52	3	0.0150867	5.50904	fr21.5546.5546.3	/TMT_phospho_20130731	fr21
Ribulose bisphosphate carboxylase large chain OS=Vitis vinifera GN=rbcL PE=3 SV=2	RBL_VITVI	TRUE	TRUE	eITLGFVDLLRDDFVEkDR	1	TMT6plex (+229), TMT6plex (+229)	5.2976	0.3288	28814	42149	73262	21770	19633	38622	0.951974	0.849476	17.7747	685.386	2737.52	4	0.00915267	3.34219	fr21.5617.5617.4	/TMT_phospho_20130731	fr21
Ribulose bisphosphate carboxylase large chain OS=Vitis vinifera GN=rbcL PE=3 SV=2	RBL_VITVI	TRUE	TRUE	eITLGFVDLLRDDFVEkDR	1	TMT6plex (+229), TMT6plex (+229)	4.6558	0.3248	15656	27204	39862	11090	9684	21085	0.951795	0.845909	16.9267	685.387	2737.52	4	0.0128147	4.6794	fr21.5730.5730.4	/TMT_phospho_20130731	fr21
Ribulose bisphosphate carboxylase large chain OS=Vitis vinifera GN=rbcL PE=3 SV=2	RBL_VITVI	TRUE	TRUE	eITLGFVDLLRDDFVEkDR	1	TMT6plex (+229), TMT6plex (+229)	4.3125	0.4564	90038	123200	219110	66542	53384	106640	0.951675	0.867068	19.3297	913.518	2737.53	3	0.0266217	9.72112	fr22.5381.5381.3	/TMT_phospho_20130731	fr22
Ribulose bisphosphate carboxylase large chain OS=Vitis vinifera GN=rbcL PE=3 SV=2	RBL_VITVI	TRUE	TRUE	eITLGFVDLLRDDFVEkDR	1	TMT6plex (+229), TMT6plex (+229)	5.079	0.4261	25985	28764	56997	16641	14547	29013	0.951959	0.846033	17.3916	685.386	2737.52	4	0.00988467	3.60949	fr22.5452.5452.4	/TMT_phospho_20130731	fr22
Ribulose bisphosphate carboxylase large chain OS=Vitis vinifera GN=rbcL PE=3 SV=2	RBL_VITVI	TRUE	TRUE	eITLGFVDLLRDDFVEkDR	1	TMT6plex (+229), TMT6plex (+229)	5.4484	0.3605	60624	77514	151150	40864	38409	70708	0.951786	0.86919	18.7447	685.388	2737.52	4	0.0189187	6.90833	fr23.5194.5194.4	/TMT_phospho_20130731	fr23
Ribulose bisphosphate carboxylase large chain OS=Vitis vinifera GN=rbcL PE=3 SV=2	RBL_VITVI	TRUE	TRUE	eITLGFVDLLRDDFVEkDR	1	TMT6plex (+229), TMT6plex (+229)	4.4375	0.4898	69179	88592	169780	53074	43553	83155	0.951757	0.867363	18.9526	913.515	2737.52	3	0.0161847	5.90999	fr23.5204.5204.3	/TMT_phospho_20130731	fr23
Ribulose bisphosphate carboxylase large chain OS=Vitis vinifera GN=rbcL PE=3 SV=2	RBL_VITVI	TRUE	TRUE	eITLGFVDLLRDDFVEkDR	1	TMT6plex (+229), TMT6plex (+229)	5.8783	0.4958	17604	25874	45790	14322	11465	26806	0.951894	0.843143	17.1141	685.388	2737.52	4	0.0181857	6.64067	fr23.5281.5281.4	/TMT_phospho_20130731	fr23
Ribulose bisphosphate carboxylase large chain OS=Vitis vinifera GN=rbcL PE=3 SV=2	RBL_VITVI	TRUE	TRUE	eITLGFVDLLRDDFVEkDR	1	TMT6plex (+229), TMT6plex (+229)	5.1206	0.3613	1386700	1917300	3368200	988260	865730	1710700	0.950945	0.796	23.2873	685.385	2737.51	4	0.00597867	2.18318	fr24.5037.5037.4	/TMT_phospho_20130731	fr24
Ribulose bisphosphate carboxylase large chain OS=Vitis vinifera GN=rbcL PE=3 SV=2	RBL_VITVI	TRUE	TRUE	eITLGFVDLLRDDFVEkDR	0.99	TMT6plex (+229), TMT6plex (+229)	4.173	0.2218	2576	4719	9827	2378	3030	6660	0.949152	0.884192	14.8332	685.388	2737.52	4	0.0152567	5.57112	fr25.4850.4850.4	/TMT_phospho_20130731	fr25
Ribulose bisphosphate carboxylase large chain OS=Vitis vinifera GN=rbcL PE=3 SV=2	RBL_VITVI	TRUE	TRUE	eITLGFVDLLRDDFVEkDR	1	TMT6plex (+229), TMT6plex (+229)	4.5377	0.3512	4082	6879	13603	3794	3356	7308	0.949979	0.867741	15.252	685.385	2737.51	4	0.00646767	2.36174	fr25.5030.5030.4	/TMT_phospho_20130731	fr25
Ribulose bisphosphate carboxylase large chain OS=Vitis vinifera GN=rbcL PE=3 SV=2	RBL_VITVI	TRUE	TRUE	eLGVPIVMHDYLTGGFTANTSLAHYcR	1	TMT6plex (+229), Carbamidomethyl (+57)	7.6161	0.5822	21012	30266	84482	130950	No Values (0.0)	95280	0.951821	0.876199	18.5158	813.662	3250.62	4	0.0076882	2.36442	fr14.5542.5542.4	/TMT_phospho_20130731	fr14
Ribulose bisphosphate carboxylase large chain OS=Vitis vinifera GN=rbcL PE=3 SV=2	RBL_VITVI	TRUE	TRUE	eLGVPIVMHDYLTGGFTANTSLAHYcR	1	TMT6plex (+229), Carbamidomethyl (+57)	5.2144	0.4509	9978	17882	40002	40822	9762	42851	0.951959	0.844067	17.2994	1084.54	3250.61	3	0.000171797	0.0528343	fr14.5550.5550.3	/TMT_phospho_20130731	fr14
Ribulose bisphosphate carboxylase large chain OS=Vitis vinifera GN=rbcL PE=3 SV=2	RBL_VITVI	TRUE	TRUE	eLGVPIVMHDYLTGGFTANTSLAHYcR	1	TMT6plex (+229), Carbamidomethyl (+57)	3.6222	0.3063	20439	28975	71751	17443	20064	47411	0.951986	0.849476	17.6529	813.659	3250.61	4	0.0025658	0.789084	fr14.5703.5703.4	/TMT_phospho_20130731	fr14
Ribulose bisphosphate carboxylase large chain OS=Vitis vinifera GN=rbcL PE=3 SV=2	RBL_VITVI	TRUE	TRUE	eLGVPIVMHDYLTGGFTANTSLAHYcR	1	TMT6plex (+229), Carbamidomethyl (+57)	6.6914	0.4835	5935	15319	36525	25637	11331	30325	0.951795	0.845909	16.9324	813.66	3250.61	4	0.000852203	0.262086	fr15.5656.5656.4	/TMT_phospho_20130731	fr15
Ribulose bisphosphate carboxylase large chain OS=Vitis vinifera GN=rbcL PE=3 SV=2	RBL_VITVI	TRUE	TRUE	eLGVPIVMHDYLTGGFTANTSLAHYcR	1	TMT6plex (+229), Carbamidomethyl (+57)	5.0382	0.6148	11534	14654	29383	35218	6919	31089	0.951795	0.843143	16.9747	1084.55	3250.62	3	0.0108142	3.32578	fr15.5678.5678.3	/TMT_phospho_20130731	fr15
Ribulose bisphosphate carboxylase large chain OS=Vitis vinifera GN=rbcL PE=3 SV=2	RBL_VITVI	TRUE	TRUE	eLGVPIVMHDYLTGGFTANTSLAHYcR	1	TMT6plex (+229), Carbamidomethyl (+57)	5.0859	0.4463	13946	17906	38450	17092	10786	32044	0.951795	0.843143	16.9906	813.661	3250.61	4	0.0040262	1.23821	fr15.5780.5780.4	/TMT_phospho_20130731	fr15
Ribulose bisphosphate carboxylase large chain OS=Vitis vinifera GN=rbcL PE=3 SV=2	RBL_VITVI	TRUE	TRUE	eLGVPIVMHDYLTGGFTANTSLAHYcR	1	TMT6plex (+229), Carbamidomethyl (+57)	6.2739	0.4934	5436	8699	21324	14744	5306	20065	0.951305	0.861491	16.2056	813.663	3250.62	4	0.0106172	3.2652	fr16.5392.5392.4	/TMT_phospho_20130731	fr16
Ribulose bisphosphate carboxylase large chain OS=Vitis vinifera GN=rbcL PE=3 SV=2	RBL_VITVI	TRUE	TRUE	eLGVPIVMHDYLTGGFTANTSLAHYcR	1	TMT6plex (+229), Carbamidomethyl (+57)	6.6116	0.5775	6497	9115	14406	11818	3841	13631	0.951165	0.86145	15.8559	813.659	3250.61	4	0.0054958	1.69018	fr17.5044.5044.4	/TMT_phospho_20130731	fr17
Ribulose bisphosphate carboxylase large chain OS=Vitis vinifera GN=rbcL PE=3 SV=2	RBL_VITVI	TRUE	TRUE	eLGVPIVMHDYLTGGFTANTSLAHYcR	1	TMT6plex (+229), Carbamidomethyl (+57)	6.398	0.6183	6843	9247	14600	14868	4873	14243	0.951165	0.861367	15.9809	813.658	3250.6	4	0.0086698	2.66631	fr18.5070.5070.4	/TMT_phospho_20130731	fr18
Ribulose bisphosphate carboxylase large chain OS=Vitis vinifera GN=rbcL PE=3 SV=2	RBL_VITVI	TRUE	TRUE	eLGVPIVMHDYLTGGFTANTSLAHYcR	1	TMT6plex (+229), Carbamidomethyl (+57)	7.005	0.6106	8283	11138	20096	12655	5372	17015	0.951305	0.861491	16.1861	813.665	3250.63	4	0.0186742	5.74302	fr19.4735.4735.4	/TMT_phospho_20130731	fr19
Ribulose bisphosphate carboxylase large chain OS=Vitis vinifera GN=rbcL PE=3 SV=2	RBL_VITVI	TRUE	TRUE	eLGVPIVMHDYLTGGFTANTSLAHYcR	1	TMT6plex (+229), Carbamidomethyl (+57)	5.6568	0.4341	1799	1674	3958	2286	1340	3252	0.946866	0.9833	13.8046	813.664	3250.63	4	0.0172092	5.29248	fr20.4709.4709.4	/TMT_phospho_20130731	fr20
Ribulose bisphosphate carboxylase large chain OS=Vitis vinifera GN=rbcL PE=3 SV=2	RBL_VITVI	TRUE	TRUE	eLGVPIVMHDYLTGGFTANTSLAHYcR	1	TMT6plex (+229), Carbamidomethyl (+57)	5.6757	0.5843	988	1208	1818	1126	490	1577	0.945123	1.07499	12.8152	813.663	3250.62	4	0.0137912	4.24132	fr25.4524.4524.4	/TMT_phospho_20130731	fr25
Ribulose bisphosphate carboxylase large chain OS=Vitis vinifera GN=rbcL PE=3 SV=2	RBL_VITVI	TRUE	TRUE	eLGVPIVMHDYLTGGFTANTSLAHYcR	1	TMT6plex (+229), Carbamidomethyl (+57)	5.4377	0.57	923	923	1375	1673	472	1330	0.944758	1.07499	12.7091	813.661	3250.61	4	0.0020722	0.637283	fr26.4408.4408.4	/TMT_phospho_20130731	fr26
Ribulose bisphosphate carboxylase large chain OS=Vitis vinifera GN=rbcL PE=3 SV=2	RBL_VITVI	TRUE	TRUE	eLGVPIVmHDYLTGGFTANTSLAHYcR	1	TMT6plex (+229), Oxidation (+16), Carbamidomethyl (+57)	6.7305	0.585	13693	13200	45829	52033	9628	62149	0.951986	0.846033	17.5844	817.66	3266.61	4	0.00646716	1.97916	fr14.4769.4769.4	/TMT_phospho_20130731	fr14
Ribulose bisphosphate carboxylase large chain OS=Vitis vinifera GN=rbcL PE=3 SV=2	RBL_VITVI	TRUE	TRUE	eLGVPIVmHDYLTGGFTANTSLAHYcR	1	TMT6plex (+229), Oxidation (+16), Carbamidomethyl (+57)	6.688	0.5282	18169	13145	49401	29550	12767	51759	0.951959	0.846033	17.4153	817.665	3266.63	4	0.0235572	7.20923	fr15.4895.4895.4	/TMT_phospho_20130731	fr15
Ribulose bisphosphate carboxylase large chain OS=Vitis vinifera GN=rbcL PE=3 SV=2	RBL_VITVI	TRUE	TRUE	fEFPAMDTL	1	TMT6plex (+229)	2.9756	0.3309	106320	120270	271920	103870	32383	297940	0.951694	0.878333	19.8311	650.328	1298.64	2	2.42031e-05	0.0186228	fr04.4409.4409.2	/TMT_phospho_20130731	fr04
Ribulose bisphosphate carboxylase large chain OS=Vitis vinifera GN=rbcL PE=3 SV=2	RBL_VITVI	TRUE	TRUE	fLFcAEAIFK	1	TMT6plex (+229), Carbamidomethyl (+57)	2.8294	0.4944	4725	8414	14398	75234	5913	8954	0.951672	0.845909	16.844	737.903	1473.79	2	0.00161141	1.09263	fr05.5153.5153.2	/TMT_phospho_20130731	fr05
Ribulose bisphosphate carboxylase large chain OS=Vitis vinifera GN=rbcL PE=3 SV=2	RBL_VITVI	TRUE	TRUE	fLFcAEAIFK	0.95	TMT6plex (+229), Carbamidomethyl (+57)	1.963	0.4164	2818	3282	9534	14921	1966	5554	0.949595	0.867741	15.2166	737.904	1473.79	2	0.00405241	2.74777	fr05.5248.5248.2	/TMT_phospho_20130731	fr05
Ribulose bisphosphate carboxylase large chain OS=Vitis vinifera GN=rbcL PE=3 SV=2	RBL_VITVI	TRUE	TRUE	fLFcAEAIFK	0.99	TMT6plex (+229), Carbamidomethyl (+57)	2.2164	0.4423	3703	3926	9274	40514	3312	6489	0.951165	0.861367	16.0366	737.903	1473.79	2	0.00209941	1.42352	fr05.5342.5342.2	/TMT_phospho_20130731	fr05
Ribulose bisphosphate carboxylase large chain OS=Vitis vinifera GN=rbcL PE=3 SV=2	RBL_VITVI	TRUE	TRUE	fLFcAEAIFK	0.98	TMT6plex (+229), Carbamidomethyl (+57)	2.3868	0.4305	3081	4518	8304	17359	2356	6176	0.949979	0.86188	15.351	737.901	1473.79	2	0.00192959	1.30838	fr05.5437.5437.2	/TMT_phospho_20130731	fr05
Ribulose bisphosphate carboxylase large chain OS=Vitis vinifera GN=rbcL PE=3 SV=2	RBL_VITVI	TRUE	TRUE	fLFcAEAIFK	1	TMT6plex (+229), Carbamidomethyl (+57)	2.3385	0.5015	5149	6924	15936	72256	6045	9834	0.951672	0.845909	16.8256	737.902	1473.79	2	0.000390406	0.264719	fr06.5266.5266.2	/TMT_phospho_20130731	fr06
Ribulose bisphosphate carboxylase large chain OS=Vitis vinifera GN=rbcL PE=3 SV=2	RBL_VITVI	TRUE	TRUE	fLFcAEAIFK	0.98	TMT6plex (+229), Carbamidomethyl (+57)	2.1477	0.4338	5689	7010	15513	62558	4473	9463	0.951672	0.851858	16.676	737.903	1473.79	2	0.00258741	1.75441	fr06.5398.5398.2	/TMT_phospho_20130731	fr06
Ribulose bisphosphate carboxylase large chain OS=Vitis vinifera GN=rbcL PE=3 SV=2	RBL_VITVI	TRUE	TRUE	fLFcAEAIFK	0.97	TMT6plex (+229), Carbamidomethyl (+57)	2.1355	0.4418	6051	8858	17104	67091	6245	11005	0.951672	0.845909	16.8282	737.904	1473.79	2	0.00380841	2.58232	fr06.5509.5509.2	/TMT_phospho_20130731	fr06
Ribulose bisphosphate carboxylase large chain OS=Vitis vinifera GN=rbcL PE=3 SV=2	RBL_VITVI	TRUE	TRUE	fLFcAEAIFK	0.99	TMT6plex (+229), Carbamidomethyl (+57)	2.3354	0.45	7881	8259	21885	118520	8287	11332	0.951959	0.846033	17.4265	737.902	1473.79	2	0.000268406	0.181995	fr07.5079.5079.2	/TMT_phospho_20130731	fr07
Ribulose bisphosphate carboxylase large chain OS=Vitis vinifera GN=rbcL PE=3 SV=2	RBL_VITVI	TRUE	TRUE	fLFcAEAIFK	0.99	TMT6plex (+229), Carbamidomethyl (+57)	2.3375	0.4572	11209	13355	32164	79409	8204	21705	0.951959	0.844067	17.3412	737.903	1473.79	2	0.00112241	0.761058	fr07.5204.5204.2	/TMT_phospho_20130731	fr07
Ribulose bisphosphate carboxylase large chain OS=Vitis vinifera GN=rbcL PE=3 SV=2	RBL_VITVI	TRUE	TRUE	fLFcAEAIFK	0.96	TMT6plex (+229), Carbamidomethyl (+57)	1.9585	0.3838	5863	6982	16165	66994	4166	10835	0.951672	0.845909	16.7603	737.903	1473.79	2	0.00148841	1.00923	fr07.5452.5452.2	/TMT_phospho_20130731	fr07
Ribulose bisphosphate carboxylase large chain OS=Vitis vinifera GN=rbcL PE=3 SV=2	RBL_VITVI	TRUE	TRUE	fLFcAEAIFK	0.99	TMT6plex (+229), Carbamidomethyl (+57)	1.9841	0.4561	23117	31973	60629	244360	19164	34246	0.951821	0.876199	18.6575	737.903	1473.79	2	0.00124441	0.843781	fr09.6298.6298.2	/TMT_phospho_20130731	fr09
Ribulose bisphosphate carboxylase large chain OS=Vitis vinifera GN=rbcL PE=3 SV=2	RBL_VITVI	TRUE	TRUE	fLFcAEAIFK	0.99	TMT6plex (+229), Carbamidomethyl (+57)	2.0244	0.368	16669	21598	42405	157770	13076	29000	0.951935	0.86371	18.0977	737.902	1473.79	2	2.44063e-05	0.0165489	fr09.6495.6495.2	/TMT_phospho_20130731	fr09
Ribulose bisphosphate carboxylase large chain OS=Vitis vinifera GN=rbcL PE=3 SV=2	RBL_VITVI	TRUE	TRUE	FLFcAEAIFk	0.95	Carbamidomethyl (+57), TMT6plex (+229)	1.7623	0.3277	6635	9029	22055	108260	5518	16119	0.951959	0.844067	17.3548	737.902	1473.79	2	0.000390406	0.264719	fr05.4743.4743.2	/TMT_phospho_20130731	fr05
Ribulose bisphosphate carboxylase large chain OS=Vitis vinifera GN=rbcL PE=3 SV=2	RBL_VITVI	TRUE	TRUE	FLFcAEAIFk	0.99	Carbamidomethyl (+57), TMT6plex (+229)	2.1619	0.2869	6379	7735	18296	220730	No Values (0.0)	19528	0.951935	0.86371	18.0781	492.27	1473.79	3	5.05938e-05	0.0343056	fr06.4662.4662.3	/TMT_phospho_20130731	fr06
Ribulose bisphosphate carboxylase large chain OS=Vitis vinifera GN=rbcL PE=3 SV=2	RBL_VITVI	TRUE	TRUE	FLFcAEAIFk	0.98	Carbamidomethyl (+57), TMT6plex (+229)	2.2671	0.3055	5398	7175	18877	201030	No Values (0.0)	17750	0.951963	0.855625	17.9578	492.27	1473.79	3	0.000782594	0.530645	fr06.4767.4767.3	/TMT_phospho_20130731	fr06
Ribulose bisphosphate carboxylase large chain OS=Vitis vinifera GN=rbcL PE=3 SV=2	RBL_VITVI	TRUE	TRUE	FLFcAEAIFk	0.97	Carbamidomethyl (+57), TMT6plex (+229)	1.8717	0.3772	22890	32022	88026	893750	No Values (0.0)	76979	0.951762	0.884984	20.1136	737.903	1473.79	2	0.00124441	0.843781	fr08.5237.5237.2	/TMT_phospho_20130731	fr08
Ribulose bisphosphate carboxylase large chain OS=Vitis vinifera GN=rbcL PE=3 SV=2	RBL_VITVI	TRUE	TRUE	fLFcAEAIFk	1	TMT6plex (+229), Carbamidomethyl (+57), TMT6plex (+229)	2.3193	0.4239	31727	41504	71286	25314	25982	39646	0.951974	0.855625	17.8451	852.484	1702.95	2	0.000268539	0.157597	fr04.4619.4619.2	/TMT_phospho_20130731	fr04
Ribulose bisphosphate carboxylase large chain OS=Vitis vinifera GN=rbcL PE=3 SV=2	RBL_VITVI	TRUE	TRUE	fLFcAEAIFk	0.99	TMT6plex (+229), Carbamidomethyl (+57), TMT6plex (+229)	2.67	0.4838	37475	45122	77869	29211	30228	46177	0.951963	0.855625	18.0215	852.486	1702.96	2	0.00478454	2.80789	fr04.4716.4716.2	/TMT_phospho_20130731	fr04
Ribulose bisphosphate carboxylase large chain OS=Vitis vinifera GN=rbcL PE=3 SV=2	RBL_VITVI	TRUE	TRUE	fLFcAEAIFk	1	TMT6plex (+229), Carbamidomethyl (+57), TMT6plex (+229)	3.0991	0.4841	65978	76466	135490	49581	50265	81471	0.951786	0.86919	18.8089	852.484	1702.95	2	0.00209954	1.23215	fr04.4818.4818.2	/TMT_phospho_20130731	fr04
Ribulose bisphosphate carboxylase large chain OS=Vitis vinifera GN=rbcL PE=3 SV=2	RBL_VITVI	TRUE	TRUE	fLFcAEAIFk	1	TMT6plex (+229), Carbamidomethyl (+57), TMT6plex (+229)	3.0605	0.4858	649150	818560	1401200	530280	559010	874690	0.950607	0.848211	22.2045	852.485	1702.95	2	0.00234354	1.37535	fr04.4911.4911.2	/TMT_phospho_20130731	fr04
Ribulose bisphosphate carboxylase large chain OS=Vitis vinifera GN=rbcL PE=3 SV=2	RBL_VITVI	TRUE	TRUE	fLFcAEAIFk	1	TMT6plex (+229), Carbamidomethyl (+57), TMT6plex (+229)	3.1623	0.3108	49571	58571	105220	38081	41520	63328	0.951887	0.871368	18.4427	568.658	1702.95	3	0.000111461	0.0654129	fr04.4918.4918.3	/TMT_phospho_20130731	fr04
Ribulose bisphosphate carboxylase large chain OS=Vitis vinifera GN=rbcL PE=3 SV=2	RBL_VITVI	TRUE	TRUE	fLFcAEAIFk	1	TMT6plex (+229), Carbamidomethyl (+57), TMT6plex (+229)	3.0837	0.4653	19694000	23922000	41596000	15395000	16468000	25162000	0.943273	0.265893	27.0837	852.485	1702.95	2	0.00234354	1.37535	fr04.5013.5013.2	/TMT_phospho_20130731	fr04
Ribulose bisphosphate carboxylase large chain OS=Vitis vinifera GN=rbcL PE=3 SV=2	RBL_VITVI	TRUE	TRUE	fLFcAEAIFk	0.99	TMT6plex (+229), Carbamidomethyl (+57), TMT6plex (+229)	2.1269	0.3911	13683	18971	31671	10999	12193	19942	0.951672	0.851858	16.7134	852.484	1702.95	2	0.00124454	0.73038	fr05.4473.4473.2	/TMT_phospho_20130731	fr05
Ribulose bisphosphate carboxylase large chain OS=Vitis vinifera GN=rbcL PE=3 SV=2	RBL_VITVI	TRUE	TRUE	fLFcAEAIFk	0.95	TMT6plex (+229), Carbamidomethyl (+57), TMT6plex (+229)	2.1667	0.2909	17853	21429	38484	13216	13853	22644	0.951795	0.843143	16.9599	852.482	1702.95	2	0.00205146	1.20394	fr05.4567.4567.2	/TMT_phospho_20130731	fr05
Ribulose bisphosphate carboxylase large chain OS=Vitis vinifera GN=rbcL PE=3 SV=2	RBL_VITVI	TRUE	TRUE	fLFcAEAIFk	0.99	TMT6plex (+229), Carbamidomethyl (+57), TMT6plex (+229)	1.9145	0.421	20280	25309	45862	15777	14985	25931	0.951894	0.844067	17.1766	852.484	1702.95	2	0.000146539	0.0859991	fr05.4690.4690.2	/TMT_phospho_20130731	fr05
Ribulose bisphosphate carboxylase large chain OS=Vitis vinifera GN=rbcL PE=3 SV=2	RBL_VITVI	TRUE	TRUE	fLFcAEAIFk	0.99	TMT6plex (+229), Carbamidomethyl (+57), TMT6plex (+229)	2.201	0.4161	20754	27506	49952	18203	16757	29477	0.951959	0.844067	17.3114	852.484	1702.95	2	0.00197754	1.16055	fr05.4784.4784.2	/TMT_phospho_20130731	fr05
Ribulose bisphosphate carboxylase large chain OS=Vitis vinifera GN=rbcL PE=3 SV=2	RBL_VITVI	TRUE	TRUE	fLFcAEAIFk	1	TMT6plex (+229), Carbamidomethyl (+57), TMT6plex (+229)	2.6869	0.4726	34391	42029	69124	24162	25047	40547	0.951974	0.855625	17.8441	852.484	1702.95	2	0.000634539	0.372391	fr05.4879.4879.2	/TMT_phospho_20130731	fr05
Ribulose bisphosphate carboxylase large chain OS=Vitis vinifera GN=rbcL PE=3 SV=2	RBL_VITVI	TRUE	TRUE	fLFcAEAIFk	1	TMT6plex (+229), Carbamidomethyl (+57), TMT6plex (+229)	2.0985	0.3881	3474	5009	8512	3177	3009	5521	0.94875	0.90381	14.8089	568.659	1702.95	3	0.00153654	0.901745	fr05.4939.4939.3	/TMT_phospho_20130731	fr05
Ribulose bisphosphate carboxylase large chain OS=Vitis vinifera GN=rbcL PE=3 SV=2	RBL_VITVI	TRUE	TRUE	fLFcAEAIFk	1	TMT6plex (+229), Carbamidomethyl (+57), TMT6plex (+229)	2.7814	0.4619	40268	50732	88768	31846	33762	52593	0.951935	0.86371	18.1848	852.485	1702.96	2	0.00295354	1.73334	fr05.4972.4972.2	/TMT_phospho_20130731	fr05
Ribulose bisphosphate carboxylase large chain OS=Vitis vinifera GN=rbcL PE=3 SV=2	RBL_VITVI	TRUE	TRUE	fLFcAEAIFk	1	TMT6plex (+229), Carbamidomethyl (+57), TMT6plex (+229)	2.5328	0.4815	42690	50330	91458	33449	35307	52291	0.951935	0.86371	18.2209	852.484	1702.95	2	0.00136654	0.801978	fr05.5064.5064.2	/TMT_phospho_20130731	fr05
Ribulose bisphosphate carboxylase large chain OS=Vitis vinifera GN=rbcL PE=3 SV=2	RBL_VITVI	TRUE	TRUE	fLFcAEAIFk	1	TMT6plex (+229), Carbamidomethyl (+57), TMT6plex (+229)	3.695	0.446	75997	95594	169190	64307	67193	102240	0.951723	0.866425	19.132	852.485	1702.96	2	0.00283154	1.66174	fr05.5160.5160.2	/TMT_phospho_20130731	fr05
Ribulose bisphosphate carboxylase large chain OS=Vitis vinifera GN=rbcL PE=3 SV=2	RBL_VITVI	TRUE	TRUE	fLFcAEAIFk	0.99	TMT6plex (+229), Carbamidomethyl (+57), TMT6plex (+229)	1.973	0.3808	2587	2550	4885	1581	1405	2800	0.94727	0.9833	13.9484	568.658	1702.95	3	0.000294461	0.17281	fr05.5241.5241.3	/TMT_phospho_20130731	fr05
Ribulose bisphosphate carboxylase large chain OS=Vitis vinifera GN=rbcL PE=3 SV=2	RBL_VITVI	TRUE	TRUE	fLFcAEAIFk	1	TMT6plex (+229), Carbamidomethyl (+57), TMT6plex (+229)	3.163	0.4272	58404	71567	122790	47043	46586	73198	0.951786	0.86919	18.6786	852.484	1702.95	2	0.00100054	0.587184	fr05.5256.5256.2	/TMT_phospho_20130731	fr05
Ribulose bisphosphate carboxylase large chain OS=Vitis vinifera GN=rbcL PE=3 SV=2	RBL_VITVI	TRUE	TRUE	fLFcAEAIFk	1	TMT6plex (+229), Carbamidomethyl (+57), TMT6plex (+229)	2.748	0.5029	159970	195370	325460	121240	135170	207760	0.951762	0.884984	20.1269	852.484	1702.95	2	0.00161054	0.945174	fr05.5349.5349.2	/TMT_phospho_20130731	fr05
Ribulose bisphosphate carboxylase large chain OS=Vitis vinifera GN=rbcL PE=3 SV=2	RBL_VITVI	TRUE	TRUE	fLFcAEAIFk	1	TMT6plex (+229), Carbamidomethyl (+57), TMT6plex (+229)	3.1864	0.2856	343470	432060	768240	298500	313890	480530	0.951733	0.872522	21.3303	568.658	1702.95	3	0.000621539	0.364761	fr05.5430.5430.3	/TMT_phospho_20130731	fr05
Ribulose bisphosphate carboxylase large chain OS=Vitis vinifera GN=rbcL PE=3 SV=2	RBL_VITVI	TRUE	TRUE	fLFcAEAIFk	1	TMT6plex (+229), Carbamidomethyl (+57), TMT6plex (+229)	3.1701	0.4035	3080600	3732800	6491600	2485700	2631500	4072600	0.950992	0.705683	24.4231	852.485	1702.95	2	0.00222154	1.30375	fr05.5443.5443.2	/TMT_phospho_20130731	fr05
Ribulose bisphosphate carboxylase large chain OS=Vitis vinifera GN=rbcL PE=3 SV=2	RBL_VITVI	TRUE	TRUE	fLFcAEAIFk	1	TMT6plex (+229), Carbamidomethyl (+57), TMT6plex (+229)	2.4269	0.4879	33024	44879	74537	23585	32352	42882	0.951963	0.855625	17.9388	852.483	1702.95	2	0.000708461	0.415773	fr06.4869.4869.2	/TMT_phospho_20130731	fr06
Ribulose bisphosphate carboxylase large chain OS=Vitis vinifera GN=rbcL PE=3 SV=2	RBL_VITVI	TRUE	TRUE	fLFcAEAIFk	1	TMT6plex (+229), Carbamidomethyl (+57), TMT6plex (+229)	2.4537	0.4879	48099	59662	104600	37600	36903	60353	0.951887	0.871368	18.4055	852.484	1702.95	2	0.000390539	0.229195	fr06.5062.5062.2	/TMT_phospho_20130731	fr06
Ribulose bisphosphate carboxylase large chain OS=Vitis vinifera GN=rbcL PE=3 SV=2	RBL_VITVI	TRUE	TRUE	fLFcAEAIFk	1	TMT6plex (+229), Carbamidomethyl (+57), TMT6plex (+229)	3.2115	0.4897	83436	108060	177550	70627	73974	112870	0.951723	0.866425	19.257	852.483	1702.95	2	0.000708461	0.415773	fr06.5166.5166.2	/TMT_phospho_20130731	fr06
Ribulose bisphosphate carboxylase large chain OS=Vitis vinifera GN=rbcL PE=3 SV=2	RBL_VITVI	TRUE	TRUE	fLFcAEAIFk	1	TMT6plex (+229), Carbamidomethyl (+57), TMT6plex (+229)	3.1631	0.4753	132730	158810	274500	101340	93677	161070	0.951694	0.878333	19.8146	852.484	1702.95	2	0.000878539	0.515587	fr06.5265.5265.2	/TMT_phospho_20130731	fr06
Ribulose bisphosphate carboxylase large chain OS=Vitis vinifera GN=rbcL PE=3 SV=2	RBL_VITVI	TRUE	TRUE	fLFcAEAIFk	1	TMT6plex (+229), Carbamidomethyl (+57), TMT6plex (+229)	3.1001	0.3914	17619000	21770000	38162000	13689000	15095000	23049000	0.94351	0.304489	26.9471	852.485	1702.95	2	0.00222154	1.30375	fr06.5371.5371.2	/TMT_phospho_20130731	fr06
Ribulose bisphosphate carboxylase large chain OS=Vitis vinifera GN=rbcL PE=3 SV=2	RBL_VITVI	TRUE	TRUE	fLFcAEAIFk	0.99	TMT6plex (+229), Carbamidomethyl (+57), TMT6plex (+229)	3.276	0.2455	1483900	1750400	3129200	1065900	1273200	1918700	0.951276	0.796	23.3404	568.659	1702.95	3	0.00208554	1.22394	fr06.5397.5397.3	/TMT_phospho_20130731	fr06
Ribulose bisphosphate carboxylase large chain OS=Vitis vinifera GN=rbcL PE=3 SV=2	RBL_VITVI	TRUE	TRUE	fLFcAEAIFk	1	TMT6plex (+229), Carbamidomethyl (+57), TMT6plex (+229)	3.159	0.3855	15264000	18879000	33116000	12571000	13535000	20505000	0.944079	0.304489	26.7628	852.483	1702.95	2	0.000220461	0.129382	fr06.5479.5479.2	/TMT_phospho_20130731	fr06
Ribulose bisphosphate carboxylase large chain OS=Vitis vinifera GN=rbcL PE=3 SV=2	RBL_VITVI	TRUE	TRUE	fLFcAEAIFk	1	TMT6plex (+229), Carbamidomethyl (+57), TMT6plex (+229)	3.2092	0.3248	1528800	1922300	3210200	1301000	1236800	2024600	0.951276	0.787886	23.42	568.658	1702.95	3	0.000437539	0.256778	fr06.5507.5507.3	/TMT_phospho_20130731	fr06
Ribulose bisphosphate carboxylase large chain OS=Vitis vinifera GN=rbcL PE=3 SV=2	RBL_VITVI	TRUE	TRUE	fLFcAEAIFk	1	TMT6plex (+229), Carbamidomethyl (+57), TMT6plex (+229)	3.0965	0.501	244730	316090	536010	194740	214770	323820	0.95183	0.872577	20.8035	852.485	1702.96	2	0.00331954	1.94813	fr06.5609.5609.2	/TMT_phospho_20130731	fr06
Ribulose bisphosphate carboxylase large chain OS=Vitis vinifera GN=rbcL PE=3 SV=2	RBL_VITVI	TRUE	TRUE	fLFcAEAIFk	1	TMT6plex (+229), Carbamidomethyl (+57), TMT6plex (+229)	3.4788	0.4524	5706900	7038200	11996000	4315400	4877700	7155500	0.94875	0.573758	25.2923	852.484	1702.95	2	0.00185554	1.08896	fr07.5244.5244.2	/TMT_phospho_20130731	fr07
Ribulose bisphosphate carboxylase large chain OS=Vitis vinifera GN=rbcL PE=3 SV=2	RBL_VITVI	TRUE	TRUE	fLFcAEAIFk	1	TMT6plex (+229), Carbamidomethyl (+57), TMT6plex (+229)	3.2649	0.2518	831200	897760	1729500	652250	744120	1000300	0.950249	0.839264	22.4813	568.658	1702.95	3	7.15391e-05	0.041984	fr07.5245.5245.3	/TMT_phospho_20130731	fr07
Ribulose bisphosphate carboxylase large chain OS=Vitis vinifera GN=rbcL PE=3 SV=2	RBL_VITVI	TRUE	TRUE	fLFcAEAIFk	1	TMT6plex (+229), Carbamidomethyl (+57), TMT6plex (+229)	3.1062	0.3733	17874000	21593000	37649000	14834000	15455000	23247000	0.94351	0.304489	26.9612	852.484	1702.95	2	0.00100054	0.587184	fr07.5359.5359.2	/TMT_phospho_20130731	fr07
Ribulose bisphosphate carboxylase large chain OS=Vitis vinifera GN=rbcL PE=3 SV=2	RBL_VITVI	TRUE	TRUE	fLFcAEAIFk	1	TMT6plex (+229), Carbamidomethyl (+57), TMT6plex (+229)	3.2647	0.2773	1580800	1929900	3501700	1423100	1367100	2236800	0.951276	0.787886	23.5213	568.658	1702.95	3	0.000660461	0.387604	fr07.5360.5360.3	/TMT_phospho_20130731	fr07
Ribulose bisphosphate carboxylase large chain OS=Vitis vinifera GN=rbcL PE=3 SV=2	RBL_VITVI	TRUE	TRUE	fLFcAEAIFk	0.99	TMT6plex (+229), Carbamidomethyl (+57), TMT6plex (+229)	3.1283	0.3852	16114000	19903000	34561000	13351000	14001000	21348000	0.94351	0.304489	26.8297	852.485	1702.95	2	0.00222154	1.30375	fr07.5471.5471.2	/TMT_phospho_20130731	fr07
Ribulose bisphosphate carboxylase large chain OS=Vitis vinifera GN=rbcL PE=3 SV=2	RBL_VITVI	TRUE	TRUE	fLFcAEAIFk	0.99	TMT6plex (+229), Carbamidomethyl (+57), TMT6plex (+229)	3.2106	0.2803	1070700	1334200	2359100	918440	902440	1370300	0.950299	0.802966	22.9235	568.658	1702.95	3	0.000621539	0.364761	fr07.5472.5472.3	/TMT_phospho_20130731	fr07
Ribulose bisphosphate carboxylase large chain OS=Vitis vinifera GN=rbcL PE=3 SV=2	RBL_VITVI	TRUE	TRUE	fLFcAEAIFk	1	TMT6plex (+229), Carbamidomethyl (+57), TMT6plex (+229)	3.1858	0.4191	11668000	14673000	25485000	9959200	10390000	15657000	0.944684	0.38097	26.3882	852.484	1702.95	2	0.00161054	0.945174	fr07.5593.5593.2	/TMT_phospho_20130731	fr07
Ribulose bisphosphate carboxylase large chain OS=Vitis vinifera GN=rbcL PE=3 SV=2	RBL_VITVI	TRUE	TRUE	fLFcAEAIFk	0.99	TMT6plex (+229), Carbamidomethyl (+57), TMT6plex (+229)	2.0835	0.3339	3313	4842	6436	3083	3172	4448	0.948365	0.90381	14.6265	568.658	1702.95	3	0.000111461	0.0654129	fr07.5692.5692.3	/TMT_phospho_20130731	fr07
Ribulose bisphosphate carboxylase large chain OS=Vitis vinifera GN=rbcL PE=3 SV=2	RBL_VITVI	TRUE	TRUE	fLFcAEAIFk	1	TMT6plex (+229), Carbamidomethyl (+57), TMT6plex (+229)	3.4932	0.3822	610770	721100	1309200	481780	528890	727800	0.950973	0.855908	22.0624	852.484	1702.95	2	0.00124454	0.73038	fr08.5950.5950.2	/TMT_phospho_20130731	fr08
Ribulose bisphosphate carboxylase large chain OS=Vitis vinifera GN=rbcL PE=3 SV=2	RBL_VITVI	TRUE	TRUE	fLFcAEAIFk	1	TMT6plex (+229), Carbamidomethyl (+57), TMT6plex (+229)	2.917	0.4477	21541000	26457000	45481000	17331000	18629000	27838000	0.943008	0.230149	27.2287	852.485	1702.95	2	0.00234354	1.37535	fr08.6080.6080.2	/TMT_phospho_20130731	fr08
Ribulose bisphosphate carboxylase large chain OS=Vitis vinifera GN=rbcL PE=3 SV=2	RBL_VITVI	TRUE	TRUE	fLFcAEAIFk	1	TMT6plex (+229), Carbamidomethyl (+57), TMT6plex (+229)	3.2263	0.2848	1170300	1388300	2336400	879800	944330	1489000	0.95062	0.802966	22.9686	568.658	1702.95	3	0.000437539	0.256778	fr08.6087.6087.3	/TMT_phospho_20130731	fr08
Ribulose bisphosphate carboxylase large chain OS=Vitis vinifera GN=rbcL PE=3 SV=2	RBL_VITVI	TRUE	TRUE	fLFcAEAIFk	0.99	TMT6plex (+229), Carbamidomethyl (+57), TMT6plex (+229)	3.2239	0.3706	20404000	25787000	44017000	16339000	18059000	27625000	0.943008	0.230149	27.1817	852.484	1702.95	2	0.000146539	0.0859991	fr08.6212.6212.2	/TMT_phospho_20130731	fr08
Ribulose bisphosphate carboxylase large chain OS=Vitis vinifera GN=rbcL PE=3 SV=2	RBL_VITVI	TRUE	TRUE	fLFcAEAIFk	1	TMT6plex (+229), Carbamidomethyl (+57), TMT6plex (+229)	3.2219	0.2484	1258300	1676400	2822000	1090800	1103800	1879600	0.950945	0.796	23.2289	568.658	1702.95	3	0.000437539	0.256778	fr08.6219.6219.3	/TMT_phospho_20130731	fr08
Ribulose bisphosphate carboxylase large chain OS=Vitis vinifera GN=rbcL PE=3 SV=2	RBL_VITVI	TRUE	TRUE	fLFcAEAIFk	1	TMT6plex (+229), Carbamidomethyl (+57), TMT6plex (+229)	3.7186	0.4556	7689700	9713700	16260000	6524100	6724300	10194000	0.946329	0.497213	25.7671	852.484	1702.95	2	0.00185554	1.08896	fr08.6343.6343.2	/TMT_phospho_20130731	fr08
Ribulose bisphosphate carboxylase large chain OS=Vitis vinifera GN=rbcL PE=3 SV=2	RBL_VITVI	TRUE	TRUE	fLFcAEAIFk	1	TMT6plex (+229), Carbamidomethyl (+57), TMT6plex (+229)	3.1732	0.2582	326860	414620	692000	275480	265430	431920	0.951764	0.873164	21.1984	568.658	1702.95	3	0.000477461	0.280207	fr08.6350.6350.3	/TMT_phospho_20130731	fr08
Ribulose bisphosphate carboxylase large chain OS=Vitis vinifera GN=rbcL PE=3 SV=2	RBL_VITVI	TRUE	TRUE	fLFcAEAIFk	1	TMT6plex (+229), Carbamidomethyl (+57), TMT6plex (+229)	3.7831	0.4316	218890	279400	484540	187970	193850	299870	0.951821	0.875545	20.6667	852.483	1702.95	2	2.35391e-05	0.0138143	fr08.6473.6473.2	/TMT_phospho_20130731	fr08
Ribulose bisphosphate carboxylase large chain OS=Vitis vinifera GN=rbcL PE=3 SV=2	RBL_VITVI	TRUE	TRUE	fLFcAEAIFk	1	TMT6plex (+229), Carbamidomethyl (+57), TMT6plex (+229)	2.157	0.3852	3242	4136	8788	3551	2762	4991	0.94875	0.90381	14.7456	568.658	1702.95	3	0.000987539	0.579555	fr08.6566.6566.3	/TMT_phospho_20130731	fr08
Ribulose bisphosphate carboxylase large chain OS=Vitis vinifera GN=rbcL PE=3 SV=2	RBL_VITVI	TRUE	TRUE	fLFcAEAIFk	1	TMT6plex (+229), Carbamidomethyl (+57), TMT6plex (+229)	2.9791	0.4113	5570200	6664200	12214000	4260100	4709700	7176100	0.94875	0.573758	25.2748	852.485	1702.96	2	0.00283154	1.66174	fr09.6520.6520.2	/TMT_phospho_20130731	fr09
Ribulose bisphosphate carboxylase large chain OS=Vitis vinifera GN=rbcL PE=3 SV=2	RBL_VITVI	TRUE	TRUE	fLFcAEAIFk	1	TMT6plex (+229), Carbamidomethyl (+57), TMT6plex (+229)	2.9812	0.4564	24749000	30518000	53352000	19904000	21410000	32717000	0.942711	0.197496	27.4445	852.485	1702.96	2	0.00270954	1.59014	fr09.6658.6658.2	/TMT_phospho_20130731	fr09
Ribulose bisphosphate carboxylase large chain OS=Vitis vinifera GN=rbcL PE=3 SV=2	RBL_VITVI	TRUE	TRUE	fLFcAEAIFk	1	TMT6plex (+229), Carbamidomethyl (+57), TMT6plex (+229)	3.0881	0.2709	1532900	2089200	3439300	1253900	1483500	2195300	0.951276	0.787886	23.5158	568.658	1702.95	3	0.000987539	0.579555	fr09.6659.6659.3	/TMT_phospho_20130731	fr09
Ribulose bisphosphate carboxylase large chain OS=Vitis vinifera GN=rbcL PE=3 SV=2	RBL_VITVI	TRUE	TRUE	fLFcAEAIFk	1	TMT6plex (+229), Carbamidomethyl (+57), TMT6plex (+229)	3.0361	0.4598	19674000	24898000	42465000	16123000	17386000	26443000	0.943273	0.265893	27.1311	852.485	1702.96	2	0.00283154	1.66174	fr09.6790.6790.2	/TMT_phospho_20130731	fr09
Ribulose bisphosphate carboxylase large chain OS=Vitis vinifera GN=rbcL PE=3 SV=2	RBL_VITVI	TRUE	TRUE	fLFcAEAIFk	1	TMT6plex (+229), Carbamidomethyl (+57), TMT6plex (+229)	3.1353	0.3429	1944300	2263000	4107600	1602700	1591700	2544100	0.951522	0.77897	23.7444	568.658	1702.95	3	0.00117054	0.686952	fr09.6791.6791.3	/TMT_phospho_20130731	fr09
Ribulose bisphosphate carboxylase large chain OS=Vitis vinifera GN=rbcL PE=3 SV=2	RBL_VITVI	TRUE	TRUE	fLFcAEAIFk	1	TMT6plex (+229), Carbamidomethyl (+57), TMT6plex (+229)	2.8277	0.4703	2741800	3407800	5852300	2230700	2486700	3703900	0.951174	0.731133	24.2837	852.485	1702.95	2	0.00258754	1.51854	fr09.6925.6925.2	/TMT_phospho_20130731	fr09
Ribulose bisphosphate carboxylase large chain OS=Vitis vinifera GN=rbcL PE=3 SV=2	RBL_VITVI	TRUE	TRUE	fLFcAEAIFk	1	TMT6plex (+229), Carbamidomethyl (+57), TMT6plex (+229)	3.1367	0.3475	224490	281340	511950	184200	198970	302650	0.95183	0.875545	20.7002	568.659	1702.95	3	0.00135354	0.794349	fr09.6926.6926.3	/TMT_phospho_20130731	fr09
Ribulose bisphosphate carboxylase large chain OS=Vitis vinifera GN=rbcL PE=3 SV=2	RBL_VITVI	TRUE	TRUE	fLFcAEAIFk	1	TMT6plex (+229), Carbamidomethyl (+57), TMT6plex (+229)	2.8825	0.5264	3538200	4490300	7833500	2962000	3090300	4824100	0.950808	0.676887	24.6724	852.485	1702.95	2	0.00222154	1.30375	fr09.7075.7075.2	/TMT_phospho_20130731	fr09
Ribulose bisphosphate carboxylase large chain OS=Vitis vinifera GN=rbcL PE=3 SV=2	RBL_VITVI	TRUE	TRUE	fLFcAEAIFk	0.98	TMT6plex (+229), Carbamidomethyl (+57), TMT6plex (+229)	2.4484	0.4364	41389	51557	90495	30433	33143	52427	0.951935	0.86371	18.1919	852.486	1702.96	2	0.00551754	3.23806	fr09.7208.7208.2	/TMT_phospho_20130731	fr09
Ribulose bisphosphate carboxylase large chain OS=Vitis vinifera GN=rbcL PE=3 SV=2	RBL_VITVI	TRUE	TRUE	fLFcAEAIFk	0.99	TMT6plex (+229), Carbamidomethyl (+57), TMT6plex (+229)	2.6575	0.4512	306930	395630	697650	262970	250410	395750	0.951764	0.873164	21.139	852.485	1702.96	2	0.00380854	2.23511	fr10.6512.6512.2	/TMT_phospho_20130731	fr10
Ribulose bisphosphate carboxylase large chain OS=Vitis vinifera GN=rbcL PE=3 SV=2	RBL_VITVI	TRUE	TRUE	fLFcAEAIFk	1	TMT6plex (+229), Carbamidomethyl (+57), TMT6plex (+229)	3.3103	0.3745	487540	594340	1095900	425370	486490	719690	0.95134	0.855908	21.8611	568.659	1702.95	3	0.00263554	1.54671	fr10.6545.6545.3	/TMT_phospho_20130731	fr10
Ribulose bisphosphate carboxylase large chain OS=Vitis vinifera GN=rbcL PE=3 SV=2	RBL_VITVI	TRUE	TRUE	fLFcAEAIFk	1	TMT6plex (+229), Carbamidomethyl (+57), TMT6plex (+229)	3.2214	0.4697	3533600	4424800	7716000	2804300	2992300	4736000	0.950808	0.676887	24.6435	852.486	1702.96	2	0.00417454	2.4499	fr11.5843.5843.2	/TMT_phospho_20130731	fr11
Ribulose bisphosphate carboxylase large chain OS=Vitis vinifera GN=rbcL PE=3 SV=2	RBL_VITVI	TRUE	TRUE	fLFcAEAIFk	1	TMT6plex (+229), Carbamidomethyl (+57), TMT6plex (+229)	3.1356	0.2961	217540	244710	445280	168320	188920	290690	0.951821	0.880052	20.5689	568.658	1702.95	3	0.000804539	0.472158	fr11.5849.5849.3	/TMT_phospho_20130731	fr11
Ribulose bisphosphate carboxylase large chain OS=Vitis vinifera GN=rbcL PE=3 SV=2	RBL_VITVI	TRUE	TRUE	fLFcAEAIFk	0.98	TMT6plex (+229), Carbamidomethyl (+57), TMT6plex (+229)	2.3028	0.419	68297	80792	145970	53060	54482	86068	0.951757	0.867363	18.8985	852.487	1702.96	2	0.00661554	3.88244	fr16.6140.6140.2	/TMT_phospho_20130731	fr16
Ribulose bisphosphate carboxylase large chain OS=Vitis vinifera GN=rbcL PE=3 SV=2	RBL_VITVI	TRUE	TRUE	fLFcAEAIFk	0.98	TMT6plex (+229), Carbamidomethyl (+57), TMT6plex (+229)	2.5795	0.4728	140330	185500	316460	131160	115070	181500	0.951728	0.884984	20.0292	852.491	1702.97	2	0.0143065	8.39598	fr17.5763.5763.2	/TMT_phospho_20130731	fr17
Ribulose bisphosphate carboxylase large chain OS=Vitis vinifera GN=rbcL PE=3 SV=2	RBL_VITVI	TRUE	TRUE	fLFcAEAIFk	0.99	TMT6plex (+229), Carbamidomethyl (+57), TMT6plex (+229)	2.4221	0.4935	94654	115450	211850	92333	77043	122520	0.951675	0.867068	19.4453	852.487	1702.96	2	0.00759254	4.4558	fr18.5745.5745.2	/TMT_phospho_20130731	fr18
Ribulose bisphosphate carboxylase large chain OS=Vitis vinifera GN=rbcL PE=3 SV=2	RBL_VITVI	TRUE	TRUE	fLFcAEAIFk	0.99	TMT6plex (+229), Carbamidomethyl (+57), TMT6plex (+229)	2.4494	0.5307	74484	97936	162310	58233	63032	100220	0.951723	0.867363	19.0853	852.492	1702.97	2	0.0161375	9.47052	fr19.5410.5410.2	/TMT_phospho_20130731	fr19
Ribulose bisphosphate carboxylase large chain OS=Vitis vinifera GN=rbcL PE=3 SV=2	RBL_VITVI	TRUE	TRUE	fLFcAEAIFk	0.99	TMT6plex (+229), Carbamidomethyl (+57), TMT6plex (+229)	2.1582	0.3683	45353	54789	90916	34415	35836	58687	0.951887	0.871368	18.2877	852.485	1702.95	2	0.00222154	1.30375	fr20.5353.5353.2	/TMT_phospho_20130731	fr20
Ribulose bisphosphate carboxylase large chain OS=Vitis vinifera GN=rbcL PE=3 SV=2	RBL_VITVI	TRUE	TRUE	fLFcAEAIFk	0.98	TMT6plex (+229), Carbamidomethyl (+57), TMT6plex (+229)	2.1919	0.3397	25445	34898	58611	22420	23157	37339	0.951986	0.849476	17.6231	852.489	1702.96	2	0.0112545	6.60489	fr23.5061.5061.2	/TMT_phospho_20130731	fr23
Ribulose bisphosphate carboxylase large chain OS=Vitis vinifera GN=rbcL PE=3 SV=2	RBL_VITVI	TRUE	TRUE	fLFcAEAIFkSQAETGEIK	1	TMT6plex (+229), Carbamidomethyl (+57), TMT6plex (+229)	3.5561	0.5556	20392	24931	60895	626470	No Values (0.0)	39815	0.951672	0.874035	19.5904	883.145	2646.41	3	0.000905031	0.341854	fr13.5981.5981.3	/TMT_phospho_20130731	fr13
Ribulose bisphosphate carboxylase large chain OS=Vitis vinifera GN=rbcL PE=3 SV=2	RBL_VITVI	TRUE	TRUE	fLFcAEAIFkSQAETGEIk	1	TMT6plex (+229), Carbamidomethyl (+57), TMT6plex (+229), TMT6plex (+229)	2.7676	0.3828	221720	369350	648900	206350	234930	494780	0.951797	0.873164	21.0533	959.534	2875.58	3	0.00312403	1.08602	fr10.6524.6524.3	/TMT_phospho_20130731	fr10
Ribulose bisphosphate carboxylase large chain OS=Vitis vinifera GN=rbcL PE=3 SV=2	RBL_VITVI	TRUE	TRUE	fLFcAEAIFkSQAETGEIk	1	TMT6plex (+229), Carbamidomethyl (+57), TMT6plex (+229), TMT6plex (+229)	5.4737	0.5363	1355700	2551500	4046700	1417200	1774900	3929200	0.951522	0.769686	23.8457	959.535	2875.58	3	0.00641903	2.23147	fr11.5780.5780.3	/TMT_phospho_20130731	fr11
Ribulose bisphosphate carboxylase large chain OS=Vitis vinifera GN=rbcL PE=3 SV=2	RBL_VITVI	TRUE	TRUE	fLFcAEAIFkSQAETGEIk	0.99	TMT6plex (+229), Carbamidomethyl (+57), TMT6plex (+229), TMT6plex (+229)	2.4616	0.3192	22232	33018	58886	21451	19754	47043	0.951986	0.849476	17.6267	959.535	2875.58	3	0.00660203	2.29509	fr11.6461.6461.3	/TMT_phospho_20130731	fr11
Ribulose bisphosphate carboxylase large chain OS=Vitis vinifera GN=rbcL PE=3 SV=2	RBL_VITVI	TRUE	TRUE	fLFcAEAIFkSQAETGEIk	1	TMT6plex (+229), Carbamidomethyl (+57), TMT6plex (+229), TMT6plex (+229)	5.6571	0.5627	1198400	2206700	3678500	1319900	1558100	3426500	0.951616	0.77897	23.6744	959.535	2875.58	3	0.00770103	2.67714	fr12.6181.6181.3	/TMT_phospho_20130731	fr12
Ribulose bisphosphate carboxylase large chain OS=Vitis vinifera GN=rbcL PE=3 SV=2	RBL_VITVI	TRUE	TRUE	fLFcAEAIFkSQAETGEIk	0.99	TMT6plex (+229), Carbamidomethyl (+57), TMT6plex (+229), TMT6plex (+229)	3.1839	0.4917	506640	938790	1509500	558230	635260	1462300	0.950249	0.839264	22.4198	1438.8	2875.59	2	0.00856903	2.97888	fr12.6202.6202.2	/TMT_phospho_20130731	fr12
Ribulose bisphosphate carboxylase large chain OS=Vitis vinifera GN=rbcL PE=3 SV=2	RBL_VITVI	TRUE	TRUE	fLFcAEAIFkSQAETGEIk	0.98	TMT6plex (+229), Carbamidomethyl (+57), TMT6plex (+229), TMT6plex (+229)	2.9998	0.1784	40961	60390	107830	41283	49452	107050	0.951821	0.876199	18.6345	576.123	2875.58	5	7.69687e-05	0.026757	fr12.6218.6218.5	/TMT_phospho_20130731	fr12
Ribulose bisphosphate carboxylase large chain OS=Vitis vinifera GN=rbcL PE=3 SV=2	RBL_VITVI	TRUE	TRUE	fLFcAEAIFkSQAETGEIk	1	TMT6plex (+229), Carbamidomethyl (+57), TMT6plex (+229), TMT6plex (+229)	5.3167	0.5485	475160	871300	1357500	497470	569400	1318200	0.950607	0.848211	22.279	959.534	2875.58	3	0.00367303	1.27687	fr12.6348.6348.3	/TMT_phospho_20130731	fr12
Ribulose bisphosphate carboxylase large chain OS=Vitis vinifera GN=rbcL PE=3 SV=2	RBL_VITVI	TRUE	TRUE	fLFcAEAIFkSQAETGEIk	1	TMT6plex (+229), Carbamidomethyl (+57), TMT6plex (+229), TMT6plex (+229)	4.8908	0.4696	472200	882750	1308500	516380	584240	1362000	0.950607	0.839264	22.2894	959.539	2875.59	3	0.018138	6.30537	fr12.6700.6700.3	/TMT_phospho_20130731	fr12
Ribulose bisphosphate carboxylase large chain OS=Vitis vinifera GN=rbcL PE=3 SV=2	RBL_VITVI	TRUE	TRUE	fLFcAEAIFkSQAETGEIk	1	TMT6plex (+229), Carbamidomethyl (+57), TMT6plex (+229), TMT6plex (+229)	6.0393	0.5413	322100	624540	954070	369900	391330	998400	0.95134	0.862343	21.8035	959.536	2875.59	3	0.00934903	3.25004	fr12.6807.6807.3	/TMT_phospho_20130731	fr12
Ribulose bisphosphate carboxylase large chain OS=Vitis vinifera GN=rbcL PE=3 SV=2	RBL_VITVI	TRUE	TRUE	fLFcAEAIFkSQAETGEIk	1	TMT6plex (+229), Carbamidomethyl (+57), TMT6plex (+229), TMT6plex (+229)	5.1254	0.506	389240	759640	1166200	416220	504410	1138000	0.950973	0.855908	22.0604	959.533	2875.58	3	0.00147603	0.513119	fr12.6938.6938.3	/TMT_phospho_20130731	fr12
Ribulose bisphosphate carboxylase large chain OS=Vitis vinifera GN=rbcL PE=3 SV=2	RBL_VITVI	TRUE	TRUE	fLFcAEAIFkSQAETGEIk	0.96	TMT6plex (+229), Carbamidomethyl (+57), TMT6plex (+229), TMT6plex (+229)	2.9778	0.3104	16120	30469	45772	17012	19015	42895	0.951959	0.846033	17.386	959.536	2875.59	3	0.010814	3.75932	fr12.7075.7075.3	/TMT_phospho_20130731	fr12
Ribulose bisphosphate carboxylase large chain OS=Vitis vinifera GN=rbcL PE=3 SV=2	RBL_VITVI	TRUE	TRUE	fLFcAEAIFkSQAETGEIk	1	TMT6plex (+229), Carbamidomethyl (+57), TMT6plex (+229), TMT6plex (+229)	5.5834	0.5307	5173900	9656700	15658000	5498500	6653100	15052000	0.946329	0.497213	25.7819	959.534	2875.58	3	0.00495503	1.72254	fr13.6116.6116.3	/TMT_phospho_20130731	fr13
Ribulose bisphosphate carboxylase large chain OS=Vitis vinifera GN=rbcL PE=3 SV=2	RBL_VITVI	TRUE	TRUE	fLFcAEAIFkSQAETGEIk	1	TMT6plex (+229), Carbamidomethyl (+57), TMT6plex (+229), TMT6plex (+229)	2.6966	0.4463	172830	349020	505560	192580	231990	494610	0.95183	0.872577	20.8925	1438.8	2875.58	2	0.00222103	0.772107	fr13.6158.6158.2	/TMT_phospho_20130731	fr13
Ribulose bisphosphate carboxylase large chain OS=Vitis vinifera GN=rbcL PE=3 SV=2	RBL_VITVI	TRUE	TRUE	fLFcAEAIFkSQAETGEIk	1	TMT6plex (+229), Carbamidomethyl (+57), TMT6plex (+229), TMT6plex (+229)	4.5705	0.5564	395280	751190	1134100	431220	496370	1127300	0.950973	0.855908	22.0478	959.535	2875.58	3	0.00696903	2.42267	fr13.6271.6271.3	/TMT_phospho_20130731	fr13
Ribulose bisphosphate carboxylase large chain OS=Vitis vinifera GN=rbcL PE=3 SV=2	RBL_VITVI	TRUE	TRUE	fLFcAEAIFkSQAETGEIk	1	TMT6plex (+229), Carbamidomethyl (+57), TMT6plex (+229), TMT6plex (+229)	5.4506	0.5398	801220	1518100	2292300	874400	1050800	2332200	0.95062	0.802966	23.0803	959.537	2875.59	3	0.011729	4.0774	fr13.6410.6410.3	/TMT_phospho_20130731	fr13
Ribulose bisphosphate carboxylase large chain OS=Vitis vinifera GN=rbcL PE=3 SV=2	RBL_VITVI	TRUE	TRUE	fLFcAEAIFkSQAETGEIk	1	TMT6plex (+229), Carbamidomethyl (+57), TMT6plex (+229), TMT6plex (+229)	5.9214	0.5845	351810	659340	1043400	397160	439220	1046100	0.95134	0.855908	21.9087	959.536	2875.59	3	0.00880003	3.05919	fr13.6566.6566.3	/TMT_phospho_20130731	fr13
Ribulose bisphosphate carboxylase large chain OS=Vitis vinifera GN=rbcL PE=3 SV=2	RBL_VITVI	TRUE	TRUE	fLFcAEAIFkSQAETGEIk	1	TMT6plex (+229), Carbamidomethyl (+57), TMT6plex (+229), TMT6plex (+229)	5.4599	0.5934	298000	572140	874040	332330	397440	891730	0.951614	0.862343	21.6825	959.534	2875.58	3	0.00477103	1.65857	fr13.6718.6718.3	/TMT_phospho_20130731	fr13
Ribulose bisphosphate carboxylase large chain OS=Vitis vinifera GN=rbcL PE=3 SV=2	RBL_VITVI	TRUE	TRUE	fLFcAEAIFkSQAETGEIk	1	TMT6plex (+229), Carbamidomethyl (+57), TMT6plex (+229), TMT6plex (+229)	5.1211	0.6277	202480	435120	642510	234890	263550	615780	0.951764	0.873164	21.1912	959.535	2875.58	3	0.00641903	2.23147	fr13.6860.6860.3	/TMT_phospho_20130731	fr13
Ribulose bisphosphate carboxylase large chain OS=Vitis vinifera GN=rbcL PE=3 SV=2	RBL_VITVI	TRUE	TRUE	fLFcAEAIFkSQAETGEIk	1	TMT6plex (+229), Carbamidomethyl (+57), TMT6plex (+229), TMT6plex (+229)	5.1019	0.5723	2283900	4054600	6489300	2566300	2820800	6503800	0.950808	0.705683	24.5591	959.536	2875.58	3	0.00843403	2.93195	fr14.6253.6253.3	/TMT_phospho_20130731	fr14
Ribulose bisphosphate carboxylase large chain OS=Vitis vinifera GN=rbcL PE=3 SV=2	RBL_VITVI	TRUE	TRUE	fLFcAEAIFkSQAETGEIk	0.98	TMT6plex (+229), Carbamidomethyl (+57), TMT6plex (+229), TMT6plex (+229)	3.2565	0.51	150390	310540	448070	160830	189640	448090	0.95183	0.875545	20.7035	1438.81	2875.6	2	0.024926	8.66508	fr14.6267.6267.2	/TMT_phospho_20130731	fr14
Ribulose bisphosphate carboxylase large chain OS=Vitis vinifera GN=rbcL PE=3 SV=2	RBL_VITVI	TRUE	TRUE	fLFcAEAIFkSQAETGEIk	1	TMT6plex (+229), Carbamidomethyl (+57), TMT6plex (+229), TMT6plex (+229)	3.3606	0.5038	21474	39991	58329	19999	22237	52631	0.951974	0.849476	17.7117	959.537	2875.59	3	0.013927	4.84149	fr14.6407.6407.3	/TMT_phospho_20130731	fr14
Ribulose bisphosphate carboxylase large chain OS=Vitis vinifera GN=rbcL PE=3 SV=2	RBL_VITVI	TRUE	TRUE	fLFcAEAIFkSQAETGEIk	1	TMT6plex (+229), Carbamidomethyl (+57), TMT6plex (+229), TMT6plex (+229)	3.9833	0.557	28157	50946	76658	27855	31287	72205	0.951935	0.86371	18.1312	959.534	2875.58	3	0.00440503	1.53134	fr14.6703.6703.3	/TMT_phospho_20130731	fr14
Ribulose bisphosphate carboxylase large chain OS=Vitis vinifera GN=rbcL PE=3 SV=2	RBL_VITVI	TRUE	TRUE	fLFcAEAIFkSQAETGEIk	1	TMT6plex (+229), Carbamidomethyl (+57), TMT6plex (+229), TMT6plex (+229)	5.2887	0.5649	154280	314480	484100	178520	201590	487250	0.95183	0.872577	20.7957	959.536	2875.58	3	0.00825003	2.86799	fr14.7379.7379.3	/TMT_phospho_20130731	fr14
Ribulose bisphosphate carboxylase large chain OS=Vitis vinifera GN=rbcL PE=3 SV=2	RBL_VITVI	TRUE	TRUE	fLFcAEAIFkSQAETGEIk	0.99	TMT6plex (+229), Carbamidomethyl (+57), TMT6plex (+229), TMT6plex (+229)	2.5935	0.3518	24995	48039	75071	28518	29491	72324	0.951935	0.86371	18.087	959.536	2875.59	3	0.00861703	2.99557	fr15.6452.6452.3	/TMT_phospho_20130731	fr15
Ribulose bisphosphate carboxylase large chain OS=Vitis vinifera GN=rbcL PE=3 SV=2	RBL_VITVI	TRUE	TRUE	fLFcAEAIFkSQAETGEIk	1	TMT6plex (+229), Carbamidomethyl (+57), TMT6plex (+229), TMT6plex (+229)	5.0508	0.577	172450	326820	515440	188460	212240	493810	0.95183	0.872577	20.8646	959.537	2875.59	3	0.013194	4.58668	fr16.6136.6136.3	/TMT_phospho_20130731	fr16
Ribulose bisphosphate carboxylase large chain OS=Vitis vinifera GN=rbcL PE=3 SV=2	RBL_VITVI	TRUE	TRUE	fLFcAEAIFkSQAETGEIk	1	TMT6plex (+229), Carbamidomethyl (+57), TMT6plex (+229), TMT6plex (+229)	5.5527	0.5038	178670	342670	522360	204990	233910	500830	0.951797	0.872577	20.9196	959.54	2875.6	3	0.020702	7.19669	fr17.5748.5748.3	/TMT_phospho_20130731	fr17
Ribulose bisphosphate carboxylase large chain OS=Vitis vinifera GN=rbcL PE=3 SV=2	RBL_VITVI	TRUE	TRUE	fLFcAEAIFkSQAETGEIk	1	TMT6plex (+229), Carbamidomethyl (+57), TMT6plex (+229), TMT6plex (+229)	4.5958	0.5545	104080	201970	299410	124340	131600	292740	0.951762	0.884984	20.1384	959.537	2875.59	3	0.013927	4.84149	fr18.5726.5726.3	/TMT_phospho_20130731	fr18
Ribulose bisphosphate carboxylase large chain OS=Vitis vinifera GN=rbcL PE=3 SV=2	RBL_VITVI	TRUE	TRUE	fLFcAEAIFkSQAETGEIk	1	TMT6plex (+229), Carbamidomethyl (+57), TMT6plex (+229), TMT6plex (+229)	4.5646	0.5503	33601	59299	92510	31924	39244	82328	0.951887	0.871368	18.3705	959.54	2875.6	3	0.020519	7.13307	fr19.5395.5395.3	/TMT_phospho_20130731	fr19
Ribulose bisphosphate carboxylase large chain OS=Vitis vinifera GN=rbcL PE=3 SV=2	RBL_VITVI	TRUE	TRUE	fLFcAEAIFkSQAETGEIk	1	TMT6plex (+229), Carbamidomethyl (+57), TMT6plex (+229), TMT6plex (+229)	4.9065	0.5388	12721	24543	38679	16108	16039	35915	0.951894	0.843143	17.1358	959.535	2875.58	3	0.00587003	2.04062	fr20.5385.5385.3	/TMT_phospho_20130731	fr20
Ribulose bisphosphate carboxylase large chain OS=Vitis vinifera GN=rbcL PE=3 SV=2	RBL_VITVI	TRUE	TRUE	fLFcAEAIFkSQAETGEIk	1	TMT6plex (+229), Carbamidomethyl (+57), TMT6plex (+229), TMT6plex (+229)	5.6849	0.5632	246390	462680	715070	272600	292270	663400	0.951733	0.872522	21.3389	959.536	2875.59	3	0.010631	3.6957	fr21.5376.5376.3	/TMT_phospho_20130731	fr21
Ribulose bisphosphate carboxylase large chain OS=Vitis vinifera GN=rbcL PE=3 SV=2	RBL_VITVI	TRUE	TRUE	fLFcAEAIFkSQAETGEIk	1	TMT6plex (+229), Carbamidomethyl (+57), TMT6plex (+229), TMT6plex (+229)	5.4301	0.5609	148650	293120	433500	165940	190470	453680	0.951821	0.875545	20.6846	959.536	2875.59	3	0.010448	3.63208	fr21.5755.5755.3	/TMT_phospho_20130731	fr21
Ribulose bisphosphate carboxylase large chain OS=Vitis vinifera GN=rbcL PE=3 SV=2	RBL_VITVI	TRUE	TRUE	fLFcAEAIFkSQAETGEIk	1	TMT6plex (+229), Carbamidomethyl (+57), TMT6plex (+229), TMT6plex (+229)	5.1786	0.5913	84284	158180	234140	86962	102930	232640	0.951694	0.878333	19.7782	959.538	2875.59	3	0.016307	5.66886	fr22.5245.5245.3	/TMT_phospho_20130731	fr22
Ribulose bisphosphate carboxylase large chain OS=Vitis vinifera GN=rbcL PE=3 SV=2	RBL_VITVI	TRUE	TRUE	fLFcAEAIFkSQAETGEIk	1	TMT6plex (+229), Carbamidomethyl (+57), TMT6plex (+229), TMT6plex (+229)	5.0023	0.5462	40070	75961	113700	41644	50563	119090	0.951786	0.86919	18.7505	959.538	2875.59	3	0.014842	5.15958	fr23.5069.5069.3	/TMT_phospho_20130731	fr23
Ribulose bisphosphate carboxylase large chain OS=Vitis vinifera GN=rbcL PE=3 SV=2	RBL_VITVI	TRUE	TRUE	gGLDFTKDDENVNSQPFMR	1	TMT6plex (+229)	3.2156	0.4168	219720	27740	49021	79210	23534	48992	0.951786	0.86919	18.7739	800.388	2398.14	3	0.000172219	0.0717832	fr15.3718.3718.3	/TMT_phospho_20130731	fr15
Ribulose bisphosphate carboxylase large chain OS=Vitis vinifera GN=rbcL PE=3 SV=2	RBL_VITVI	TRUE	TRUE	gGLDFTkDDENVNSQPFMR	1	TMT6plex (+229), TMT6plex (+229)	5.3101	0.4406	819150	1546200	3066700	1241100	242360	4070000	0.951276	0.787886	23.3891	876.777	2627.31	3	0.00464898	1.76881	fr14.3819.3819.3	/TMT_phospho_20130731	fr14
Ribulose bisphosphate carboxylase large chain OS=Vitis vinifera GN=rbcL PE=3 SV=2	RBL_VITVI	TRUE	TRUE	gGLDFTkDDENVNSQPFMR	1	TMT6plex (+229), TMT6plex (+229)	3.0723	0.2494	58077	76650	140620	63061	26394	207340	0.951723	0.866425	19.126	657.835	2627.31	4	0.00451398	1.71744	fr14.3826.3826.4	/TMT_phospho_20130731	fr14
Ribulose bisphosphate carboxylase large chain OS=Vitis vinifera GN=rbcL PE=3 SV=2	RBL_VITVI	TRUE	TRUE	gGLDFTkDDENVNSQPFMR	1	TMT6plex (+229), TMT6plex (+229)	4.7951	0.4676	951220	1597200	3265400	1355300	265210	4481000	0.951276	0.787886	23.5063	876.777	2627.31	3	0.00281798	1.07216	fr15.3970.3970.3	/TMT_phospho_20130731	fr15
Ribulose bisphosphate carboxylase large chain OS=Vitis vinifera GN=rbcL PE=3 SV=2	RBL_VITVI	TRUE	TRUE	gGLDFTkDDENVNSQPFMR	1	TMT6plex (+229), TMT6plex (+229)	3.8612	0.5306	27831	48897	99187	40903	8315	135320	0.951887	0.876199	18.4594	1314.66	2627.31	2	0.00270998	1.03107	fr15.3977.3977.2	/TMT_phospho_20130731	fr15
Ribulose bisphosphate carboxylase large chain OS=Vitis vinifera GN=rbcL PE=3 SV=2	RBL_VITVI	TRUE	TRUE	gGLDFTkDDENVNSQPFMR	1	TMT6plex (+229), TMT6plex (+229)	5.0103	0.4696	68553	113230	232310	88794	32125	259460	0.951672	0.874035	19.5996	876.778	2627.31	3	0.00501598	1.90844	fr16.3923.3923.3	/TMT_phospho_20130731	fr16
Ribulose bisphosphate carboxylase large chain OS=Vitis vinifera GN=rbcL PE=3 SV=2	RBL_VITVI	TRUE	TRUE	gGLDFTkDDENVNSQPFMR	1	TMT6plex (+229), TMT6plex (+229)	4.6025	0.4568	83354	147970	289440	116830	31067	361320	0.951728	0.884984	19.9742	876.777	2627.31	3	0.00318498	1.2118	fr17.3649.3649.3	/TMT_phospho_20130731	fr17
Ribulose bisphosphate carboxylase large chain OS=Vitis vinifera GN=rbcL PE=3 SV=2	RBL_VITVI	TRUE	TRUE	gGLDFTkDDENVNSQPFMR	1	TMT6plex (+229), TMT6plex (+229)	4.3149	0.4646	41721	60478	115910	44125	18381	130690	0.951821	0.876199	18.6499	876.775	2627.3	3	0.00285802	1.0874	fr18.3715.3715.3	/TMT_phospho_20130731	fr18
Ribulose bisphosphate carboxylase large chain OS=Vitis vinifera GN=rbcL PE=3 SV=2	RBL_VITVI	TRUE	TRUE	gGLDFTkDDENVNSQPFMR	1	TMT6plex (+229), TMT6plex (+229)	3.9029	0.4728	18390	29498	57441	22413	9375	64933	0.951986	0.849476	17.6244	876.775	2627.3	3	0.00194202	0.738883	fr19.3451.3451.3	/TMT_phospho_20130731	fr19
Ribulose bisphosphate carboxylase large chain OS=Vitis vinifera GN=rbcL PE=3 SV=2	RBL_VITVI	TRUE	TRUE	gGLDFTkDDENVNSQPFMR	1	TMT6plex (+229), TMT6plex (+229)	4.3362	0.5013	12236	15533	29907	9977	5562	32995	0.951672	0.851858	16.6966	876.779	2627.31	3	0.00812798	3.09246	fr21.3399.3399.3	/TMT_phospho_20130731	fr21
Ribulose bisphosphate carboxylase large chain OS=Vitis vinifera GN=rbcL PE=3 SV=2	RBL_VITVI	TRUE	TRUE	gHYLNATAGTcEEMIk	1	TMT6plex (+229), Carbamidomethyl (+57), TMT6plex (+229)	5.415	0.5013	25708	38834	92924	40163	23199	74653	0.951935	0.86371	18.1727	751.718	2252.13	3	0.000843875	0.374533	fr14.2858.2858.3	/TMT_phospho_20130731	fr14
Ribulose bisphosphate carboxylase large chain OS=Vitis vinifera GN=rbcL PE=3 SV=2	RBL_VITVI	TRUE	TRUE	gHYLNATAGTcEEMIk	0.99	TMT6plex (+229), Carbamidomethyl (+57), TMT6plex (+229)	2.7076	0.264	15960	17010	40228	13146	6391	35768	0.951795	0.843143	16.9714	564.041	2252.13	4	0.00109613	0.486487	fr14.2865.2865.4	/TMT_phospho_20130731	fr14
Ribulose bisphosphate carboxylase large chain OS=Vitis vinifera GN=rbcL PE=3 SV=2	RBL_VITVI	TRUE	TRUE	gHYLNATAGTcEEMIk	1	TMT6plex (+229), Carbamidomethyl (+57), TMT6plex (+229)	3.1615	0.4819	55273	85668	202970	92339	50585	163580	0.951675	0.867068	19.311	1127.08	2252.14	2	0.00393013	1.74428	fr14.2874.2874.2	/TMT_phospho_20130731	fr14
Ribulose bisphosphate carboxylase large chain OS=Vitis vinifera GN=rbcL PE=3 SV=2	RBL_VITVI	TRUE	TRUE	gHYLNATAGTcEEMIk	1	TMT6plex (+229), Carbamidomethyl (+57), TMT6plex (+229)	5.4856	0.516	117320	170270	448680	198140	113430	343610	0.951792	0.880052	20.4082	751.719	2252.13	3	0.000987125	0.43811	fr15.3032.3032.3	/TMT_phospho_20130731	fr15
Ribulose bisphosphate carboxylase large chain OS=Vitis vinifera GN=rbcL PE=3 SV=2	RBL_VITVI	TRUE	TRUE	gHYLNATAGTcEEMIk	1	TMT6plex (+229), Carbamidomethyl (+57), TMT6plex (+229)	3.035	0.5194	70480	104380	252600	117090	66289	206300	0.951672	0.874035	19.6402	1127.08	2252.14	2	0.00417413	1.85258	fr15.3059.3059.2	/TMT_phospho_20130731	fr15
Ribulose bisphosphate carboxylase large chain OS=Vitis vinifera GN=rbcL PE=3 SV=2	RBL_VITVI	TRUE	TRUE	gHYLNATAGTcEEMIk	1	TMT6plex (+229), Carbamidomethyl (+57), TMT6plex (+229)	3.5329	0.3851	13173	16461	33581	14566	8673	27731	0.951672	0.845909	16.801	751.721	2252.14	3	0.00867813	3.85155	fr15.3190.3190.3	/TMT_phospho_20130731	fr15
Ribulose bisphosphate carboxylase large chain OS=Vitis vinifera GN=rbcL PE=3 SV=2	RBL_VITVI	TRUE	TRUE	gHYLNATAGTcEEMIk	1	TMT6plex (+229), Carbamidomethyl (+57), TMT6plex (+229)	2.8464	0.3878	3210	3685	8309	2948	1789	5839	0.94875	0.90381	14.654	751.719	2252.13	3	0.000438125	0.194451	fr15.7403.7403.3	/TMT_phospho_20130731	fr15
Ribulose bisphosphate carboxylase large chain OS=Vitis vinifera GN=rbcL PE=3 SV=2	RBL_VITVI	TRUE	TRUE	gHYLNATAGTcEEMIk	1	TMT6plex (+229), Carbamidomethyl (+57), TMT6plex (+229)	5.5935	0.5858	45555	64618	143830	58941	47906	100040	0.951786	0.86919	18.8141	751.719	2252.14	3	0.00263513	1.16953	fr16.3002.3002.3	/TMT_phospho_20130731	fr16
Ribulose bisphosphate carboxylase large chain OS=Vitis vinifera GN=rbcL PE=3 SV=2	RBL_VITVI	TRUE	TRUE	gHYLNATAGTcEEMIk	1	TMT6plex (+229), Carbamidomethyl (+57), TMT6plex (+229)	4.8608	0.5464	36389	51505	121120	48814	36241	84834	0.951821	0.876199	18.5315	751.719	2252.14	3	0.00300113	1.33197	fr17.2818.2818.3	/TMT_phospho_20130731	fr17
Ribulose bisphosphate carboxylase large chain OS=Vitis vinifera GN=rbcL PE=3 SV=2	RBL_VITVI	TRUE	TRUE	gHYLNATAGTcEEMIk	1	TMT6plex (+229), Carbamidomethyl (+57), TMT6plex (+229)	4.8506	0.5994	16877	25111	57639	24844	18253	44455	0.951986	0.846033	17.5141	751.719	2252.13	3	0.00135313	0.60055	fr18.2888.2888.3	/TMT_phospho_20130731	fr18
Ribulose bisphosphate carboxylase large chain OS=Vitis vinifera GN=rbcL PE=3 SV=2	RBL_VITVI	TRUE	TRUE	gHYLNATAGTcEEMIk	1	TMT6plex (+229), Carbamidomethyl (+57), TMT6plex (+229)	3.7549	0.5439	14484	18689	37417	13042	14986	26199	0.951795	0.845909	16.9295	751.72	2252.14	3	0.00519913	2.3075	fr19.2654.2654.3	/TMT_phospho_20130731	fr19
Ribulose bisphosphate carboxylase large chain OS=Vitis vinifera GN=rbcL PE=3 SV=2	RBL_VITVI	TRUE	TRUE	gHYLNATAGTcEEMIk	1	TMT6plex (+229), Carbamidomethyl (+57), TMT6plex (+229)	3.3094	0.4592	6115	7907	12995	7463	6426	7757	0.950372	0.861617	15.5705	751.72	2252.14	3	0.00355113	1.57608	fr25.2802.2802.3	/TMT_phospho_20130731	fr25
Ribulose bisphosphate carboxylase large chain OS=Vitis vinifera GN=rbcL PE=3 SV=2	RBL_VITVI	TRUE	TRUE	gHYLNATAGTcEEmIk	1	TMT6plex (+229), Carbamidomethyl (+57), Oxidation (+16), TMT6plex (+229)	4.9616	0.4639	12629	17938	41878	17920	11254	35610	0.951894	0.843143	17.0662	757.05	2268.13	3	0.000498938	0.21988	fr14.2428.2428.3	/TMT_phospho_20130731	fr14
Ribulose bisphosphate carboxylase large chain OS=Vitis vinifera GN=rbcL PE=3 SV=2	RBL_VITVI	TRUE	TRUE	gHYLNATAGTcEEmIk	1	TMT6plex (+229), Carbamidomethyl (+57), Oxidation (+16), TMT6plex (+229)	4.6442	0.4659	45788	57744	146190	58375	38349	119520	0.951786	0.86919	18.8299	757.05	2268.13	3	0.000783062	0.345093	fr15.2591.2591.3	/TMT_phospho_20130731	fr15
Ribulose bisphosphate carboxylase large chain OS=Vitis vinifera GN=rbcL PE=3 SV=2	RBL_VITVI	TRUE	TRUE	gHYLNATAGTcEEmIk	1	TMT6plex (+229), Carbamidomethyl (+57), Oxidation (+16), TMT6plex (+229)	4.1278	0.502	29516	35744	47417	20025	27401	36488	0.951986	0.846033	17.5848	757.052	2268.13	3	0.00434394	1.91435	fr16.2531.2531.3	/TMT_phospho_20130731	fr16
Ribulose bisphosphate carboxylase large chain OS=Vitis vinifera GN=rbcL PE=3 SV=2	RBL_VITVI	TRUE	TRUE	gHYLNATAGTcEEmIk	1	TMT6plex (+229), Carbamidomethyl (+57), Oxidation (+16), TMT6plex (+229)	3.3123	0.2974	17402	20958	32876	12630	15340	25443	0.951795	0.845909	16.9275	757.051	2268.13	3	0.00306294	1.34982	fr17.2368.2368.3	/TMT_phospho_20130731	fr17
Ribulose bisphosphate carboxylase large chain OS=Vitis vinifera GN=rbcL PE=3 SV=2	RBL_VITVI	TRUE	TRUE	gHYLNATAGTcEEmIKR	0.99	TMT6plex (+229), Carbamidomethyl (+57), Oxidation (+16)	2.6211	0.2888	8232	10190	17653	12793	6930	11431	0.951165	0.861367	16.0368	549.774	2195.07	4	0.00109566	0.498916	fr17.1799.1799.4	/TMT_phospho_20130731	fr17
Ribulose bisphosphate carboxylase large chain OS=Vitis vinifera GN=rbcL PE=3 SV=2	RBL_VITVI	TRUE	TRUE	gHYLNATAGTcEEMIkR	1	TMT6plex (+229), Carbamidomethyl (+57), TMT6plex (+229)	4.5196	0.4187	18133	30533	63984	31813	18069	65412	0.951974	0.849476	17.7983	603.066	2408.24	4	0.00109591	0.454876	fr14.2588.2588.4	/TMT_phospho_20130731	fr14
Ribulose bisphosphate carboxylase large chain OS=Vitis vinifera GN=rbcL PE=3 SV=2	RBL_VITVI	TRUE	TRUE	gHYLNATAGTcEEMIkR	1	TMT6plex (+229), Carbamidomethyl (+57), TMT6plex (+229)	4.6915	0.429	76116	130130	322620	133950	69903	268800	0.951728	0.878333	19.9338	603.066	2408.24	4	0.00109591	0.454876	fr15.2744.2744.4	/TMT_phospho_20130731	fr15
Ribulose bisphosphate carboxylase large chain OS=Vitis vinifera GN=rbcL PE=3 SV=2	RBL_VITVI	TRUE	TRUE	gHYLNATAGTcEEMIkR	1	TMT6plex (+229), Carbamidomethyl (+57), TMT6plex (+229)	6.4848	0.5183	82929	138880	341930	160880	87910	314570	0.951762	0.884984	20.1042	803.753	2408.24	3	0.00226891	0.94175	fr15.2751.2751.3	/TMT_phospho_20130731	fr15
Ribulose bisphosphate carboxylase large chain OS=Vitis vinifera GN=rbcL PE=3 SV=2	RBL_VITVI	TRUE	TRUE	gHYLNATAGTcEEMIkR	1	TMT6plex (+229), Carbamidomethyl (+57), TMT6plex (+229)	3.6772	0.5934	27615	45979	114310	49724	30069	98063	0.951821	0.876199	18.4805	1205.13	2408.24	2	0.00124491	0.516721	fr15.2759.2759.2	/TMT_phospho_20130731	fr15
Ribulose bisphosphate carboxylase large chain OS=Vitis vinifera GN=rbcL PE=3 SV=2	RBL_VITVI	TRUE	TRUE	gHYLNATAGTcEEMIkR	1	TMT6plex (+229), Carbamidomethyl (+57), TMT6plex (+229)	3.6543	0.3146	21056	32719	62991	25155	17689	53228	0.951974	0.849476	17.6994	603.067	2408.24	4	0.00451391	1.87358	fr15.2867.2867.4	/TMT_phospho_20130731	fr15
Ribulose bisphosphate carboxylase large chain OS=Vitis vinifera GN=rbcL PE=3 SV=2	RBL_VITVI	TRUE	TRUE	gHYLNATAGTcEEMIkR	1	TMT6plex (+229), Carbamidomethyl (+57), TMT6plex (+229)	3.9978	0.4046	4334	6074	16757	6967	4004	13217	0.95077	0.861617	15.6482	603.066	2408.24	4	0.00109591	0.454876	fr15.7387.7387.4	/TMT_phospho_20130731	fr15
Ribulose bisphosphate carboxylase large chain OS=Vitis vinifera GN=rbcL PE=3 SV=2	RBL_VITVI	TRUE	TRUE	gHYLNATAGTcEEMIkR	1	TMT6plex (+229), Carbamidomethyl (+57), TMT6plex (+229)	4.7094	0.4491	16431	24386	57477	24619	15754	48351	0.951986	0.846033	17.5128	803.754	2408.24	3	0.00629691	2.61364	fr16.2204.2204.3	/TMT_phospho_20130731	fr16
Ribulose bisphosphate carboxylase large chain OS=Vitis vinifera GN=rbcL PE=3 SV=2	RBL_VITVI	TRUE	TRUE	gHYLNATAGTcEEMIkR	0.99	TMT6plex (+229), Carbamidomethyl (+57), TMT6plex (+229)	2.9376	0.3254	25852	33193	49867	27543	26841	42538	0.951986	0.849476	17.6511	603.067	2408.24	4	0.00304891	1.2655	fr17.2508.2508.4	/TMT_phospho_20130731	fr17
Ribulose bisphosphate carboxylase large chain OS=Vitis vinifera GN=rbcL PE=3 SV=2	RBL_VITVI	TRUE	TRUE	gHYLNATAGTcEEMIkR	1	TMT6plex (+229), Carbamidomethyl (+57), TMT6plex (+229)	6.6555	0.5577	29016	45888	106580	54160	30421	102310	0.951821	0.876199	18.4908	803.754	2408.24	3	0.00648091	2.69001	fr17.2529.2529.3	/TMT_phospho_20130731	fr17
Ribulose bisphosphate carboxylase large chain OS=Vitis vinifera GN=rbcL PE=3 SV=2	RBL_VITVI	TRUE	TRUE	gHYLNATAGTcEEMIkR	1	TMT6plex (+229), Carbamidomethyl (+57), TMT6plex (+229)	3.6488	0.3938	17838	24657	53393	21449	19018	45859	0.951986	0.846033	17.4753	603.067	2408.24	4	0.00475791	1.97485	fr18.2627.2627.4	/TMT_phospho_20130731	fr18
Ribulose bisphosphate carboxylase large chain OS=Vitis vinifera GN=rbcL PE=3 SV=2	RBL_VITVI	TRUE	TRUE	gHYLNATAGTcEEMIkR	1	TMT6plex (+229), Carbamidomethyl (+57), TMT6plex (+229)	6.3497	0.5209	21614	31455	71354	32479	21764	61374	0.951963	0.855625	17.8729	803.753	2408.24	3	0.00336791	1.39791	fr18.2636.2636.3	/TMT_phospho_20130731	fr18
Ribulose bisphosphate carboxylase large chain OS=Vitis vinifera GN=rbcL PE=3 SV=2	RBL_VITVI	TRUE	TRUE	gHYLNATAGTcEEMIkR	1	TMT6plex (+229), Carbamidomethyl (+57), TMT6plex (+229)	4.222	0.4177	34457	60474	122240	54192	38912	100740	0.951821	0.876199	18.6488	603.066	2408.24	4	0.00158391	0.657429	fr19.2399.2399.4	/TMT_phospho_20130731	fr19
Ribulose bisphosphate carboxylase large chain OS=Vitis vinifera GN=rbcL PE=3 SV=2	RBL_VITVI	TRUE	TRUE	gHYLNATAGTcEEMIkR	1	TMT6plex (+229), Carbamidomethyl (+57), TMT6plex (+229)	3.4138	0.4448	15142	18746	36668	14599	12870	27816	0.951795	0.845909	16.9412	803.755	2408.24	3	0.00702991	2.91788	fr19.2415.2415.3	/TMT_phospho_20130731	fr19
Ribulose bisphosphate carboxylase large chain OS=Vitis vinifera GN=rbcL PE=3 SV=2	RBL_VITVI	TRUE	TRUE	gHYLNATAGTcEEMIkR	0.99	TMT6plex (+229), Carbamidomethyl (+57), TMT6plex (+229)	2.9118	0.2814	8996	11230	28945	9967	9277	22334	0.951549	0.858331	16.4696	603.068	2408.24	4	0.00915291	3.79907	fr20.2482.2482.4	/TMT_phospho_20130731	fr20
Ribulose bisphosphate carboxylase large chain OS=Vitis vinifera GN=rbcL PE=3 SV=2	RBL_VITVI	TRUE	TRUE	gHYLNATAGTcEEMIkR	1	TMT6plex (+229), Carbamidomethyl (+57), TMT6plex (+229)	3.0848	0.3387	12502	19793	38920	18437	12732	38396	0.951894	0.843143	17.1031	603.068	2408.24	4	0.00768791	3.191	fr21.2358.2358.4	/TMT_phospho_20130731	fr21
Ribulose bisphosphate carboxylase large chain OS=Vitis vinifera GN=rbcL PE=3 SV=2	RBL_VITVI	TRUE	TRUE	gHYLNATAGTcEEMIkR	1	TMT6plex (+229), Carbamidomethyl (+57), TMT6plex (+229)	3.5114	0.394	13591	21812	38353	20311	18220	31093	0.951894	0.843143	17.1295	603.067	2408.24	4	0.00597891	2.48165	fr22.2404.2404.4	/TMT_phospho_20130731	fr22
Ribulose bisphosphate carboxylase large chain OS=Vitis vinifera GN=rbcL PE=3 SV=2	RBL_VITVI	TRUE	TRUE	gHYLNATAGTcEEMIkR	1	TMT6plex (+229), Carbamidomethyl (+57), TMT6plex (+229)	2.8206	0.3447	7070	8476	15046	8029	9290	14689	0.951165	0.861367	15.9339	603.069	2408.25	4	0.0111059	4.60969	fr23.2305.2305.4	/TMT_phospho_20130731	fr23
Ribulose bisphosphate carboxylase large chain OS=Vitis vinifera GN=rbcL PE=3 SV=2	RBL_VITVI	TRUE	TRUE	gHYLNATAGTcEEMIkR	0.98	TMT6plex (+229), Carbamidomethyl (+57), TMT6plex (+229)	2.7303	0.2682	4575	5877	9938	3589	4563	7477	0.949595	0.867741	15.1365	603.067	2408.24	4	0.00426991	1.7723	fr25.2603.2603.4	/TMT_phospho_20130731	fr25
Ribulose bisphosphate carboxylase large chain OS=Vitis vinifera GN=rbcL PE=3 SV=2	RBL_VITVI	TRUE	TRUE	gHYLNATAGTcEEmIkR	1	TMT6plex (+229), Carbamidomethyl (+57), Oxidation (+16), TMT6plex (+229)	3.5649	0.3369	81467	126670	296560	137570	82802	291120	0.951728	0.884984	19.9547	809.085	2424.23	3	0.00269672	1.11194	fr15.2357.2357.3	/TMT_phospho_20130731	fr15
Ribulose bisphosphate carboxylase large chain OS=Vitis vinifera GN=rbcL PE=3 SV=2	RBL_VITVI	TRUE	TRUE	gHYLNATAGTcEEmIkR	1	TMT6plex (+229), Carbamidomethyl (+57), Oxidation (+16), TMT6plex (+229)	3.6349	0.3278	34527	55417	119960	49318	34523	110870	0.951821	0.876199	18.6262	809.085	2424.23	3	0.00324572	1.33831	fr16.2285.2285.3	/TMT_phospho_20130731	fr16
Ribulose bisphosphate carboxylase large chain OS=Vitis vinifera GN=rbcL PE=3 SV=2	RBL_VITVI	TRUE	TRUE	iPPAYSkTFQGPPHGIQVER	1	TMT6plex (+229), TMT6plex (+229)	5.2621	0.5573	20541	35793	59284	23881	6733	61262	0.951986	0.849476	17.6627	670.88	2679.49	4	0.000363531	0.135621	fr15.3573.3573.4	/TMT_phospho_20130731	fr15
Ribulose bisphosphate carboxylase large chain OS=Vitis vinifera GN=rbcL PE=3 SV=2	RBL_VITVI	TRUE	TRUE	lEGEREITLGFVDLLR	1	TMT6plex (+229)	3.6524	0.4726	275410	484460	729760	228570	125790	325690	0.951797	0.873164	21.0491	697.069	2088.19	3	0.00709125	3.39425	fr10.6134.6134.3	/TMT_phospho_20130731	fr10
Ribulose bisphosphate carboxylase large chain OS=Vitis vinifera GN=rbcL PE=3 SV=2	RBL_VITVI	TRUE	TRUE	lEGEREITLGFVDLLR	1	TMT6plex (+229)	3.6416	0.4648	221680	386330	618260	194950	99235	272000	0.95183	0.875545	20.7735	697.068	2088.18	3	0.00233025	1.11539	fr11.5431.5431.3	/TMT_phospho_20130731	fr11
Ribulose bisphosphate carboxylase large chain OS=Vitis vinifera GN=rbcL PE=3 SV=2	RBL_VITVI	TRUE	TRUE	lEGEREITLGFVDLLR	1	TMT6plex (+229)	3.424	0.4125	331880	629170	901200	280370	128470	522700	0.951733	0.872522	21.4138	697.067	2088.18	3	5.075e-05	0.0242918	fr12.5943.5943.3	/TMT_phospho_20130731	fr12
Ribulose bisphosphate carboxylase large chain OS=Vitis vinifera GN=rbcL PE=3 SV=2	RBL_VITVI	TRUE	TRUE	lEGEREITLGFVDLLR	1	TMT6plex (+229)	3.4125	0.4638	187540	381300	592960	168580	86167	261560	0.951821	0.875545	20.6784	1045.1	2088.18	2	0.00563925	2.69925	fr12.5959.5959.2	/TMT_phospho_20130731	fr12
Ribulose bisphosphate carboxylase large chain OS=Vitis vinifera GN=rbcL PE=3 SV=2	RBL_VITVI	TRUE	TRUE	lEGEREITLGFVDLLR	1	TMT6plex (+229)	3.746	0.4637	207260	398860	617660	165960	87217	263760	0.95183	0.875545	20.7312	697.068	2088.18	3	0.00379525	1.81661	fr13.5820.5820.3	/TMT_phospho_20130731	fr13
Ribulose bisphosphate carboxylase large chain OS=Vitis vinifera GN=rbcL PE=3 SV=2	RBL_VITVI	TRUE	TRUE	lEGEREITLGFVDLLR	1	TMT6plex (+229)	3.891	0.4347	38615	70757	111690	28711	15314	50540	0.951935	0.871368	18.2679	697.069	2088.19	3	0.00800625	3.83222	fr21.5103.5103.3	/TMT_phospho_20130731	fr21
Ribulose bisphosphate carboxylase large chain OS=Vitis vinifera GN=rbcL PE=3 SV=2	RBL_VITVI	TRUE	TRUE	lEGEREITLGFVDLLR	0.99	TMT6plex (+229)	3.5386	0.4687	12667	22460	36354	10712	5779	16723	0.951672	0.851858	16.6758	697.061	2088.16	3	0.0161637	7.73693	fr22.5010.5010.3	/TMT_phospho_20130731	fr22
Ribulose bisphosphate carboxylase large chain OS=Vitis vinifera GN=rbcL PE=3 SV=2	RBL_VITVI	TRUE	TRUE	lEGEREITLGFVDLLRDDFVEk	1	TMT6plex (+229), TMT6plex (+229)	3.1688	0.2947	100540	225190	323200	97368	84482	235530	0.951728	0.884984	20.0242	763.676	3050.68	4	0.00695531	2.27917	fr13.6731.6731.4	/TMT_phospho_20130731	fr13
Ribulose bisphosphate carboxylase large chain OS=Vitis vinifera GN=rbcL PE=3 SV=2	RBL_VITVI	TRUE	TRUE	lEGEREITLGFVDLLRDDFVEk	1	TMT6plex (+229), TMT6plex (+229)	3.6619	0.3163	325900	691320	1043700	326020	240560	700570	0.951614	0.862343	21.6663	1017.9	3050.68	3	0.00556531	1.82369	fr13.6748.6748.3	/TMT_phospho_20130731	fr13
Ribulose bisphosphate carboxylase large chain OS=Vitis vinifera GN=rbcL PE=3 SV=2	RBL_VITVI	TRUE	TRUE	lEGEREITLGFVDLLRDDFVEk	0.99	TMT6plex (+229), TMT6plex (+229)	3.4432	0.3073	82093	186250	253610	92318	65012	190160	0.951694	0.878333	19.7297	763.677	3050.68	4	0.0111063	3.6394	fr13.6875.6875.4	/TMT_phospho_20130731	fr13
Ribulose bisphosphate carboxylase large chain OS=Vitis vinifera GN=rbcL PE=3 SV=2	RBL_VITVI	TRUE	TRUE	lEGEREITLGFVDLLRDDFVEk	1	TMT6plex (+229), TMT6plex (+229)	3.2207	0.3232	134250	293620	410790	138220	97902	279760	0.951792	0.880052	20.3694	763.675	3050.67	4	0.00304931	0.999224	fr14.6899.6899.4	/TMT_phospho_20130731	fr14
Ribulose bisphosphate carboxylase large chain OS=Vitis vinifera GN=rbcL PE=3 SV=2	RBL_VITVI	TRUE	TRUE	lEGEREITLGFVDLLRDDFVEk	0.99	TMT6plex (+229), TMT6plex (+229)	3.51	0.2263	219850	491470	715210	239860	172110	490300	0.951764	0.873164	21.1512	1017.9	3050.67	3	0.00464931	1.52352	fr14.6920.6920.3	/TMT_phospho_20130731	fr14
Ribulose bisphosphate carboxylase large chain OS=Vitis vinifera GN=rbcL PE=3 SV=2	RBL_VITVI	TRUE	TRUE	lEGEREITLGFVDLLRDDFVEk	0.98	TMT6plex (+229), TMT6plex (+229)	2.5739	0.2834	14337	33354	46532	12950	12886	27362	0.951894	0.843143	17.1696	611.143	3050.68	5	0.0107263	3.51488	fr14.6940.6940.5	/TMT_phospho_20130731	fr14
Ribulose bisphosphate carboxylase large chain OS=Vitis vinifera GN=rbcL PE=3 SV=2	RBL_VITVI	TRUE	TRUE	lEGEREITLGFVDLLRDDFVEk	1	TMT6plex (+229), TMT6plex (+229)	3.4301	0.294	45146	111520	148940	51908	34159	98124	0.951757	0.867363	18.9018	763.676	3050.67	4	0.00402531	1.31905	fr15.7055.7055.4	/TMT_phospho_20130731	fr15
Ribulose bisphosphate carboxylase large chain OS=Vitis vinifera GN=rbcL PE=3 SV=2	RBL_VITVI	TRUE	TRUE	lGLSAkNYGR	0.97	TMT6plex (+229), TMT6plex (+229)	2.5075	0.2993	104170	164210	284500	85638	18916	226820	0.951694	0.878333	19.7541	512.979	1535.92	3	0.00310227	2.01849	fr14.2450.2450.3	/TMT_phospho_20130731	fr14
Ribulose bisphosphate carboxylase large chain OS=Vitis vinifera GN=rbcL PE=3 SV=2	RBL_VITVI	TRUE	TRUE	LSGGDHIHAGTVVGk	0.99	TMT6plex (+229)	2.3162	0.3941	7896	8304	17483	84306	4096	26761	0.951894	0.844067	17.1835	559.649	1675.92	3	0.00330654	1.97178	fr16.1788.1788.3	/TMT_phospho_20130731	fr16
Ribulose bisphosphate carboxylase large chain OS=Vitis vinifera GN=rbcL PE=3 SV=2	RBL_VITVI	TRUE	TRUE	lSGGDHIHAGTVVGk	0.98	TMT6plex (+229), TMT6plex (+229)	2.8702	0.2324	19806	23948	60173	72586	No Values (0.0)	127120	0.951935	0.86371	18.2286	477.279	1905.09	4	0.00195067	1.02339	fr14.2222.2222.4	/TMT_phospho_20130731	fr14
Ribulose bisphosphate carboxylase large chain OS=Vitis vinifera GN=rbcL PE=3 SV=2	RBL_VITVI	TRUE	TRUE	lSGGDHIHAGTVVGk	1	TMT6plex (+229), TMT6plex (+229)	2.8584	0.3408	80300	94498	243720	335930	No Values (0.0)	527120	0.951792	0.886037	20.3078	477.278	1905.08	4	0.00195533	1.02583	fr15.2364.2364.4	/TMT_phospho_20130731	fr15
Ribulose bisphosphate carboxylase large chain OS=Vitis vinifera GN=rbcL PE=3 SV=2	RBL_VITVI	TRUE	TRUE	lSGGDHIHAGTVVGk	1	TMT6plex (+229), TMT6plex (+229)	2.9609	0.3614	18642	22067	55281	69015	No Values (0.0)	111350	0.951935	0.86371	18.1	636.035	1905.08	3	0.000315672	0.165612	fr15.2392.2392.3	/TMT_phospho_20130731	fr15
Ribulose bisphosphate carboxylase large chain OS=Vitis vinifera GN=rbcL PE=3 SV=2	RBL_VITVI	TRUE	TRUE	lSGGDHIHAGTVVGk	1	TMT6plex (+229), TMT6plex (+229)	2.7726	0.321	3745	5204	12878	18278	No Values (0.0)	25961	0.951165	0.861367	16.0331	477.278	1905.08	4	0.000979328	0.513789	fr15.7393.7393.4	/TMT_phospho_20130731	fr15
Ribulose bisphosphate carboxylase large chain OS=Vitis vinifera GN=rbcL PE=3 SV=2	RBL_VITVI	TRUE	TRUE	lSGGDHIHAGTVVGk	1	TMT6plex (+229), TMT6plex (+229)	2.2462	0.369	4684	7519	13206	27997	3527	22473	0.951429	0.861491	16.277	477.279	1905.09	4	0.00402567	2.112	fr16.1816.1816.4	/TMT_phospho_20130731	fr16
Ribulose bisphosphate carboxylase large chain OS=Vitis vinifera GN=rbcL PE=3 SV=2	RBL_VITVI	TRUE	TRUE	lSGGDHIHAGTVVGk	1	TMT6plex (+229), TMT6plex (+229)	2.5096	0.3568	20291	28838	53085	63902	9420	102500	0.951935	0.86371	18.0849	477.278	1905.08	4	0.000119672	0.0627839	fr16.2320.2320.4	/TMT_phospho_20130731	fr16
Ribulose bisphosphate carboxylase large chain OS=Vitis vinifera GN=rbcL PE=3 SV=2	RBL_VITVI	TRUE	TRUE	lSGGDHIHAGTVVGk	1	TMT6plex (+229), TMT6plex (+229)	2.8146	0.3759	15098	21101	45373	53512	No Values (0.0)	87859	0.951974	0.849476	17.7995	477.278	1905.08	4	2.32812e-06	0.00122141	fr17.2179.2179.4	/TMT_phospho_20130731	fr17
Ribulose bisphosphate carboxylase large chain OS=Vitis vinifera GN=rbcL PE=3 SV=2	RBL_VITVI	TRUE	TRUE	lSGGDHIHAGTVVGk	1	TMT6plex (+229), TMT6plex (+229)	2.3416	0.326	8601	10109	22477	20643	5516	34923	0.951549	0.851858	16.642	477.279	1905.08	4	0.000851672	0.446816	fr18.2291.2291.4	/TMT_phospho_20130731	fr18
Ribulose bisphosphate carboxylase large chain OS=Vitis vinifera GN=rbcL PE=3 SV=2	RBL_VITVI	TRUE	TRUE	lSGGDHIHAGTVVGk	1	TMT6plex (+229), TMT6plex (+229)	2.5838	0.327	13409	14410	39250	43099	5010	72973	0.951986	0.846033	17.5215	477.278	1905.08	4	0.000124328	0.0652267	fr19.2095.2095.4	/TMT_phospho_20130731	fr19
Ribulose bisphosphate carboxylase large chain OS=Vitis vinifera GN=rbcL PE=3 SV=2	RBL_VITVI	TRUE	TRUE	lSGGDHIHAGTVVGk	0.99	TMT6plex (+229), TMT6plex (+229)	2.6784	0.2963	5287	6693	14755	15222	2524	23048	0.951165	0.861367	16.0432	477.28	1905.09	4	0.00634467	3.32862	fr22.2101.2101.4	/TMT_phospho_20130731	fr22
Ribulose bisphosphate carboxylase large chain OS=Vitis vinifera GN=rbcL PE=3 SV=2	RBL_VITVI	TRUE	TRUE	lSGGDHIHAGTVVGk	1	TMT6plex (+229), TMT6plex (+229)	2.644	0.3852	4923	6406	10952	11788	2308	18065	0.95077	0.86145	15.7324	477.279	1905.09	4	0.00292667	1.53543	fr24.2191.2191.4	/TMT_phospho_20130731	fr24
Ribulose bisphosphate carboxylase large chain OS=Vitis vinifera GN=rbcL PE=3 SV=2	RBL_VITVI	TRUE	TRUE	lSGGDHIHAGTVVGk	0.95	TMT6plex (+229), TMT6plex (+229)	2.4876	0.242	1921	2896	5558	5957	No Values (0.0)	10147	0.94875	0.90381	14.7274	477.278	1905.08	4	2.32812e-06	0.00122141	fr26.2163.2163.4	/TMT_phospho_20130731	fr26
Ribulose bisphosphate carboxylase large chain OS=Vitis vinifera GN=rbcL PE=3 SV=2	RBL_VITVI	TRUE	TRUE	LSGGDHIHAGTVVGkLEGER	0.98	TMT6plex (+229)	3.3233	0.2329	9178	16461	34278	509350	No Values (0.0)	57776	0.951723	0.866425	19.2822	566.061	2260.22	4	0.00304942	1.34857	fr16.2708.2708.4	/TMT_phospho_20130731	fr16
Ribulose bisphosphate carboxylase large chain OS=Vitis vinifera GN=rbcL PE=3 SV=2	RBL_VITVI	TRUE	TRUE	LSGGDHIHAGTVVGkLEGER	0.99	TMT6plex (+229)	3.8192	0.2706	Value Missing (-6.643856)	17357	No Values (0.0)	1270000	No Values (0.0)	82068	0.951792	0.880052	20.4621	453.05	2260.22	5	0.00288342	1.27516	fr16.2709.2709.5	/TMT_phospho_20130731	fr16
Ribulose bisphosphate carboxylase large chain OS=Vitis vinifera GN=rbcL PE=3 SV=2	RBL_VITVI	TRUE	TRUE	LSGGDHIHAGTVVGkLEGER	1	TMT6plex (+229)	4.3345	0.4626	37101	45996	69861	531900	35194	60318	0.951672	0.874035	19.5738	754.414	2260.22	3	0.00611442	2.70403	fr16.2728.2728.3	/TMT_phospho_20130731	fr16
Ribulose bisphosphate carboxylase large chain OS=Vitis vinifera GN=rbcL PE=3 SV=2	RBL_VITVI	TRUE	TRUE	LSGGDHIHAGTVVGkLEGER	0.98	TMT6plex (+229)	3.7576	0.1706	Value Missing (-6.643856)	No Values (0.0)	No Values (0.0)	1019100	62930	68481	0.951762	0.886037	20.206	453.05	2260.22	5	0.00212042	0.937733	fr17.2543.2543.5	/TMT_phospho_20130731	fr17
Ribulose bisphosphate carboxylase large chain OS=Vitis vinifera GN=rbcL PE=3 SV=2	RBL_VITVI	TRUE	TRUE	LSGGDHIHAGTVVGkLEGER	1	TMT6plex (+229)	3.8701	0.3006	Value Missing (-6.643856)	10646	37392	637230	No Values (0.0)	59525	0.951672	0.874035	19.5263	566.062	2260.22	4	0.00426942	1.8881	fr17.2544.2544.4	/TMT_phospho_20130731	fr17
Ribulose bisphosphate carboxylase large chain OS=Vitis vinifera GN=rbcL PE=3 SV=2	RBL_VITVI	TRUE	TRUE	LSGGDHIHAGTVVGkLEGER	1	TMT6plex (+229)	4.7034	0.526	9185	10250	26671	250310	No Values (0.0)	27607	0.951887	0.871368	18.3425	754.412	2260.21	3	0.00190242	0.841325	fr17.2551.2551.3	/TMT_phospho_20130731	fr17
Ribulose bisphosphate carboxylase large chain OS=Vitis vinifera GN=rbcL PE=3 SV=2	RBL_VITVI	TRUE	TRUE	LSGGDHIHAGTVVGkLEGER	0.97	TMT6plex (+229)	3.6915	0.1552	Value Missing (-6.643856)	No Values (0.0)	No Values (0.0)	322740	No Values (0.0)	23810	0.951821	0.876199	18.4973	453.051	2260.22	5	0.00395142	1.74747	fr18.2655.2655.5	/TMT_phospho_20130731	fr18
Ribulose bisphosphate carboxylase large chain OS=Vitis vinifera GN=rbcL PE=3 SV=2	RBL_VITVI	TRUE	TRUE	LSGGDHIHAGTVVGkLEGER	1	TMT6plex (+229)	3.3907	0.3655	6876	8116	15098	170750	No Values (0.0)	21368	0.951974	0.849476	17.7896	566.062	2260.22	4	0.00402542	1.7802	fr18.2656.2656.4	/TMT_phospho_20130731	fr18
Ribulose bisphosphate carboxylase large chain OS=Vitis vinifera GN=rbcL PE=3 SV=2	RBL_VITVI	TRUE	TRUE	LSGGDHIHAGTVVGkLEGER	1	TMT6plex (+229)	4.8618	0.4826	9813	12669	24946	233300	No Values (0.0)	28334	0.951935	0.871368	18.2671	754.413	2260.22	3	0.00501542	2.21801	fr18.2662.2662.3	/TMT_phospho_20130731	fr18
Ribulose bisphosphate carboxylase large chain OS=Vitis vinifera GN=rbcL PE=3 SV=2	RBL_VITVI	TRUE	TRUE	LSGGDHIHAGTVVGkLEGER	0.97	TMT6plex (+229)	2.7707	0.2353	8718	9639	18962	50972	3518	15799	0.951672	0.851858	16.7154	566.061	2260.21	4	0.000119422	0.052813	fr19.2427.2427.4	/TMT_phospho_20130731	fr19
Ribulose bisphosphate carboxylase large chain OS=Vitis vinifera GN=rbcL PE=3 SV=2	RBL_VITVI	TRUE	TRUE	lSGGDHIHAGTVVGkLEGER	1	TMT6plex (+229), TMT6plex (+229)	4.8255	0.512	14150	19187	62734	67210	7843	115530	0.951935	0.86371	18.129	830.801	2489.38	3	0.00446648	1.79349	fr15.3236.3236.3	/TMT_phospho_20130731	fr15
Ribulose bisphosphate carboxylase large chain OS=Vitis vinifera GN=rbcL PE=3 SV=2	RBL_VITVI	TRUE	TRUE	lSGGDHIHAGTVVGkLEGER	1	TMT6plex (+229), TMT6plex (+229)	4.6784	0.3773	81154	140100	450400	538990	No Values (0.0)	998120	0.951764	0.873164	21.112	623.351	2489.38	4	0.000124516	0.0499986	fr15.3249.3249.4	/TMT_phospho_20130731	fr15
Ribulose bisphosphate carboxylase large chain OS=Vitis vinifera GN=rbcL PE=3 SV=2	RBL_VITVI	TRUE	TRUE	lSGGDHIHAGTVVGkLEGER	0.95	TMT6plex (+229), TMT6plex (+229)	3.5931	0.1529	33968	52082	153800	197190	33915	326190	0.951672	0.874035	19.6045	498.883	2489.38	5	0.00361548	1.45178	fr16.3228.3228.5	/TMT_phospho_20130731	fr16
Ribulose bisphosphate carboxylase large chain OS=Vitis vinifera GN=rbcL PE=3 SV=2	RBL_VITVI	TRUE	TRUE	lSGGDHIHAGTVVGkLEGER	1	TMT6plex (+229), TMT6plex (+229)	4.2421	0.2929	21512	31095	98194	121570	13516	202440	0.951757	0.867363	18.8975	623.352	2489.38	4	0.00329348	1.32248	fr16.3234.3234.4	/TMT_phospho_20130731	fr16
Ribulose bisphosphate carboxylase large chain OS=Vitis vinifera GN=rbcL PE=3 SV=2	RBL_VITVI	TRUE	TRUE	lSGGDHIHAGTVVGkLEGER	0.99	TMT6plex (+229), TMT6plex (+229)	3.1596	0.3552	18467	10087	29294	13552	12100	25214	0.951672	0.851858	16.7302	830.799	2489.38	3	0.000294516	0.118261	fr16.3263.3263.3	/TMT_phospho_20130731	fr16
Ribulose bisphosphate carboxylase large chain OS=Vitis vinifera GN=rbcL PE=3 SV=2	RBL_VITVI	TRUE	TRUE	lSGGDHIHAGTVVGkLEGER	1	TMT6plex (+229), TMT6plex (+229)	3.5692	0.3162	9203	13936	33537	85075	8004	46564	0.951986	0.846033	17.5828	623.353	2489.38	4	0.00622348	2.499	fr17.2460.2460.4	/TMT_phospho_20130731	fr17
Ribulose bisphosphate carboxylase large chain OS=Vitis vinifera GN=rbcL PE=3 SV=2	RBL_VITVI	TRUE	TRUE	lSGGDHIHAGTVVGkLEGER	1	TMT6plex (+229), TMT6plex (+229)	4.6465	0.434	7022	12117	30796	28463	7896	51713	0.951894	0.843143	17.0744	623.352	2489.38	4	0.00182848	0.734218	fr17.3029.3029.4	/TMT_phospho_20130731	fr17
Ribulose bisphosphate carboxylase large chain OS=Vitis vinifera GN=rbcL PE=3 SV=2	RBL_VITVI	TRUE	TRUE	lSGGDHIHAGTVVGkLEGER	0.97	TMT6plex (+229), TMT6plex (+229)	3.5084	0.1773	13684	20791	68152	81392	No Values (0.0)	126120	0.951935	0.871368	18.2694	498.883	2489.38	5	0.00315848	1.26827	fr18.3098.3098.5	/TMT_phospho_20130731	fr18
Ribulose bisphosphate carboxylase large chain OS=Vitis vinifera GN=rbcL PE=3 SV=2	RBL_VITVI	TRUE	TRUE	lSGGDHIHAGTVVGkLEGER	0.99	TMT6plex (+229), TMT6plex (+229)	3.223	0.2666	10268	14575	32345	31505	7858	55273	0.951894	0.844067	17.212	623.351	2489.37	4	0.00281052	1.12855	fr18.3111.3111.4	/TMT_phospho_20130731	fr18
Ribulose bisphosphate carboxylase large chain OS=Vitis vinifera GN=rbcL PE=3 SV=2	RBL_VITVI	TRUE	TRUE	lSGGDHIHAGTVVGkLEGER	0.98	TMT6plex (+229), TMT6plex (+229)	3.269	0.1885	4456	6718	20747	25755	No Values (0.0)	42885	0.951672	0.851858	16.6619	498.883	2489.38	5	0.00254748	1.02293	fr19.2853.2853.5	/TMT_phospho_20130731	fr19
Ribulose bisphosphate carboxylase large chain OS=Vitis vinifera GN=rbcL PE=3 SV=2	RBL_VITVI	TRUE	TRUE	lSGGDHIHAGTVVGkLEGER	1	TMT6plex (+229), TMT6plex (+229)	3.1839	0.222	4899	7625	23587	26288	No Values (0.0)	44093	0.951672	0.851858	16.7368	498.884	2489.38	5	0.00590448	2.37091	fr20.2910.2910.5	/TMT_phospho_20130731	fr20
Ribulose bisphosphate carboxylase large chain OS=Vitis vinifera GN=rbcL PE=3 SV=2	RBL_VITVI	TRUE	TRUE	lSGGDHIHAGTVVGkLEGER	0.99	TMT6plex (+229), TMT6plex (+229)	3.3385	0.2131	4616	8282	23041	28235	No Values (0.0)	44035	0.951672	0.845909	16.7629	498.885	2489.39	5	0.0110925	4.45411	fr22.2825.2825.5	/TMT_phospho_20130731	fr22
Ribulose bisphosphate carboxylase large chain OS=Vitis vinifera GN=rbcL PE=3 SV=2	RBL_VITVI	TRUE	TRUE	lSGGDHIHAGTVVGkLEGER	0.99	TMT6plex (+229), TMT6plex (+229)	3.3665	0.2741	2166	4017	9731	10555	No Values (0.0)	17785	0.950372	0.861617	15.4683	498.883	2489.38	5	0.00483648	1.94206	fr24.2849.2849.5	/TMT_phospho_20130731	fr24
Ribulose bisphosphate carboxylase large chain OS=Vitis vinifera GN=rbcL PE=3 SV=2	RBL_VITVI	TRUE	TRUE	lSGGDHIHAGTVVGkLEGER	0.96	TMT6plex (+229), TMT6plex (+229)	2.5423	0.2238	Value Missing (-6.643856)	No Values (0.0)	2595	1683	466	3633	0.945521	1.05139	13.0322	498.883	2489.38	5	0.00300548	1.20683	fr26.2823.2823.5	/TMT_phospho_20130731	fr26
Ribulose bisphosphate carboxylase large chain OS=Vitis vinifera GN=rbcL PE=3 SV=2	RBL_VITVI	TRUE	TRUE	lSGGDHIHAGTVVGkLEGEREITLGFVDLLR	1	TMT6plex (+229), TMT6plex (+229)	3.3541	0.3768	14889	18945	50893	46570	No Values (0.0)	41903	0.951986	0.846033	17.4655	750.226	3746.09	5	0.00321886	0.859027	fr15.6014.6014.5	/TMT_phospho_20130731	fr15
Ribulose bisphosphate carboxylase large chain OS=Vitis vinifera GN=rbcL PE=3 SV=2	RBL_VITVI	TRUE	TRUE	lTYYTPEYETk	0.99	TMT6plex (+229), TMT6plex (+229)	2.3103	0.4018	287270	315850	554400	370260	54273	1057100	0.951733	0.872522	21.3316	933.502	1864.99	2	0.00295385	1.58299	fr12.3021.3021.2	/TMT_phospho_20130731	fr12
Ribulose bisphosphate carboxylase large chain OS=Vitis vinifera GN=rbcL PE=3 SV=2	RBL_VITVI	TRUE	TRUE	lTYYTPEYETKPTDILAAFR	1	TMT6plex (+229)	4.1178	0.5166	13839	16151	39995	107850	8496	28008	0.951974	0.849476	17.7096	874.464	2620.37	3	0.00776194	2.96101	fr12.5262.5262.3	/TMT_phospho_20130731	fr12
Ribulose bisphosphate carboxylase large chain OS=Vitis vinifera GN=rbcL PE=3 SV=2	RBL_VITVI	TRUE	TRUE	lTYYTPEYETkPTDILAAFR	0.99	TMT6plex (+229), TMT6plex (+229)	2.9589	0.3312	46095	58091	127260	47044	13386	168660	0.951786	0.86919	18.813	950.852	2849.53	3	0.00672414	2.3589	fr12.5235.5235.3	/TMT_phospho_20130731	fr12
Ribulose bisphosphate carboxylase large chain OS=Vitis vinifera GN=rbcL PE=3 SV=2	RBL_VITVI	TRUE	TRUE	lTYYTPEYETkPTDILAAFR	1	TMT6plex (+229), TMT6plex (+229)	4.5967	0.5315	1798500	2759100	6000000	2324900	501500	8027500	0.950992	0.731133	24.3519	950.851	2849.53	3	0.00379514	1.33138	fr12.5429.5429.3	/TMT_phospho_20130731	fr12
Ribulose bisphosphate carboxylase large chain OS=Vitis vinifera GN=rbcL PE=3 SV=2	RBL_VITVI	TRUE	TRUE	lTYYTPEYETkPTDILAAFR	1	TMT6plex (+229), TMT6plex (+229)	3.0393	0.3338	442480	696780	1566800	471780	No Values (0.0)	1994000	0.950249	0.839264	22.3248	713.389	2849.53	4	0.00231714	0.812879	fr12.5435.5435.4	/TMT_phospho_20130731	fr12
Ribulose bisphosphate carboxylase large chain OS=Vitis vinifera GN=rbcL PE=3 SV=2	RBL_VITVI	TRUE	TRUE	lTYYTPEYETkPTDILAAFR	1	TMT6plex (+229), TMT6plex (+229)	2.945	0.5625	293560	412360	941440	355350	70938	1299200	0.951614	0.862343	21.6855	1425.77	2849.53	2	0.00612714	2.14947	fr12.5436.5436.2	/TMT_phospho_20130731	fr12
Ribulose bisphosphate carboxylase large chain OS=Vitis vinifera GN=rbcL PE=3 SV=2	RBL_VITVI	TRUE	TRUE	lTYYTPEYETkPTDILAAFR	1	TMT6plex (+229), TMT6plex (+229)	5.6597	0.5423	5009700	7784900	17074000	6303800	1339700	24752000	0.946329	0.497213	25.8919	950.851	2849.53	3	0.00580914	2.03791	fr12.5564.5564.3	/TMT_phospho_20130731	fr12
Ribulose bisphosphate carboxylase large chain OS=Vitis vinifera GN=rbcL PE=3 SV=2	RBL_VITVI	TRUE	TRUE	lTYYTPEYETkPTDILAAFR	1	TMT6plex (+229), TMT6plex (+229)	3.5	0.4221	538820	808110	1812600	658860	No Values (0.0)	2551700	0.949983	0.828779	22.6233	713.39	2849.53	4	0.00475814	1.66921	fr12.5565.5565.4	/TMT_phospho_20130731	fr12
Ribulose bisphosphate carboxylase large chain OS=Vitis vinifera GN=rbcL PE=3 SV=2	RBL_VITVI	TRUE	TRUE	lTYYTPEYETkPTDILAAFR	1	TMT6plex (+229), TMT6plex (+229)	2.98	0.3867	173370	253100	581640	246540	45003	848920	0.951797	0.873164	21.0349	1425.77	2849.53	2	0.00490714	1.72148	fr12.5566.5566.2	/TMT_phospho_20130731	fr12
Ribulose bisphosphate carboxylase large chain OS=Vitis vinifera GN=rbcL PE=3 SV=2	RBL_VITVI	TRUE	TRUE	lTYYTPEYETkPTDILAAFR	1	TMT6plex (+229), TMT6plex (+229)	4.7471	0.5413	367970	527160	1182200	461680	85529	1638800	0.950973	0.855908	22.0235	950.851	2849.53	3	0.00471014	1.65237	fr13.5435.5435.3	/TMT_phospho_20130731	fr13
Ribulose bisphosphate carboxylase large chain OS=Vitis vinifera GN=rbcL PE=3 SV=2	RBL_VITVI	TRUE	TRUE	lTYYTPEYETkPTDILAAFR	0.98	TMT6plex (+229), TMT6plex (+229)	2.4328	0.3294	70621	109990	234650	90356	18347	315220	0.951672	0.874035	19.6786	1425.77	2849.53	2	0.00368614	1.29314	fr13.5450.5450.2	/TMT_phospho_20130731	fr13
Ribulose bisphosphate carboxylase large chain OS=Vitis vinifera GN=rbcL PE=3 SV=2	RBL_VITVI	TRUE	TRUE	lTYYTPEYETkPTDILAAFR	1	TMT6plex (+229), TMT6plex (+229)	4.8408	0.4967	200780	329070	701980	276420	59987	917290	0.951764	0.872522	21.2451	950.851	2849.53	3	0.00507714	1.78112	fr14.5832.5832.3	/TMT_phospho_20130731	fr14
Ribulose bisphosphate carboxylase large chain OS=Vitis vinifera GN=rbcL PE=3 SV=2	RBL_VITVI	TRUE	TRUE	lTYYTPEYETkPTDILAAFR	1	TMT6plex (+229), TMT6plex (+229)	4.0185	0.4586	124270	167830	352040	133230	38865	463900	0.951762	0.886037	20.2879	950.852	2849.53	3	0.00745714	2.61604	fr15.5965.5965.3	/TMT_phospho_20130731	fr15
Ribulose bisphosphate carboxylase large chain OS=Vitis vinifera GN=rbcL PE=3 SV=2	RBL_VITVI	TRUE	TRUE	lTYYTPEYETkPTDILAAFR	1	TMT6plex (+229), TMT6plex (+229)	5.2245	0.5259	151280	204100	458080	175610	37951	642310	0.951821	0.875545	20.6708	950.853	2849.54	3	0.0103871	3.64392	fr16.5591.5591.3	/TMT_phospho_20130731	fr16
Ribulose bisphosphate carboxylase large chain OS=Vitis vinifera GN=rbcL PE=3 SV=2	RBL_VITVI	TRUE	TRUE	lTYYTPEYETkPTDILAAFR	1	TMT6plex (+229), TMT6plex (+229)	4.3416	0.5656	72761	108680	229220	94037	27761	315950	0.951694	0.874035	19.6944	950.85	2849.53	3	0.000865141	0.303501	fr17.5235.5235.3	/TMT_phospho_20130731	fr17
Ribulose bisphosphate carboxylase large chain OS=Vitis vinifera GN=rbcL PE=3 SV=2	RBL_VITVI	TRUE	TRUE	lTYYTPEYETkPTDILAAFR	1	TMT6plex (+229), TMT6plex (+229)	2.9309	0.4071	21209	25266	57147	22417	9654	65628	0.951986	0.849476	17.6191	950.85	2849.53	3	0.00233014	0.81744	fr18.5245.5245.3	/TMT_phospho_20130731	fr18
Ribulose bisphosphate carboxylase large chain OS=Vitis vinifera GN=rbcL PE=3 SV=2	RBL_VITVI	TRUE	TRUE	lTYYTPEYETkPTDILAAFR	1	TMT6plex (+229), TMT6plex (+229)	4.0865	0.4731	36281	60276	126090	46921	14921	174390	0.951786	0.86919	18.8077	950.853	2849.54	3	0.0120351	4.22205	fr19.4917.4917.3	/TMT_phospho_20130731	fr19
Ribulose bisphosphate carboxylase large chain OS=Vitis vinifera GN=rbcL PE=3 SV=2	RBL_VITVI	TRUE	TRUE	lTYYTPEYETkPTDILAAFR	1	TMT6plex (+229), TMT6plex (+229)	3.5447	0.4245	20346	27258	61404	20070	7261	77399	0.951974	0.849476	17.7055	950.852	2849.53	3	0.00892214	3.12998	fr20.4872.4872.3	/TMT_phospho_20130731	fr20
Ribulose bisphosphate carboxylase large chain OS=Vitis vinifera GN=rbcL PE=3 SV=2	RBL_VITVI	TRUE	TRUE	lTYYTPEYETkPTDILAAFR	1	TMT6plex (+229), TMT6plex (+229)	5.0504	0.5399	310230	535550	1140800	431410	77373	1575900	0.950973	0.855908	21.9571	950.854	2849.54	3	0.0140491	4.92858	fr21.4838.4838.3	/TMT_phospho_20130731	fr21
Ribulose bisphosphate carboxylase large chain OS=Vitis vinifera GN=rbcL PE=3 SV=2	RBL_VITVI	TRUE	TRUE	lTYYTPEYETkPTDILAAFR	1	TMT6plex (+229), TMT6plex (+229)	2.7372	0.5176	16772	26255	59132	22384	4147	78645	0.951986	0.849476	17.6616	1425.77	2849.53	2	0.00808114	2.83495	fr21.4844.4844.2	/TMT_phospho_20130731	fr21
Ribulose bisphosphate carboxylase large chain OS=Vitis vinifera GN=rbcL PE=3 SV=2	RBL_VITVI	TRUE	TRUE	lTYYTPEYETkPTDILAAFR	1	TMT6plex (+229), TMT6plex (+229)	4.9494	0.4266	28758	50900	103010	41037	9281	146390	0.951821	0.876199	18.5333	950.855	2849.54	3	0.0162461	5.6993	fr22.4757.4757.3	/TMT_phospho_20130731	fr22
Ribulose bisphosphate carboxylase large chain OS=Vitis vinifera GN=rbcL PE=3 SV=2	RBL_VITVI	TRUE	TRUE	lTYYTPEYETkPTDILAAFR	1	TMT6plex (+229), TMT6plex (+229)	3.6121	0.4581	8928	12508	27059	10039	3326	37250	0.951549	0.851858	16.5967	950.847	2849.52	3	0.00590986	2.07325	fr24.4559.4559.3	/TMT_phospho_20130731	fr24
Ribulose bisphosphate carboxylase large chain OS=Vitis vinifera GN=rbcL PE=3 SV=2	RBL_VITVI	TRUE	TRUE	lTYYTPEYETkPTDILAAFR	1	TMT6plex (+229), TMT6plex (+229)	4.0644	0.4158	11604	16135	35429	13802	4031	46944	0.951795	0.843143	16.9652	950.852	2849.53	3	0.00709114	2.48765	fr25.4669.4669.3	/TMT_phospho_20130731	fr25
Ribulose bisphosphate carboxylase large chain OS=Vitis vinifera GN=rbcL PE=3 SV=2	RBL_VITVI	TRUE	TRUE	lTYYTPEYETkPTDILAAFR	0.99	TMT6plex (+229), TMT6plex (+229)	3.1644	0.407	6121	9487	19150	7569	2143	24465	0.951305	0.861367	16.0729	950.854	2849.54	3	0.0131331	4.60724	fr26.4563.4563.3	/TMT_phospho_20130731	fr26
Ribulose bisphosphate carboxylase large chain OS=Vitis vinifera GN=rbcL PE=3 SV=2	RBL_VITVI	TRUE	TRUE	nEGRDLAREGNEIIR	1	TMT6plex (+229)	3.5497	0.3249	5172	15277	26599	9786	11888	130780	0.951986	0.849476	17.6061	493.52	1970.05	4	0.00121843	0.61816	fr16.2333.2333.4	/TMT_phospho_20130731	fr16
Ribulose bisphosphate carboxylase large chain OS=Vitis vinifera GN=rbcL PE=3 SV=2	RBL_VITVI	TRUE	TRUE	PLLGcTIkPk	0.99	Carbamidomethyl (+57), TMT6plex (+229), TMT6plex (+229)	1.6789	0.3784	20570	29217	50411	34095	13509	76095	0.951974	0.849476	17.7725	529.003	1583.99	3	0.00239119	1.50864	fr15.2861.2861.3	/TMT_phospho_20130731	fr15
Ribulose bisphosphate carboxylase large chain OS=Vitis vinifera GN=rbcL PE=3 SV=2	RBL_VITVI	TRUE	TRUE	pLLGcTIkPk	1	TMT6plex (+229), Carbamidomethyl (+57), TMT6plex (+229), TMT6plex (+229)	3.058	0.507	223110	315790	562800	197750	51504	1142900	0.951764	0.872522	21.25	605.39	1813.15	3	0.00049932	0.275236	fr14.3394.3394.3	/TMT_phospho_20130731	fr14
Ribulose bisphosphate carboxylase large chain OS=Vitis vinifera GN=rbcL PE=3 SV=2	RBL_VITVI	TRUE	TRUE	pTDILAAFR	0.99	TMT6plex (+229)	2.7483	0.373	29888	30105	72049	19582	22030	88532	0.951963	0.855625	18.0002	616.863	1231.71	2	0.000586578	0.475841	fr07.3960.3960.2	/TMT_phospho_20130731	fr07
Ribulose bisphosphate carboxylase large chain OS=Vitis vinifera GN=rbcL PE=3 SV=2	RBL_VITVI	TRUE	TRUE	pTDILAAFR	1	TMT6plex (+229)	2.6779	0.3874	51516	51594	116930	32048	33960	143600	0.951786	0.86919	18.7128	616.864	1231.71	2	0.00100042	0.811556	fr08.4461.4461.2	/TMT_phospho_20130731	fr08
Ribulose bisphosphate carboxylase large chain OS=Vitis vinifera GN=rbcL PE=3 SV=2	RBL_VITVI	TRUE	TRUE	pTDILAAFR	0.98	TMT6plex (+229)	2.497	0.2876	398130	368060	916110	228630	280460	1135000	0.951614	0.862343	21.6655	616.865	1231.71	2	0.00197742	1.60411	fr10.4811.4811.2	/TMT_phospho_20130731	fr10
Ribulose bisphosphate carboxylase large chain OS=Vitis vinifera GN=rbcL PE=3 SV=2	RBL_VITVI	TRUE	TRUE	qkNHGMHFR	1	TMT6plex (+229), TMT6plex (+229)	2.9474	0.3723	17898	45356	65881	24693	No Values (0.0)	110570	0.951963	0.86371	18.0309	403.978	1611.88	4	0.0024389	1.51213	fr16.1348.1348.4	/TMT_phospho_20130731	fr16
Ribulose bisphosphate carboxylase large chain OS=Vitis vinifera GN=rbcL PE=3 SV=2	RBL_VITVI	TRUE	TRUE	qkNHGMHFR	0.97	TMT6plex (+229), TMT6plex (+229)	3.1746	0.1369	32546	86951	122490	44093	No Values (0.0)	217280	0.951757	0.867363	18.9623	538.302	1611.88	3	0.0019029	1.17981	fr16.1352.1352.3	/TMT_phospho_20130731	fr16
Ribulose bisphosphate carboxylase large chain OS=Vitis vinifera GN=rbcL PE=3 SV=2	RBL_VITVI	TRUE	TRUE	sQAETGEIK	0.99	TMT6plex (+229)	2.3754	0.3117	2114	2562	4441	81101	No Values (0.0)	5427	0.951549	0.851858	16.564	596.325	1190.63	2	0.000268492	0.225313	fr14.1091.1091.2	/TMT_phospho_20130731	fr14
Ribulose bisphosphate carboxylase large chain OS=Vitis vinifera GN=rbcL PE=3 SV=2	RBL_VITVI	TRUE	TRUE	sQAETGEIK	0.99	TMT6plex (+229)	2.5699	0.2978	6986	9416	12596	149290	No Values (0.0)	14901	0.951986	0.849476	17.598	596.325	1190.64	2	0.000756492	0.634831	fr15.1190.1190.2	/TMT_phospho_20130731	fr15
Ribulose bisphosphate carboxylase large chain OS=Vitis vinifera GN=rbcL PE=3 SV=2	RBL_VITVI	TRUE	TRUE	SQAETGEIk	0.96	TMT6plex (+229)	1.7666	0.3948	6797	10901	16631	98622	No Values (0.0)	24586	0.951959	0.844067	17.3022	596.324	1190.63	2	0.000464508	0.389805	fr14.1214.1214.2	/TMT_phospho_20130731	fr14
Ribulose bisphosphate carboxylase large chain OS=Vitis vinifera GN=rbcL PE=3 SV=2	RBL_VITVI	TRUE	TRUE	SQAETGEIk	0.97	TMT6plex (+229)	2.2526	0.3543	20242	25301	39092	362630	No Values (0.0)	69378	0.951757	0.867363	19.0013	596.324	1190.63	2	0.000586508	0.492185	fr15.1315.1315.2	/TMT_phospho_20130731	fr15
Ribulose bisphosphate carboxylase large chain OS=Vitis vinifera GN=rbcL PE=3 SV=2	RBL_VITVI	TRUE	TRUE	sQAETGEIk	1	TMT6plex (+229), TMT6plex (+229)	3.7416	0.3132	177770	248090	396500	185820	63626	618140	0.951821	0.875545	20.6885	710.907	1419.8	2	0.00234363	1.6495	fr14.1657.1657.2	/TMT_phospho_20130731	fr14
Ribulose bisphosphate carboxylase large chain OS=Vitis vinifera GN=rbcL PE=3 SV=2	RBL_VITVI	TRUE	TRUE	sQAETGEIk	1	TMT6plex (+229), TMT6plex (+229)	3.6177	0.2961	262680	367630	600130	269800	87940	933020	0.951764	0.872522	21.2657	474.274	1419.8	3	0.00236062	1.66147	fr14.1664.1664.3	/TMT_phospho_20130731	fr14
Ribulose bisphosphate carboxylase large chain OS=Vitis vinifera GN=rbcL PE=3 SV=2	RBL_VITVI	TRUE	TRUE	sQAETGEIk	1	TMT6plex (+229), TMT6plex (+229)	3.6757	0.3447	112400	150720	249890	112450	40154	392180	0.951728	0.884984	20.0126	710.907	1419.8	2	0.00234363	1.6495	fr15.1778.1778.2	/TMT_phospho_20130731	fr15
Ribulose bisphosphate carboxylase large chain OS=Vitis vinifera GN=rbcL PE=3 SV=2	RBL_VITVI	TRUE	TRUE	sQAETGEIk	1	TMT6plex (+229), TMT6plex (+229)	3.3341	0.2905	131170	152640	250700	116880	35917	355310	0.951728	0.884984	19.9918	474.274	1419.8	3	0.00126163	0.887964	fr15.1785.1785.3	/TMT_phospho_20130731	fr15
Ribulose bisphosphate carboxylase large chain OS=Vitis vinifera GN=rbcL PE=3 SV=2	RBL_VITVI	TRUE	TRUE	sQAETGEIk	1	TMT6plex (+229), TMT6plex (+229)	3.8452	0.3606	49592	73942	114020	51999	20071	178090	0.951757	0.867363	18.8957	710.908	1419.8	2	0.00368563	2.59403	fr16.1774.1774.2	/TMT_phospho_20130731	fr16
Ribulose bisphosphate carboxylase large chain OS=Vitis vinifera GN=rbcL PE=3 SV=2	RBL_VITVI	TRUE	TRUE	sQAETGEIk	1	TMT6plex (+229), TMT6plex (+229)	3.4256	0.3114	57398	81375	124640	63095	21585	198740	0.951757	0.867363	19.0607	710.907	1419.8	2	0.00246563	1.73537	fr17.1608.1608.2	/TMT_phospho_20130731	fr17
Ribulose bisphosphate carboxylase large chain OS=Vitis vinifera GN=rbcL PE=3 SV=2	RBL_VITVI	TRUE	TRUE	sQAETGEIk	1	TMT6plex (+229), TMT6plex (+229)	3.7119	0.3302	65332	90543	148230	69292	23999	238590	0.951723	0.866425	19.2786	710.908	1419.8	2	0.00405262	2.85234	fr18.1715.1715.2	/TMT_phospho_20130731	fr18
Ribulose bisphosphate carboxylase large chain OS=Vitis vinifera GN=rbcL PE=3 SV=2	RBL_VITVI	TRUE	TRUE	sQAETGEIk	0.96	TMT6plex (+229), TMT6plex (+229)	3.0603	0.3229	47370	49955	78047	39622	15576	104520	0.951887	0.871368	18.3542	710.905	1419.8	2	0.00229537	1.61555	fr20.1696.1696.2	/TMT_phospho_20130731	fr20
Ribulose bisphosphate carboxylase large chain OS=Vitis vinifera GN=rbcL PE=3 SV=2	RBL_VITVI	TRUE	TRUE	sQAETGEIk	0.98	TMT6plex (+229), TMT6plex (+229)	3.0084	0.3311	50913	54961	79200	49918	16371	105960	0.951887	0.871368	18.4469	710.906	1419.8	2	0.000390625	0.274932	fr21.1543.1543.2	/TMT_phospho_20130731	fr21
Ribulose bisphosphate carboxylase large chain OS=Vitis vinifera GN=rbcL PE=3 SV=2	RBL_VITVI	TRUE	TRUE	sQAETGEIk	1	TMT6plex (+229), TMT6plex (+229)	3.1925	0.3871	42142	55349	89224	44466	16008	126420	0.951821	0.876199	18.5112	710.908	1419.8	2	0.00307563	2.1647	fr22.1585.1585.2	/TMT_phospho_20130731	fr22
Ribulose bisphosphate carboxylase large chain OS=Vitis vinifera GN=rbcL PE=3 SV=2	RBL_VITVI	TRUE	TRUE	sQAETGEIk	0.95	TMT6plex (+229), TMT6plex (+229)	2.4277	0.1416	18977	26045	35626	15380	13261	49754	0.951959	0.844067	17.2791	710.906	1419.8	2	0.000756625	0.532532	fr24.1703.1703.2	/TMT_phospho_20130731	fr24
Ribulose bisphosphate carboxylase large chain OS=Vitis vinifera GN=rbcL PE=3 SV=2	RBL_VITVI	TRUE	TRUE	sQAETGEIKGHYLNATAGTcEEMIk	1	TMT6plex (+229), Carbamidomethyl (+57), TMT6plex (+229)	3.6082	0.3733	8509	10586	24745	89986	9607	27049	0.951959	0.844067	17.3793	799.907	3195.6	4	0.00500248	1.56494	fr16.3384.3384.4	/TMT_phospho_20130731	fr16
Ribulose bisphosphate carboxylase large chain OS=Vitis vinifera GN=rbcL PE=3 SV=2	RBL_VITVI	TRUE	TRUE	sQAETGEIKGHYLNATAGTcEEMIkR	1	TMT6plex (+229), Carbamidomethyl (+57), TMT6plex (+229)	3.8774	0.3128	3818	4538	6892	7174	3074	7251	0.949152	0.884192	14.9991	671.347	3351.7	5	0.00486713	1.4517	fr18.2820.2820.5	/TMT_phospho_20130731	fr18
Ribulose bisphosphate carboxylase large chain OS=Vitis vinifera GN=rbcL PE=3 SV=2	RBL_VITVI	TRUE	TRUE	sQAETGEIkGHYLNATAGTcEEMIkR	1	TMT6plex (+229), TMT6plex (+229), Carbamidomethyl (+57), TMT6plex (+229)	5.0279	0.2693	19459	37268	72087	27110	20078	86223	0.951963	0.855625	18.0004	717.179	3580.86	5	0.000350328	0.097806	fr15.3426.3426.5	/TMT_phospho_20130731	fr15
Ribulose bisphosphate carboxylase large chain OS=Vitis vinifera GN=rbcL PE=3 SV=2	RBL_VITVI	TRUE	TRUE	sQAETGEIkGHYLNATAGTcEEMIkR	0.97	TMT6plex (+229), TMT6plex (+229), Carbamidomethyl (+57), TMT6plex (+229)	3.2519	0.2629	3510	9248	15146	5237	4974	11791	0.950372	0.861617	15.6069	717.177	3580.85	5	0.00972067	2.71386	fr16.3271.3271.5	/TMT_phospho_20130731	fr16
Ribulose bisphosphate carboxylase large chain OS=Vitis vinifera GN=rbcL PE=3 SV=2	RBL_VITVI	TRUE	TRUE	sQAETGEIkGHYLNATAGTcEEMIkR	1	TMT6plex (+229), TMT6plex (+229), Carbamidomethyl (+57), TMT6plex (+229)	4.6018	0.3772	20651	50442	117090	43274	33289	125030	0.951821	0.876199	18.5723	717.18	3580.86	5	0.00523333	1.46106	fr16.3401.3401.5	/TMT_phospho_20130731	fr16
Ribulose bisphosphate carboxylase large chain OS=Vitis vinifera GN=rbcL PE=3 SV=2	RBL_VITVI	TRUE	TRUE	sQAETGEIkGHYLNATAGTcEEMIkR	1	TMT6plex (+229), TMT6plex (+229), Carbamidomethyl (+57), TMT6plex (+229)	4.5246	0.3689	8986	18921	31145	14806	9023	31971	0.951672	0.845909	16.8094	717.18	3580.86	5	0.00523333	1.46106	fr16.3539.3539.5	/TMT_phospho_20130731	fr16
Ribulose bisphosphate carboxylase large chain OS=Vitis vinifera GN=rbcL PE=3 SV=2	RBL_VITVI	TRUE	TRUE	sQAETGEIkGHYLNATAGTcEEMIkR	1	TMT6plex (+229), TMT6plex (+229), Carbamidomethyl (+57), TMT6plex (+229)	4.9028	0.4485	10733	15011	30479	8536	7614	20640	0.951549	0.858331	16.5051	717.183	3580.88	5	0.0217123	6.0617	fr16.3692.3692.5	/TMT_phospho_20130731	fr16
Ribulose bisphosphate carboxylase large chain OS=Vitis vinifera GN=rbcL PE=3 SV=2	RBL_VITVI	TRUE	TRUE	sQAETGEIkGHYLNATAGTcEEMIkR	1	TMT6plex (+229), TMT6plex (+229), Carbamidomethyl (+57), TMT6plex (+229)	3.6909	0.3007	661	1772	3427	1507	852	3456	0.946404	1.01297	13.5111	717.181	3580.87	5	0.00889533	2.48343	fr16.6487.6487.5	/TMT_phospho_20130731	fr16
Ribulose bisphosphate carboxylase large chain OS=Vitis vinifera GN=rbcL PE=3 SV=2	RBL_VITVI	TRUE	TRUE	sQAETGEIkGHYLNATAGTcEEmIkR	1	TMT6plex (+229), TMT6plex (+229), Carbamidomethyl (+57), Oxidation (+16), TMT6plex (+229)	3.5117	0.2389	17075	30211	56122	20334	13013	63639	0.951986	0.849476	17.6125	900.222	3596.86	4	0.00622328	1.72971	fr18.2923.2923.4	/TMT_phospho_20130731	fr18
Ribulose bisphosphate carboxylase large chain OS=Vitis vinifera GN=rbcL PE=3 SV=2	RBL_VITVI	TRUE	TRUE	tFQGPPHGIQVER	1	TMT6plex (+229)	3.8192	0.4745	130930	205370	430710	106920	No Values (0.0)	546650	0.951792	0.880052	20.4517	565.644	1693.91	3	1.06562e-05	0.00628718	fr14.2398.2398.3	/TMT_phospho_20130731	fr14
Ribulose bisphosphate carboxylase large chain OS=Vitis vinifera GN=rbcL PE=3 SV=2	RBL_VITVI	TRUE	TRUE	tFQGPPHGIQVER	1	TMT6plex (+229)	3.1852	0.5264	20585	36653	67264	18013	4100	84616	0.951974	0.855625	17.819	847.963	1693.91	2	0.00185466	1.09424	fr14.2421.2421.2	/TMT_phospho_20130731	fr14
Ribulose bisphosphate carboxylase large chain OS=Vitis vinifera GN=rbcL PE=3 SV=2	RBL_VITVI	TRUE	TRUE	tFQGPPHGIQVER	1	TMT6plex (+229)	3.2575	0.4652	19993	32990	62208	19226	5982	84915	0.951974	0.849476	17.7816	565.645	1693.91	3	0.00184166	1.08657	fr15.2035.2035.3	/TMT_phospho_20130731	fr15
Ribulose bisphosphate carboxylase large chain OS=Vitis vinifera GN=rbcL PE=3 SV=2	RBL_VITVI	TRUE	TRUE	tFQGPPHGIQVER	1	TMT6plex (+229)	2.6767	0.2745	13491	17945	36003	10573	2892	51896	0.951795	0.843143	17.0189	424.485	1693.91	4	0.00146266	0.862965	fr15.2036.2036.4	/TMT_phospho_20130731	fr15
Ribulose bisphosphate carboxylase large chain OS=Vitis vinifera GN=rbcL PE=3 SV=2	RBL_VITVI	TRUE	TRUE	tFQGPPHGIQVER	1	TMT6plex (+229)	3.7906	0.5461	365420	612200	1257000	351540	No Values (0.0)	1612000	0.950973	0.855908	22.0168	565.644	1693.91	3	1.06562e-05	0.00628718	fr15.2549.2549.3	/TMT_phospho_20130731	fr15
Ribulose bisphosphate carboxylase large chain OS=Vitis vinifera GN=rbcL PE=3 SV=2	RBL_VITVI	TRUE	TRUE	tFQGPPHGIQVER	1	TMT6plex (+229)	3.7729	0.4215	161880	262980	509600	144150	No Values (0.0)	631910	0.95183	0.875545	20.7228	847.962	1693.91	2	0.000830344	0.489902	fr15.2556.2556.2	/TMT_phospho_20130731	fr15
Ribulose bisphosphate carboxylase large chain OS=Vitis vinifera GN=rbcL PE=3 SV=2	RBL_VITVI	TRUE	TRUE	tFQGPPHGIQVER	1	TMT6plex (+229)	2.369	0.4388	Value Missing (-6.643856)	No Values (0.0)	No Values (0.0)	501	No Values (0.0)	No Values (0.0)	0.93762	1.49856	9.17742	424.485	1693.91	4	0.000124344	0.0733627	fr15.2560.2560.4	/TMT_phospho_20130731	fr15
Ribulose bisphosphate carboxylase large chain OS=Vitis vinifera GN=rbcL PE=3 SV=2	RBL_VITVI	TRUE	TRUE	tFQGPPHGIQVER	1	TMT6plex (+229)	3.4195	0.4705	24557	49977	76665	24134	No Values (0.0)	109300	0.951935	0.86371	18.1522	424.485	1693.91	4	0.000124344	0.0733627	fr15.2563.2563.4	/TMT_phospho_20130731	fr15
Ribulose bisphosphate carboxylase large chain OS=Vitis vinifera GN=rbcL PE=3 SV=2	RBL_VITVI	TRUE	TRUE	tFQGPPHGIQVER	1	TMT6plex (+229)	3.5722	0.4664	58533	82881	158880	42339	27466	168920	0.951757	0.867363	19.04	565.645	1693.91	3	0.00367266	2.16686	fr16.2517.2517.3	/TMT_phospho_20130731	fr16
Ribulose bisphosphate carboxylase large chain OS=Vitis vinifera GN=rbcL PE=3 SV=2	RBL_VITVI	TRUE	TRUE	tFQGPPHGIQVER	1	TMT6plex (+229)	3.5339	0.4972	35746	69868	117820	32449	14399	141940	0.951821	0.876199	18.6531	565.645	1693.91	3	0.00275766	1.62701	fr17.2346.2346.3	/TMT_phospho_20130731	fr17
Ribulose bisphosphate carboxylase large chain OS=Vitis vinifera GN=rbcL PE=3 SV=2	RBL_VITVI	TRUE	TRUE	tFQGPPHGIQVER	1	TMT6plex (+229)	3.2735	0.568	24868	37725	64849	19103	8951	73187	0.951974	0.849476	17.803	847.963	1693.91	2	0.00136666	0.806325	fr17.2355.2355.2	/TMT_phospho_20130731	fr17
Ribulose bisphosphate carboxylase large chain OS=Vitis vinifera GN=rbcL PE=3 SV=2	RBL_VITVI	TRUE	TRUE	tFQGPPHGIQVER	1	TMT6plex (+229)	3.4128	0.5159	30293	48236	76527	24757	10592	88751	0.951935	0.86371	18.0907	565.645	1693.91	3	0.00294066	1.73498	fr18.2464.2464.3	/TMT_phospho_20130731	fr18
Ribulose bisphosphate carboxylase large chain OS=Vitis vinifera GN=rbcL PE=3 SV=2	RBL_VITVI	TRUE	TRUE	tFQGPPHGIQVER	0.99	TMT6plex (+229)	2.2909	0.3658	13521	17872	37390	9655	9271	38900	0.951795	0.845909	16.95	847.965	1693.92	2	0.00563966	3.32738	fr18.2487.2487.2	/TMT_phospho_20130731	fr18
Ribulose bisphosphate carboxylase large chain OS=Vitis vinifera GN=rbcL PE=3 SV=2	RBL_VITVI	TRUE	TRUE	tFQGPPHGIQVER	1	TMT6plex (+229)	3.3828	0.5085	26890	32055	52735	20709	13281	60189	0.951986	0.849476	17.6513	565.645	1693.91	3	0.00147566	0.870635	fr19.2251.2251.3	/TMT_phospho_20130731	fr19
Ribulose bisphosphate carboxylase large chain OS=Vitis vinifera GN=rbcL PE=3 SV=2	RBL_VITVI	TRUE	TRUE	tFQGPPHGIQVER	0.96	TMT6plex (+229)	1.8664	0.3333	20664	21647	51632	12668	23221	39961	0.951959	0.844067	17.3734	847.965	1693.91	2	0.00405266	2.39106	fr19.2273.2273.2	/TMT_phospho_20130731	fr19
Ribulose bisphosphate carboxylase large chain OS=Vitis vinifera GN=rbcL PE=3 SV=2	RBL_VITVI	TRUE	TRUE	tFQGPPHGIQVER	1	TMT6plex (+229)	2.5344	0.4673	10976	13288	22509	8366	9349	17897	0.951429	0.858331	16.3301	565.646	1693.92	3	0.00586966	3.46308	fr20.2354.2354.3	/TMT_phospho_20130731	fr20
Ribulose bisphosphate carboxylase large chain OS=Vitis vinifera GN=rbcL PE=3 SV=2	RBL_VITVI	TRUE	TRUE	tFQGPPHGIQVER	1	TMT6plex (+229)	3.3664	0.514	18079	28941	45844	14316	10116	50650	0.951959	0.844067	17.3576	565.646	1693.92	3	0.00532066	3.13917	fr21.2228.2228.3	/TMT_phospho_20130731	fr21
Ribulose bisphosphate carboxylase large chain OS=Vitis vinifera GN=rbcL PE=3 SV=2	RBL_VITVI	TRUE	TRUE	tFQGPPHGIQVER	1	TMT6plex (+229)	3.3363	0.5402	31500	46009	86241	33207	21615	99863	0.951887	0.871368	18.2806	565.646	1693.92	3	0.00641966	3.78758	fr22.2273.2273.3	/TMT_phospho_20130731	fr22
Ribulose bisphosphate carboxylase large chain OS=Vitis vinifera GN=rbcL PE=3 SV=2	RBL_VITVI	TRUE	TRUE	tFQGPPHGIQVER	1	TMT6plex (+229)	3.3131	0.5146	9870	12681	26253	7643	5022	28353	0.951549	0.858331	16.4548	565.647	1693.92	3	0.00843366	4.97583	fr23.2165.2165.3	/TMT_phospho_20130731	fr23
Ribulose bisphosphate carboxylase large chain OS=Vitis vinifera GN=rbcL PE=3 SV=2	RBL_VITVI	TRUE	TRUE	tFQGPPHGIQVER	1	TMT6plex (+229)	3.7871	0.5368	9813	16922	29544	8169	3017	34390	0.951549	0.851858	16.6362	565.645	1693.91	3	0.00239066	1.41048	fr24.2346.2346.3	/TMT_phospho_20130731	fr24
Ribulose bisphosphate carboxylase large chain OS=Vitis vinifera GN=rbcL PE=3 SV=2	RBL_VITVI	TRUE	TRUE	tFQGPPHGIQVER	1	TMT6plex (+229)	3.0898	0.4899	5189	7689	14451	5720	4834	11558	0.950372	0.861617	15.5934	565.646	1693.92	3	0.00550366	3.24714	fr25.2471.2471.3	/TMT_phospho_20130731	fr25
Ribulose bisphosphate carboxylase large chain OS=Vitis vinifera GN=rbcL PE=3 SV=2	RBL_VITVI	TRUE	TRUE	tFQGPPHGIQVER	0.99	TMT6plex (+229)	2.1636	0.3801	2126	3446	5236	2123	1566	5161	0.947982	0.954503	14.2628	565.645	1693.91	3	0.00257466	1.51904	fr26.2311.2311.3	/TMT_phospho_20130731	fr26
Ribulose bisphosphate carboxylase large chain OS=Vitis vinifera GN=rbcL PE=3 SV=2	RBL_VITVI	TRUE	TRUE	TFQGPPHGIQVERDk	1	TMT6plex (+229)	3.4104	0.3108	11822	19782	46600	109620	No Values (0.0)	121000	0.951887	0.871368	18.2735	485.266	1937.04	4	0.00292734	1.51046	fr16.2123.2123.4	/TMT_phospho_20130731	fr16
Ribulose bisphosphate carboxylase large chain OS=Vitis vinifera GN=rbcL PE=3 SV=2	RBL_VITVI	TRUE	TRUE	TFQGPPHGIQVERDk	1	TMT6plex (+229)	3.8124	0.4593	11188	14049	38444	38948	11375	48801	0.951959	0.844067	17.3128	646.686	1937.04	3	0.00355034	1.83192	fr16.2129.2129.3	/TMT_phospho_20130731	fr16
Ribulose bisphosphate carboxylase large chain OS=Vitis vinifera GN=rbcL PE=3 SV=2	RBL_VITVI	TRUE	TRUE	tFQGPPHGIQVERDk	1	TMT6plex (+229), TMT6plex (+229)	4.4504	0.4125	87679	174090	298660	112510	No Values (0.0)	643680	0.951792	0.886037	20.3486	542.557	2166.2	4	0.00158455	0.731148	fr15.2599.2599.4	/TMT_phospho_20130731	fr15
Ribulose bisphosphate carboxylase large chain OS=Vitis vinifera GN=rbcL PE=3 SV=2	RBL_VITVI	TRUE	TRUE	tFQGPPHGIQVERDk	1	TMT6plex (+229), TMT6plex (+229)	3.1289	0.315	13094	19643	34801	12528	5945	58188	0.951894	0.843143	17.1377	542.556	2166.2	4	0.000368453	0.170013	fr16.2546.2546.4	/TMT_phospho_20130731	fr16
Ribulose bisphosphate carboxylase large chain OS=Vitis vinifera GN=rbcL PE=3 SV=2	RBL_VITVI	TRUE	TRUE	tFQGPPHGIQVERDk	1	TMT6plex (+229), TMT6plex (+229)	2.9724	0.3659	6612	7964	12846	5154	3975	20020	0.95077	0.86145	15.7878	542.557	2166.2	4	0.00549055	2.53347	fr17.2392.2392.4	/TMT_phospho_20130731	fr17
Ribulose bisphosphate carboxylase large chain OS=Vitis vinifera GN=rbcL PE=3 SV=2	RBL_VITVI	TRUE	TRUE	TFQGPPHGIQVERDkLNk	0.99	TMT6plex (+229), TMT6plex (+229)	3.615	0.3094	21090	32010	72217	287350	No Values (0.0)	322200	0.951672	0.867068	19.5115	841.484	2521.43	3	0.0124616	4.94029	fr16.2653.2653.3	/TMT_phospho_20130731	fr16
Ribulose bisphosphate carboxylase large chain OS=Vitis vinifera GN=rbcL PE=3 SV=2	RBL_VITVI	TRUE	TRUE	TFQGPPHGIQVERDkLNk	1	TMT6plex (+229), TMT6plex (+229)	3.0761	0.3312	13954	17050	25150	68493	12732	73245	0.951974	0.849476	17.6843	841.481	2521.42	3	0.00385558	1.52852	fr17.2497.2497.3	/TMT_phospho_20130731	fr17
Ribulose bisphosphate carboxylase large chain OS=Vitis vinifera GN=rbcL PE=3 SV=2	RBL_VITVI	TRUE	TRUE	TFQGPPHGIQVERDkLNk	1	TMT6plex (+229), TMT6plex (+229)	3.1754	0.2962	11391	19820	30235	73550	10351	82948	0.951974	0.849476	17.8005	631.363	2521.42	4	0.00719958	2.85422	fr18.2615.2615.4	/TMT_phospho_20130731	fr18
Ribulose bisphosphate carboxylase large chain OS=Vitis vinifera GN=rbcL PE=3 SV=2	RBL_VITVI	TRUE	TRUE	tFQGPPHGIQVERDkLNk	1	TMT6plex (+229), TMT6plex (+229), TMT6plex (+229)	3.8021	0.5097	22130	44147	68200	40179	No Values (0.0)	269320	0.951786	0.86919	18.7882	917.867	2750.58	3	0.000254781	0.0925943	fr15.3066.3066.3	/TMT_phospho_20130731	fr15
Ribulose bisphosphate carboxylase large chain OS=Vitis vinifera GN=rbcL PE=3 SV=2	RBL_VITVI	TRUE	TRUE	tFQGPPHGIQVERDkLNk	1	TMT6plex (+229), TMT6plex (+229), TMT6plex (+229)	3.1684	0.3033	13861	40167	64736	30183	No Values (0.0)	194750	0.951887	0.871368	18.4159	688.654	2750.59	4	0.00695578	2.52791	fr16.3025.3025.4	/TMT_phospho_20130731	fr16
Ribulose bisphosphate carboxylase large chain OS=Vitis vinifera GN=rbcL PE=3 SV=2	RBL_VITVI	TRUE	TRUE	tFQGPPHGIQVERDkLNk	1	TMT6plex (+229), TMT6plex (+229), TMT6plex (+229)	3.5146	0.3718	16944	33021	57212	30418	No Values (0.0)	206400	0.951887	0.871368	18.4158	551.123	2750.58	5	0.000321219	0.116739	fr17.2412.2412.5	/TMT_phospho_20130731	fr17
Ribulose bisphosphate carboxylase large chain OS=Vitis vinifera GN=rbcL PE=3 SV=2	RBL_VITVI	TRUE	TRUE	tFQGPPHGIQVERDkLNk	1	TMT6plex (+229), TMT6plex (+229), TMT6plex (+229)	3.2709	0.3	35401	69655	121480	63824	No Values (0.0)	470130	0.951672	0.874035	19.5528	551.124	2750.58	5	0.00212078	0.770748	fr17.2832.2832.5	/TMT_phospho_20130731	fr17
Ribulose bisphosphate carboxylase large chain OS=Vitis vinifera GN=rbcL PE=3 SV=2	RBL_VITVI	TRUE	TRUE	tFQGPPHGIQVERDkLNk	0.99	TMT6plex (+229), TMT6plex (+229), TMT6plex (+229)	3.2217	0.2174	36095	61522	114710	61871	No Values (0.0)	404310	0.951675	0.867068	19.3966	551.123	2750.58	5	0.000594781	0.216159	fr18.2916.2916.5	/TMT_phospho_20130731	fr18
Ribulose bisphosphate carboxylase large chain OS=Vitis vinifera GN=rbcL PE=3 SV=2	RBL_VITVI	TRUE	TRUE	tFQGPPHGIQVERDkLNk	1	TMT6plex (+229), TMT6plex (+229), TMT6plex (+229)	3.4883	0.3272	15762	37417	62864	30547	No Values (0.0)	231640	0.951821	0.876199	18.5456	551.124	2750.58	5	0.00273078	0.992437	fr19.2685.2685.5	/TMT_phospho_20130731	fr19
Ribulose bisphosphate carboxylase large chain OS=Vitis vinifera GN=rbcL PE=3 SV=2	RBL_VITVI	TRUE	TRUE	tFQGPPHGIQVERDkLNk	1	TMT6plex (+229), TMT6plex (+229), TMT6plex (+229)	3.4149	0.3095	7477	14786	22496	13217	No Values (0.0)	89227	0.951894	0.844067	17.1965	551.124	2750.58	5	0.00364578	1.32497	fr20.2755.2755.5	/TMT_phospho_20130731	fr20
Ribulose bisphosphate carboxylase large chain OS=Vitis vinifera GN=rbcL PE=3 SV=2	RBL_VITVI	TRUE	TRUE	tFQGPPHGIQVERDkLNk	0.99	TMT6plex (+229), TMT6plex (+229), TMT6plex (+229)	3.4449	0.2419	3837	6941	10005	6475	No Values (0.0)	41054	0.951305	0.861367	16.0948	551.125	2750.59	5	0.00608778	2.21246	fr23.2553.2553.5	/TMT_phospho_20130731	fr23
Ribulose bisphosphate carboxylase large chain OS=Vitis vinifera GN=rbcL PE=3 SV=2	RBL_VITVI	TRUE	TRUE	tFQGPPHGIQVERDkLNk	0.98	TMT6plex (+229), TMT6plex (+229), TMT6plex (+229)	2.9282	0.1975	2295	3517	5693	2902	1874	18324	0.949595	0.867741	15.0787	551.124	2750.58	5	0.00334078	1.21413	fr24.2712.2712.5	/TMT_phospho_20130731	fr24
Ribulose bisphosphate carboxylase large chain OS=Vitis vinifera GN=rbcL PE=3 SV=2	RBL_VITVI	TRUE	TRUE	tFQGPPHGIQVERDkLNk	0.99	TMT6plex (+229), TMT6plex (+229), TMT6plex (+229)	3.1992	0.2164	2269	5242	7920	5264	1760	28072	0.950372	0.861617	15.6248	551.124	2750.58	5	0.00456178	1.65787	fr25.2825.2825.5	/TMT_phospho_20130731	fr25
Ribulose bisphosphate carboxylase large chain OS=Vitis vinifera GN=rbcL PE=3 SV=2	RBL_VITVI	TRUE	TRUE	vALEAcVQAR	1	TMT6plex (+229), Carbamidomethyl (+57)	3.5709	0.4345	73882	136820	313010	116910	37833	350900	0.951728	0.884984	19.9733	673.377	1344.74	2	0.00148859	1.10614	fr13.2380.2380.2	/TMT_phospho_20130731	fr13
Ribulose bisphosphate carboxylase large chain OS=Vitis vinifera GN=rbcL PE=3 SV=2	RBL_VITVI	TRUE	TRUE	vALEAcVQAR	1	TMT6plex (+229), Carbamidomethyl (+57)	3.0966	0.4406	11604	21375	43586	16476	5441	49407	0.951894	0.844067	17.1742	449.254	1344.74	3	0.000804586	0.597873	fr13.2386.2386.3	/TMT_phospho_20130731	fr13
Ribulose bisphosphate carboxylase large chain OS=Vitis vinifera GN=rbcL PE=3 SV=2	RBL_VITVI	TRUE	TRUE	vALEAcVQAR	1	TMT6plex (+229), Carbamidomethyl (+57)	3.3438	0.4521	72285	123790	284320	110880	34984	322540	0.951694	0.878333	19.8557	673.378	1344.74	2	0.00185459	1.37811	fr13.2480.2480.2	/TMT_phospho_20130731	fr13
Ribulose bisphosphate carboxylase large chain OS=Vitis vinifera GN=rbcL PE=3 SV=2	RBL_VITVI	TRUE	TRUE	vALEAcVQAR	0.95	TMT6plex (+229), Carbamidomethyl (+57)	3.346	0.4091	50970	85882	182500	71355	22733	204380	0.951723	0.866425	19.2368	673.873	1345.73	2	0.993066	737.385	fr13.2734.2734.2	/TMT_phospho_20130731	fr13
Ribulose bisphosphate carboxylase large chain OS=Vitis vinifera GN=rbcL PE=3 SV=2	RBL_VITVI	TRUE	TRUE	vALEAcVQAR	1	TMT6plex (+229), Carbamidomethyl (+57)	2.9815	0.5094	25864	41585	92377	33180	13880	94592	0.951935	0.86371	18.2017	673.378	1344.74	2	0.00246559	1.83213	fr13.2937.2937.2	/TMT_phospho_20130731	fr13
Ribulose bisphosphate carboxylase large chain OS=Vitis vinifera GN=rbcL PE=3 SV=2	RBL_VITVI	TRUE	TRUE	vALEAcVQAR	0.99	TMT6plex (+229), Carbamidomethyl (+57)	2.4804	0.4181	25858	41273	81863	34003	12606	81828	0.951935	0.86371	18.0818	673.377	1344.74	2	0.000756586	0.562205	fr13.3040.3040.2	/TMT_phospho_20130731	fr13
Ribulose bisphosphate carboxylase large chain OS=Vitis vinifera GN=rbcL PE=3 SV=2	RBL_VITVI	TRUE	TRUE	vALEAcVQAR	1	TMT6plex (+229), Carbamidomethyl (+57)	2.888	0.4759	23855	45022	87345	33685	13477	91786	0.951935	0.86371	18.1712	673.376	1344.74	2	0.000342414	0.254442	fr13.3153.3153.2	/TMT_phospho_20130731	fr13
Ribulose bisphosphate carboxylase large chain OS=Vitis vinifera GN=rbcL PE=3 SV=2	RBL_VITVI	TRUE	TRUE	vALEAcVQAR	1	TMT6plex (+229), Carbamidomethyl (+57)	2.6601	0.4646	21368	35645	80669	29786	10561	83089	0.951963	0.855625	17.9943	673.378	1344.74	2	0.00246559	1.83213	fr13.3326.3326.2	/TMT_phospho_20130731	fr13
Ribulose bisphosphate carboxylase large chain OS=Vitis vinifera GN=rbcL PE=3 SV=2	RBL_VITVI	TRUE	TRUE	vALEAcVQAR	1	TMT6plex (+229), Carbamidomethyl (+57)	2.4925	0.4275	24105	37835	71550	30409	11153	84951	0.951963	0.855625	17.9882	673.377	1344.74	2	0.00148859	1.10614	fr13.3437.3437.2	/TMT_phospho_20130731	fr13
Ribulose bisphosphate carboxylase large chain OS=Vitis vinifera GN=rbcL PE=3 SV=2	RBL_VITVI	TRUE	TRUE	vALEAcVQAR	1	TMT6plex (+229), Carbamidomethyl (+57)	3.3326	0.4202	206440	341640	769560	287460	99328	843830	0.951764	0.872522	21.2811	673.376	1344.74	2	0.00131841	0.979691	fr14.2473.2473.2	/TMT_phospho_20130731	fr14
Ribulose bisphosphate carboxylase large chain OS=Vitis vinifera GN=rbcL PE=3 SV=2	RBL_VITVI	TRUE	TRUE	vALEAcVQAR	1	TMT6plex (+229), Carbamidomethyl (+57)	2.0297	0.3257	11430	22243	49525	11934	4043	56754	0.951894	0.844067	17.2505	449.254	1344.74	3	0.000712586	0.52951	fr14.2479.2479.3	/TMT_phospho_20130731	fr14
Ribulose bisphosphate carboxylase large chain OS=Vitis vinifera GN=rbcL PE=3 SV=2	RBL_VITVI	TRUE	TRUE	vALEAcVQAR	1	TMT6plex (+229), Carbamidomethyl (+57)	3.4055	0.4851	1625900	2917700	6207500	2486100	729230	6992900	0.951174	0.731133	24.3211	673.377	1344.74	2	0.000756586	0.562205	fr14.2587.2587.2	/TMT_phospho_20130731	fr14
Ribulose bisphosphate carboxylase large chain OS=Vitis vinifera GN=rbcL PE=3 SV=2	RBL_VITVI	TRUE	TRUE	vALEAcVQAR	1	TMT6plex (+229), Carbamidomethyl (+57)	3.0716	0.4036	34665	74653	173320	54229	20568	194580	0.951757	0.867363	19.0743	449.253	1344.74	3	0.000569414	0.423122	fr14.2594.2594.3	/TMT_phospho_20130731	fr14
Ribulose bisphosphate carboxylase large chain OS=Vitis vinifera GN=rbcL PE=3 SV=2	RBL_VITVI	TRUE	TRUE	vALEAcVQAR	1	TMT6plex (+229), Carbamidomethyl (+57)	3.1909	0.4481	965010	1638000	3738400	1365200	444940	4084800	0.951616	0.787886	23.5447	673.377	1344.74	2	0.00100059	0.743517	fr14.2702.2702.2	/TMT_phospho_20130731	fr14
Ribulose bisphosphate carboxylase large chain OS=Vitis vinifera GN=rbcL PE=3 SV=2	RBL_VITVI	TRUE	TRUE	vALEAcVQAR	1	TMT6plex (+229), Carbamidomethyl (+57)	3.0991	0.351	23776	41828	96027	37534	11523	102850	0.951935	0.871368	18.2583	449.253	1344.74	3	0.000111414	0.0827898	fr14.2709.2709.3	/TMT_phospho_20130731	fr14
Ribulose bisphosphate carboxylase large chain OS=Vitis vinifera GN=rbcL PE=3 SV=2	RBL_VITVI	TRUE	TRUE	vALEAcVQAR	1	TMT6plex (+229), Carbamidomethyl (+57)	3.3215	0.4256	352650	635050	1413300	532340	171920	1529900	0.950607	0.848211	22.1442	673.377	1344.74	2	9.84141e-05	0.0731298	fr14.2824.2824.2	/TMT_phospho_20130731	fr14
Ribulose bisphosphate carboxylase large chain OS=Vitis vinifera GN=rbcL PE=3 SV=2	RBL_VITVI	TRUE	TRUE	vALEAcVQAR	1	TMT6plex (+229), Carbamidomethyl (+57)	3.4808	0.4378	529360	869200	1958900	741400	278400	2226100	0.949983	0.828779	22.6548	673.376	1344.74	2	0.000342414	0.254442	fr14.2953.2953.2	/TMT_phospho_20130731	fr14
Ribulose bisphosphate carboxylase large chain OS=Vitis vinifera GN=rbcL PE=3 SV=2	RBL_VITVI	TRUE	TRUE	vALEAcVQAR	1	TMT6plex (+229), Carbamidomethyl (+57)	2.5924	0.3247	14487	26373	55035	26446	6175	66175	0.951986	0.846033	17.5708	449.254	1344.74	3	0.000254586	0.189178	fr14.2960.2960.3	/TMT_phospho_20130731	fr14
Ribulose bisphosphate carboxylase large chain OS=Vitis vinifera GN=rbcL PE=3 SV=2	RBL_VITVI	TRUE	TRUE	vALEAcVQAR	1	TMT6plex (+229), Carbamidomethyl (+57)	3.263	0.4086	483240	871980	1842100	706890	228080	2178800	0.949983	0.828779	22.5895	673.376	1344.74	2	0.00119641	0.889035	fr14.3076.3076.2	/TMT_phospho_20130731	fr14
Ribulose bisphosphate carboxylase large chain OS=Vitis vinifera GN=rbcL PE=3 SV=2	RBL_VITVI	TRUE	TRUE	vALEAcVQAR	1	TMT6plex (+229), Carbamidomethyl (+57)	2.5301	0.3268	6493	9322	24782	8877	2982	25217	0.951305	0.861491	16.2451	449.254	1344.74	3	1.94141e-05	0.0144262	fr14.3083.3083.3	/TMT_phospho_20130731	fr14
Ribulose bisphosphate carboxylase large chain OS=Vitis vinifera GN=rbcL PE=3 SV=2	RBL_VITVI	TRUE	TRUE	vALEAcVQAR	1	TMT6plex (+229), Carbamidomethyl (+57)	3.3849	0.3985	306160	522990	1187600	460090	143320	1371000	0.950973	0.855908	21.9284	673.377	1344.74	2	0.000145586	0.108182	fr14.3199.3199.2	/TMT_phospho_20130731	fr14
Ribulose bisphosphate carboxylase large chain OS=Vitis vinifera GN=rbcL PE=3 SV=2	RBL_VITVI	TRUE	TRUE	vALEAcVQAR	0.99	TMT6plex (+229), Carbamidomethyl (+57)	3.2015	0.4105	483840	858040	1787000	680010	237490	2028500	0.949983	0.828779	22.5344	673.376	1344.74	2	0.00217341	1.61503	fr14.3324.3324.2	/TMT_phospho_20130731	fr14
Ribulose bisphosphate carboxylase large chain OS=Vitis vinifera GN=rbcL PE=3 SV=2	RBL_VITVI	TRUE	TRUE	vALEAcVQAR	1	TMT6plex (+229), Carbamidomethyl (+57)	3.1956	0.4502	249670	450780	1003800	365530	131180	1101700	0.951614	0.862343	21.6552	673.376	1344.74	2	0.00156241	1.161	fr14.3464.3464.2	/TMT_phospho_20130731	fr14
Ribulose bisphosphate carboxylase large chain OS=Vitis vinifera GN=rbcL PE=3 SV=2	RBL_VITVI	TRUE	TRUE	vALEAcVQAR	1	TMT6plex (+229), Carbamidomethyl (+57)	3.1092	0.4622	173260	314950	676640	255640	85997	749400	0.951764	0.873164	21.1053	673.377	1344.74	2	0.00112259	0.834173	fr14.3597.3597.2	/TMT_phospho_20130731	fr14
Ribulose bisphosphate carboxylase large chain OS=Vitis vinifera GN=rbcL PE=3 SV=2	RBL_VITVI	TRUE	TRUE	vALEAcVQAR	1	TMT6plex (+229), Carbamidomethyl (+57)	3.0869	0.4362	8783	14214	34211	10811	5288	34604	0.951672	0.851858	16.7195	449.254	1344.74	3	0.000620586	0.461146	fr14.3604.3604.3	/TMT_phospho_20130731	fr14
Ribulose bisphosphate carboxylase large chain OS=Vitis vinifera GN=rbcL PE=3 SV=2	RBL_VITVI	TRUE	TRUE	vALEAcVQAR	1	TMT6plex (+229), Carbamidomethyl (+57)	3.1497	0.4735	265680	469480	1018400	381490	132590	1137400	0.951614	0.862343	21.6992	673.378	1344.74	2	0.00209959	1.56016	fr14.3730.3730.2	/TMT_phospho_20130731	fr14
Ribulose bisphosphate carboxylase large chain OS=Vitis vinifera GN=rbcL PE=3 SV=2	RBL_VITVI	TRUE	TRUE	vALEAcVQAR	1	TMT6plex (+229), Carbamidomethyl (+57)	2.9288	0.4216	207540	372320	834710	325900	95599	944470	0.951733	0.872522	21.4069	673.378	1344.74	2	0.00234359	1.74147	fr14.3861.3861.2	/TMT_phospho_20130731	fr14
Ribulose bisphosphate carboxylase large chain OS=Vitis vinifera GN=rbcL PE=3 SV=2	RBL_VITVI	TRUE	TRUE	vALEAcVQAR	1	TMT6plex (+229), Carbamidomethyl (+57)	3.3045	0.4427	13876	24626	55065	22225	7872	63704	0.951986	0.846033	17.5155	449.254	1344.74	3	0.000895586	0.665494	fr14.3883.3883.3	/TMT_phospho_20130731	fr14
Ribulose bisphosphate carboxylase large chain OS=Vitis vinifera GN=rbcL PE=3 SV=2	RBL_VITVI	TRUE	TRUE	vALEAcVQAR	0.98	TMT6plex (+229), Carbamidomethyl (+57)	2.925	0.3834	298440	537130	1216500	454950	148410	1288200	0.95134	0.855908	21.9111	673.38	1344.74	2	0.00576159	4.28131	fr14.4009.4009.2	/TMT_phospho_20130731	fr14
Ribulose bisphosphate carboxylase large chain OS=Vitis vinifera GN=rbcL PE=3 SV=2	RBL_VITVI	TRUE	TRUE	vALEAcVQAR	0.99	TMT6plex (+229), Carbamidomethyl (+57)	1.9103	0.3142	3734	7346	12734	10075	2660	12415	0.950372	0.861617	15.5794	449.254	1344.74	3	0.000437586	0.325162	fr14.4024.4024.3	/TMT_phospho_20130731	fr14
Ribulose bisphosphate carboxylase large chain OS=Vitis vinifera GN=rbcL PE=3 SV=2	RBL_VITVI	TRUE	TRUE	vALEAcVQAR	1	TMT6plex (+229), Carbamidomethyl (+57)	2.6329	0.4853	189850	274480	648080	225540	90301	640480	0.951797	0.872577	20.9803	673.377	1344.74	2	0.00148859	1.10614	fr14.4144.4144.2	/TMT_phospho_20130731	fr14
Ribulose bisphosphate carboxylase large chain OS=Vitis vinifera GN=rbcL PE=3 SV=2	RBL_VITVI	TRUE	TRUE	vALEAcVQAR	1	TMT6plex (+229), Carbamidomethyl (+57)	3.0208	0.3425	6973	15554	34850	14007	4123	34385	0.951672	0.845909	16.7457	449.254	1344.74	3	0.00117059	0.869841	fr14.4221.4221.3	/TMT_phospho_20130731	fr14
Ribulose bisphosphate carboxylase large chain OS=Vitis vinifera GN=rbcL PE=3 SV=2	RBL_VITVI	TRUE	TRUE	vALEAcVQAR	1	TMT6plex (+229), Carbamidomethyl (+57)	3.0239	0.4707	186540	315300	712400	252950	100180	749490	0.951764	0.873164	21.1437	673.378	1344.74	2	0.00197759	1.46951	fr14.4284.4284.2	/TMT_phospho_20130731	fr14
Ribulose bisphosphate carboxylase large chain OS=Vitis vinifera GN=rbcL PE=3 SV=2	RBL_VITVI	TRUE	TRUE	vALEAcVQAR	0.99	TMT6plex (+229), Carbamidomethyl (+57)	2.1791	0.408	58688	101580	241100	90952	34711	239890	0.951672	0.874035	19.5487	673.376	1344.74	2	0.000342414	0.254442	fr14.4428.4428.2	/TMT_phospho_20130731	fr14
Ribulose bisphosphate carboxylase large chain OS=Vitis vinifera GN=rbcL PE=3 SV=2	RBL_VITVI	TRUE	TRUE	vALEAcVQAR	1	TMT6plex (+229), Carbamidomethyl (+57)	2.9552	0.3849	5363	8928	25072	8781	3351	25444	0.951305	0.861491	16.2314	449.253	1344.74	3	0.000202414	0.15041	fr14.4435.4435.3	/TMT_phospho_20130731	fr14
Ribulose bisphosphate carboxylase large chain OS=Vitis vinifera GN=rbcL PE=3 SV=2	RBL_VITVI	TRUE	TRUE	vALEAcVQAR	1	TMT6plex (+229), Carbamidomethyl (+57)	3.0126	0.4386	109490	170580	396300	136650	54488	393530	0.951762	0.886037	20.2662	673.378	1344.74	2	0.00173259	1.28745	fr14.4558.4558.2	/TMT_phospho_20130731	fr14
Ribulose bisphosphate carboxylase large chain OS=Vitis vinifera GN=rbcL PE=3 SV=2	RBL_VITVI	TRUE	TRUE	vALEAcVQAR	1	TMT6plex (+229), Carbamidomethyl (+57)	2.881	0.3518	6803	11418	26356	8765	3241	26237	0.951429	0.858331	16.3377	449.254	1344.74	3	0.000712586	0.52951	fr14.4566.4566.3	/TMT_phospho_20130731	fr14
Ribulose bisphosphate carboxylase large chain OS=Vitis vinifera GN=rbcL PE=3 SV=2	RBL_VITVI	TRUE	TRUE	vALEAcVQAR	1	TMT6plex (+229), Carbamidomethyl (+57)	2.6981	0.4996	137410	250600	534340	196790	77318	537320	0.95183	0.875545	20.7255	673.378	1344.74	2	0.00197759	1.46951	fr14.4700.4700.2	/TMT_phospho_20130731	fr14
Ribulose bisphosphate carboxylase large chain OS=Vitis vinifera GN=rbcL PE=3 SV=2	RBL_VITVI	TRUE	TRUE	vALEAcVQAR	1	TMT6plex (+229), Carbamidomethyl (+57)	3.1713	0.391	4445	7302	18624	6266	2727	18896	0.95077	0.86145	15.8302	449.253	1344.74	3	0.000386414	0.287138	fr14.4729.4729.3	/TMT_phospho_20130731	fr14
Ribulose bisphosphate carboxylase large chain OS=Vitis vinifera GN=rbcL PE=3 SV=2	RBL_VITVI	TRUE	TRUE	vALEAcVQAR	1	TMT6plex (+229), Carbamidomethyl (+57)	2.7486	0.4354	124820	220200	458890	167040	70427	452570	0.951821	0.880052	20.5107	673.378	1344.74	2	0.00283159	2.1041	fr14.4838.4838.2	/TMT_phospho_20130731	fr14
Ribulose bisphosphate carboxylase large chain OS=Vitis vinifera GN=rbcL PE=3 SV=2	RBL_VITVI	TRUE	TRUE	vALEAcVQAR	1	TMT6plex (+229), Carbamidomethyl (+57)	2.6976	0.469	88832	140360	304270	110890	45381	324040	0.951728	0.884984	19.9513	673.378	1344.74	2	0.00209959	1.56016	fr14.4990.4990.2	/TMT_phospho_20130731	fr14
Ribulose bisphosphate carboxylase large chain OS=Vitis vinifera GN=rbcL PE=3 SV=2	RBL_VITVI	TRUE	TRUE	vALEAcVQAR	1	TMT6plex (+229), Carbamidomethyl (+57)	2.8215	0.3775	4740	7604	18760	6544	2523	19929	0.951165	0.86145	15.8751	449.253	1344.74	3	0.000111414	0.0827898	fr14.5012.5012.3	/TMT_phospho_20130731	fr14
Ribulose bisphosphate carboxylase large chain OS=Vitis vinifera GN=rbcL PE=3 SV=2	RBL_VITVI	TRUE	TRUE	vALEAcVQAR	0.98	TMT6plex (+229), Carbamidomethyl (+57)	1.8804	0.3561	19650	33952	70550	25529	13353	64995	0.951974	0.849476	17.7989	673.377	1344.74	2	0.00100059	0.743517	fr14.5154.5154.2	/TMT_phospho_20130731	fr14
Ribulose bisphosphate carboxylase large chain OS=Vitis vinifera GN=rbcL PE=3 SV=2	RBL_VITVI	TRUE	TRUE	vALEAcVQAR	1	TMT6plex (+229), Carbamidomethyl (+57)	2.6233	0.4977	67437	117530	259990	88429	41974	247330	0.951672	0.874035	19.65	673.377	1344.74	2	0.00161059	1.1968	fr14.5340.5340.2	/TMT_phospho_20130731	fr14
Ribulose bisphosphate carboxylase large chain OS=Vitis vinifera GN=rbcL PE=3 SV=2	RBL_VITVI	TRUE	TRUE	vALEAcVQAR	1	TMT6plex (+229), Carbamidomethyl (+57)	2.8583	0.3621	3972	6463	16592	5404	No Values (0.0)	16368	0.950372	0.861617	15.6226	449.254	1344.74	3	0.000437586	0.325162	fr14.5408.5408.3	/TMT_phospho_20130731	fr14
Ribulose bisphosphate carboxylase large chain OS=Vitis vinifera GN=rbcL PE=3 SV=2	RBL_VITVI	TRUE	TRUE	vALEAcVQAR	1	TMT6plex (+229), Carbamidomethyl (+57)	2.658	0.5074	69988	116220	268420	87349	41502	247060	0.951672	0.874035	19.6637	673.378	1344.74	2	0.00356359	2.64803	fr14.5484.5484.2	/TMT_phospho_20130731	fr14
Ribulose bisphosphate carboxylase large chain OS=Vitis vinifera GN=rbcL PE=3 SV=2	RBL_VITVI	TRUE	TRUE	vALEAcVQAR	1	TMT6plex (+229), Carbamidomethyl (+57)	3.0067	0.4212	2284	3433	8188	3358	2187	7570	0.94875	0.90381	14.7217	449.253	1344.74	3	0.00221741	1.64772	fr14.5585.5585.3	/TMT_phospho_20130731	fr14
Ribulose bisphosphate carboxylase large chain OS=Vitis vinifera GN=rbcL PE=3 SV=2	RBL_VITVI	TRUE	TRUE	vALEAcVQAR	1	TMT6plex (+229), Carbamidomethyl (+57)	2.7181	0.4922	61246	95548	207830	69075	36662	184330	0.951675	0.867068	19.3205	673.378	1344.74	2	0.00331959	2.46672	fr14.5689.5689.2	/TMT_phospho_20130731	fr14
Ribulose bisphosphate carboxylase large chain OS=Vitis vinifera GN=rbcL PE=3 SV=2	RBL_VITVI	TRUE	TRUE	vALEAcVQAR	1	TMT6plex (+229), Carbamidomethyl (+57)	2.4721	0.4867	20767	32747	71916	26561	10286	66825	0.951974	0.849476	17.8056	673.377	1344.74	2	0.00124459	0.924829	fr14.5915.5915.2	/TMT_phospho_20130731	fr14
Ribulose bisphosphate carboxylase large chain OS=Vitis vinifera GN=rbcL PE=3 SV=2	RBL_VITVI	TRUE	TRUE	vALEAcVQAR	0.99	TMT6plex (+229), Carbamidomethyl (+57)	2.5743	0.5131	37437	63386	130040	45569	24545	120560	0.951786	0.86919	18.6853	673.379	1344.74	2	0.00502859	3.73664	fr14.6122.6122.2	/TMT_phospho_20130731	fr14
Ribulose bisphosphate carboxylase large chain OS=Vitis vinifera GN=rbcL PE=3 SV=2	RBL_VITVI	TRUE	TRUE	vALEAcVQAR	0.99	TMT6plex (+229), Carbamidomethyl (+57)	2.5713	0.4336	10137	16534	37360	13000	5337	32423	0.951672	0.845909	16.8087	673.379	1344.74	2	0.00417459	3.10205	fr14.7076.7076.2	/TMT_phospho_20130731	fr14
Ribulose bisphosphate carboxylase large chain OS=Vitis vinifera GN=rbcL PE=3 SV=2	RBL_VITVI	TRUE	TRUE	vALEAcVQAR	1	TMT6plex (+229), Carbamidomethyl (+57)	2.991	0.508	2777	4332	9847	3327	1294	10050	0.949152	0.884192	14.9489	449.253	1344.74	3	0.00111841	0.831074	fr14.7485.7485.3	/TMT_phospho_20130731	fr14
Ribulose bisphosphate carboxylase large chain OS=Vitis vinifera GN=rbcL PE=3 SV=2	RBL_VITVI	TRUE	TRUE	vALEAcVQAR	1	TMT6plex (+229), Carbamidomethyl (+57)	3.1231	0.4532	23604	40813	88834	31407	11001	97169	0.951935	0.86371	18.1597	673.378	1344.74	2	0.00209959	1.56016	fr14.7488.7488.2	/TMT_phospho_20130731	fr14
Ribulose bisphosphate carboxylase large chain OS=Vitis vinifera GN=rbcL PE=3 SV=2	RBL_VITVI	TRUE	TRUE	vALEAcVQAR	1	TMT6plex (+229), Carbamidomethyl (+57)	3.2555	0.4919	91744	147510	314510	116430	39968	349340	0.951728	0.884984	20.015	673.377	1344.74	2	0.000390586	0.290237	fr15.2640.2640.2	/TMT_phospho_20130731	fr15
Ribulose bisphosphate carboxylase large chain OS=Vitis vinifera GN=rbcL PE=3 SV=2	RBL_VITVI	TRUE	TRUE	vALEAcVQAR	0.99	TMT6plex (+229), Carbamidomethyl (+57)	1.8319	0.365	9632	16859	32578	11594	4989	35153	0.951672	0.845909	16.7577	449.254	1344.74	3	0.000804586	0.597873	fr15.2647.2647.3	/TMT_phospho_20130731	fr15
Ribulose bisphosphate carboxylase large chain OS=Vitis vinifera GN=rbcL PE=3 SV=2	RBL_VITVI	TRUE	TRUE	vALEAcVQAR	0.99	TMT6plex (+229), Carbamidomethyl (+57)	3.2118	0.4454	166600	284730	551500	237730	67533	679220	0.951797	0.872577	20.9224	673.376	1344.74	2	0.00205141	1.52437	fr15.2778.2778.2	/TMT_phospho_20130731	fr15
Ribulose bisphosphate carboxylase large chain OS=Vitis vinifera GN=rbcL PE=3 SV=2	RBL_VITVI	TRUE	TRUE	vALEAcVQAR	1	TMT6plex (+229), Carbamidomethyl (+57)	2.979	0.4557	63727	101390	220370	81287	32119	239300	0.951672	0.867068	19.4936	673.377	1344.74	2	0.00124459	0.924829	fr15.2901.2901.2	/TMT_phospho_20130731	fr15
Ribulose bisphosphate carboxylase large chain OS=Vitis vinifera GN=rbcL PE=3 SV=2	RBL_VITVI	TRUE	TRUE	vALEAcVQAR	0.99	TMT6plex (+229), Carbamidomethyl (+57)	2.8051	0.5115	44181	69392	133280	49883	25981	141280	0.951786	0.86919	18.8238	673.379	1344.74	2	0.00454059	3.37402	fr15.3061.3061.2	/TMT_phospho_20130731	fr15
Ribulose bisphosphate carboxylase large chain OS=Vitis vinifera GN=rbcL PE=3 SV=2	RBL_VITVI	TRUE	TRUE	vALEAcVQAR	1	TMT6plex (+229), Carbamidomethyl (+57)	2.5653	0.4877	37651	55754	109800	40482	21272	117370	0.951821	0.876199	18.5445	673.378	1344.74	2	0.00319759	2.37606	fr15.3189.3189.2	/TMT_phospho_20130731	fr15
Ribulose bisphosphate carboxylase large chain OS=Vitis vinifera GN=rbcL PE=3 SV=2	RBL_VITVI	TRUE	TRUE	vALEAcVQAR	1	TMT6plex (+229), Carbamidomethyl (+57)	2.6615	0.4826	37667	58149	109760	45315	26060	106820	0.951821	0.876199	18.5499	673.377	1344.74	2	0.00161059	1.1968	fr15.3365.3365.2	/TMT_phospho_20130731	fr15
Ribulose bisphosphate carboxylase large chain OS=Vitis vinifera GN=rbcL PE=3 SV=2	RBL_VITVI	TRUE	TRUE	vALEAcVQAR	0.98	TMT6plex (+229), Carbamidomethyl (+57)	2.0572	0.4504	37362	51119	100740	37313	21742	95535	0.951887	0.871368	18.3912	673.376	1344.74	2	0.000586414	0.435754	fr15.3547.3547.2	/TMT_phospho_20130731	fr15
Ribulose bisphosphate carboxylase large chain OS=Vitis vinifera GN=rbcL PE=3 SV=2	RBL_VITVI	TRUE	TRUE	vALEAcVQAR	0.95	TMT6plex (+229), Carbamidomethyl (+57)	2.3189	0.4832	8707	16472	33554	13367	5129	33643	0.951672	0.845909	16.7585	673.381	1344.75	2	0.00869059	6.45778	fr15.7389.7389.2	/TMT_phospho_20130731	fr15
Ribulose bisphosphate carboxylase large chain OS=Vitis vinifera GN=rbcL PE=3 SV=2	RBL_VITVI	TRUE	TRUE	vALEAcVQAR	1	TMT6plex (+229), Carbamidomethyl (+57)	2.8904	0.4511	87455	138420	292010	116810	45974	327280	0.951728	0.884984	19.943	673.379	1344.74	2	0.00393059	2.92074	fr16.2607.2607.2	/TMT_phospho_20130731	fr16
Ribulose bisphosphate carboxylase large chain OS=Vitis vinifera GN=rbcL PE=3 SV=2	RBL_VITVI	TRUE	TRUE	vALEAcVQAR	0.97	TMT6plex (+229), Carbamidomethyl (+57)	2.7545	0.3521	21524	31499	59869	23018	14392	60203	0.951974	0.849476	17.6835	673.38	1344.75	2	0.00722659	5.36992	fr17.2434.2434.2	/TMT_phospho_20130731	fr17
Ribulose bisphosphate carboxylase large chain OS=Vitis vinifera GN=rbcL PE=3 SV=2	RBL_VITVI	TRUE	TRUE	vALEAcVQAR	1	TMT6plex (+229), Carbamidomethyl (+57)	2.6458	0.4774	34737	44434	81595	33459	23331	84439	0.951935	0.86371	18.2042	673.379	1344.74	2	0.00441859	3.28336	fr18.2552.2552.2	/TMT_phospho_20130731	fr18
Ribulose bisphosphate carboxylase large chain OS=Vitis vinifera GN=rbcL PE=3 SV=2	RBL_VITVI	TRUE	TRUE	vALEAcVQAR	0.99	TMT6plex (+229), Carbamidomethyl (+57)	2.2779	0.4939	25294	30278	47353	21168	19009	45750	0.951986	0.846033	17.5269	673.38	1344.75	2	0.00734859	5.46057	fr19.2328.2328.2	/TMT_phospho_20130731	fr19
Ribulose bisphosphate carboxylase large chain OS=Vitis vinifera GN=rbcL PE=3 SV=2	RBL_VITVI	TRUE	TRUE	vALEAcVQAR	1	TMT6plex (+229), Carbamidomethyl (+57)	2.2793	0.4919	19629	23095	52288	17491	14564	45616	0.951959	0.846033	17.3978	673.379	1344.74	2	0.00429659	3.19271	fr22.2344.2344.2	/TMT_phospho_20130731	fr22
Ribulose bisphosphate carboxylase large chain OS=Vitis vinifera GN=rbcL PE=3 SV=2	RBL_VITVI	TRUE	TRUE	vTPQPGVPPE	0.99	TMT6plex (+229)	2.4202	0.4545	31787	38833	55402	7730	22265	20135	0.951959	0.846033	17.4265	625.354	1248.69	2	0.00209959	1.68007	fr10.1965.1965.2	/TMT_phospho_20130731	fr10
Ribulose bisphosphate carboxylase large chain OS=Vitis vinifera GN=rbcL PE=3 SV=2	RBL_VITVI	TRUE	TRUE	wRDRFLFcAEAIFk	0.97	TMT6plex (+229), Carbamidomethyl (+57), TMT6plex (+229)	2.5865	0.2679	159480	395480	546120	165880	127150	617020	0.951797	0.872577	20.9396	773.094	2316.26	3	0.000254859	0.109983	fr14.5608.5608.3	/TMT_phospho_20130731	fr14
Ribulose bisphosphate carboxylase large chain OS=Vitis vinifera GN=rbcL PE=3 SV=2	RBL_VITVI	TRUE	TRUE	wRDRFLFcAEAIFk	0.98	TMT6plex (+229), Carbamidomethyl (+57), TMT6plex (+229)	2.6181	0.1908	4214	11014	15432	5051	2889	16342	0.95077	0.86145	15.7456	580.073	2316.26	4	0.00402586	1.73733	fr18.5163.5163.4	/TMT_phospho_20130731	fr18
Ribulose bisphosphate carboxylase large chain OS=Vitis vinifera GN=rbcL PE=3 SV=2	RBL_VITVI	TRUE	TRUE	wSPELAAAcEVWk	1	TMT6plex (+229), Carbamidomethyl (+57), TMT6plex (+229)	1.9223	0.3179	2860	3753	9253	3004	1519	7901	0.94875	0.90381	14.788	669.026	2004.06	3	0.00184169	0.918518	fr04.3856.3856.3	/TMT_phospho_20130731	fr04
Ribulose bisphosphate carboxylase large chain OS=Vitis vinifera GN=rbcL PE=3 SV=2	RBL_VITVI	TRUE	TRUE	wSPELAAAcEVWk	0.98	TMT6plex (+229), Carbamidomethyl (+57), TMT6plex (+229)	2.11	0.3756	16004	21171	52988	19629	10707	44747	0.951959	0.844067	17.3343	1003.04	2004.06	2	0.00283169	1.41227	fr04.3857.3857.2	/TMT_phospho_20130731	fr04
Ribulose bisphosphate carboxylase large chain OS=Vitis vinifera GN=rbcL PE=3 SV=2	RBL_VITVI	TRUE	TRUE	wSPELAAAcEVWk	1	TMT6plex (+229), Carbamidomethyl (+57), TMT6plex (+229)	2.7701	0.4826	29364	37381	95612	35938	14846	74533	0.951935	0.86371	18.1341	1003.04	2004.06	2	0.00405269	2.02122	fr06.4364.4364.2	/TMT_phospho_20130731	fr06
Ribulose bisphosphate carboxylase large chain OS=Vitis vinifera GN=rbcL PE=3 SV=2	RBL_VITVI	TRUE	TRUE	wSPELAAAcEVWk	1	TMT6plex (+229), Carbamidomethyl (+57), TMT6plex (+229)	3.6355	0.453	131000	156580	430280	169900	77008	360300	0.951792	0.886037	20.3376	669.027	2004.06	3	0.00422169	2.10551	fr07.4107.4107.3	/TMT_phospho_20130731	fr07
Ribulose bisphosphate carboxylase large chain OS=Vitis vinifera GN=rbcL PE=3 SV=2	RBL_VITVI	TRUE	TRUE	wSPELAAAcEVWk	1	TMT6plex (+229), Carbamidomethyl (+57), TMT6plex (+229)	3.8504	0.5882	1076100	1377200	3583800	1280200	647820	2789200	0.951276	0.787886	23.3584	1003.04	2004.06	2	0.00307569	1.53396	fr07.4108.4108.2	/TMT_phospho_20130731	fr07
Ribulose bisphosphate carboxylase large chain OS=Vitis vinifera GN=rbcL PE=3 SV=2	RBL_VITVI	TRUE	TRUE	wSPELAAAcEVWk	0.99	TMT6plex (+229), Carbamidomethyl (+57), TMT6plex (+229)	2.0321	0.322	28324	39446	107350	59395	15087	108310	0.951887	0.871368	18.4492	669.026	2004.06	3	0.00257469	1.28409	fr08.4678.4678.3	/TMT_phospho_20130731	fr08
Ribulose bisphosphate carboxylase large chain OS=Vitis vinifera GN=rbcL PE=3 SV=2	RBL_VITVI	TRUE	TRUE	wSPELAAAcEVWk	1	TMT6plex (+229), Carbamidomethyl (+57), TMT6plex (+229)	3.7063	0.6152	1549900	1917500	5072600	1842400	882790	3879900	0.951522	0.769686	23.8524	1003.04	2004.06	2	0.00258769	1.29058	fr08.4679.4679.2	/TMT_phospho_20130731	fr08
Ribulose bisphosphate carboxylase large chain OS=Vitis vinifera GN=rbcL PE=3 SV=2	RBL_VITVI	TRUE	TRUE	wSPELAAAcEVWk	1	TMT6plex (+229), Carbamidomethyl (+57), TMT6plex (+229)	2.661	0.5373	2121300	2563200	6928000	2406300	1158600	5333700	0.951174	0.731133	24.2899	1003.04	2004.06	2	0.00173269	0.864156	fr09.4978.4978.2	/TMT_phospho_20130731	fr09
Ribulose bisphosphate carboxylase large chain OS=Vitis vinifera GN=rbcL PE=3 SV=2	RBL_VITVI	TRUE	TRUE	wSPELAAAcEVWk	1	TMT6plex (+229), Carbamidomethyl (+57), TMT6plex (+229)	3.3357	0.3664	36779	60416	142100	45546	28728	108410	0.951786	0.86919	18.6868	502.021	2004.05	4	0.00146731	0.731805	fr09.5019.5019.4	/TMT_phospho_20130731	fr09
Ribulose bisphosphate carboxylase large chain OS=Vitis vinifera GN=rbcL PE=3 SV=2	RBL_VITVI	TRUE	TRUE	wSPELAAAcEVWk	1	TMT6plex (+229), Carbamidomethyl (+57), TMT6plex (+229)	3.4999	0.449	1902300	2462200	6842700	2448400	1310600	5597300	0.951174	0.731133	24.2936	669.026	2004.06	3	0.00147569	0.735981	fr09.5105.5105.3	/TMT_phospho_20130731	fr09
Ribulose bisphosphate carboxylase large chain OS=Vitis vinifera GN=rbcL PE=3 SV=2	RBL_VITVI	TRUE	TRUE	wSPELAAAcEVWk	1	TMT6plex (+229), Carbamidomethyl (+57), TMT6plex (+229)	2.502	0.5129	5029500	6687700	17415000	6394400	3074700	13770000	0.947067	0.536156	25.6423	1003.04	2004.06	2	0.00161069	0.80331	fr09.5106.5106.2	/TMT_phospho_20130731	fr09
Ribulose bisphosphate carboxylase large chain OS=Vitis vinifera GN=rbcL PE=3 SV=2	RBL_VITVI	TRUE	TRUE	wSPELAAAcEVWk	1	TMT6plex (+229), Carbamidomethyl (+57), TMT6plex (+229)	2.7324	0.5542	3592800	4690600	11442000	4431900	2119200	9025800	0.949543	0.610048	25.0733	1003.04	2004.06	2	0.00270969	1.35142	fr10.5032.5032.2	/TMT_phospho_20130731	fr10
Ribulose bisphosphate carboxylase large chain OS=Vitis vinifera GN=rbcL PE=3 SV=2	RBL_VITVI	TRUE	TRUE	wSPELAAAcEVWk	1	TMT6plex (+229), Carbamidomethyl (+57), TMT6plex (+229)	3.1607	0.281	79952	109570	281890	95840	53267	213990	0.951672	0.874035	19.6706	502.021	2004.06	4	0.000485688	0.242231	fr10.5094.5094.4	/TMT_phospho_20130731	fr10
Ribulose bisphosphate carboxylase large chain OS=Vitis vinifera GN=rbcL PE=3 SV=2	RBL_VITVI	TRUE	TRUE	wSPELAAAcEVWk	0.99	TMT6plex (+229), Carbamidomethyl (+57), TMT6plex (+229)	2.3279	0.3991	3149200	4030600	10413000	3700900	1830600	8434600	0.950301	0.644622	24.9116	1003.04	2004.06	2	0.00380869	1.89953	fr10.5169.5169.2	/TMT_phospho_20130731	fr10
Ribulose bisphosphate carboxylase large chain OS=Vitis vinifera GN=rbcL PE=3 SV=2	RBL_VITVI	TRUE	TRUE	wSPELAAAcEVWk	0.97	TMT6plex (+229), Carbamidomethyl (+57), TMT6plex (+229)	1.9534	0.3646	43226	51962	136020	46351	27419	98906	0.951821	0.876199	18.6236	1003.04	2004.06	2	0.00234369	1.16888	fr10.5535.5535.2	/TMT_phospho_20130731	fr10
Ribulose bisphosphate carboxylase large chain OS=Vitis vinifera GN=rbcL PE=3 SV=2	RBL_VITVI	TRUE	TRUE	wSPELAAAcEVWk	0.99	TMT6plex (+229), Carbamidomethyl (+57), TMT6plex (+229)	2.0974	0.3058	51592	60235	162190	50489	31589	109810	0.951786	0.86919	18.8297	669.026	2004.06	3	0.00220769	1.10106	fr11.4427.4427.3	/TMT_phospho_20130731	fr11
Ribulose bisphosphate carboxylase large chain OS=Vitis vinifera GN=rbcL PE=3 SV=2	RBL_VITVI	TRUE	TRUE	wSPELAAAcEVWk	1	TMT6plex (+229), Carbamidomethyl (+57), TMT6plex (+229)	2.8109	0.5424	2297800	2817000	7315900	2669300	1272100	5737100	0.950992	0.731133	24.3981	1003.04	2004.06	2	0.00454069	2.26461	fr11.4434.4434.2	/TMT_phospho_20130731	fr11
Ribulose bisphosphate carboxylase large chain OS=Vitis vinifera GN=rbcL PE=3 SV=2	RBL_VITVI	TRUE	TRUE	wSPELAAAcEVWk	0.96	TMT6plex (+229), Carbamidomethyl (+57), TMT6plex (+229)	2.4553	0.2063	12387	23444	41353	12213	7877	33173	0.951795	0.843143	16.9931	502.022	2004.06	4	0.00365969	1.82522	fr11.4468.4468.4	/TMT_phospho_20130731	fr11
Ribulose bisphosphate carboxylase large chain OS=Vitis vinifera GN=rbcL PE=3 SV=2	RBL_VITVI	TRUE	TRUE	wSPELAAAcEVWk	1	TMT6plex (+229), Carbamidomethyl (+57), TMT6plex (+229)	2.6038	0.5172	280700	379600	961410	346750	173260	737140	0.951733	0.867662	21.4571	1003.04	2004.06	2	0.00136669	0.681618	fr11.4566.4566.2	/TMT_phospho_20130731	fr11
Ribulose bisphosphate carboxylase large chain OS=Vitis vinifera GN=rbcL PE=3 SV=2	RBL_VITVI	TRUE	TRUE	wSPELAAAcEVWkEIk	1	TMT6plex (+229), Carbamidomethyl (+57), TMT6plex (+229), TMT6plex (+229)	6.1549	0.6262	1595400	2630400	6472600	2171300	1610400	5209100	0.951174	0.731133	24.2309	868.822	2603.44	3	0.0053822	2.06654	fr12.6107.6107.3	/TMT_phospho_20130731	fr12
Ribulose bisphosphate carboxylase large chain OS=Vitis vinifera GN=rbcL PE=3 SV=2	RBL_VITVI	TRUE	TRUE	wSPELAAAcEVWkEIk	1	TMT6plex (+229), Carbamidomethyl (+57), TMT6plex (+229), TMT6plex (+229)	3.0327	0.4321	207210	343010	856390	297630	225600	716220	0.951733	0.872522	21.3354	1302.73	2603.44	2	0.0039302	1.50903	fr12.6135.6135.2	/TMT_phospho_20130731	fr12
Ribulose bisphosphate carboxylase large chain OS=Vitis vinifera GN=rbcL PE=3 SV=2	RBL_VITVI	TRUE	TRUE	wSPELAAAcEVWkEIk	1	TMT6plex (+229), Carbamidomethyl (+57), TMT6plex (+229), TMT6plex (+229)	5.9458	0.5984	747830	1254300	3211600	1010300	806110	2513100	0.950945	0.796	23.186	868.822	2603.44	3	0.0046492	1.7851	fr13.6035.6035.3	/TMT_phospho_20130731	fr13
Ribulose bisphosphate carboxylase large chain OS=Vitis vinifera GN=rbcL PE=3 SV=2	RBL_VITVI	TRUE	TRUE	wSPELAAAcEVWkEIk	0.99	TMT6plex (+229), Carbamidomethyl (+57), TMT6plex (+229), TMT6plex (+229)	2.9023	0.2887	10430	18059	30504	11033	6206	32846	0.951672	0.851858	16.735	651.868	2603.44	4	0.0052462	2.01432	fr13.6042.6042.4	/TMT_phospho_20130731	fr13
Ribulose bisphosphate carboxylase large chain OS=Vitis vinifera GN=rbcL PE=3 SV=2	RBL_VITVI	TRUE	TRUE	wSPELAAAcEVWkEIk	1	TMT6plex (+229), Carbamidomethyl (+57), TMT6plex (+229), TMT6plex (+229)	3.0651	0.5458	166450	257240	653140	235470	171050	553030	0.951797	0.872577	20.9576	1302.73	2603.45	2	0.0080812	3.10284	fr13.6056.6056.2	/TMT_phospho_20130731	fr13
Ribulose bisphosphate carboxylase large chain OS=Vitis vinifera GN=rbcL PE=3 SV=2	RBL_VITVI	TRUE	TRUE	wSPELAAAcEVWkEIk	1	TMT6plex (+229), Carbamidomethyl (+57), TMT6plex (+229), TMT6plex (+229)	6.1834	0.6363	192200	330360	751800	263880	194130	644920	0.951764	0.873164	21.1809	868.823	2603.45	3	0.0068462	2.62865	fr21.5277.5277.3	/TMT_phospho_20130731	fr21
Ribulose bisphosphate carboxylase large chain OS=Vitis vinifera GN=rbcL PE=3 SV=2	RBL_VITVI	TRUE	TRUE	wSPELAAAcEVWkEIKFEFPAMDTL	1	TMT6plex (+229), Carbamidomethyl (+57), TMT6plex (+229)	3.48	0.4476	19005	28271	48374	211090	16696	32317	0.951887	0.871368	18.4405	1142.92	3425.75	3	0.00825014	2.40756	fr11.6764.6764.3	/TMT_phospho_20130731	fr11
Ribulose bisphosphate carboxylase large chain OS=Vitis vinifera GN=rbcL PE=3 SV=2	RBL_VITVI	TRUE	TRUE	wSPELAAAcEVWkEIkFEFPAMDTL	1	TMT6plex (+229), Carbamidomethyl (+57), TMT6plex (+229), TMT6plex (+229)	4.6054	0.4442	88243	207800	373670	184650	176670	387050	0.951792	0.880052	20.4355	1219.31	3654.91	3	0.000538797	0.147377	fr04.5027.5027.3	/TMT_phospho_20130731	fr04
Ribulose bisphosphate carboxylase large chain OS=Vitis vinifera GN=rbcL PE=3 SV=2	RBL_VITVI	TRUE	TRUE	wSPELAAAcEVWkEIkFEFPAMDTL	0.96	TMT6plex (+229), Carbamidomethyl (+57), TMT6plex (+229), TMT6plex (+229)	2.5661	0.3209	19045	41818	71792	32834	36143	65332	0.951963	0.86371	18.0263	1219.31	3654.9	3	0.0052988	1.44938	fr10.7341.7341.3	/TMT_phospho_20130731	fr10
Ribulose bisphosphate carboxylase large chain OS=Vitis vinifera GN=rbcL PE=3 SV=2	RBL_VITVI	TRUE	TRUE	wSPELAAAcEVWkEIkFEFPAMDTL	1	TMT6plex (+229), Carbamidomethyl (+57), TMT6plex (+229), TMT6plex (+229)	4.2843	0.3522	2107600	4627400	8423200	3898800	3827900	8084700	0.950301	0.644622	24.8844	1219.31	3654.91	3	0.0045882	1.25501	fr11.6743.6743.3	/TMT_phospho_20130731	fr11
Ribulose bisphosphate carboxylase large chain OS=Vitis vinifera GN=rbcL PE=3 SV=2	RBL_VITVI	TRUE	TRUE	wSPELAAAcEVWkEIkFEFPAMDTL	1	TMT6plex (+229), Carbamidomethyl (+57), TMT6plex (+229), TMT6plex (+229)	3.087	0.3504	6748	26970	40688	17030	12777	41069	0.951894	0.843143	17.1485	914.736	3654.91	4	0.0067112	1.83571	fr11.6749.6749.4	/TMT_phospho_20130731	fr11
Ribulose bisphosphate carboxylase large chain OS=Vitis vinifera GN=rbcL PE=3 SV=2	RBL_VITVI	TRUE	TRUE	wSPELAAAcEVWkEIkFEFPAMDTL	1	TMT6plex (+229), Carbamidomethyl (+57), TMT6plex (+229), TMT6plex (+229)	3.7256	0.3651	153300	355180	582530	287310	264350	588580	0.951797	0.873164	21.0894	1219.31	3654.91	3	0.0027358	0.748321	fr14.7441.7441.3	/TMT_phospho_20130731	fr14
Ribulose bisphosphate carboxylase large chain OS=Vitis vinifera GN=rbcL PE=3 SV=2	RBL_VITVI	TRUE	TRUE	wSPELAAAcEVWkEIkFEFPAMDTL	1	TMT6plex (+229), Carbamidomethyl (+57), TMT6plex (+229), TMT6plex (+229)	4.0471	0.4646	64296	132640	243370	108800	112490	237230	0.951694	0.878333	19.7777	1219.32	3654.94	3	0.0291242	7.96626	fr22.5531.5531.3	/TMT_phospho_20130731	fr22
Ribulose bisphosphate carboxylase large chain OS=Vitis vinifera GN=rbcL PE=3 SV=2	RBL_VITVI	TRUE	TRUE	YGRPLLGcTIkPk	0.96	Carbamidomethyl (+57), TMT6plex (+229), TMT6plex (+229)	2.6379	0.1885	68578	117780	264590	346840	No Values (0.0)	514440	0.951792	0.886037	20.3456	654.398	1960.17	3	0.0015371	0.783764	fr15.2731.2731.3	/TMT_phospho_20130731	fr15
Ribulose bisphosphate carboxylase large chain OS=Vitis vinifera GN=rbcL PE=3 SV=2	RBL_VITVI	TRUE	TRUE	YGRPLLGcTIkPk	0.96	Carbamidomethyl (+57), TMT6plex (+229), TMT6plex (+229)	2.666	0.2037	5242	6151	9024	8200	2885	10804	0.949979	0.86188	15.3686	491.05	1960.17	4	0.000368898	0.188101	fr24.2486.2486.4	/TMT_phospho_20130731	fr24
Ribulose bisphosphate carboxylase large chain OS=Vitis vinifera GN=rbcL PE=3 SV=2	RBL_VITVI	TRUE	TRUE	YGRPLLGcTIkPk	0.99	Carbamidomethyl (+57), TMT6plex (+229), TMT6plex (+229)	2.6014	0.29	3404	5340	9486	7392	2204	14264	0.949979	0.86188	15.3612	491.051	1960.17	4	0.0030491	1.55473	fr25.2606.2606.4	/TMT_phospho_20130731	fr25
Ribulose bisphosphate carboxylase large chain OS=Vitis vinifera GN=rbcL PE=3 SV=2	RBL_VITVI	TRUE	TRUE	yGRPLLGcTIkPk	0.99	TMT6plex (+229), Carbamidomethyl (+57), TMT6plex (+229), TMT6plex (+229)	2.9977	0.3226	159030	279590	500390	143020	No Values (0.0)	696940	0.95183	0.875545	20.7795	730.786	2189.34	3	0.00385623	1.76056	fr15.3156.3156.3	/TMT_phospho_20130731	fr15
Ribulose bisphosphate carboxylase large chain OS=Vitis vinifera GN=rbcL PE=3 SV=2	RBL_VITVI	TRUE	TRUE	yGRPLLGcTIkPk	0.98	TMT6plex (+229), Carbamidomethyl (+57), TMT6plex (+229), TMT6plex (+229)	2.0254	0.29	30191	54078	88624	24013	No Values (0.0)	127960	0.951887	0.871368	18.3216	548.343	2189.34	4	0.00793223	3.62145	fr22.2787.2787.4	/TMT_phospho_20130731	fr22
Ribulose bisphosphate carboxylase small chain OS=Vitis vinifera GN=VIT_17s0000g03690 PE=3 SV=1	A5C718_VITVI	TRUE	TRUE	eHNRSPGYYDGR	1	TMT6plex (+229)	3.2182	0.3497	3360	8838	19493	6801	No Values (0.0)	27652	0.951165	0.861367	16.0324	420.708	1678.8	4	0.00134045	0.797974	fr16.1148.1148.4	/TMT_phospho_20130731	fr16
Ribulose bisphosphate carboxylase small chain OS=Vitis vinifera GN=VIT_17s0000g03690 PE=3 SV=1	A5C718_VITVI	TRUE	TRUE	eHNRSPGYYDGR	1	TMT6plex (+229)	3.9429	0.4987	5569	16862	32033	12719	No Values (0.0)	47368	0.951672	0.845909	16.8255	560.608	1678.8	3	0.00117045	0.696772	fr16.1149.1149.3	/TMT_phospho_20130731	fr16
Ribulose bisphosphate carboxylase small chain OS=Vitis vinifera GN=VIT_17s0000g03690 PE=3 SV=1	A5C718_VITVI	TRUE	TRUE	eHNRSPGYYDGR	0.99	TMT6plex (+229)	2.3267	0.2927	Value Missing (-6.643856)	2874	6288	2858	No Values (0.0)	9743	0.948365	0.927165	14.4905	420.708	1678.8	4	0.00158445	0.943229	fr17.966.966.4	/TMT_phospho_20130731	fr17
Ribulose bisphosphate carboxylase small chain OS=Vitis vinifera GN=VIT_17s0000g03690 PE=3 SV=1	A5C718_VITVI	TRUE	TRUE	eHNRSPGYYDGR	1	TMT6plex (+229)	4.0578	0.4656	2706	7539	15192	5357	1006	20694	0.95077	0.861617	15.6799	560.608	1678.8	3	0.00208545	1.24148	fr17.971.971.3	/TMT_phospho_20130731	fr17
Ribulose bisphosphate carboxylase small chain OS=Vitis vinifera GN=VIT_17s0000g03690 PE=3 SV=1	A5C718_VITVI	TRUE	TRUE	eHNRSPGYYDGR	1	TMT6plex (+229)	3.0453	0.411	2980	8880	17402	6896	No Values (0.0)	26700	0.951165	0.861367	15.9755	420.708	1678.8	4	0.00207245	1.23374	fr18.1044.1044.4	/TMT_phospho_20130731	fr18
Ribulose bisphosphate carboxylase small chain OS=Vitis vinifera GN=VIT_17s0000g03690 PE=3 SV=1	A5C718_VITVI	TRUE	TRUE	eHNRSPGYYDGR	1	TMT6plex (+229)	3.892	0.4617	5653	13813	25573	10218	2174	39468	0.951549	0.851858	16.5642	560.608	1678.8	3	0.00190245	1.13254	fr18.1050.1050.3	/TMT_phospho_20130731	fr18
Ribulose bisphosphate carboxylase small chain OS=Vitis vinifera GN=VIT_17s0000g03690 PE=3 SV=1	A5C718_VITVI	TRUE	TRUE	eHNRSPGYYDGR	1	TMT6plex (+229)	2.1073	0.4142	1333	1505	2372	1192	407	2961	0.945943	1.03059	13.2541	420.708	1678.8	4	0.000607445	0.361616	fr19.904.904.4	/TMT_phospho_20130731	fr19
Ribulose bisphosphate carboxylase small chain OS=Vitis vinifera GN=VIT_17s0000g03690 PE=3 SV=1	A5C718_VITVI	TRUE	TRUE	eVQEARTAYPDAHIR	0.95	TMT6plex (+229)	3.2265	0.3065	7501	27094	28830	19459	3087	47755	0.951795	0.843143	17.0289	496.769	1983.05	4	0.985476	496.698	fr15.1946.1946.4	/TMT_phospho_20130731	fr15
Ribulose bisphosphate carboxylase small chain OS=Vitis vinifera GN=VIT_17s0000g03690 PE=3 SV=1	A5C718_VITVI	TRUE	TRUE	FETLSYLPPLNDEQLck	1	Carbamidomethyl (+57), TMT6plex (+229)	2.9757	0.5371	25658	42080	123910	409130	No Values (0.0)	238230	0.951694	0.874035	19.7076	1148.59	2295.17	2	0.00319828	1.39287	fr13.4617.4617.2	/TMT_phospho_20130731	fr13
Ribulose bisphosphate carboxylase small chain OS=Vitis vinifera GN=VIT_17s0000g03690 PE=3 SV=1	A5C718_VITVI	TRUE	TRUE	fETLSYLPPLNDEQLck	1	TMT6plex (+229), Carbamidomethyl (+57), TMT6plex (+229)	2.9892	0.5012	120170	301730	579500	188410	52547	934240	0.951797	0.873164	21.0536	1263.17	2524.33	2	0.00197748	0.783057	fr10.5529.5529.2	/TMT_phospho_20130731	fr10
Ribulose bisphosphate carboxylase small chain OS=Vitis vinifera GN=VIT_17s0000g03690 PE=3 SV=1	A5C718_VITVI	TRUE	TRUE	fETLSYLPPLNDEQLck	1	TMT6plex (+229), Carbamidomethyl (+57), TMT6plex (+229)	3.7659	0.5874	117170	305530	587240	197450	50328	939390	0.951797	0.873164	21.0672	1263.17	2524.33	2	0.00539548	2.13654	fr11.4850.4850.2	/TMT_phospho_20130731	fr11
Ribulose bisphosphate carboxylase small chain OS=Vitis vinifera GN=VIT_17s0000g03690 PE=3 SV=1	A5C718_VITVI	TRUE	TRUE	fETLSYLPPLNDEQLck	0.97	TMT6plex (+229), Carbamidomethyl (+57), TMT6plex (+229)	2.3341	0.3218	19429	29828	55120	17010	15795	44099	0.951986	0.846033	17.4679	842.452	2524.34	3	0.00617548	2.4454	fr12.5131.5131.3	/TMT_phospho_20130731	fr12
Ribulose bisphosphate carboxylase small chain OS=Vitis vinifera GN=VIT_17s0000g03690 PE=3 SV=1	A5C718_VITVI	TRUE	TRUE	fETLSYLPPLNDEQLck	1	TMT6plex (+229), Carbamidomethyl (+57), TMT6plex (+229)	3.1821	0.5522	114730	296060	550750	184050	46689	874480	0.951797	0.872577	20.9789	1263.17	2524.33	2	0.00368648	1.4598	fr12.5227.5227.2	/TMT_phospho_20130731	fr12
Ribulose bisphosphate carboxylase small chain OS=Vitis vinifera GN=VIT_17s0000g03690 PE=3 SV=1	A5C718_VITVI	TRUE	TRUE	fETLSYLPPLNDEQLck	1	TMT6plex (+229), Carbamidomethyl (+57), TMT6plex (+229)	5.0677	0.4944	954560	2354700	4831000	1408100	373150	7605200	0.951351	0.753634	24.0631	842.452	2524.33	3	0.00489348	1.93775	fr12.5282.5282.3	/TMT_phospho_20130731	fr12
Ribulose bisphosphate carboxylase small chain OS=Vitis vinifera GN=VIT_17s0000g03690 PE=3 SV=1	A5C718_VITVI	TRUE	TRUE	FETLSYLPPLNDEQLckEVDYLLR	1	Carbamidomethyl (+57), TMT6plex (+229)	3.3461	0.3354	29121	42986	151200	155190	22342	132680	0.951757	0.867363	19.0252	1062.22	3183.64	3	0.0078843	2.47572	fr13.6599.6599.3	/TMT_phospho_20130731	fr13
Ribulose bisphosphate carboxylase small chain OS=Vitis vinifera GN=VIT_17s0000g03690 PE=3 SV=1	A5C718_VITVI	TRUE	TRUE	fETLSYLPPLNDEQLckEVDYLLR	1	TMT6plex (+229), Carbamidomethyl (+57), TMT6plex (+229)	4.3119	0.6028	236800	1182200	3124600	391730	417640	2214600	0.950299	0.812973	22.8514	1138.61	3412.81	3	0.00825036	2.41676	fr11.6605.6605.3	/TMT_phospho_20130731	fr11
Ribulose bisphosphate carboxylase small chain OS=Vitis vinifera GN=VIT_17s0000g03690 PE=3 SV=1	A5C718_VITVI	TRUE	TRUE	fETLSYLPPLNDEQLckEVDYLLR	1	TMT6plex (+229), Carbamidomethyl (+57), TMT6plex (+229)	3.96	0.3719	13587	73577	190750	21503	21775	153990	0.951786	0.86919	18.8581	854.209	3412.81	4	0.00524636	1.5368	fr12.6988.6988.4	/TMT_phospho_20130731	fr12
Ribulose bisphosphate carboxylase small chain OS=Vitis vinifera GN=VIT_17s0000g03690 PE=3 SV=1	A5C718_VITVI	TRUE	TRUE	fETLSYLPPLNDEQLckEVDYLLR	1	TMT6plex (+229), Carbamidomethyl (+57), TMT6plex (+229)	3.0299	0.388	2326	9948	24304	3191	3100	16392	0.951165	0.86145	15.8548	1138.61	3412.8	3	0.00495436	1.45127	fr12.7115.7115.3	/TMT_phospho_20130731	fr12
Ribulose bisphosphate carboxylase small chain OS=Vitis vinifera GN=VIT_17s0000g03690 PE=3 SV=1	A5C718_VITVI	TRUE	TRUE	fETLSYLPPLNDEQLckEVDYLLR	1	TMT6plex (+229), Carbamidomethyl (+57), TMT6plex (+229)	4.4428	0.5277	294500	1547700	3945100	429340	439850	2771200	0.950945	0.796	23.1685	1138.61	3412.81	3	0.00641936	1.88041	fr13.6971.6971.3	/TMT_phospho_20130731	fr13
Ribulose bisphosphate carboxylase small chain OS=Vitis vinifera GN=VIT_17s0000g03690 PE=3 SV=1	A5C718_VITVI	TRUE	TRUE	fETLSYLPPLNDEQLckEVDYLLR	1	TMT6plex (+229), Carbamidomethyl (+57), TMT6plex (+229)	5.2286	0.5304	109180	520660	1392800	158860	171700	975000	0.951614	0.862343	21.6663	1138.61	3412.82	3	0.0152084	4.45494	fr21.5764.5764.3	/TMT_phospho_20130731	fr21
Ribulose bisphosphate carboxylase small chain OS=Vitis vinifera GN=VIT_17s0000g03690 PE=3 SV=1	A5C718_VITVI	TRUE	TRUE	iIGFDNNR	0.99	TMT6plex (+229)	1.9805	0.3942	2248400	4271700	8143500	3743300	No Values (0.0)	11063000	0.950301	0.676887	24.8313	589.33	1176.65	2	0.000219695	0.186554	fr12.2516.2516.2	/TMT_phospho_20130731	fr12
Ribulose bisphosphate carboxylase small chain OS=Vitis vinifera GN=VIT_17s0000g03690 PE=3 SV=1	A5C718_VITVI	TRUE	TRUE	iIGFDNNR	0.99	TMT6plex (+229)	2.5525	0.3727	213440	600730	1077600	534850	No Values (0.0)	1554000	0.950973	0.855908	21.9447	589.33	1176.65	2	0.000756305	0.642213	fr13.2713.2713.2	/TMT_phospho_20130731	fr13
Ribulose bisphosphate carboxylase small chain OS=Vitis vinifera GN=VIT_17s0000g03690 PE=3 SV=1	A5C718_VITVI	TRUE	TRUE	iIGFDNNR	0.96	TMT6plex (+229)	1.7791	0.4407	18837	36158	58464	24926	10457	78347	0.951974	0.849476	17.7935	589.332	1176.65	2	0.0044183	3.75178	fr18.2932.2932.2	/TMT_phospho_20130731	fr18
Ribulose bisphosphate carboxylase small chain OS=Vitis vinifera GN=VIT_17s0000g03690 PE=3 SV=1	A5C718_VITVI	TRUE	TRUE	lPMFGcTDSAQVIk	0.95	TMT6plex (+229), Carbamidomethyl (+57), TMT6plex (+229)	2.2128	0.3134	52534	173180	300050	205480	49543	575160	0.951792	0.880052	20.3709	1013.05	2024.09	2	0.00454053	2.24213	fr10.4503.4503.2	/TMT_phospho_20130731	fr10
Ribulose bisphosphate carboxylase small chain OS=Vitis vinifera GN=VIT_17s0000g03690 PE=3 SV=1	A5C718_VITVI	TRUE	TRUE	lPMFGcTDSAQVIk	0.99	TMT6plex (+229), Carbamidomethyl (+57), TMT6plex (+229)	2.6231	0.3815	73101	249590	425700	281650	72335	774100	0.95183	0.872577	20.8396	1013.05	2024.09	2	0.00368653	1.82042	fr11.3885.3885.2	/TMT_phospho_20130731	fr11
Ribulose bisphosphate carboxylase small chain OS=Vitis vinifera GN=VIT_17s0000g03690 PE=3 SV=1	A5C718_VITVI	TRUE	TRUE	lPMFGcTDSAQVIk	0.98	TMT6plex (+229), Carbamidomethyl (+57), TMT6plex (+229)	2.0639	0.3788	69321	195340	314940	201960	54590	531670	0.951792	0.880052	20.3834	1013.05	2024.09	2	0.00209953	1.03676	fr12.4211.4211.2	/TMT_phospho_20130731	fr12
Ribulose bisphosphate carboxylase small chain OS=Vitis vinifera GN=VIT_17s0000g03690 PE=3 SV=1	A5C718_VITVI	TRUE	TRUE	lPMFGcTDSAQVIk	0.99	TMT6plex (+229), Carbamidomethyl (+57), TMT6plex (+229)	2.3853	0.3924	12455	29664	47524	30184	11906	75510	0.951986	0.849476	17.661	1013.05	2024.09	2	0.00551753	2.72458	fr21.4096.4096.2	/TMT_phospho_20130731	fr21
Ribulose bisphosphate carboxylase small chain OS=Vitis vinifera GN=VIT_17s0000g03690 PE=3 SV=1	A5C718_VITVI	TRUE	TRUE	lPmFGcTDSAQVIk	0.99	TMT6plex (+229), Oxidation (+16), Carbamidomethyl (+57), TMT6plex (+229)	2.3534	0.3569	27019	75217	129980	74739	15402	234000	0.951723	0.867363	19.0856	1021.05	2040.08	2	0.00380848	1.86591	fr13.3683.3683.2	/TMT_phospho_20130731	fr13
Ribulose bisphosphate carboxylase small chain OS=Vitis vinifera GN=VIT_17s0000g03690 PE=3 SV=1	A5C718_VITVI	TRUE	TRUE	lPmFGcTDSAQVIk	1	TMT6plex (+229), Oxidation (+16), Carbamidomethyl (+57), TMT6plex (+229)	2.7772	0.4415	69056	150860	264120	119740	37076	355470	0.951728	0.878333	19.9263	1021.05	2040.08	2	0.00119652	0.586215	fr14.4097.4097.2	/TMT_phospho_20130731	fr14
Ribulose bisphosphate carboxylase small chain OS=Vitis vinifera GN=VIT_17s0000g03690 PE=3 SV=1	A5C718_VITVI	TRUE	TRUE	lPMFGcTDSAQVIkEVQEAR	1	TMT6plex (+229), Carbamidomethyl (+57), TMT6plex (+229)	4.8111	0.4329	41337	139910	208430	83457	47754	166160	0.951675	0.867068	19.39	913.153	2736.44	3	0.00275773	1.00741	fr14.5257.5257.3	/TMT_phospho_20130731	fr14
Ribulose bisphosphate carboxylase small chain OS=Vitis vinifera GN=VIT_17s0000g03690 PE=3 SV=1	A5C718_VITVI	TRUE	TRUE	lPMFGcTDSAQVIkEVQEAR	1	TMT6plex (+229), Carbamidomethyl (+57), TMT6plex (+229)	5.9851	0.5669	54983	237930	345470	134220	79860	272910	0.951762	0.884984	20.102	913.154	2736.44	3	0.00641973	2.34515	fr15.5388.5388.3	/TMT_phospho_20130731	fr15
Ribulose bisphosphate carboxylase small chain OS=Vitis vinifera GN=VIT_17s0000g03690 PE=3 SV=1	A5C718_VITVI	TRUE	TRUE	lPmFGcTDSAQVIkEVQEAR	1	TMT6plex (+229), Oxidation (+16), Carbamidomethyl (+57), TMT6plex (+229)	3.265	0.3759	23739	45408	85336	29012	20747	61720	0.951963	0.855625	18.0209	918.486	2752.43	3	0.00544269	1.97668	fr14.4832.4832.3	/TMT_phospho_20130731	fr14
Ribulose bisphosphate carboxylase small chain OS=Vitis vinifera GN=VIT_17s0000g03690 PE=3 SV=1	A5C718_VITVI	TRUE	TRUE	mkWIPcLEFTk	1	TMT6plex (+229), TMT6plex (+229), Carbamidomethyl (+57), TMT6plex (+229)	3.8152	0.3941	130890	441960	752400	293860	87640	1172300	0.951733	0.867662	21.4572	714.081	2139.22	3	0.00269663	1.25997	fr13.5073.5073.3	/TMT_phospho_20130731	fr13
Ribulose bisphosphate carboxylase small chain OS=Vitis vinifera GN=VIT_17s0000g03690 PE=3 SV=1	A5C718_VITVI	TRUE	TRUE	qVQcIAFIAYkPS	1	TMT6plex (+229), Carbamidomethyl (+57), TMT6plex (+229)	2.4893	0.5394	1048900	2882600	6367500	1988400	1721200	4046800	0.951351	0.753634	24.1059	992.062	1982.11	2	0.00331966	1.67396	fr12.3993.3993.2	/TMT_phospho_20130731	fr12
Ribulose bisphosphate carboxylase small chain OS=Vitis vinifera GN=VIT_17s0000g03690 PE=3 SV=1	A5C718_VITVI	TRUE	TRUE	qVQcIAFIAYkPS	0.99	TMT6plex (+229), Carbamidomethyl (+57), TMT6plex (+229)	2.226	0.4188	107530	285140	605030	195860	150610	406440	0.95183	0.875545	20.7394	992.062	1982.11	2	0.00209966	1.05877	fr12.4144.4144.2	/TMT_phospho_20130731	fr12
Ribulose bisphosphate carboxylase small chain OS=Vitis vinifera GN=VIT_17s0000g03690 PE=3 SV=1	A5C718_VITVI	TRUE	TRUE	qVQcIAFIAYkPS	1	TMT6plex (+229), Carbamidomethyl (+57), TMT6plex (+229)	2.5797	0.4518	232240	520500	1148200	358280	308380	715180	0.951614	0.862343	21.6465	992.061	1982.11	2	0.00173266	0.873708	fr12.4279.4279.2	/TMT_phospho_20130731	fr12
Ribulose bisphosphate carboxylase small chain OS=Vitis vinifera GN=VIT_17s0000g03690 PE=3 SV=1	A5C718_VITVI	TRUE	TRUE	qVQcIAFIAYkPS	0.98	TMT6plex (+229), Carbamidomethyl (+57), TMT6plex (+229)	2.3488	0.3767	86322	208860	449630	142010	118620	294340	0.951792	0.886037	20.3098	992.063	1982.11	2	0.00417466	2.1051	fr12.4461.4461.2	/TMT_phospho_20130731	fr12
Ribulose bisphosphate carboxylase small chain OS=Vitis vinifera GN=VIT_17s0000g03690 PE=3 SV=1	A5C718_VITVI	TRUE	TRUE	qVQcIAFIAYkPS	0.98	TMT6plex (+229), Carbamidomethyl (+57), TMT6plex (+229)	2.0636	0.4073	31071	70649	139990	47895	40198	91874	0.951786	0.86919	18.6858	992.063	1982.11	2	0.00405266	2.04358	fr12.4785.4785.2	/TMT_phospho_20130731	fr12
Ribulose bisphosphate carboxylase small chain OS=Vitis vinifera GN=VIT_17s0000g03690 PE=3 SV=1	A5C718_VITVI	TRUE	TRUE	qVQcIAFIAYkPS	1	TMT6plex (+229), Carbamidomethyl (+57), TMT6plex (+229)	2.8479	0.3928	427720	993980	2486400	719300	632920	1586700	0.949983	0.828779	22.7071	661.711	1982.11	3	0.00342866	1.72893	fr13.3957.3957.3	/TMT_phospho_20130731	fr13
Ribulose bisphosphate carboxylase small chain OS=Vitis vinifera GN=VIT_17s0000g03690 PE=3 SV=1	A5C718_VITVI	TRUE	TRUE	qVQcIAFIAYkPS	1	TMT6plex (+229), Carbamidomethyl (+57), TMT6plex (+229)	2.6316	0.5253	5576500	16098000	34242000	10341000	9176900	22324000	0.944684	0.340752	26.5427	992.063	1982.11	2	0.00405266	2.04358	fr13.3959.3959.2	/TMT_phospho_20130731	fr13
Ribulose bisphosphate carboxylase small chain OS=Vitis vinifera GN=VIT_17s0000g03690 PE=3 SV=1	A5C718_VITVI	TRUE	TRUE	qVQcIAFIAYkPS	0.98	TMT6plex (+229), Carbamidomethyl (+57), TMT6plex (+229)	2.8592	0.2644	6525	10834	36004	11090	7916	22585	0.951549	0.851858	16.5349	496.533	1982.1	4	0.00256634	1.2941	fr13.4012.4012.4	/TMT_phospho_20130731	fr13
Ribulose bisphosphate carboxylase small chain OS=Vitis vinifera GN=VIT_17s0000g03690 PE=3 SV=1	A5C718_VITVI	TRUE	TRUE	qVQcIAFIAYkPS	1	TMT6plex (+229), Carbamidomethyl (+57), TMT6plex (+229)	2.853	0.5009	5269600	15144000	33051000	11031000	8753300	21929000	0.944684	0.38097	26.5041	992.061	1982.11	2	0.00148866	0.750669	fr13.4072.4072.2	/TMT_phospho_20130731	fr13
Ribulose bisphosphate carboxylase small chain OS=Vitis vinifera GN=VIT_17s0000g03690 PE=3 SV=1	A5C718_VITVI	TRUE	TRUE	qVQcIAFIAYkPS	1	TMT6plex (+229), Carbamidomethyl (+57), TMT6plex (+229)	2.4823	0.3167	2887	4925	12826	4961	2513	7171	0.949595	0.867741	15.1067	496.534	1982.11	4	0.000729664	0.367938	fr13.4124.4124.4	/TMT_phospho_20130731	fr13
Ribulose bisphosphate carboxylase small chain OS=Vitis vinifera GN=VIT_17s0000g03690 PE=3 SV=1	A5C718_VITVI	TRUE	TRUE	qVQcIAFIAYkPS	0.99	TMT6plex (+229), Carbamidomethyl (+57), TMT6plex (+229)	2.319	0.3129	36370	213960	495050	156010	91873	349620	0.951792	0.886037	20.3569	661.711	1982.11	3	0.00434466	2.19082	fr13.4184.4184.3	/TMT_phospho_20130731	fr13
Ribulose bisphosphate carboxylase small chain OS=Vitis vinifera GN=VIT_17s0000g03690 PE=3 SV=1	A5C718_VITVI	TRUE	TRUE	qVQcIAFIAYkPS	1	TMT6plex (+229), Carbamidomethyl (+57), TMT6plex (+229)	3.1206	0.5427	2598700	7631100	16812000	5522200	4585300	11091000	0.947916	0.536156	25.5237	992.062	1982.11	2	0.00380866	1.92054	fr13.4185.4185.2	/TMT_phospho_20130731	fr13
Ribulose bisphosphate carboxylase small chain OS=Vitis vinifera GN=VIT_17s0000g03690 PE=3 SV=1	A5C718_VITVI	TRUE	TRUE	qVQcIAFIAYkPS	0.99	TMT6plex (+229), Carbamidomethyl (+57), TMT6plex (+229)	2.4907	0.4932	1633000	4770100	10783000	3565100	2721900	7180800	0.950301	0.644622	24.8696	992.063	1982.11	2	0.00527266	2.65877	fr13.4307.4307.2	/TMT_phospho_20130731	fr13
Ribulose bisphosphate carboxylase small chain OS=Vitis vinifera GN=VIT_17s0000g03690 PE=3 SV=1	A5C718_VITVI	TRUE	TRUE	qVQcIAFIAYkPS	1	TMT6plex (+229), Carbamidomethyl (+57), TMT6plex (+229)	2.9901	0.5345	829050	2520500	5529100	1831500	1498500	3770000	0.951522	0.769686	23.9296	992.062	1982.11	2	0.00234366	1.18181	fr13.4436.4436.2	/TMT_phospho_20130731	fr13
Ribulose bisphosphate carboxylase small chain OS=Vitis vinifera GN=VIT_17s0000g03690 PE=3 SV=1	A5C718_VITVI	TRUE	TRUE	qVQcIAFIAYkPS	1	TMT6plex (+229), Carbamidomethyl (+57), TMT6plex (+229)	2.9812	0.5496	620890	1839500	3982100	1287300	1080700	2594200	0.951276	0.787886	23.4431	992.063	1982.11	2	0.00515066	2.59725	fr13.4582.4582.2	/TMT_phospho_20130731	fr13
Ribulose bisphosphate carboxylase small chain OS=Vitis vinifera GN=VIT_17s0000g03690 PE=3 SV=1	A5C718_VITVI	TRUE	TRUE	qVQcIAFIAYkPS	1	TMT6plex (+229), Carbamidomethyl (+57), TMT6plex (+229)	2.606	0.5091	415280	1197300	2577000	839490	753760	1730800	0.950299	0.812973	22.8411	992.062	1982.11	2	0.00270966	1.36637	fr13.4735.4735.2	/TMT_phospho_20130731	fr13
Ribulose bisphosphate carboxylase small chain OS=Vitis vinifera GN=VIT_17s0000g03690 PE=3 SV=1	A5C718_VITVI	TRUE	TRUE	qVQcIAFIAYkPS	1	TMT6plex (+229), Carbamidomethyl (+57), TMT6plex (+229)	2.7168	0.483	288770	838620	1885500	603540	503250	1234800	0.950249	0.839264	22.3523	992.062	1982.11	2	0.00270966	1.36637	fr13.4874.4874.2	/TMT_phospho_20130731	fr13
Ribulose bisphosphate carboxylase small chain OS=Vitis vinifera GN=VIT_17s0000g03690 PE=3 SV=1	A5C718_VITVI	TRUE	TRUE	qVQcIAFIAYkPS	0.99	TMT6plex (+229), Carbamidomethyl (+57), TMT6plex (+229)	2.2778	0.4312	97402	256770	539340	182880	140760	353640	0.951821	0.875545	20.5831	992.062	1982.11	2	0.00356366	1.797	fr13.5034.5034.2	/TMT_phospho_20130731	fr13
Ribulose bisphosphate carboxylase small chain OS=Vitis vinifera GN=VIT_17s0000g03690 PE=3 SV=1	A5C718_VITVI	TRUE	TRUE	qVQcIAFIAYkPS	0.99	TMT6plex (+229), Carbamidomethyl (+57), TMT6plex (+229)	2.3298	0.4354	78437	207910	447880	147000	121540	284830	0.951792	0.886037	20.2963	992.063	1982.11	2	0.00417466	2.1051	fr13.5211.5211.2	/TMT_phospho_20130731	fr13
Ribulose bisphosphate carboxylase small chain OS=Vitis vinifera GN=VIT_17s0000g03690 PE=3 SV=1	A5C718_VITVI	TRUE	TRUE	qVQcIAFIAYkPS	1	TMT6plex (+229), Carbamidomethyl (+57), TMT6plex (+229)	2.6418	0.5447	126130	335710	694090	227710	182700	448370	0.951797	0.872577	20.9421	992.063	1982.11	2	0.00478466	2.4127	fr13.5401.5401.2	/TMT_phospho_20130731	fr13
Ribulose bisphosphate carboxylase small chain OS=Vitis vinifera GN=VIT_17s0000g03690 PE=3 SV=1	A5C718_VITVI	TRUE	TRUE	qVQcIAFIAYkPS	0.99	TMT6plex (+229), Carbamidomethyl (+57), TMT6plex (+229)	2.4741	0.4957	112310	289180	593670	194030	154860	384840	0.95183	0.875545	20.7214	992.064	1982.11	2	0.00624966	3.15143	fr13.5549.5549.2	/TMT_phospho_20130731	fr13
Ribulose bisphosphate carboxylase small chain OS=Vitis vinifera GN=VIT_17s0000g03690 PE=3 SV=1	A5C718_VITVI	TRUE	TRUE	qVQcIAFIAYkPS	0.99	TMT6plex (+229), Carbamidomethyl (+57), TMT6plex (+229)	2.273	0.5171	59294	155580	322260	98839	88169	187100	0.951694	0.878333	19.7975	992.062	1982.11	2	0.00246566	1.24333	fr13.6166.6166.2	/TMT_phospho_20130731	fr13
Ribulose bisphosphate carboxylase small chain OS=Vitis vinifera GN=VIT_17s0000g03690 PE=3 SV=1	A5C718_VITVI	TRUE	TRUE	qVQcIAFIAYkPS	0.99	TMT6plex (+229), Carbamidomethyl (+57), TMT6plex (+229)	2.6249	0.4962	86571	228660	502870	157560	136440	319060	0.951792	0.880052	20.4487	992.063	1982.11	2	0.00527266	2.65877	fr14.4496.4496.2	/TMT_phospho_20130731	fr14
Ribulose bisphosphate carboxylase small chain OS=Vitis vinifera GN=VIT_17s0000g03690 PE=3 SV=1	A5C718_VITVI	TRUE	TRUE	qVQcIAFIAYkPS	0.99	TMT6plex (+229), Carbamidomethyl (+57), TMT6plex (+229)	2.9609	0.3668	186820	541340	1152700	387520	319500	775990	0.951614	0.862343	21.6817	992.062	1982.11	2	0.00356366	1.797	fr14.4631.4631.2	/TMT_phospho_20130731	fr14
Ribulose bisphosphate carboxylase small chain OS=Vitis vinifera GN=VIT_17s0000g03690 PE=3 SV=1	A5C718_VITVI	TRUE	TRUE	qVQcIAFIAYkPS	1	TMT6plex (+229), Carbamidomethyl (+57), TMT6plex (+229)	2.9694	0.5211	63318	170930	377980	116890	100260	242060	0.951728	0.884984	20.0311	992.062	1982.11	2	0.00368566	1.85852	fr14.4776.4776.2	/TMT_phospho_20130731	fr14
Ribulose bisphosphate carboxylase small chain OS=Vitis vinifera GN=VIT_17s0000g03690 PE=3 SV=1	A5C718_VITVI	TRUE	TRUE	qVQcIAFIAYkPS	1	TMT6plex (+229), Carbamidomethyl (+57), TMT6plex (+229)	2.2077	0.4698	46702	111060	231960	71945	58247	145890	0.951675	0.867068	19.3447	992.061	1982.11	2	0.000634664	0.320034	fr14.4928.4928.2	/TMT_phospho_20130731	fr14
Ribulose bisphosphate carboxylase small chain OS=Vitis vinifera GN=VIT_17s0000g03690 PE=3 SV=1	A5C718_VITVI	TRUE	TRUE	qVQcIAFIAYkPS	0.99	TMT6plex (+229), Carbamidomethyl (+57), TMT6plex (+229)	2.6146	0.4885	67012	178670	384380	108310	107680	229870	0.951728	0.884984	20.0371	992.063	1982.11	2	0.00563966	2.84383	fr15.4667.4667.2	/TMT_phospho_20130731	fr15
Ribulose bisphosphate carboxylase small chain OS=Vitis vinifera GN=VIT_17s0000g03690 PE=3 SV=1	A5C718_VITVI	TRUE	TRUE	qVQcIAFIAYkPS	0.99	TMT6plex (+229), Carbamidomethyl (+57), TMT6plex (+229)	2.4165	0.478	60868	152360	328610	100510	94921	193490	0.951694	0.878333	19.828	992.063	1982.11	2	0.00466266	2.35118	fr17.4202.4202.2	/TMT_phospho_20130731	fr17
Ribulose bisphosphate carboxylase small chain OS=Vitis vinifera GN=VIT_17s0000g03690 PE=3 SV=1	A5C718_VITVI	TRUE	TRUE	qVQcIAFIAYkPS	1	TMT6plex (+229), Carbamidomethyl (+57), TMT6plex (+229)	2.5724	0.5247	55698	146770	312730	100740	84124	187310	0.951694	0.878333	19.7592	992.063	1982.11	2	0.00563966	2.84383	fr18.4245.4245.2	/TMT_phospho_20130731	fr18
Ribulose bisphosphate carboxylase small chain OS=Vitis vinifera GN=VIT_17s0000g03690 PE=3 SV=1	A5C718_VITVI	TRUE	TRUE	qVQcIAFIAYkPS	0.99	TMT6plex (+229), Carbamidomethyl (+57), TMT6plex (+229)	2.1166	0.4399	15938	36389	74237	24136	22501	43571	0.951974	0.849476	17.7258	992.062	1982.11	2	0.00344166	1.73548	fr19.3972.3972.2	/TMT_phospho_20130731	fr19
Ribulose bisphosphate carboxylase small chain OS=Vitis vinifera GN=VIT_17s0000g03690 PE=3 SV=1	A5C718_VITVI	TRUE	TRUE	qVQcIAFIAYkPS	0.99	TMT6plex (+229), Carbamidomethyl (+57), TMT6plex (+229)	2.2904	0.4584	15989	34996	72259	23213	19834	47735	0.951974	0.849476	17.7074	992.065	1982.12	2	0.00978966	4.93649	fr20.4002.4002.2	/TMT_phospho_20130731	fr20
Ribulose bisphosphate carboxylase small chain OS=Vitis vinifera GN=VIT_17s0000g03690 PE=3 SV=1	A5C718_VITVI	TRUE	TRUE	qVQcIAFIAYkPS	0.97	TMT6plex (+229), Carbamidomethyl (+57), TMT6plex (+229)	2.018	0.3827	12610	30633	62437	20380	18565	38922	0.951986	0.846033	17.4858	992.063	1982.11	2	0.00429666	2.16662	fr21.3922.3922.2	/TMT_phospho_20130731	fr21
Ribulose bisphosphate carboxylase small chain OS=Vitis vinifera GN=VIT_17s0000g03690 PE=3 SV=1	A5C718_VITVI	TRUE	TRUE	qVQcIAFIAYkPS	0.97	TMT6plex (+229), Carbamidomethyl (+57), TMT6plex (+229)	1.9347	0.3257	7518	15863	32023	10834	10070	18177	0.951549	0.858331	16.5278	992.061	1982.11	2	0.000267664	0.134972	fr24.3731.3731.2	/TMT_phospho_20130731	fr24
Ribulose bisphosphate carboxylase small chain OS=Vitis vinifera GN=VIT_17s0000g03690 PE=3 SV=1	A5C718_VITVI	TRUE	TRUE	qVQcIAFIAYkPS	0.99	TMT6plex (+229), Carbamidomethyl (+57), TMT6plex (+229)	2.2962	0.4468	11116	24803	50818	15916	14307	33751	0.951894	0.844067	17.2014	992.061	1982.11	2	0.000145664	0.0734522	fr25.3836.3836.2	/TMT_phospho_20130731	fr25
Ribulose bisphosphate carboxylase small chain OS=Vitis vinifera GN=VIT_17s0000g03690 PE=3 SV=1	A5C718_VITVI	TRUE	TRUE	qVQcIAFIAykPS	0.99	TMT6plex (+229), Carbamidomethyl (+57), Phospho (+80), TMT6plex (+229)	2.6791	0.3801	44522	55932	84095	47343	41567	62854	0.951887	0.871368	18.3594	1032.05	2062.08	2	0.00258707	1.25398	fr15.4587.4587.2	/TMT_phospho_20130731	fr15
Ribulose bisphosphate carboxylase small chain OS=Vitis vinifera GN=VIT_17s0000g03690 PE=3 SV=1	A5C718_VITVI	TRUE	TRUE	sPGYYDGR	0.99	TMT6plex (+229)	2.0072	0.5111	23964	61469	105660	53247	No Values (0.0)	172550	0.951786	0.86919	18.6853	572.285	1142.56	2	0.000267844	0.234219	fr14.1360.1360.2	/TMT_phospho_20130731	fr14
Ribulose bisphosphate carboxylase small chain OS=Vitis vinifera GN=VIT_17s0000g03690 PE=3 SV=1	A5C718_VITVI	TRUE	TRUE	sPGYYDGR	0.99	TMT6plex (+229)	2.4511	0.4872	108670	288850	504140	291950	No Values (0.0)	878860	0.951797	0.872577	21.0023	572.285	1142.56	2	0.000389844	0.340903	fr14.1463.1463.2	/TMT_phospho_20130731	fr14
Ribulose bisphosphate carboxylase small chain OS=Vitis vinifera GN=VIT_17s0000g03690 PE=3 SV=1	A5C718_VITVI	TRUE	TRUE	sPGYYDGR	0.99	TMT6plex (+229)	1.932	0.4506	11686	30533	49870	29308	5733	78532	0.951986	0.849476	17.6499	572.286	1142.56	2	0.000756844	0.661829	fr15.1226.1226.2	/TMT_phospho_20130731	fr15
Ribulose bisphosphate carboxylase small chain OS=Vitis vinifera GN=VIT_17s0000g03690 PE=3 SV=1	A5C718_VITVI	TRUE	TRUE	sPGYYDGR	0.99	TMT6plex (+229)	1.7453	0.4404	11259	22336	35688	21671	6803	50935	0.951894	0.844067	17.182	572.286	1142.56	2	0.00185484	1.62198	fr16.1561.1561.2	/TMT_phospho_20130731	fr16
Ribulose bisphosphate carboxylase small chain OS=Vitis vinifera GN=VIT_17s0000g03690 PE=3 SV=1	A5C718_VITVI	TRUE	TRUE	sPGYYDGR	0.99	TMT6plex (+229)	2.2013	0.4547	18377	40956	69997	38554	8754	108490	0.951935	0.86371	18.1212	572.287	1142.56	2	0.00283184	2.47633	fr18.1463.1463.2	/TMT_phospho_20130731	fr18
Ribulose bisphosphate carboxylase small chain OS=Vitis vinifera GN=VIT_17s0000g03690 PE=3 SV=1	A5C718_VITVI	TRUE	TRUE	sPGYYDGRYWTMWk	0.99	TMT6plex (+229), TMT6plex (+229)	3.4154	0.2305	90821	363110	1026100	385920	190230	1057700	0.951614	0.867662	21.5703	756.716	2267.13	3	0.00117061	0.516112	fr13.4170.4170.3	/TMT_phospho_20130731	fr13
Ribulose bisphosphate carboxylase small chain OS=Vitis vinifera GN=VIT_17s0000g03690 PE=3 SV=1	A5C718_VITVI	TRUE	TRUE	tAYPDAHIR	1	TMT6plex (+229)	2.7138	0.4258	Value Missing (-6.643856)	No Values (0.0)	No Values (0.0)	No Values (0.0)	No Values (0.0)	335	0.93762	1.49856	9.29002	424.902	1271.69	3	0.00245193	1.92657	fr14.1636.1636.3	/TMT_phospho_20130731	fr14
Ribulose bisphosphate carboxylase small chain OS=Vitis vinifera GN=VIT_17s0000g03690 PE=3 SV=1	A5C718_VITVI	TRUE	TRUE	tAYPDAHIR	1	TMT6plex (+229)	3.1037	0.56	20784	50454	98233	40079	No Values (0.0)	147280	0.951887	0.876199	18.4596	424.902	1271.69	3	0.00245193	1.92657	fr14.1639.1639.3	/TMT_phospho_20130731	fr14
Ribulose bisphosphate carboxylase small chain OS=Vitis vinifera GN=VIT_17s0000g03690 PE=3 SV=1	A5C718_VITVI	TRUE	TRUE	tAYPDAHIR	1	TMT6plex (+229)	3.0355	0.4896	30168	81302	145940	63724	No Values (0.0)	240480	0.951723	0.866425	19.1158	636.849	1271.68	2	0.00185493	1.45749	fr14.1646.1646.2	/TMT_phospho_20130731	fr14
Ribulose bisphosphate carboxylase small chain OS=Vitis vinifera GN=VIT_17s0000g03690 PE=3 SV=1	A5C718_VITVI	TRUE	TRUE	tAYPDAHIR	1	TMT6plex (+229)	3.1798	0.5787	17006	44722	80324	38463	No Values (0.0)	120130	0.951935	0.86371	18.2197	424.902	1271.68	3	0.00226893	1.78278	fr15.1743.1743.3	/TMT_phospho_20130731	fr15
Ribulose bisphosphate carboxylase small chain OS=Vitis vinifera GN=VIT_17s0000g03690 PE=3 SV=1	A5C718_VITVI	TRUE	TRUE	tAYPDAHIR	1	TMT6plex (+229)	2.915	0.5008	28931	86346	156610	67978	No Values (0.0)	250150	0.951723	0.866425	19.1895	636.85	1271.68	2	0.00234293	1.84092	fr15.1750.1750.2	/TMT_phospho_20130731	fr15
Ribulose bisphosphate carboxylase small chain OS=Vitis vinifera GN=VIT_17s0000g03690 PE=3 SV=1	A5C718_VITVI	TRUE	TRUE	tAYPDAHIR	1	TMT6plex (+229)	2.5838	0.5239	5302	8143	16193	5737	No Values (0.0)	22250	0.951165	0.86145	15.8504	424.902	1271.68	3	0.00181093	1.42291	fr16.1761.1761.3	/TMT_phospho_20130731	fr16
Ribulose bisphosphate carboxylase small chain OS=Vitis vinifera GN=VIT_17s0000g03690 PE=3 SV=1	A5C718_VITVI	TRUE	TRUE	tAYPDAHIR	1	TMT6plex (+229)	2.8042	0.5517	8344	19422	35844	15637	No Values (0.0)	53106	0.951795	0.843143	17.0377	424.902	1271.68	3	0.00226893	1.78278	fr18.1695.1695.3	/TMT_phospho_20130731	fr18
Ribulose bisphosphate carboxylase small chain OS=Vitis vinifera GN=VIT_17s0000g03690 PE=3 SV=1	A5C718_VITVI	TRUE	TRUE	tAYPDAHIR	1	TMT6plex (+229)	2.5937	0.5202	3321	7353	12123	5648	1804	18901	0.950372	0.861617	15.5849	424.901	1271.68	3	2.00703e-05	0.01577	fr20.1685.1685.3	/TMT_phospho_20130731	fr20
Ribulose bisphosphate carboxylase small chain OS=Vitis vinifera GN=VIT_17s0000g03690 PE=3 SV=1	A5C718_VITVI	TRUE	TRUE	tAYPDAHIR	1	TMT6plex (+229)	3.0915	0.4783	Value Missing (-6.643856)	No Values (0.0)	No Values (0.0)	No Values (0.0)	46	46	0.909627	1.57631	6.52356	424.902	1271.68	3	0.00171993	1.35141	fr24.1684.1684.3	/TMT_phospho_20130731	fr24
Ribulose bisphosphate carboxylase small chain OS=Vitis vinifera GN=VIT_17s0000g03690 PE=3 SV=1	A5C718_VITVI	TRUE	TRUE	tAYPDAHIR	1	TMT6plex (+229)	2.6065	0.5037	3867	7253	14089	5500	2089	15632	0.950372	0.861617	15.5636	424.902	1271.68	3	0.00171993	1.35141	fr24.1685.1685.3	/TMT_phospho_20130731	fr24
Ribulose bisphosphate carboxylase small chain OS=Vitis vinifera GN=VIT_17s0000g03690 PE=3 SV=1	A5C718_VITVI	TRUE	TRUE	tAYPDAHIR	1	TMT6plex (+229)	2.1937	0.4199	1767	3617	5164	2225	917	6674	0.947982	0.954503	14.3137	424.902	1271.68	3	0.00107893	0.847755	fr25.1827.1827.3	/TMT_phospho_20130731	fr25
Ribulose bisphosphate carboxylase small chain OS=Vitis vinifera GN=VIT_17s0000g03690 PE=3 SV=1	A5C718_VITVI	TRUE	TRUE	tAYPDAHIRIIGFDNNR	1	TMT6plex (+229)	3.6786	0.348	12133	30399	40583	15883	7893	43052	0.951894	0.844067	17.1941	551.295	2201.15	4	0.00183397	0.832804	fr15.3608.3608.4	/TMT_phospho_20130731	fr15
Ribulose bisphosphate carboxylase small chain OS=Vitis vinifera GN=VIT_17s0000g03690 PE=3 SV=1	A5C718_VITVI	TRUE	TRUE	vWPTEGLMk	1	TMT6plex (+229), TMT6plex (+229)	2.7891	0.5454	21318	57827	104050	58840	7094	143030	0.951821	0.876199	18.5811	759.942	1517.87	2	0.00124491	0.819628	fr07.3525.3525.2	/TMT_phospho_20130731	fr07
Ribulose bisphosphate carboxylase small chain OS=Vitis vinifera GN=VIT_17s0000g03690 PE=3 SV=1	A5C718_VITVI	TRUE	TRUE	vWPTEGLMk	0.99	TMT6plex (+229), TMT6plex (+229)	2.7623	0.53	22237	62634	113380	64229	No Values (0.0)	156860	0.951786	0.86919	18.7025	759.941	1517.87	2	0.00144109	0.948786	fr08.4000.4000.2	/TMT_phospho_20130731	fr08
Ribulose bisphosphate carboxylase small chain OS=Vitis vinifera GN=VIT_17s0000g03690 PE=3 SV=1	A5C718_VITVI	TRUE	TRUE	vWPTEGLMk	1	TMT6plex (+229), TMT6plex (+229)	2.4064	0.516	62824	171010	309640	173440	27763	402260	0.951762	0.884984	20.1293	759.942	1517.87	2	0.000878914	0.578661	fr09.4210.4210.2	/TMT_phospho_20130731	fr09
Ribulose bisphosphate carboxylase small chain OS=Vitis vinifera GN=VIT_17s0000g03690 PE=3 SV=1	A5C718_VITVI	TRUE	TRUE	vWPTEGLMk	0.99	TMT6plex (+229), TMT6plex (+229)	2.3901	0.5083	105980	292590	522940	303430	41821	741450	0.951797	0.872577	20.9375	759.941	1517.87	2	0.00107509	0.707817	fr10.4200.4200.2	/TMT_phospho_20130731	fr10
Ribulose bisphosphate carboxylase small chain OS=Vitis vinifera GN=VIT_17s0000g03690 PE=3 SV=1	A5C718_VITVI	TRUE	TRUE	wIPcLEFTk	1	TMT6plex (+229), Carbamidomethyl (+57), TMT6plex (+229)	2.4051	0.3554	19389	56198	92161	61744	No Values (0.0)	171550	0.951821	0.876199	18.6365	826.468	1650.92	2	0.000268539	0.162561	fr04.4088.4088.2	/TMT_phospho_20130731	fr04
Ribulose bisphosphate carboxylase small chain OS=Vitis vinifera GN=VIT_17s0000g03690 PE=3 SV=1	A5C718_VITVI	TRUE	TRUE	wIPcLEFTk	0.97	TMT6plex (+229), Carbamidomethyl (+57), TMT6plex (+229)	2.0871	0.3418	15397	37312	65818	41398	No Values (0.0)	118000	0.951935	0.86371	18.1117	826.47	1650.92	2	0.00380854	2.30551	fr05.4655.4655.2	/TMT_phospho_20130731	fr05
Ribulose bisphosphate carboxylase small chain OS=Vitis vinifera GN=VIT_17s0000g03690 PE=3 SV=1	A5C718_VITVI	TRUE	TRUE	wIPcLEFTk	0.99	TMT6plex (+229), Carbamidomethyl (+57), TMT6plex (+229)	2.2044	0.3514	21993	60949	100860	64408	8947	182630	0.951786	0.86919	18.7464	826.469	1650.92	2	0.00185554	1.12326	fr06.4580.4580.2	/TMT_phospho_20130731	fr06
Ribulose bisphosphate carboxylase small chain OS=Vitis vinifera GN=VIT_17s0000g03690 PE=3 SV=1	A5C718_VITVI	TRUE	TRUE	wIPcLEFTk	0.99	TMT6plex (+229), Carbamidomethyl (+57), TMT6plex (+229)	2.4923	0.3493	129620	360650	638890	416720	No Values (0.0)	1191400	0.951733	0.872522	21.4054	826.468	1650.92	2	0.000756539	0.457973	fr07.4377.4377.2	/TMT_phospho_20130731	fr07
Ribulose bisphosphate carboxylase small chain OS=Vitis vinifera GN=VIT_17s0000g03690 PE=3 SV=1	A5C718_VITVI	TRUE	TRUE	wIPcLEFTk	1	TMT6plex (+229), Carbamidomethyl (+57), TMT6plex (+229)	2.4645	0.3922	376340	997920	1714900	1129400	No Values (0.0)	3217300	0.950299	0.812973	22.8463	826.469	1650.92	2	0.00136654	0.827238	fr08.4948.4948.2	/TMT_phospho_20130731	fr08
Ribulose bisphosphate carboxylase small chain OS=Vitis vinifera GN=VIT_17s0000g03690 PE=3 SV=1	A5C718_VITVI	TRUE	TRUE	wIPcLEFTk	0.99	TMT6plex (+229), Carbamidomethyl (+57), TMT6plex (+229)	2.2786	0.4023	13582	34957	61839	37759	6825	101490	0.951963	0.855625	17.9683	826.468	1650.92	2	0.00112254	0.679532	fr08.5072.5072.2	/TMT_phospho_20130731	fr08
Ribulose bisphosphate carboxylase small chain OS=Vitis vinifera GN=VIT_17s0000g03690 PE=3 SV=1	A5C718_VITVI	TRUE	TRUE	wIPcLEFTk	0.95	TMT6plex (+229), Carbamidomethyl (+57), TMT6plex (+229)	2.0089	0.3129	2100100	5522200	9601600	6378900	No Values (0.0)	17846000	0.94875	0.573758	25.3246	826.467	1650.92	2	0.000952461	0.576576	fr09.5353.5353.2	/TMT_phospho_20130731	fr09
Ribulose bisphosphate carboxylase small chain OS=Vitis vinifera GN=VIT_17s0000g03690 PE=3 SV=1	A5C718_VITVI	TRUE	TRUE	wIPcLEFTk	0.99	TMT6plex (+229), Carbamidomethyl (+57), TMT6plex (+229)	2.1244	0.324	1564600	4290900	7439300	4757700	No Values (0.0)	14028000	0.949543	0.644622	24.9575	826.469	1650.92	2	0.00185554	1.12326	fr10.5423.5423.2	/TMT_phospho_20130731	fr10
Ribulose bisphosphate carboxylase small chain OS=Vitis vinifera GN=VIT_17s0000g03690 PE=3 SV=1	A5C718_VITVI	TRUE	TRUE	yWTMWkLPMFGcTDSAQVIk	1	TMT6plex (+229), TMT6plex (+229), Carbamidomethyl (+57), TMT6plex (+229)	3.4958	0.3499	74781	180720	462010	87675	69782	287310	0.951762	0.884984	20.1485	1050.56	3148.65	3	0.0022693	0.720489	fr12.6308.6308.3	/TMT_phospho_20130731	fr12
ATP synthase subunit beta, chloroplastic OS=Vitis vinifera GN=atpB PE=3 SV=1	ATPB_VITVI	TRUE	TRUE	aHGGVSVFGGVGER	1	TMT6plex (+229)	2.9578	0.4528	16237	21295	41893	21755	6926	55205	0.951959	0.844067	17.3173	519.949	1556.83	3	0.000316172	0.202956	fr14.2332.2332.3	/TMT_phospho_20130731	fr14
ATP synthase subunit beta, chloroplastic OS=Vitis vinifera GN=atpB PE=3 SV=1	ATPB_VITVI	TRUE	TRUE	aMNLEMESk	1	TMT6plex (+229), TMT6plex (+229)	2.4014	0.4812	35576	67891	156410	65281	11742	237950	0.951723	0.866425	19.1328	755.905	1509.79	2	0.00100088	0.662479	fr12.2580.2580.2	/TMT_phospho_20130731	fr12
ATP synthase subunit beta, chloroplastic OS=Vitis vinifera GN=atpB PE=3 SV=1	ATPB_VITVI	TRUE	TRUE	aMNLEMESk	1	TMT6plex (+229), TMT6plex (+229)	2.6667	0.4923	36626	66451	160090	62161	10589	231880	0.951723	0.866425	19.115	755.906	1509.8	2	0.00441888	2.92485	fr13.2788.2788.2	/TMT_phospho_20130731	fr13
ATP synthase subunit beta, chloroplastic OS=Vitis vinifera GN=atpB PE=3 SV=1	ATPB_VITVI	TRUE	TRUE	aVAMSATDGLMR	1	TMT6plex (+229)	3.4207	0.5419	15021	29703	70759	29247	7511	87318	0.951963	0.855625	17.87	726.381	1450.75	2	0.000512453	0.352989	fr11.2584.2584.2	/TMT_phospho_20130731	fr11
ATP synthase subunit beta, chloroplastic OS=Vitis vinifera GN=atpB PE=3 SV=1	ATPB_VITVI	TRUE	TRUE	aVAMSATDGLMR	1	TMT6plex (+229)	3.5152	0.5246	36976	47252	122990	53166	15280	147690	0.951786	0.86919	18.6915	726.382	1450.75	2	0.00270945	1.86633	fr12.2673.2673.2	/TMT_phospho_20130731	fr12
ATP synthase subunit beta, chloroplastic OS=Vitis vinifera GN=atpB PE=3 SV=1	ATPB_VITVI	TRUE	TRUE	dTVGQQINVTcEVQQLLGNNR	1	TMT6plex (+229), Carbamidomethyl (+57)	3.9487	0.5872	32988	39018	70010	17788	16754	37117	0.951974	0.849476	17.7051	1308.17	2614.33	2	0.000708187	0.270782	fr14.5785.5785.2	/TMT_phospho_20130731	fr14
ATP synthase subunit beta, chloroplastic OS=Vitis vinifera GN=atpB PE=3 SV=1	ATPB_VITVI	TRUE	TRUE	dTVGQQINVTcEVQQLLGNNR	0.99	TMT6plex (+229), Carbamidomethyl (+57)	3.2625	0.4345	20767	26248	47171	11490	13791	26545	0.951894	0.843143	17.1557	1308.18	2614.34	2	0.00539481	2.06275	fr15.5879.5879.2	/TMT_phospho_20130731	fr15
ATP synthase subunit beta, chloroplastic OS=Vitis vinifera GN=atpB PE=3 SV=1	ATPB_VITVI	TRUE	TRUE	dVNEQDVLLFIDNIFR	1	TMT6plex (+229)	2.8131	0.3785	1367	1115	2634	583	1088	1796	0.945521	1.05139	13.0673	727.059	2178.15	3	0.00129216	0.59296	fr04.3531.3531.3	/TMT_phospho_20130731	fr04
ATP synthase subunit beta, chloroplastic OS=Vitis vinifera GN=atpB PE=3 SV=1	ATPB_VITVI	TRUE	TRUE	dVNEQDVLLFIDNIFR	1	TMT6plex (+229)	2.8461	0.332	1774	2383	4815	2142	1759	3312	0.94727	0.970871	13.9824	727.059	2178.15	3	0.00165916	0.761374	fr04.3746.3746.3	/TMT_phospho_20130731	fr04
ATP synthase subunit beta, chloroplastic OS=Vitis vinifera GN=atpB PE=3 SV=1	ATPB_VITVI	TRUE	TRUE	dVNEQDVLLFIDNIFR	0.98	TMT6plex (+229)	2.1997	0.294	9776	5235	10899	4553	5541	7063	0.949979	0.86188	15.3943	1090.08	2178.15	2	0.00222116	1.01927	fr04.3793.3793.2	/TMT_phospho_20130731	fr04
ATP synthase subunit beta, chloroplastic OS=Vitis vinifera GN=atpB PE=3 SV=1	ATPB_VITVI	TRUE	TRUE	dVNEQDVLLFIDNIFR	0.98	TMT6plex (+229)	2.1591	0.3247	10087	6852	14096	6512	6748	7420	0.95077	0.861617	15.6583	1090.08	2178.15	2	2.41563e-05	0.0110851	fr04.3890.3890.2	/TMT_phospho_20130731	fr04
ATP synthase subunit beta, chloroplastic OS=Vitis vinifera GN=atpB PE=3 SV=1	ATPB_VITVI	TRUE	TRUE	dVNEQDVLLFIDNIFR	0.99	TMT6plex (+229)	2.6615	0.4345	12507	9234	15836	8665	7746	9985	0.951165	0.861367	15.9652	1090.09	2178.16	2	0.00441816	2.02745	fr04.3987.3987.2	/TMT_phospho_20130731	fr04
ATP synthase subunit beta, chloroplastic OS=Vitis vinifera GN=atpB PE=3 SV=1	ATPB_VITVI	TRUE	TRUE	dVNEQDVLLFIDNIFR	1	TMT6plex (+229)	3.3997	0.4191	1689	3275	7419	2102	2925	9374	0.94875	0.90381	14.7091	727.059	2178.15	3	0.00110916	0.508983	fr04.4046.4046.3	/TMT_phospho_20130731	fr04
ATP synthase subunit beta, chloroplastic OS=Vitis vinifera GN=atpB PE=3 SV=1	ATPB_VITVI	TRUE	TRUE	dVNEQDVLLFIDNIFR	0.98	TMT6plex (+229)	2.8732	0.3907	18654	13525	21213	11254	13110	13605	0.951549	0.858331	16.4793	1090.09	2178.16	2	0.00539516	2.47579	fr04.4102.4102.2	/TMT_phospho_20130731	fr04
ATP synthase subunit beta, chloroplastic OS=Vitis vinifera GN=atpB PE=3 SV=1	ATPB_VITVI	TRUE	TRUE	dVNEQDVLLFIDNIFR	1	TMT6plex (+229)	3.7058	0.4653	28268	19113	32168	17181	20212	19801	0.951894	0.843143	17.0611	1090.08	2178.15	2	0.000756156	0.346994	fr04.4196.4196.2	/TMT_phospho_20130731	fr04
ATP synthase subunit beta, chloroplastic OS=Vitis vinifera GN=atpB PE=3 SV=1	ATPB_VITVI	TRUE	TRUE	dVNEQDVLLFIDNIFR	1	TMT6plex (+229)	3.5069	0.442	2279	2193	3809	1616	1298	2875	0.946866	0.9833	13.7803	727.059	2178.16	3	0.00349016	1.6016	fr04.4237.4237.3	/TMT_phospho_20130731	fr04
ATP synthase subunit beta, chloroplastic OS=Vitis vinifera GN=atpB PE=3 SV=1	ATPB_VITVI	TRUE	TRUE	dVNEQDVLLFIDNIFR	1	TMT6plex (+229)	3.8198	0.529	29170	20163	33610	19071	20764	20287	0.951894	0.843143	17.1263	1090.08	2178.15	2	0.00144084	0.661193	fr04.4292.4292.2	/TMT_phospho_20130731	fr04
ATP synthase subunit beta, chloroplastic OS=Vitis vinifera GN=atpB PE=3 SV=1	ATPB_VITVI	TRUE	TRUE	dVNEQDVLLFIDNIFR	1	TMT6plex (+229)	2.8078	0.3958	2080	3301	7487	2329	1909	5105	0.948365	0.927165	14.439	727.058	2178.15	3	0.000926156	0.425006	fr04.4334.4334.3	/TMT_phospho_20130731	fr04
ATP synthase subunit beta, chloroplastic OS=Vitis vinifera GN=atpB PE=3 SV=1	ATPB_VITVI	TRUE	TRUE	dVNEQDVLLFIDNIFR	1	TMT6plex (+229)	3.5121	0.4665	29227	24938	36832	19607	21476	24742	0.951894	0.844067	17.2588	1090.08	2178.15	2	0.00197716	0.907301	fr04.4388.4388.2	/TMT_phospho_20130731	fr04
ATP synthase subunit beta, chloroplastic OS=Vitis vinifera GN=atpB PE=3 SV=1	ATPB_VITVI	TRUE	TRUE	dVNEQDVLLFIDNIFR	1	TMT6plex (+229)	4.4062	0.4105	2205	2228	4014	2111	1853	2821	0.94727	0.9833	13.8948	727.059	2178.15	3	0.00184216	0.845351	fr04.4436.4436.3	/TMT_phospho_20130731	fr04
ATP synthase subunit beta, chloroplastic OS=Vitis vinifera GN=atpB PE=3 SV=1	ATPB_VITVI	TRUE	TRUE	dVNEQDVLLFIDNIFR	1	TMT6plex (+229)	3.3058	0.3946	37058	25888	44992	23598	26038	27084	0.951986	0.846033	17.4945	1090.08	2178.15	2	0.00124516	0.571392	fr04.4482.4482.2	/TMT_phospho_20130731	fr04
ATP synthase subunit beta, chloroplastic OS=Vitis vinifera GN=atpB PE=3 SV=1	ATPB_VITVI	TRUE	TRUE	dVNEQDVLLFIDNIFR	1	TMT6plex (+229)	4.1829	0.394	2336	2667	4183	1947	2005	2785	0.94727	0.9833	13.9588	727.059	2178.15	3	0.00220816	1.01331	fr04.4530.4530.3	/TMT_phospho_20130731	fr04
ATP synthase subunit beta, chloroplastic OS=Vitis vinifera GN=atpB PE=3 SV=1	ATPB_VITVI	TRUE	TRUE	dVNEQDVLLFIDNIFR	1	TMT6plex (+229)	3.5372	0.4534	42472	31818	50355	28201	30473	30423	0.951974	0.849476	17.7055	1090.08	2178.15	2	2.41563e-05	0.0110851	fr04.4578.4578.2	/TMT_phospho_20130731	fr04
ATP synthase subunit beta, chloroplastic OS=Vitis vinifera GN=atpB PE=3 SV=1	ATPB_VITVI	TRUE	TRUE	dVNEQDVLLFIDNIFR	1	TMT6plex (+229)	4.6487	0.4298	3388	2435	3564	2153	2877	2844	0.947624	0.970871	14.0752	727.059	2178.16	3	0.00239116	1.09728	fr04.4631.4631.3	/TMT_phospho_20130731	fr04
ATP synthase subunit beta, chloroplastic OS=Vitis vinifera GN=atpB PE=3 SV=1	ATPB_VITVI	TRUE	TRUE	dVNEQDVLLFIDNIFR	1	TMT6plex (+229)	3.7142	0.5252	45459	33081	52777	28364	31236	33041	0.951974	0.849476	17.7729	1090.08	2178.15	2	0.00124516	0.571392	fr04.4677.4677.2	/TMT_phospho_20130731	fr04
ATP synthase subunit beta, chloroplastic OS=Vitis vinifera GN=atpB PE=3 SV=1	ATPB_VITVI	TRUE	TRUE	dVNEQDVLLFIDNIFR	1	TMT6plex (+229)	4.0552	0.3413	2684	1577	4397	1830	1907	2170	0.94727	0.9833	13.8302	727.058	2178.15	3	0.000560156	0.257051	fr04.4728.4728.3	/TMT_phospho_20130731	fr04
ATP synthase subunit beta, chloroplastic OS=Vitis vinifera GN=atpB PE=3 SV=1	ATPB_VITVI	TRUE	TRUE	dVNEQDVLLFIDNIFR	1	TMT6plex (+229)	3.6532	0.463	35499	23684	44516	25407	24917	27314	0.951986	0.846033	17.4683	1090.08	2178.15	2	0.00173316	0.795332	fr04.4776.4776.2	/TMT_phospho_20130731	fr04
ATP synthase subunit beta, chloroplastic OS=Vitis vinifera GN=atpB PE=3 SV=1	ATPB_VITVI	TRUE	TRUE	dVNEQDVLLFIDNIFR	1	TMT6plex (+229)	3.7904	0.4907	979	956	1664	1664	680	1204	0.944758	1.07499	12.8031	727.058	2178.15	3	0.000377156	0.173074	fr04.4825.4825.3	/TMT_phospho_20130731	fr04
ATP synthase subunit beta, chloroplastic OS=Vitis vinifera GN=atpB PE=3 SV=1	ATPB_VITVI	TRUE	TRUE	dVNEQDVLLFIDNIFR	1	TMT6plex (+229)	3.389	0.4389	44384	32142	56761	30222	31576	34198	0.951974	0.849476	17.8068	1090.08	2178.15	2	0.00148916	0.683362	fr04.4871.4871.2	/TMT_phospho_20130731	fr04
ATP synthase subunit beta, chloroplastic OS=Vitis vinifera GN=atpB PE=3 SV=1	ATPB_VITVI	TRUE	TRUE	dVNEQDVLLFIDNIFR	1	TMT6plex (+229)	4.8837	0.4323	3022	1943	4284	2166	2780	3198	0.947624	0.970871	14.0862	727.059	2178.16	3	0.00275716	1.26524	fr04.4919.4919.3	/TMT_phospho_20130731	fr04
ATP synthase subunit beta, chloroplastic OS=Vitis vinifera GN=atpB PE=3 SV=1	ATPB_VITVI	TRUE	TRUE	dVNEQDVLLFIDNIFR	1	TMT6plex (+229)	3.7384	0.4947	54160	39424	66064	33373	37055	40071	0.951963	0.86371	18.0434	1090.08	2178.15	2	0.00168484	0.773163	fr04.4965.4965.2	/TMT_phospho_20130731	fr04
ATP synthase subunit beta, chloroplastic OS=Vitis vinifera GN=atpB PE=3 SV=1	ATPB_VITVI	TRUE	TRUE	dVNEQDVLLFIDNIFR	1	TMT6plex (+229)	3.7382	0.4417	6891	3426	9458	3054	2777	3576	0.949152	0.884192	14.8328	727.064	2178.17	3	0.0170392	7.81908	fr04.5021.5021.3	/TMT_phospho_20130731	fr04
ATP synthase subunit beta, chloroplastic OS=Vitis vinifera GN=atpB PE=3 SV=1	ATPB_VITVI	TRUE	TRUE	dVNEQDVLLFIDNIFR	1	TMT6plex (+229)	4.2658	0.4916	279550	205670	331450	184110	206440	216670	0.951792	0.880052	20.4414	1090.08	2178.15	2	0.000512156	0.235025	fr04.5075.5075.2	/TMT_phospho_20130731	fr04
ATP synthase subunit beta, chloroplastic OS=Vitis vinifera GN=atpB PE=3 SV=1	ATPB_VITVI	TRUE	TRUE	dVNEQDVLLFIDNIFR	1	TMT6plex (+229)	2.8621	0.3527	0	406	746	746	0	0	0.935173	1.32911	10.8903	727.059	2178.16	3	0.00312316	1.43319	fr04.5124.5124.3	/TMT_phospho_20130731	fr04
ATP synthase subunit beta, chloroplastic OS=Vitis vinifera GN=atpB PE=3 SV=1	ATPB_VITVI	TRUE	TRUE	dVNEQDVLLFIDNIFR	1	TMT6plex (+229)	4.9149	0.4732	120910	91385	165740	105050	96579	105180	0.951675	0.867068	19.3854	727.062	2178.16	3	0.0106312	4.87853	fr05.5522.5522.3	/TMT_phospho_20130731	fr05
ATP synthase subunit beta, chloroplastic OS=Vitis vinifera GN=atpB PE=3 SV=1	ATPB_VITVI	TRUE	TRUE	dVNEQDVLLFIDNIFR	0.98	TMT6plex (+229)	4.1678	0.5285	867990	623640	1036900	604000	619880	673700	0.950973	0.848211	22.0776	1090.09	2178.16	2	0.0100342	4.60458	fr05.5523.5523.2	/TMT_phospho_20130731	fr05
ATP synthase subunit beta, chloroplastic OS=Vitis vinifera GN=atpB PE=3 SV=1	ATPB_VITVI	TRUE	TRUE	dVNEQDVLLFIDNIFR	1	TMT6plex (+229)	2.3957	0.3327	2116	1482	5429	2044	1188	2659	0.94727	0.9833	13.8648	727.06	2178.16	3	0.00440516	2.02149	fr08.6096.6096.3	/TMT_phospho_20130731	fr08
ATP synthase subunit beta, chloroplastic OS=Vitis vinifera GN=atpB PE=3 SV=1	ATPB_VITVI	TRUE	TRUE	dVNEQDVLLFIDNIFR	0.96	TMT6plex (+229)	2.086	0.3676	54106	60682	131970	44727	47243	86097	0.951786	0.86919	18.6965	1090.08	2178.15	2	0.000707844	0.324824	fr10.6664.6664.2	/TMT_phospho_20130731	fr10
ATP synthase subunit beta, chloroplastic OS=Vitis vinifera GN=atpB PE=3 SV=1	ATPB_VITVI	TRUE	TRUE	dVNEQDVLLFIDNIFR	0.98	TMT6plex (+229)	2.9919	0.2375	6496	6534	9573	5099	5439	6883	0.949979	0.86188	15.2886	727.059	2178.15	3	0.00110916	0.508983	fr11.6226.6226.3	/TMT_phospho_20130731	fr11
ATP synthase subunit beta, chloroplastic OS=Vitis vinifera GN=atpB PE=3 SV=1	ATPB_VITVI	TRUE	TRUE	dVNEQDVLLFIDNIFR	1	TMT6plex (+229)	3.4789	0.5573	396320	286710	534180	257370	246080	294000	0.951797	0.872577	20.9421	1090.09	2178.16	2	0.00344216	1.57958	fr11.6245.6245.2	/TMT_phospho_20130731	fr11
ATP synthase subunit beta, chloroplastic OS=Vitis vinifera GN=atpB PE=3 SV=1	ATPB_VITVI	TRUE	TRUE	dVNEQDVLLFIDNIFR	0.99	TMT6plex (+229)	3.4907	0.2597	13689	10967	22813	9197	10271	11166	0.951429	0.861491	16.2531	727.06	2178.16	3	0.00641916	2.94569	fr11.6364.6364.3	/TMT_phospho_20130731	fr11
ATP synthase subunit beta, chloroplastic OS=Vitis vinifera GN=atpB PE=3 SV=1	ATPB_VITVI	TRUE	TRUE	dVNEQDVLLFIDNIFR	1	TMT6plex (+229)	3.3728	0.493	510710	373750	664070	315300	347430	386200	0.951733	0.872522	21.3087	1090.09	2178.16	2	0.00661616	3.03609	fr11.6377.6377.2	/TMT_phospho_20130731	fr11
ATP synthase subunit beta, chloroplastic OS=Vitis vinifera GN=atpB PE=3 SV=1	ATPB_VITVI	TRUE	TRUE	dVNEQDVLLFIDNIFR	0.95	TMT6plex (+229)	3.1397	0.2957	15781	17458	23953	12247	6919	18629	0.951549	0.851858	16.5354	727.062	2178.16	3	0.0102642	4.71012	fr11.6495.6495.3	/TMT_phospho_20130731	fr11
ATP synthase subunit beta, chloroplastic OS=Vitis vinifera GN=atpB PE=3 SV=1	ATPB_VITVI	TRUE	TRUE	dVNEQDVLLFIDNIFR	1	TMT6plex (+229)	3.3994	0.4816	1046100	795760	1345400	705520	708070	819710	0.950249	0.839264	22.37	1090.09	2178.16	2	0.00466316	2.13988	fr11.6507.6507.2	/TMT_phospho_20130731	fr11
ATP synthase subunit beta, chloroplastic OS=Vitis vinifera GN=atpB PE=3 SV=1	ATPB_VITVI	TRUE	TRUE	dVNEQDVLLFIDNIFR	1	TMT6plex (+229)	3.5522	0.4603	10080	8470	15385	8153	4633	8794	0.95077	0.86145	15.7606	727.061	2178.16	3	0.00825016	3.78592	fr11.6653.6653.3	/TMT_phospho_20130731	fr11
ATP synthase subunit beta, chloroplastic OS=Vitis vinifera GN=atpB PE=3 SV=1	ATPB_VITVI	TRUE	TRUE	dVNEQDVLLFIDNIFR	1	TMT6plex (+229)	4.143	0.4702	599780	456220	752020	398460	414510	457840	0.951614	0.867662	21.5539	1090.09	2178.16	2	0.00393016	1.80352	fr11.6666.6666.2	/TMT_phospho_20130731	fr11
ATP synthase subunit beta, chloroplastic OS=Vitis vinifera GN=atpB PE=3 SV=1	ATPB_VITVI	TRUE	TRUE	dVNEQDVLLFIDNIFR	1	TMT6plex (+229)	4.5755	0.3894	839400	664780	1046400	666840	736870	744160	0.950607	0.848211	22.1637	727.059	2178.15	3	0.00184216	0.845351	fr11.6770.6770.3	/TMT_phospho_20130731	fr11
ATP synthase subunit beta, chloroplastic OS=Vitis vinifera GN=atpB PE=3 SV=1	ATPB_VITVI	TRUE	TRUE	dVNEQDVLLFIDNIFR	1	TMT6plex (+229)	3.6555	0.4933	7037800	4988000	8196000	4647000	5151700	5352500	0.949543	0.610048	25.0761	1090.08	2178.15	2	0.000756156	0.346994	fr11.6783.6783.2	/TMT_phospho_20130731	fr11
ATP synthase subunit beta, chloroplastic OS=Vitis vinifera GN=atpB PE=3 SV=1	ATPB_VITVI	TRUE	TRUE	dVNEQDVLLFIDNIFR	1	TMT6plex (+229)	2.8513	0.3411	1320	1091	1411	570	932	932	0.944758	1.10007	12.611	727.059	2178.16	3	0.00349016	1.6016	fr11.6866.6866.3	/TMT_phospho_20130731	fr11
ATP synthase subunit beta, chloroplastic OS=Vitis vinifera GN=atpB PE=3 SV=1	ATPB_VITVI	TRUE	TRUE	dVNEQDVLLFIDNIFR	1	TMT6plex (+229)	2.767	0.4314	7578	9924	15822	4846	3956	10555	0.95077	0.86145	15.685	727.059	2178.15	3	0.00129216	0.59296	fr14.7467.7467.3	/TMT_phospho_20130731	fr14
ATP synthase subunit beta, chloroplastic OS=Vitis vinifera GN=atpB PE=3 SV=1	ATPB_VITVI	TRUE	TRUE	eGSITSIQAVYVPADDLTDPAPATTFAHLDATTVLSR	1	TMT6plex (+229)	6.0712	0.4274	6460	4986	16569	3760	2504	8148	0.949979	0.86188	15.3727	1358.37	4072.09	3	0.00446625	1.09652	fr14.5979.5979.3	/TMT_phospho_20130731	fr14
ATP synthase subunit beta, chloroplastic OS=Vitis vinifera GN=atpB PE=3 SV=1	ATPB_VITVI	TRUE	TRUE	eGSITSIQAVYVPADDLTDPAPATTFAHLDATTVLSR	1	TMT6plex (+229)	7.1093	0.5496	8785	10260	25226	5650	4474	13037	0.951165	0.861367	16.0411	1358.37	4072.09	3	0.00886125	2.17555	fr15.6092.6092.3	/TMT_phospho_20130731	fr15
ATP synthase subunit beta, chloroplastic OS=Vitis vinifera GN=atpB PE=3 SV=1	ATPB_VITVI	TRUE	TRUE	eLQDIIAILGLDELSEEDR	1	TMT6plex (+229)	3.6591	0.4002	4952	7573	16151	5733	5177	6863	0.950372	0.861617	15.5034	800.763	2399.27	3	0.00355103	1.47943	fr06.5623.5623.3	/TMT_phospho_20130731	fr06
ATP synthase subunit beta, chloroplastic OS=Vitis vinifera GN=atpB PE=3 SV=1	ATPB_VITVI	TRUE	TRUE	eLQDIIAILGLDELSEEDR	1	TMT6plex (+229)	5.079	0.3729	63848	33276	61367	17178	25777	30770	0.951974	0.855625	17.8251	800.762	2399.27	3	0.00117003	0.487458	fr07.5635.5635.3	/TMT_phospho_20130731	fr07
ATP synthase subunit beta, chloroplastic OS=Vitis vinifera GN=atpB PE=3 SV=1	ATPB_VITVI	TRUE	TRUE	eLQDIIAILGLDELSEEDR	1	TMT6plex (+229)	5.2313	0.5231	363100	185670	352900	122490	154770	161860	0.951792	0.886037	20.3547	1200.64	2399.26	2	0.000756031	0.314977	fr07.5637.5637.2	/TMT_phospho_20130731	fr07
ATP synthase subunit beta, chloroplastic OS=Vitis vinifera GN=atpB PE=3 SV=1	ATPB_VITVI	TRUE	TRUE	eLQDIIAILGLDELSEEDR	1	TMT6plex (+229)	5.1756	0.3491	74513	56858	105270	35181	33777	60264	0.951821	0.876199	18.4809	800.763	2399.27	3	0.00391703	1.63191	fr08.6520.6520.3	/TMT_phospho_20130731	fr08
ATP synthase subunit beta, chloroplastic OS=Vitis vinifera GN=atpB PE=3 SV=1	ATPB_VITVI	TRUE	TRUE	eLQDIIAILGLDELSEEDR	1	TMT6plex (+229)	5.1944	0.5505	68964	36657	75244	24911	30322	31837	0.951963	0.86371	18.0315	1200.64	2399.27	2	0.00441903	1.84105	fr08.6552.6552.2	/TMT_phospho_20130731	fr08
ATP synthase subunit beta, chloroplastic OS=Vitis vinifera GN=atpB PE=3 SV=1	ATPB_VITVI	TRUE	TRUE	eLQDIIAILGLDELSEEDRLTVAR	0.98	TMT6plex (+229)	2.8392	0.2687	3832	4794	8287	2620	2072	4577	0.94875	0.90381	14.6763	980.877	2939.61	3	0.00794513	2.70186	fr11.6828.6828.3	/TMT_phospho_20130731	fr11
ATP synthase subunit beta, chloroplastic OS=Vitis vinifera GN=atpB PE=3 SV=1	ATPB_VITVI	TRUE	TRUE	eSGVINEk	0.99	TMT6plex (+229), TMT6plex (+229)	3.2366	0.2612	71648	102450	170990	66403	No Values (0.0)	247220	0.951675	0.867068	19.3399	667.391	1332.77	2	0.00209912	1.57382	fr14.1873.1873.2	/TMT_phospho_20130731	fr14
ATP synthase subunit beta, chloroplastic OS=Vitis vinifera GN=atpB PE=3 SV=1	ATPB_VITVI	TRUE	TRUE	eSGVINEk	0.98	TMT6plex (+229), TMT6plex (+229)	2.9112	0.217	53433	69310	120840	46738	No Values (0.0)	172500	0.951786	0.86919	18.8371	667.39	1332.77	2	0.000390117	0.292491	fr15.2009.2009.2	/TMT_phospho_20130731	fr15
ATP synthase subunit beta, chloroplastic OS=Vitis vinifera GN=atpB PE=3 SV=1	ATPB_VITVI	TRUE	TRUE	fVQAGSEVSALLGR	1	TMT6plex (+229)	4.8812	0.4901	368160	455080	1149500	415370	354190	1053500	0.95134	0.862343	21.856	831.973	1661.93	2	0.0011222	0.674827	fr10.4908.4908.2	/TMT_phospho_20130731	fr10
ATP synthase subunit beta, chloroplastic OS=Vitis vinifera GN=atpB PE=3 SV=1	ATPB_VITVI	TRUE	TRUE	fVQAGSEVSALLGR	1	TMT6plex (+229)	3.6415	0.4143	9684	20640	45079	17640	9765	33621	0.951894	0.843143	17.0578	554.985	1661.93	3	0.0016582	0.997147	fr10.4915.4915.3	/TMT_phospho_20130731	fr10
ATP synthase subunit beta, chloroplastic OS=Vitis vinifera GN=atpB PE=3 SV=1	ATPB_VITVI	TRUE	TRUE	fVQAGSEVSALLGR	1	TMT6plex (+229)	3.8071	0.4029	154650	209260	501540	159720	152110	407130	0.951821	0.875545	20.5955	831.974	1661.93	2	0.0040522	2.43676	fr11.4297.4297.2	/TMT_phospho_20130731	fr11
ATP synthase subunit beta, chloroplastic OS=Vitis vinifera GN=atpB PE=3 SV=1	ATPB_VITVI	TRUE	TRUE	fVQAGSEVSALLGR	1	TMT6plex (+229)	3.0993	0.4295	7843	11833	20285	12461	7483	24062	0.951429	0.858331	16.3575	554.985	1661.93	3	0.0022082	1.32789	fr11.4303.4303.3	/TMT_phospho_20130731	fr11
ATP synthase subunit beta, chloroplastic OS=Vitis vinifera GN=atpB PE=3 SV=1	ATPB_VITVI	TRUE	TRUE	fVQAGSEVSALLGR	1	TMT6plex (+229)	3.8007	0.4758	375840	531180	1285400	425390	343220	957570	0.95134	0.855908	21.9019	831.973	1661.93	2	0.0019772	1.18898	fr12.4729.4729.2	/TMT_phospho_20130731	fr12
ATP synthase subunit beta, chloroplastic OS=Vitis vinifera GN=atpB PE=3 SV=1	ATPB_VITVI	TRUE	TRUE	fVQAGSEVSALLGR	1	TMT6plex (+229)	4.0752	0.4726	10894	30845	55709	23114	16865	44638	0.951986	0.846033	17.4741	554.984	1661.93	3	0.000560195	0.336871	fr12.4735.4735.3	/TMT_phospho_20130731	fr12
ATP synthase subunit beta, chloroplastic OS=Vitis vinifera GN=atpB PE=3 SV=1	ATPB_VITVI	TRUE	TRUE	fVQAGSEVSALLGR	1	TMT6plex (+229)	3.6235	0.4095	81086	97568	247290	79732	66926	187820	0.951672	0.874035	19.5364	832.475	1662.94	2	1.00576	604.444	fr12.4799.4799.2	/TMT_phospho_20130731	fr12
ATP synthase subunit beta, chloroplastic OS=Vitis vinifera GN=atpB PE=3 SV=1	ATPB_VITVI	TRUE	TRUE	fVQAGSEVSALLGR	1	TMT6plex (+229)	3.6694	0.4668	3070	5056	9658	2999	2589	6174	0.949152	0.884192	14.8507	554.985	1661.93	3	0.0023912	1.43793	fr21.4355.4355.3	/TMT_phospho_20130731	fr21
ATP synthase subunit beta, chloroplastic OS=Vitis vinifera GN=atpB PE=3 SV=1	ATPB_VITVI	TRUE	TRUE	fVQAGSEVSALLGR	1	TMT6plex (+229)	2.726	0.4382	21124	26363	48598	17730	21059	40743	0.951959	0.846033	17.4221	831.977	1661.94	2	0.0085692	5.15302	fr21.4358.4358.2	/TMT_phospho_20130731	fr21
ATP synthase subunit beta, chloroplastic OS=Vitis vinifera GN=atpB PE=3 SV=1	ATPB_VITVI	TRUE	TRUE	gIYPAVDPLDSTSTMLQPR	1	TMT6plex (+229)	3.3735	0.4995	33994	56047	120970	55924	9751	178360	0.951786	0.86919	18.7957	1145.6	2289.19	2	0.00173277	0.756601	fr12.4447.4447.2	/TMT_phospho_20130731	fr12
ATP synthase subunit beta, chloroplastic OS=Vitis vinifera GN=atpB PE=3 SV=1	ATPB_VITVI	TRUE	TRUE	gMEVIDTGAPLSVPVGGATLGR	1	TMT6plex (+229)	4.0066	0.5795	23404	28577	60512	27676	5778	83511	0.951974	0.849476	17.8079	1163.64	2325.26	2	0.00466311	2.00454	fr12.4302.4302.2	/TMT_phospho_20130731	fr12
ATP synthase subunit beta, chloroplastic OS=Vitis vinifera GN=atpB PE=3 SV=1	ATPB_VITVI	TRUE	TRUE	gMEVIDTGAPLSVPVGGATLGR	1	TMT6plex (+229)	4.6531	0.5618	65430	102660	211010	88923	20088	268860	0.951672	0.874035	19.5299	1163.64	2325.27	2	0.00881311	3.78851	fr13.4321.4321.2	/TMT_phospho_20130731	fr13
ATP synthase subunit beta, chloroplastic OS=Vitis vinifera GN=atpB PE=3 SV=1	ATPB_VITVI	TRUE	TRUE	gMEVIDTGAPLSVPVGGATLGR	1	TMT6plex (+229)	3.2416	0.4732	32551	45014	93191	36640	22715	67607	0.951935	0.86371	18.1836	776.094	2325.26	3	0.00379511	1.63142	fr13.4340.4340.3	/TMT_phospho_20130731	fr13
ATP synthase subunit beta, chloroplastic OS=Vitis vinifera GN=atpB PE=3 SV=1	ATPB_VITVI	TRUE	TRUE	gRDTVGQQINVTcEVQQLLGNNR	1	TMT6plex (+229), Carbamidomethyl (+57)	5.4597	0.5828	24273	35307	60150	17818	18469	36453	0.951986	0.846033	17.5543	943.497	2827.47	3	0.0130112	4.60008	fr15.5266.5266.3	/TMT_phospho_20130731	fr15
ATP synthase subunit beta, chloroplastic OS=Vitis vinifera GN=atpB PE=3 SV=1	ATPB_VITVI	TRUE	TRUE	gRDTVGQQINVTcEVQQLLGNNR	1	TMT6plex (+229), Carbamidomethyl (+57)	4.8638	0.4611	10729	16654	30145	10041	7893	20713	0.951549	0.851858	16.5534	943.495	2827.46	3	0.00788422	2.78745	fr16.5057.5057.3	/TMT_phospho_20130731	fr16
ATP synthase subunit beta, chloroplastic OS=Vitis vinifera GN=atpB PE=3 SV=1	ATPB_VITVI	TRUE	TRUE	iFNVLGEPVDNLGPVDTR	1	TMT6plex (+229)	2.9109	0.4316	27066	42964	121810	32668	16253	108390	0.951887	0.871368	18.4135	728.735	2183.18	3	0.00513783	2.35228	fr10.5389.5389.3	/TMT_phospho_20130731	fr10
ATP synthase subunit beta, chloroplastic OS=Vitis vinifera GN=atpB PE=3 SV=1	ATPB_VITVI	TRUE	TRUE	iFNVLGEPVDNLGPVDTR	0.99	TMT6plex (+229)	2.9707	0.4262	237760	368470	800190	274760	No Values (0.0)	1130800	0.951733	0.867662	21.4376	1092.6	2183.18	2	0.00368583	1.6875	fr10.5404.5404.2	/TMT_phospho_20130731	fr10
ATP synthase subunit beta, chloroplastic OS=Vitis vinifera GN=atpB PE=3 SV=1	ATPB_VITVI	TRUE	TRUE	iFNVLGEPVDNLGPVDTR	1	TMT6plex (+229)	2.6675	0.4633	22487	31383	70054	13734	10196	49719	0.951986	0.846033	17.592	728.734	2183.18	3	0.000925828	0.423878	fr11.4752.4752.3	/TMT_phospho_20130731	fr11
ATP synthase subunit beta, chloroplastic OS=Vitis vinifera GN=atpB PE=3 SV=1	ATPB_VITVI	TRUE	TRUE	iFNVLGEPVDNLGPVDTR	1	TMT6plex (+229)	2.9867	0.4675	192250	277260	661090	221420	No Values (0.0)	956720	0.951764	0.873164	21.1629	1092.6	2183.18	2	0.00417483	1.91138	fr11.4766.4766.2	/TMT_phospho_20130731	fr11
ATP synthase subunit beta, chloroplastic OS=Vitis vinifera GN=atpB PE=3 SV=1	ATPB_VITVI	TRUE	TRUE	iFNVLGEPVDNLGPVDTR	1	TMT6plex (+229)	3.959	0.5076	53987	70998	180370	57391	26906	246780	0.951723	0.866425	19.2796	728.734	2183.18	3	0.00129283	0.591903	fr12.5173.5173.3	/TMT_phospho_20130731	fr12
ATP synthase subunit beta, chloroplastic OS=Vitis vinifera GN=atpB PE=3 SV=1	ATPB_VITVI	TRUE	TRUE	iFNVLGEPVDNLGPVDTR	1	TMT6plex (+229)	3.177	0.5052	233670	349600	802810	250150	No Values (0.0)	1147000	0.951733	0.867662	21.4324	1092.6	2183.18	2	0.00441883	2.0231	fr12.5187.5187.2	/TMT_phospho_20130731	fr12
ATP synthase subunit beta, chloroplastic OS=Vitis vinifera GN=atpB PE=3 SV=1	ATPB_VITVI	TRUE	TRUE	iVGEEHYETAQR	1	TMT6plex (+229)	3.4662	0.4514	12701	21645	41480	17909	3280	58593	0.951894	0.844067	17.2476	554.29	1659.85	3	0.0050161	3.02019	fr14.1839.1839.3	/TMT_phospho_20130731	fr14
ATP synthase subunit beta, chloroplastic OS=Vitis vinifera GN=atpB PE=3 SV=1	ATPB_VITVI	TRUE	TRUE	iVGEEHYETAQR	1	TMT6plex (+229)	4.3878	0.4692	17385	25499	48101	21805	5226	61047	0.951959	0.846033	17.4501	554.288	1659.84	3	0.000110898	0.0667721	fr15.1953.1953.3	/TMT_phospho_20130731	fr15
ATP synthase subunit beta, chloroplastic OS=Vitis vinifera GN=atpB PE=3 SV=1	ATPB_VITVI	TRUE	TRUE	iVGEEHYETAQR	0.99	TMT6plex (+229)	3.5319	0.2809	19856	30843	72496	26945	5538	90285	0.951963	0.855625	17.9081	830.93	1659.85	2	0.0036861	2.2194	fr15.1960.1960.2	/TMT_phospho_20130731	fr15
ATP synthase subunit beta, chloroplastic OS=Vitis vinifera GN=atpB PE=3 SV=1	ATPB_VITVI	TRUE	TRUE	iVGEEHYETAQRVk	1	TMT6plex (+229), TMT6plex (+229)	3.4322	0.2541	10969	21278	46278	22926	11290	91992	0.951986	0.849476	17.6434	530.05	2116.17	4	0.00182816	0.863488	fr15.2309.2309.4	/TMT_phospho_20130731	fr15
ATP synthase subunit beta, chloroplastic OS=Vitis vinifera GN=atpB PE=3 SV=1	ATPB_VITVI	TRUE	TRUE	lSIFETGIk	1	TMT6plex (+229), TMT6plex (+229)	2.9397	0.4369	26436	37737	97355	34714	16218	108710	0.951887	0.871368	18.293	733.455	1464.89	2	0.00119698	0.816546	fr04.3604.3604.2	/TMT_phospho_20130731	fr04
ATP synthase subunit beta, chloroplastic OS=Vitis vinifera GN=atpB PE=3 SV=1	ATPB_VITVI	TRUE	TRUE	lSIFETGIk	0.99	TMT6plex (+229), TMT6plex (+229)	2.3135	0.334	9619	14069	35613	14007	6096	40799	0.951795	0.845909	16.8751	489.305	1464.89	3	0.00133198	0.90864	fr04.3612.3612.3	/TMT_phospho_20130731	fr04
ATP synthase subunit beta, chloroplastic OS=Vitis vinifera GN=atpB PE=3 SV=1	ATPB_VITVI	TRUE	TRUE	lSIFETGIk	0.99	TMT6plex (+229), TMT6plex (+229)	2.984	0.3601	37147	53326	134240	48807	22471	149690	0.951786	0.86919	18.7657	733.455	1464.9	2	0.000707977	0.482963	fr05.4127.4127.2	/TMT_phospho_20130731	fr05
ATP synthase subunit beta, chloroplastic OS=Vitis vinifera GN=atpB PE=3 SV=1	ATPB_VITVI	TRUE	TRUE	lSIFETGIk	0.99	TMT6plex (+229), TMT6plex (+229)	2.7572	0.376	12155	17019	46938	15925	7710	51855	0.951894	0.844067	17.2099	489.305	1464.89	3	0.00215598	1.47075	fr05.4136.4136.3	/TMT_phospho_20130731	fr05
ATP synthase subunit beta, chloroplastic OS=Vitis vinifera GN=atpB PE=3 SV=1	ATPB_VITVI	TRUE	TRUE	lSIFETGIk	1	TMT6plex (+229), TMT6plex (+229)	3.5107	0.4316	43319	67246	158760	57368	27525	180950	0.951757	0.867363	19.0296	733.455	1464.9	2	0.000707977	0.482963	fr06.4070.4070.2	/TMT_phospho_20130731	fr06
ATP synthase subunit beta, chloroplastic OS=Vitis vinifera GN=atpB PE=3 SV=1	ATPB_VITVI	TRUE	TRUE	lSIFETGIk	0.99	TMT6plex (+229), TMT6plex (+229)	2.7678	0.3379	31792	50094	128760	45239	23161	143990	0.951786	0.86919	18.6904	489.305	1464.89	3	0.00261398	1.78319	fr06.4084.4084.3	/TMT_phospho_20130731	fr06
ATP synthase subunit beta, chloroplastic OS=Vitis vinifera GN=atpB PE=3 SV=1	ATPB_VITVI	TRUE	TRUE	lSIFETGIk	1	TMT6plex (+229), TMT6plex (+229)	3.9634	0.3954	82376	119600	317160	113740	52985	360800	0.951728	0.884984	19.9974	733.456	1464.9	2	0.000634023	0.432514	fr07.3889.3889.2	/TMT_phospho_20130731	fr07
ATP synthase subunit beta, chloroplastic OS=Vitis vinifera GN=atpB PE=3 SV=1	ATPB_VITVI	TRUE	TRUE	lSIFETGIk	1	TMT6plex (+229), TMT6plex (+229)	2.9061	0.309	23724	35057	85322	35199	15670	97731	0.951935	0.86371	18.1591	489.306	1464.89	3	0.000965977	0.658964	fr07.3890.3890.3	/TMT_phospho_20130731	fr07
ATP synthase subunit beta, chloroplastic OS=Vitis vinifera GN=atpB PE=3 SV=1	ATPB_VITVI	TRUE	TRUE	lSIFETGIk	0.99	TMT6plex (+229), TMT6plex (+229)	3.4804	0.4316	1090200	1648600	4211000	1468600	682690	4749400	0.951616	0.77897	23.7234	733.455	1464.9	2	0.000830977	0.56687	fr08.4396.4396.2	/TMT_phospho_20130731	fr08
ATP synthase subunit beta, chloroplastic OS=Vitis vinifera GN=atpB PE=3 SV=1	ATPB_VITVI	TRUE	TRUE	lSIFETGIk	1	TMT6plex (+229), TMT6plex (+229)	2.9435	0.3382	248980	357230	964660	326480	156400	1026600	0.951614	0.867662	21.5547	489.305	1464.89	3	0.00252198	1.72043	fr08.4403.4403.3	/TMT_phospho_20130731	fr08
ATP synthase subunit beta, chloroplastic OS=Vitis vinifera GN=atpB PE=3 SV=1	ATPB_VITVI	TRUE	TRUE	lSIFETGIk	1	TMT6plex (+229), TMT6plex (+229)	3.4333	0.3985	1328100	1908300	4963500	1803800	826770	5509600	0.951351	0.769686	23.9619	733.456	1464.9	2	0.00100102	0.682871	fr09.4693.4693.2	/TMT_phospho_20130731	fr09
ATP synthase subunit beta, chloroplastic OS=Vitis vinifera GN=atpB PE=3 SV=1	ATPB_VITVI	TRUE	TRUE	lSIFETGIk	0.99	TMT6plex (+229), TMT6plex (+229)	2.7017	0.3489	321480	469950	1229100	446720	211520	1415000	0.950973	0.855908	21.965	489.305	1464.89	3	0.00160698	1.09624	fr09.4700.4700.3	/TMT_phospho_20130731	fr09
ATP synthase subunit beta, chloroplastic OS=Vitis vinifera GN=atpB PE=3 SV=1	ATPB_VITVI	TRUE	TRUE	lSIFETGIk	1	TMT6plex (+229), TMT6plex (+229)	3.6246	0.3383	286730	391170	1035100	388520	176860	1161700	0.95134	0.862343	21.714	733.456	1464.9	2	0.00148902	1.01577	fr10.4686.4686.2	/TMT_phospho_20130731	fr10
ATP synthase subunit beta, chloroplastic OS=Vitis vinifera GN=atpB PE=3 SV=1	ATPB_VITVI	TRUE	TRUE	lSIFETGIkVVDLLAPYR	1	TMT6plex (+229), TMT6plex (+229)	4.571	0.4829	352270	658620	1132800	342390	180340	676870	0.951614	0.862343	21.6729	831.503	2491.49	3	0.00434431	1.74296	fr08.6499.6499.3	/TMT_phospho_20130731	fr08
ATP synthase subunit beta, chloroplastic OS=Vitis vinifera GN=atpB PE=3 SV=1	ATPB_VITVI	TRUE	TRUE	lYNALVVk	0.98	TMT6plex (+229), TMT6plex (+229)	1.4881	0.459	3968	6203	12868	4421	1051	14279	0.949979	0.86188	15.385	689.448	1376.88	2	0.00185538	1.34653	fr04.2821.2821.2	/TMT_phospho_20130731	fr04
ATP synthase subunit beta, chloroplastic OS=Vitis vinifera GN=atpB PE=3 SV=1	ATPB_VITVI	TRUE	TRUE	lYNALVVk	0.95	TMT6plex (+229), TMT6plex (+229)	1.9627	0.3861	7558	13103	27251	7830	2147	29427	0.951429	0.858331	16.414	689.446	1376.88	2	0.00205162	1.48897	fr05.3331.3331.2	/TMT_phospho_20130731	fr05
ATP synthase subunit beta, chloroplastic OS=Vitis vinifera GN=atpB PE=3 SV=1	ATPB_VITVI	TRUE	TRUE	lYNALVVk	0.99	TMT6plex (+229), TMT6plex (+229)	2.6076	0.5132	23820	36241	74881	21523	4695	82937	0.951963	0.855625	17.8971	689.448	1376.88	2	0.00100038	0.726021	fr07.3133.3133.2	/TMT_phospho_20130731	fr07
ATP synthase subunit beta, chloroplastic OS=Vitis vinifera GN=atpB PE=3 SV=1	ATPB_VITVI	TRUE	TRUE	lYNALVVk	0.99	TMT6plex (+229), TMT6plex (+229)	3.0052	0.4726	54231	81691	170190	49454	10899	186460	0.951757	0.867363	19.0767	689.447	1376.88	2	2.4375e-05	0.0176901	fr08.3594.3594.2	/TMT_phospho_20130731	fr08
ATP synthase subunit beta, chloroplastic OS=Vitis vinifera GN=atpB PE=3 SV=1	ATPB_VITVI	TRUE	TRUE	lYNALVVk	0.99	TMT6plex (+229), TMT6plex (+229)	2.5332	0.5414	170930	241690	541290	157460	30135	586740	0.95183	0.875545	20.7209	689.447	1376.88	2	0.000390375	0.283314	fr09.3722.3722.2	/TMT_phospho_20130731	fr09
ATP synthase subunit beta, chloroplastic OS=Vitis vinifera GN=atpB PE=3 SV=1	ATPB_VITVI	TRUE	TRUE	lYNALVVk	0.99	TMT6plex (+229), TMT6plex (+229)	2.5618	0.492	262620	386680	819380	235730	55087	923290	0.951733	0.872522	21.3553	689.448	1376.88	2	0.00234338	1.7007	fr10.3738.3738.2	/TMT_phospho_20130731	fr10
ATP synthase subunit beta, chloroplastic OS=Vitis vinifera GN=atpB PE=3 SV=1	ATPB_VITVI	TRUE	TRUE	mPNIYNALVVk	1	TMT6plex (+229), TMT6plex (+229)	3.2572	0.4781	82420	127070	314960	122980	58484	373810	0.951728	0.884984	20.0422	860.517	1719.02	2	0.00307591	1.78829	fr08.4597.4597.2	/TMT_phospho_20130731	fr08
ATP synthase subunit beta, chloroplastic OS=Vitis vinifera GN=atpB PE=3 SV=1	ATPB_VITVI	TRUE	TRUE	mPNIYNALVVk	0.99	TMT6plex (+229), TMT6plex (+229)	2.5776	0.3817	152890	222270	587380	260710	117380	703500	0.951797	0.872577	20.9631	860.515	1719.02	2	0.000464094	0.269818	fr09.4917.4917.2	/TMT_phospho_20130731	fr09
ATP synthase subunit beta, chloroplastic OS=Vitis vinifera GN=atpB PE=3 SV=1	ATPB_VITVI	TRUE	TRUE	sAPAFIQLDTk	1	TMT6plex (+229), TMT6plex (+229)	3.6854	0.5015	165320	271740	595620	215360	72762	893020	0.951797	0.873164	21.0781	824.987	1647.96	2	0.00119703	0.725928	fr13.3606.3606.2	/TMT_phospho_20130731	fr13
ATP synthase subunit beta, chloroplastic OS=Vitis vinifera GN=atpB PE=3 SV=1	ATPB_VITVI	TRUE	TRUE	tVLIMELINNIAk	1	TMT6plex (+229), TMT6plex (+229)	2.7632	0.4088	5798	8052	16014	4324	5073	8105	0.950372	0.861617	15.5316	644.065	1929.17	3	0.000111148	0.0575845	fr04.4941.4941.3	/TMT_phospho_20130731	fr04
ATP synthase subunit beta, chloroplastic OS=Vitis vinifera GN=atpB PE=3 SV=1	ATPB_VITVI	TRUE	TRUE	tVLIMELINNIAk	0.99	TMT6plex (+229), TMT6plex (+229)	2.1898	0.311	3736	3950	9301	2147	2089	6773	0.94875	0.90381	14.7729	644.065	1929.17	3	7.18516e-05	0.0372253	fr05.5282.5282.3	/TMT_phospho_20130731	fr05
ATP synthase subunit beta, chloroplastic OS=Vitis vinifera GN=atpB PE=3 SV=1	ATPB_VITVI	TRUE	TRUE	tVLIMELINNIAk	1	TMT6plex (+229), TMT6plex (+229)	2.446	0.3241	5213	7528	15158	3867	4960	7994	0.950372	0.86188	15.4486	644.066	1929.18	3	0.000986852	0.511274	fr05.5378.5378.3	/TMT_phospho_20130731	fr05
ATP synthase subunit beta, chloroplastic OS=Vitis vinifera GN=atpB PE=3 SV=1	ATPB_VITVI	TRUE	TRUE	tVLIMELINNIAk	0.99	TMT6plex (+229), TMT6plex (+229)	2.6952	0.3606	24959	36006	73965	16622	23339	39480	0.951974	0.849476	17.7098	965.596	1929.18	2	0.00417485	2.16293	fr05.5432.5432.2	/TMT_phospho_20130731	fr05
ATP synthase subunit beta, chloroplastic OS=Vitis vinifera GN=atpB PE=3 SV=1	ATPB_VITVI	TRUE	TRUE	tVLIMELINNIAk	1	TMT6plex (+229), TMT6plex (+229)	3.2017	0.3043	117810	160110	333640	82652	109580	182840	0.951728	0.878333	19.9122	644.066	1929.18	3	0.00135385	0.701411	fr05.5469.5469.3	/TMT_phospho_20130731	fr05
ATP synthase subunit beta, chloroplastic OS=Vitis vinifera GN=atpB PE=3 SV=1	ATPB_VITVI	TRUE	TRUE	tVLIMELINNIAk	0.97	TMT6plex (+229), TMT6plex (+229)	2.2829	0.3842	25054	35438	67480	16715	20499	36973	0.951986	0.849476	17.6251	965.593	1929.17	2	0.00217315	1.12588	fr06.4854.4854.2	/TMT_phospho_20130731	fr06
ATP synthase subunit beta, chloroplastic OS=Vitis vinifera GN=atpB PE=3 SV=1	ATPB_VITVI	TRUE	TRUE	tVLIMELINNIAk	0.99	TMT6plex (+229), TMT6plex (+229)	1.7206	0.3094	2946	4843	10125	2923	2434	7364	0.949152	0.884192	14.9029	644.065	1929.17	3	0.000254852	0.132035	fr06.4907.4907.3	/TMT_phospho_20130731	fr06
ATP synthase subunit beta, chloroplastic OS=Vitis vinifera GN=atpB PE=3 SV=1	ATPB_VITVI	TRUE	TRUE	tVLIMELINNIAk	0.98	TMT6plex (+229), TMT6plex (+229)	2.4777	0.3841	22373	31618	59720	15009	18563	33922	0.951986	0.846033	17.4673	965.596	1929.18	2	0.00429685	2.22613	fr06.4981.4981.2	/TMT_phospho_20130731	fr06
ATP synthase subunit beta, chloroplastic OS=Vitis vinifera GN=atpB PE=3 SV=1	ATPB_VITVI	TRUE	TRUE	tVLIMELINNIAk	0.99	TMT6plex (+229), TMT6plex (+229)	1.9371	0.2961	3000	4382	9118	3181	3343	5368	0.94875	0.90381	14.7932	644.066	1929.17	3	0.000803852	0.416464	fr06.5015.5015.3	/TMT_phospho_20130731	fr06
ATP synthase subunit beta, chloroplastic OS=Vitis vinifera GN=atpB PE=3 SV=1	ATPB_VITVI	TRUE	TRUE	tVLIMELINNIAk	0.99	TMT6plex (+229), TMT6plex (+229)	2.786	0.3217	32313	49043	89219	21930	29954	51052	0.951963	0.86371	18.0612	965.595	1929.18	2	0.00234285	1.2138	fr06.5095.5095.2	/TMT_phospho_20130731	fr06
ATP synthase subunit beta, chloroplastic OS=Vitis vinifera GN=atpB PE=3 SV=1	ATPB_VITVI	TRUE	TRUE	tVLIMELINNIAk	0.99	TMT6plex (+229), TMT6plex (+229)	3.2541	0.2181	38472	53510	120130	26989	37998	64959	0.951887	0.871368	18.3839	644.065	1929.17	3	0.00139315	0.721771	fr06.5122.5122.3	/TMT_phospho_20130731	fr06
ATP synthase subunit beta, chloroplastic OS=Vitis vinifera GN=atpB PE=3 SV=1	ATPB_VITVI	TRUE	TRUE	tVLIMELINNIAk	0.99	TMT6plex (+229), TMT6plex (+229)	2.545	0.332	42320	60258	110460	26733	36085	60865	0.951887	0.871368	18.3612	965.595	1929.18	2	0.00112285	0.581733	fr06.5192.5192.2	/TMT_phospho_20130731	fr06
ATP synthase subunit beta, chloroplastic OS=Vitis vinifera GN=atpB PE=3 SV=1	ATPB_VITVI	TRUE	TRUE	tVLIMELINNIAk	0.99	TMT6plex (+229), TMT6plex (+229)	3.239	0.2569	56186	90351	180960	42989	60321	99259	0.951757	0.867363	19.0158	644.065	1929.17	3	0.00102715	0.532152	fr06.5224.5224.3	/TMT_phospho_20130731	fr06
ATP synthase subunit beta, chloroplastic OS=Vitis vinifera GN=atpB PE=3 SV=1	ATPB_VITVI	TRUE	TRUE	tVLIMELINNIAk	0.99	TMT6plex (+229), TMT6plex (+229)	2.6258	0.3546	47067	65440	128970	30396	38544	68873	0.951821	0.876199	18.5329	965.596	1929.18	2	0.00380785	1.97279	fr06.5292.5292.2	/TMT_phospho_20130731	fr06
ATP synthase subunit beta, chloroplastic OS=Vitis vinifera GN=atpB PE=3 SV=1	ATPB_VITVI	TRUE	TRUE	tVLIMELINNIAk	0.99	TMT6plex (+229), TMT6plex (+229)	2.3336	0.3633	51622	66139	130170	34818	34383	64193	0.951821	0.876199	18.5407	965.595	1929.18	2	0.00222085	1.15059	fr06.5403.5403.2	/TMT_phospho_20130731	fr06
ATP synthase subunit beta, chloroplastic OS=Vitis vinifera GN=atpB PE=3 SV=1	ATPB_VITVI	TRUE	TRUE	tVLIMELINNIAk	1	TMT6plex (+229), TMT6plex (+229)	3.2895	0.3162	137720	188830	383130	95424	127920	230820	0.951762	0.884984	20.1505	644.065	1929.17	3	0.000844148	0.437342	fr06.5438.5438.3	/TMT_phospho_20130731	fr06
ATP synthase subunit beta, chloroplastic OS=Vitis vinifera GN=atpB PE=3 SV=1	ATPB_VITVI	TRUE	TRUE	tVLIMELINNIAk	0.99	TMT6plex (+229), TMT6plex (+229)	2.3524	0.3881	68626	88286	174680	39481	53563	94862	0.951757	0.867363	18.9868	965.596	1929.18	2	0.00380785	1.97279	fr06.5508.5508.2	/TMT_phospho_20130731	fr06
ATP synthase subunit beta, chloroplastic OS=Vitis vinifera GN=atpB PE=3 SV=1	ATPB_VITVI	TRUE	TRUE	tVLIMELINNIAk	0.99	TMT6plex (+229), TMT6plex (+229)	2.6359	0.3753	19273	24972	50653	11600	14915	25798	0.951894	0.843143	17.1675	965.595	1929.17	2	0.000756852	0.392114	fr07.5698.5698.2	/TMT_phospho_20130731	fr07
ATP synthase subunit beta, chloroplastic OS=Vitis vinifera GN=atpB PE=3 SV=1	ATPB_VITVI	TRUE	TRUE	tVLIMELINNIAk	1	TMT6plex (+229), TMT6plex (+229)	3.4897	0.2773	297360	431090	877750	200830	280420	442930	0.951764	0.872522	21.2709	644.065	1929.17	3	7.18516e-05	0.0372253	fr08.6539.6539.3	/TMT_phospho_20130731	fr08
ATP synthase subunit beta, chloroplastic OS=Vitis vinifera GN=atpB PE=3 SV=1	ATPB_VITVI	TRUE	TRUE	tVLIMELINNIAk	0.99	TMT6plex (+229), TMT6plex (+229)	3.4958	0.2727	478850	653340	1363300	336410	465710	791640	0.950973	0.855908	21.9634	965.596	1929.18	2	0.00307585	1.59355	fr08.6544.6544.2	/TMT_phospho_20130731	fr08
ATP synthase subunit beta, chloroplastic OS=Vitis vinifera GN=atpB PE=3 SV=1	ATPB_VITVI	TRUE	TRUE	tVLIMELINNIAk	0.99	TMT6plex (+229), TMT6plex (+229)	2.897	0.3239	12008000	16706000	35195000	8426300	11008000	19490000	0.944079	0.340752	26.6157	965.595	1929.18	2	0.00209885	1.08738	fr09.7143.7143.2	/TMT_phospho_20130731	fr09
ATP synthase subunit beta, chloroplastic OS=Vitis vinifera GN=atpB PE=3 SV=1	ATPB_VITVI	TRUE	TRUE	tVLIMELINNIAk	1	TMT6plex (+229), TMT6plex (+229)	3.5113	0.2342	3802300	5385400	10588000	2559200	3588600	6080100	0.950301	0.644622	24.9317	644.066	1929.18	3	0.000986852	0.511274	fr09.7147.7147.3	/TMT_phospho_20130731	fr09
ATP synthase subunit beta, chloroplastic OS=Vitis vinifera GN=atpB PE=3 SV=1	ATPB_VITVI	TRUE	TRUE	tVLIMELINNIAk	0.98	TMT6plex (+229), TMT6plex (+229)	1.8092	0.4242	87606	121880	245130	60826	77727	140570	0.951675	0.867068	19.4849	965.595	1929.18	2	0.00136685	0.708146	fr10.6379.6379.2	/TMT_phospho_20130731	fr10
ATP synthase subunit beta, chloroplastic OS=Vitis vinifera GN=atpB PE=3 SV=1	ATPB_VITVI	TRUE	TRUE	tVLIMELINNIAk	0.99	TMT6plex (+229), TMT6plex (+229)	2.8485	0.3632	2823200	3854600	7844300	1928500	2383500	4252100	0.950992	0.705683	24.4605	965.595	1929.18	2	0.00234285	1.2138	fr10.7293.7293.2	/TMT_phospho_20130731	fr10
ATP synthase subunit beta, chloroplastic OS=Vitis vinifera GN=atpB PE=3 SV=1	ATPB_VITVI	TRUE	TRUE	tVLIMELINNIAk	0.95	TMT6plex (+229), TMT6plex (+229)	2.6037	0.2116	170870	173100	351760	73248	116490	186960	0.951728	0.884984	20.0325	644.067	1929.18	3	0.00391685	2.02926	fr10.7299.7299.3	/TMT_phospho_20130731	fr10
ATP synthase subunit beta, chloroplastic OS=Vitis vinifera GN=atpB PE=3 SV=1	ATPB_VITVI	TRUE	TRUE	tVLImELINNIAk	1	TMT6plex (+229), Oxidation (+16), TMT6plex (+229)	2.2848	0.3231	3976	4987	10594	4116	3809	7783	0.949595	0.867741	15.1059	649.397	1945.17	3	0.0011098	0.570249	fr05.4712.4712.3	/TMT_phospho_20130731	fr05
ATP synthase subunit beta, chloroplastic OS=Vitis vinifera GN=atpB PE=3 SV=1	ATPB_VITVI	TRUE	TRUE	vGLTALTMAEYFR	1	TMT6plex (+229)	4.7611	0.5935	53764	54751	155500	36897	31523	69798	0.951821	0.876199	18.6177	850.967	1699.92	2	0.00246586	1.44972	fr04.4523.4523.2	/TMT_phospho_20130731	fr04
ATP synthase subunit beta, chloroplastic OS=Vitis vinifera GN=atpB PE=3 SV=1	ATPB_VITVI	TRUE	TRUE	vGLTALTMAEYFR	1	TMT6plex (+229)	3.6633	0.4102	5566	5975	16763	3967	3320	8100	0.949979	0.86188	15.415	567.647	1699.92	3	0.00110986	0.652503	fr04.4524.4524.3	/TMT_phospho_20130731	fr04
ATP synthase subunit beta, chloroplastic OS=Vitis vinifera GN=atpB PE=3 SV=1	ATPB_VITVI	TRUE	TRUE	vGLTALTMAEYFR	1	TMT6plex (+229)	4.2448	0.5839	31971	36547	97489	25378	18854	43400	0.951963	0.855625	17.9524	850.967	1699.92	2	0.00161086	0.947049	fr05.5099.5099.2	/TMT_phospho_20130731	fr05
ATP synthase subunit beta, chloroplastic OS=Vitis vinifera GN=atpB PE=3 SV=1	ATPB_VITVI	TRUE	TRUE	vGLTALTMAEYFR	0.99	TMT6plex (+229)	2.4121	0.2576	607	664	2530	2530	1301	1301	0.945521	1.05139	13.1249	567.647	1699.92	3	0.00147586	0.86768	fr05.5101.5101.3	/TMT_phospho_20130731	fr05
ATP synthase subunit beta, chloroplastic OS=Vitis vinifera GN=atpB PE=3 SV=1	ATPB_VITVI	TRUE	TRUE	vGLTALTMAEYFR	1	TMT6plex (+229)	3.8643	0.4869	58887	66585	164970	46710	36271	76189	0.951786	0.86919	18.7783	850.965	1699.92	2	0.000952141	0.559779	fr06.4993.4993.2	/TMT_phospho_20130731	fr06
ATP synthase subunit beta, chloroplastic OS=Vitis vinifera GN=atpB PE=3 SV=1	ATPB_VITVI	TRUE	TRUE	vGLTALTMAEYFR	1	TMT6plex (+229)	3.3898	0.4252	5735	5602	14691	3428	2475	9322	0.949979	0.86188	15.3322	567.646	1699.92	3	0.000355141	0.208793	fr06.5000.5000.3	/TMT_phospho_20130731	fr06
ATP synthase subunit beta, chloroplastic OS=Vitis vinifera GN=atpB PE=3 SV=1	ATPB_VITVI	TRUE	TRUE	vGLTALTMAEYFR	1	TMT6plex (+229)	4.4509	0.537	103670	123060	322720	79344	61652	140440	0.951672	0.874035	19.6643	850.964	1699.91	2	0.00290614	1.70857	fr07.4844.4844.2	/TMT_phospho_20130731	fr07
ATP synthase subunit beta, chloroplastic OS=Vitis vinifera GN=atpB PE=3 SV=1	ATPB_VITVI	TRUE	TRUE	vGLTALTMAEYFR	1	TMT6plex (+229)	4.3646	0.5626	341900	360180	1000400	232690	194350	457700	0.951764	0.872522	21.303	850.967	1699.92	2	0.00173286	1.01877	fr08.5558.5558.2	/TMT_phospho_20130731	fr08
ATP synthase subunit beta, chloroplastic OS=Vitis vinifera GN=atpB PE=3 SV=1	ATPB_VITVI	TRUE	TRUE	vGLTALTMAEYFR	1	TMT6plex (+229)	3.6321	0.4955	435880	493870	1393300	325020	268030	610430	0.95134	0.862343	21.7498	850.966	1699.92	2	0.00100086	0.588421	fr09.6048.6048.2	/TMT_phospho_20130731	fr09
ATP synthase subunit beta, chloroplastic OS=Vitis vinifera GN=atpB PE=3 SV=1	ATPB_VITVI	TRUE	TRUE	vGLTALTmAEYFR	0.95	TMT6plex (+229), Oxidation (+16)	2.2444	0.4466	53233	71778	188540	65745	30406	87772	0.951757	0.867363	18.9243	858.961	1715.91	2	0.00449226	2.61647	fr06.4077.4077.2	/TMT_phospho_20130731	fr06
ATP synthase subunit beta, chloroplastic OS=Vitis vinifera GN=atpB PE=3 SV=1	ATPB_VITVI	TRUE	TRUE	vVDLLAPYR	1	TMT6plex (+229)	2.7364	0.4452	19802	29569	53897	27546	4349	81038	0.951974	0.849476	17.722	637.887	1273.76	2	0.000586578	0.460146	fr05.3833.3833.2	/TMT_phospho_20130731	fr05
ATP synthase subunit beta, chloroplastic OS=Vitis vinifera GN=atpB PE=3 SV=1	ATPB_VITVI	TRUE	TRUE	vVDLLAPYR	1	TMT6plex (+229)	2.7641	0.4695	15942	23199	45907	24233	3868	69693	0.951986	0.846033	17.4802	637.887	1273.76	2	0.000268422	0.210565	fr06.3802.3802.2	/TMT_phospho_20130731	fr06
ATP synthase subunit beta, chloroplastic OS=Vitis vinifera GN=atpB PE=3 SV=1	ATPB_VITVI	TRUE	TRUE	vVDLLAPYR	1	TMT6plex (+229)	3.0153	0.439	62963	91695	193900	96474	No Values (0.0)	292840	0.951672	0.874035	19.5172	637.887	1273.76	2	0.000464578	0.364442	fr07.3614.3614.2	/TMT_phospho_20130731	fr07
ATP synthase subunit beta, chloroplastic OS=Vitis vinifera GN=atpB PE=3 SV=1	ATPB_VITVI	TRUE	TRUE	vVDLLAPYR	0.99	TMT6plex (+229)	2.5651	0.2794	2310	3028	5455	3079	No Values (0.0)	8350	0.948365	0.927165	14.4847	425.594	1273.76	3	0.000416578	0.326788	fr07.3642.3642.3	/TMT_phospho_20130731	fr07
ATP synthase subunit beta, chloroplastic OS=Vitis vinifera GN=atpB PE=3 SV=1	ATPB_VITVI	TRUE	TRUE	vVDLLAPYR	1	TMT6plex (+229)	3.287	0.4241	565600	839190	1775900	875470	No Values (0.0)	2783900	0.950299	0.812973	22.7304	637.887	1273.76	2	0.000512422	0.401973	fr08.4093.4093.2	/TMT_phospho_20130731	fr08
ATP synthase subunit beta, chloroplastic OS=Vitis vinifera GN=atpB PE=3 SV=1	ATPB_VITVI	TRUE	TRUE	vVDLLAPYR	0.97	TMT6plex (+229)	2.6247	0.3755	197690	284390	648950	290340	48986	952170	0.951764	0.873164	21.2081	637.886	1273.76	2	0.00205158	1.60938	fr09.4322.4322.2	/TMT_phospho_20130731	fr09
ATP synthase subunit beta, chloroplastic OS=Vitis vinifera GN=atpB PE=3 SV=1	ATPB_VITVI	TRUE	TRUE	vVDLLAPYRR	1	TMT6plex (+229)	3.9323	0.2417	49474	98632	204480	85580	No Values (0.0)	298460	0.951672	0.867068	19.5042	477.628	1429.86	3	0.0013232	0.924755	fr13.3622.3622.3	/TMT_phospho_20130731	fr13
ATP synthase subunit beta, chloroplastic OS=Vitis vinifera GN=atpB PE=3 SV=1	ATPB_VITVI	TRUE	TRUE	ykELQDIIAILGLDELSEEDR	0.98	TMT6plex (+229), TMT6plex (+229)	2.8518	0.3487	3197	4331	6971	2271	2943	4271	0.948365	0.927165	14.5498	974.201	2919.58	3	0.00389589	1.33394	fr12.7122.7122.3	/TMT_phospho_20130731	fr12
ATP synthase subunit beta, chloroplastic OS=Vitis vinifera GN=atpB PE=3 SV=1	ATPB_VITVI	TRUE	TRUE	yKELQDIIAILGLDELSEEDRLTVAR	1	TMT6plex (+229)	4.4403	0.4993	5283	5283	13250	43862	7211	No Values (0.0)	0.951305	0.861491	16.1925	808.7	3230.77	4	0.010373	3.20969	fr14.6913.6913.4	/TMT_phospho_20130731	fr14
ATP synthase subunit beta, chloroplastic OS=Vitis vinifera GN=atpB PE=3 SV=1	ATPB_VITVI	TRUE	TRUE	yKELQDIIAILGLDELSEEDRLTVAR	1	TMT6plex (+229)	5.1512	0.4964	49634	119970	197430	410020	83189	322080	0.951762	0.886037	20.1732	1077.93	3230.77	3	0.012523	3.87495	fr14.6915.6915.3	/TMT_phospho_20130731	fr14
ATP synthase subunit beta, chloroplastic OS=Vitis vinifera GN=atpB PE=3 SV=1	ATPB_VITVI	TRUE	TRUE	ykELQDIIAILGLDELSEEDRLTVAR	1	TMT6plex (+229), TMT6plex (+229)	3.4929	0.322	3211	4839	8445	2131	3175	5766	0.94875	0.90381	14.7507	865.992	3459.94	4	0.0135471	3.91427	fr13.7128.7128.4	/TMT_phospho_20130731	fr13
ATP synthase subunit beta, chloroplastic OS=Vitis vinifera GN=atpB PE=3 SV=1	ATPB_VITVI	TRUE	TRUE	ykELQDIIAILGLDELSEEDRLTVAR	0.95	TMT6plex (+229), TMT6plex (+229)	2.2373	0.2482	2291	3376	5402	1964	1880	3574	0.947624	0.970871	14.1742	1154.32	3459.93	3	0.00629706	1.81947	fr13.7131.7131.3	/TMT_phospho_20130731	fr13
ATP synthase subunit beta, chloroplastic OS=Vitis vinifera GN=atpB PE=3 SV=1	ATPB_VITVI	TRUE	TRUE	ykELQDIIAILGLDELSEEDRLTVAR	1	TMT6plex (+229), TMT6plex (+229)	4.0553	0.3767	13287	21718	38549	8924	14226	25843	0.951795	0.845909	16.903	865.737	3458.92	4	1.00354	290.047	fr14.7253.7253.4	/TMT_phospho_20130731	fr14
ATP synthase subunit beta, chloroplastic OS=Vitis vinifera GN=atpB PE=3 SV=1	ATPB_VITVI	TRUE	TRUE	ykELQDIIAILGLDELSEEDRLTVAR	0.98	TMT6plex (+229), TMT6plex (+229)	3.5061	0.2307	7709	15677	22875	No Values (0.0)	7685	9581	0.951305	0.861367	16.0851	692.993	3459.93	5	0.00578206	1.67066	fr14.7341.7341.5	/TMT_phospho_20130731	fr14
ATP synthase subunit beta, chloroplastic OS=Vitis vinifera GN=atpB PE=3 SV=1	ATPB_VITVI	TRUE	TRUE	ykELQDIIAILGLDELSEEDRLTVAR	1	TMT6plex (+229), TMT6plex (+229)	7.3676	0.5458	1206900	1592500	2869300	789570	814500	1995500	0.950945	0.796	23.1439	1154.32	3459.93	3	0.00776206	2.24276	fr14.7346.7346.3	/TMT_phospho_20130731	fr14
ATP synthase subunit beta, chloroplastic OS=Vitis vinifera GN=atpB PE=3 SV=1	ATPB_VITVI	TRUE	TRUE	ykELQDIIAILGLDELSEEDRLTVAR	1	TMT6plex (+229), TMT6plex (+229)	3.8271	0.4528	3995	5195	8159	2439	2637	5475	0.94875	0.90381	14.768	865.987	3459.92	4	0.00305394	0.882404	fr14.7512.7512.4	/TMT_phospho_20130731	fr14
Putative uncharacterized protein OS=Vitis vinifera GN=VITISV_021726 PE=3 SV=1	A5BCS8_VITVI	TRUE	TRUE	aVALVLPTLk	0.99	TMT6plex (+229), TMT6plex (+229)	2.6369	0.4487	19153	31383	62384	28138	No Values (0.0)	88800	0.951974	0.855625	17.8332	742.004	1481.99	2	0.00131914	0.889507	fr04.3734.3734.2	/TMT_phospho_20130731	fr04
Putative uncharacterized protein OS=Vitis vinifera GN=VITISV_021726 PE=3 SV=1	A5BCS8_VITVI	TRUE	TRUE	aVALVLPTLk	0.99	TMT6plex (+229), TMT6plex (+229)	2.5656	0.3658	21642	37070	70286	33897	No Values (0.0)	104930	0.951963	0.86371	18.0458	742.004	1481.99	2	0.000830141	0.559771	fr05.4256.4256.2	/TMT_phospho_20130731	fr05
Putative uncharacterized protein OS=Vitis vinifera GN=VITISV_021726 PE=3 SV=1	A5BCS8_VITVI	TRUE	TRUE	aVALVLPTLk	1	TMT6plex (+229), TMT6plex (+229)	2.8399	0.2638	4570	7581	16838	9318	No Values (0.0)	29807	0.951305	0.861367	16.0709	495.006	1482	3	0.000285859	0.192757	fr05.4264.4264.3	/TMT_phospho_20130731	fr05
Putative uncharacterized protein OS=Vitis vinifera GN=VITISV_021726 PE=3 SV=1	A5BCS8_VITVI	TRUE	TRUE	aVALVLPTLk	1	TMT6plex (+229), TMT6plex (+229)	3.4167	0.4256	29239	52793	93930	47361	No Values (0.0)	148780	0.951821	0.876199	18.5206	742.005	1482	2	0.000145859	0.0983541	fr06.4195.4195.2	/TMT_phospho_20130731	fr06
Putative uncharacterized protein OS=Vitis vinifera GN=VITISV_021726 PE=3 SV=1	A5BCS8_VITVI	TRUE	TRUE	aVALVLPTLk	1	TMT6plex (+229), TMT6plex (+229)	3.6416	0.4675	48429	80978	162100	80459	No Values (0.0)	242250	0.951723	0.866425	19.241	742.005	1481.99	2	0.000342141	0.230708	fr07.4023.4023.2	/TMT_phospho_20130731	fr07
Putative uncharacterized protein OS=Vitis vinifera GN=VITISV_021726 PE=3 SV=1	A5BCS8_VITVI	TRUE	TRUE	aVALVLPTLk	0.99	TMT6plex (+229), TMT6plex (+229)	2.92	0.2388	34849	69393	130320	66456	No Values (0.0)	205040	0.951757	0.867363	18.9597	495.005	1481.99	3	0.000538141	0.362873	fr07.4029.4029.3	/TMT_phospho_20130731	fr07
Putative uncharacterized protein OS=Vitis vinifera GN=VITISV_021726 PE=3 SV=1	A5BCS8_VITVI	TRUE	TRUE	aVALVLPTLk	1	TMT6plex (+229), TMT6plex (+229)	3.4898	0.4469	161950	274200	546090	248720	No Values (0.0)	766400	0.951797	0.872577	20.9535	742.005	1482	2	0.000145859	0.0983541	fr08.4549.4549.2	/TMT_phospho_20130731	fr08
Putative uncharacterized protein OS=Vitis vinifera GN=VITISV_021726 PE=3 SV=1	A5BCS8_VITVI	TRUE	TRUE	aVALVLPTLk	0.99	TMT6plex (+229), TMT6plex (+229)	2.3092	0.3317	179770	349570	644430	306970	No Values (0.0)	907350	0.951764	0.873164	21.2024	742.005	1482	2	0.000389859	0.262885	fr09.4885.4885.2	/TMT_phospho_20130731	fr09
Putative uncharacterized protein OS=Vitis vinifera GN=VITISV_021726 PE=3 SV=1	A5BCS8_VITVI	TRUE	TRUE	aVALVLPTLk	1	TMT6plex (+229), TMT6plex (+229)	2.5519	0.4183	108500	196950	398290	177600	No Values (0.0)	545240	0.951792	0.880052	20.4618	742.006	1482	2	0.00148886	1.00395	fr10.4901.4901.2	/TMT_phospho_20130731	fr10
Putative uncharacterized protein OS=Vitis vinifera GN=VITISV_021726 PE=3 SV=1	A5BCS8_VITVI	TRUE	TRUE	aVGDDAISVDGk	1	TMT6plex (+229), TMT6plex (+229)	3.0144	0.4534	41465	63625	123680	49059	8430	179050	0.951786	0.86919	18.8278	802.95	1603.89	2	0.00258776	1.61242	fr13.2541.2541.2	/TMT_phospho_20130731	fr13
Putative uncharacterized protein OS=Vitis vinifera GN=VITISV_021726 PE=3 SV=1	A5BCS8_VITVI	TRUE	TRUE	aVGDDAISVDGk	1	TMT6plex (+229), TMT6plex (+229)	3.1275	0.4485	277840	454210	874130	365130	No Values (0.0)	1216600	0.951614	0.867662	21.6284	802.949	1603.88	2	0.00112276	0.699585	fr14.2675.2675.2	/TMT_phospho_20130731	fr14
Putative uncharacterized protein OS=Vitis vinifera GN=VITISV_021726 PE=3 SV=1	A5BCS8_VITVI	TRUE	TRUE	aVGDDAISVDGk	0.99	TMT6plex (+229), TMT6plex (+229)	2.3364	0.4239	45166	67863	119260	45338	17833	140490	0.951786	0.86919	18.7338	802.95	1603.88	2	0.00222176	1.38437	fr15.2874.2874.2	/TMT_phospho_20130731	fr15
Putative uncharacterized protein OS=Vitis vinifera GN=VITISV_021726 PE=3 SV=1	A5BCS8_VITVI	TRUE	TRUE	dSAEkELQGILSVcDEPLVSVDFR	0.99	TMT6plex (+229), TMT6plex (+229), Carbamidomethyl (+57)	3.0949	0.3365	15663	21845	56346	8886	13619	27146	0.951894	0.843143	17.1307	791.924	3163.67	4	0.0172098	5.43811	fr14.6093.6093.4	/TMT_phospho_20130731	fr14
Putative uncharacterized protein OS=Vitis vinifera GN=VITISV_021726 PE=3 SV=1	A5BCS8_VITVI	TRUE	TRUE	dSAEkELQGILSVcDEPLVSVDFR	1	TMT6plex (+229), TMT6plex (+229), Carbamidomethyl (+57)	6.5479	0.5669	231910	342730	876790	172540	150610	436560	0.951797	0.873164	21.0764	1055.56	3163.66	3	0.0121568	3.84142	fr14.6097.6097.3	/TMT_phospho_20130731	fr14
Putative uncharacterized protein OS=Vitis vinifera GN=VITISV_021726 PE=3 SV=1	A5BCS8_VITVI	TRUE	TRUE	dSPLDVIVVNDTGGVk	1	TMT6plex (+229), TMT6plex (+229)	2.8486	0.5063	78699	106230	257580	76848	45036	228050	0.951672	0.874035	19.596	1043.59	2085.17	2	0.000756625	0.362684	fr10.4523.4523.2	/TMT_phospho_20130731	fr10
Putative uncharacterized protein OS=Vitis vinifera GN=VITISV_021726 PE=3 SV=1	A5BCS8_VITVI	TRUE	TRUE	dSPLDVIVVNDTGGVk	0.99	TMT6plex (+229), TMT6plex (+229)	2.725	0.2675	41264	53659	118330	32322	21156	89474	0.951887	0.871368	18.4423	696.065	2085.17	3	0.000416375	0.199587	fr11.3892.3892.3	/TMT_phospho_20130731	fr11
Putative uncharacterized protein OS=Vitis vinifera GN=VITISV_021726 PE=3 SV=1	A5BCS8_VITVI	TRUE	TRUE	dSPLDVIVVNDTGGVk	0.99	TMT6plex (+229), TMT6plex (+229)	2.9639	0.5086	143390	186750	472940	139960	80349	392310	0.951792	0.880052	20.4331	1043.59	2085.17	2	0.00144037	0.690437	fr11.3900.3900.2	/TMT_phospho_20130731	fr11
Putative uncharacterized protein OS=Vitis vinifera GN=VITISV_021726 PE=3 SV=1	A5BCS8_VITVI	TRUE	TRUE	dSPLDVIVVNDTGGVk	1	TMT6plex (+229), TMT6plex (+229)	2.519	0.3521	47962	64580	136530	45958	27208	127720	0.951786	0.86919	18.7794	696.065	2085.17	3	0.00123163	0.590373	fr12.4349.4349.3	/TMT_phospho_20130731	fr12
Putative uncharacterized protein OS=Vitis vinifera GN=VITISV_021726 PE=3 SV=1	A5BCS8_VITVI	TRUE	TRUE	dSPLDVIVVNDTGGVk	1	TMT6plex (+229), TMT6plex (+229)	2.2729	0.4077	53165	87330	192150	59572	41271	167840	0.951723	0.866425	19.1978	1043.59	2085.17	2	0.00124463	0.596604	fr12.4356.4356.2	/TMT_phospho_20130731	fr12
Putative uncharacterized protein OS=Vitis vinifera GN=VITISV_021726 PE=3 SV=1	A5BCS8_VITVI	TRUE	TRUE	dSPLDVIVVNDTGGVk	1	TMT6plex (+229), TMT6plex (+229)	2.9978	0.4829	69018	101200	221780	69349	43641	185100	0.951675	0.867068	19.3964	1043.59	2085.17	2	0.000268625	0.128764	fr13.4334.4334.2	/TMT_phospho_20130731	fr13
Putative uncharacterized protein OS=Vitis vinifera GN=VITISV_021726 PE=3 SV=1	A5BCS8_VITVI	TRUE	TRUE	eLQGILSVcDEPLVSVDFR	1	TMT6plex (+229), Carbamidomethyl (+57)	4.6921	0.5312	35503	50115	109340	34370	26846	61805	0.951887	0.871368	18.2786	1203.13	2404.25	2	0.00222134	0.923536	fr08.5463.5463.2	/TMT_phospho_20130731	fr08
Putative uncharacterized protein OS=Vitis vinifera GN=VITISV_021726 PE=3 SV=1	A5BCS8_VITVI	TRUE	TRUE	eLQGILSVcDEPLVSVDFR	1	TMT6plex (+229), Carbamidomethyl (+57)	3.7073	0.4998	112430	156620	353270	116240	99855	219570	0.951728	0.884984	20.0129	1203.14	2404.26	2	0.00490734	2.04025	fr09.5918.5918.2	/TMT_phospho_20130731	fr09
Putative uncharacterized protein OS=Vitis vinifera GN=VITISV_021726 PE=3 SV=1	A5BCS8_VITVI	TRUE	TRUE	eLQGILSVcDEPLVSVDFR	0.99	TMT6plex (+229), Carbamidomethyl (+57)	3.0154	0.4446	17963	26905	60191	20290	16365	36712	0.951959	0.846033	17.445	1203.14	2404.26	2	0.00710434	2.95366	fr09.6167.6167.2	/TMT_phospho_20130731	fr09
Putative uncharacterized protein OS=Vitis vinifera GN=VITISV_021726 PE=3 SV=1	A5BCS8_VITVI	TRUE	TRUE	eLQGILSVcDEPLVSVDFR	1	TMT6plex (+229), Carbamidomethyl (+57)	3.1261	0.4422	28297	40266	90333	29463	22511	52600	0.951963	0.855625	18.0073	1203.13	2404.25	2	0.00319834	1.32973	fr09.6306.6306.2	/TMT_phospho_20130731	fr09
Putative uncharacterized protein OS=Vitis vinifera GN=VITISV_021726 PE=3 SV=1	A5BCS8_VITVI	TRUE	TRUE	eLQGILSVcDEPLVSVDFR	1	TMT6plex (+229), Carbamidomethyl (+57)	3.6857	0.4131	65073	87490	198250	69705	53443	118550	0.951723	0.866425	19.1765	1203.13	2404.25	2	0.00222134	0.923536	fr10.6009.6009.2	/TMT_phospho_20130731	fr10
Putative uncharacterized protein OS=Vitis vinifera GN=VITISV_021726 PE=3 SV=1	A5BCS8_VITVI	TRUE	TRUE	eLQGILSVcDEPLVSVDFR	1	TMT6plex (+229), Carbamidomethyl (+57)	4.1622	0.4433	341820	499500	1126700	371230	316390	696280	0.951614	0.862343	21.6766	1203.13	2404.25	2	0.00124434	0.517343	fr10.6161.6161.2	/TMT_phospho_20130731	fr10
Putative uncharacterized protein OS=Vitis vinifera GN=VITISV_021726 PE=3 SV=1	A5BCS8_VITVI	TRUE	TRUE	eLQGILSVcDEPLVSVDFR	1	TMT6plex (+229), Carbamidomethyl (+57)	3.924	0.4329	195320	267170	631580	201420	167130	381250	0.95183	0.872577	20.8143	1203.13	2404.25	2	0.00246534	1.02498	fr10.6316.6316.2	/TMT_phospho_20130731	fr10
Putative uncharacterized protein OS=Vitis vinifera GN=VITISV_021726 PE=3 SV=1	A5BCS8_VITVI	TRUE	TRUE	eLQGILSVcDEPLVSVDFR	0.98	TMT6plex (+229), Carbamidomethyl (+57)	2.8003	0.3973	107560	135270	289230	96349	80494	158940	0.951694	0.874035	19.7271	1203.13	2404.25	2	0.00119666	0.497517	fr10.7230.7230.2	/TMT_phospho_20130731	fr10
Putative uncharacterized protein OS=Vitis vinifera GN=VITISV_021726 PE=3 SV=1	A5BCS8_VITVI	TRUE	TRUE	eLQGILSVcDEPLVSVDFR	1	TMT6plex (+229), Carbamidomethyl (+57)	3.7394	0.5002	165790	240620	548900	182590	146250	333060	0.951821	0.875545	20.6251	1203.13	2404.25	2	0.00319834	1.32973	fr11.5602.5602.2	/TMT_phospho_20130731	fr11
Putative uncharacterized protein OS=Vitis vinifera GN=VITISV_021726 PE=3 SV=1	A5BCS8_VITVI	TRUE	TRUE	eLQGILSVcDEPLVSVDFR	0.96	TMT6plex (+229), Carbamidomethyl (+57)	3.6156	0.5051	130730	202280	430740	143310	124710	259800	0.951792	0.886037	20.3007	1203.13	2404.24	2	0.0119387	4.96359	fr11.5802.5802.2	/TMT_phospho_20130731	fr11
Putative uncharacterized protein OS=Vitis vinifera GN=VITISV_021726 PE=3 SV=1	A5BCS8_VITVI	TRUE	TRUE	eLQGILSVcDEPLVSVDFR	0.95	TMT6plex (+229), Carbamidomethyl (+57)	2.5344	0.2706	47954	52216	90712	37382	39493	58241	0.951887	0.871368	18.3145	1203.13	2404.25	2	0.00100034	0.415898	fr11.6138.6138.2	/TMT_phospho_20130731	fr11
Putative uncharacterized protein OS=Vitis vinifera GN=VITISV_021726 PE=3 SV=1	A5BCS8_VITVI	TRUE	TRUE	eLQGILSVcDEPLVSVDFR	0.96	TMT6plex (+229), Carbamidomethyl (+57)	2.4199	0.3533	44610	52659	96483	36152	36950	57228	0.951887	0.871368	18.306	1203.13	2404.25	2	0.00144066	0.598961	fr11.6393.6393.2	/TMT_phospho_20130731	fr11
Putative uncharacterized protein OS=Vitis vinifera GN=VITISV_021726 PE=3 SV=1	A5BCS8_VITVI	TRUE	TRUE	eLQGILSVcDEPLVSVDFR	0.98	TMT6plex (+229), Carbamidomethyl (+57)	2.424	0.311	11131	14171	28328	10201	8469	18841	0.951549	0.858331	16.4758	1203.13	2404.25	2	0.00222134	0.923536	fr11.6688.6688.2	/TMT_phospho_20130731	fr11
Putative uncharacterized protein OS=Vitis vinifera GN=VITISV_021726 PE=3 SV=1	A5BCS8_VITVI	TRUE	TRUE	iVSSRNPLDLPWGDLDIDLVIEGTGVFVDRDGAGk	1	TMT6plex (+229), TMT6plex (+229)	3.4856	0.3065	804	2097	3161	1382	1065	3034	0.946404	1.01297	13.4947	1050.07	4196.26	4	0.00524622	1.24991	fr15.7310.7310.4	/TMT_phospho_20130731	fr15
Putative uncharacterized protein OS=Vitis vinifera GN=VITISV_021726 PE=3 SV=1	A5BCS8_VITVI	TRUE	TRUE	nPLDLPWGDLDIDLVIEGTGVFVDRDGAGk	1	TMT6plex (+229), TMT6plex (+229)	6.8704	0.5457	93276	115500	191680	84185	69265	141330	0.951675	0.867068	19.4072	1218.99	3653.95	3	0.0167953	4.59521	fr22.5524.5524.3	/TMT_phospho_20130731	fr22
Putative uncharacterized protein OS=Vitis vinifera GN=VITISV_021726 PE=3 SV=1	A5BCS8_VITVI	TRUE	TRUE	qASHLLkYDSILGTFEADVk	1	TMT6plex (+229), TMT6plex (+229), TMT6plex (+229)	3.6684	0.5592	23493	40184	84175	18098	27533	66848	0.951963	0.855625	17.99	974.892	2921.65	3	0.00751825	2.5724	fr15.5575.5575.3	/TMT_phospho_20130731	fr15
Putative uncharacterized protein OS=Vitis vinifera GN=VITISV_021726 PE=3 SV=1	A5BCS8_VITVI	TRUE	TRUE	qASHLLkYDSILGTFEADVk	1	TMT6plex (+229), TMT6plex (+229), TMT6plex (+229)	3.9706	0.4604	1239	1691	3554	832	733	2669	0.945943	1.01297	13.3877	731.422	2921.66	4	0.0125703	4.30095	fr24.4372.4372.4	/TMT_phospho_20130731	fr24
Putative uncharacterized protein OS=Vitis vinifera GN=VITISV_021726 PE=3 SV=1	A5BCS8_VITVI	TRUE	TRUE	qASHLLkYDSILGTFEADVk	0.95	TMT6plex (+229), TMT6plex (+229), TMT6plex (+229)	2.6909	0.1902	856	693	1906	697	883	1302	0.944758	1.10007	12.6296	731.423	2921.66	4	0.0137913	4.71872	fr25.4487.4487.4	/TMT_phospho_20130731	fr25
Putative uncharacterized protein OS=Vitis vinifera GN=VITISV_021726 PE=3 SV=1	A5BCS8_VITVI	TRUE	TRUE	tFAEEVNAGFR	1	TMT6plex (+229)	3.5583	0.5085	36818	41975	92198	26173	13567	83777	0.951935	0.86371	18.1679	735.385	1468.75	2	0.00368634	2.50812	fr11.2929.2929.2	/TMT_phospho_20130731	fr11
Putative uncharacterized protein OS=Vitis vinifera GN=VITISV_021726 PE=3 SV=1	A5BCS8_VITVI	TRUE	TRUE	tFAEEVNAGFR	1	TMT6plex (+229)	3.6812	0.4403	120540	169400	377450	97210	55102	321290	0.951762	0.884984	20.1219	735.383	1468.75	2	0.000512344	0.34859	fr12.3069.3069.2	/TMT_phospho_20130731	fr12
Putative uncharacterized protein OS=Vitis vinifera GN=VITISV_021726 PE=3 SV=1	A5BCS8_VITVI	TRUE	TRUE	tFAEEVNAGFR	1	TMT6plex (+229)	4.0868	0.4684	96339	143490	326220	85279	48894	276490	0.951728	0.878333	19.8976	735.383	1468.75	2	2.43438e-05	0.0165631	fr13.3231.3231.2	/TMT_phospho_20130731	fr13
Putative uncharacterized protein OS=Vitis vinifera GN=VITISV_021726 PE=3 SV=1	A5BCS8_VITVI	TRUE	TRUE	tFAEEVNAGFR	1	TMT6plex (+229)	3.707	0.4272	36083	45100	97400	26977	15806	80213	0.951935	0.86371	18.2022	735.384	1468.75	2	0.00197734	1.34535	fr13.3340.3340.2	/TMT_phospho_20130731	fr13
Putative uncharacterized protein OS=Vitis vinifera GN=VITISV_021726 PE=3 SV=1	A5BCS8_VITVI	TRUE	TRUE	tFAEEVNAGFRDSAEk	1	TMT6plex (+229), TMT6plex (+229)	2.8058	0.3809	62237	141400	313420	70412	65907	262140	0.951694	0.878333	19.8042	743.724	2228.15	3	0.00178083	0.79888	fr14.3785.3785.3	/TMT_phospho_20130731	fr14
Putative uncharacterized protein OS=Vitis vinifera GN=VITISV_021726 PE=3 SV=1	A5BCS8_VITVI	TRUE	TRUE	tFAEEVNAGFRDSAEkELQGILSVcDEPLVSVDFR	1	TMT6plex (+229), TMT6plex (+229), Carbamidomethyl (+57)	6.7275	0.5442	68362	160360	355910	60106	84140	187670	0.951694	0.878333	19.8059	1097.32	4385.24	4	0.010618	2.42074	fr14.7055.7055.4	/TMT_phospho_20130731	fr14
Putative uncharacterized protein OS=Vitis vinifera GN=VITISV_021726 PE=3 SV=1	A5BCS8_VITVI	TRUE	TRUE	vIAWYDNEWGYSQR	0.97	TMT6plex (+229)	2.6709	0.2145	44947	61329	123160	35062	35476	68874	0.951821	0.876199	18.4927	672.666	2014.98	3	0.00135309	0.671183	fr11.4104.4104.3	/TMT_phospho_20130731	fr11
Putative uncharacterized protein OS=Vitis vinifera GN=VITISV_021726 PE=3 SV=1	A5BCS8_VITVI	TRUE	TRUE	vIAWYDNEWGYSQR	0.99	TMT6plex (+229)	2.5273	0.3592	234250	347950	605860	210610	199240	344000	0.95183	0.872577	20.8891	1008.5	2014.98	2	0.00258709	1.28329	fr11.4106.4106.2	/TMT_phospho_20130731	fr11
Putative uncharacterized protein OS=Vitis vinifera GN=VITISV_021726 PE=3 SV=1	A5BCS8_VITVI	TRUE	TRUE	vIAWYDNEWGYSQR	1	TMT6plex (+229)	3.3075	0.3035	97659	130780	269250	90747	88306	160380	0.951672	0.874035	19.6751	672.666	2014.98	3	0.00355109	1.76147	fr11.4240.4240.3	/TMT_phospho_20130731	fr11
Putative uncharacterized protein OS=Vitis vinifera GN=VITISV_021726 PE=3 SV=1	A5BCS8_VITVI	TRUE	TRUE	vIAWYDNEWGYSQR	0.99	TMT6plex (+229)	2.6701	0.3312	304250	470920	834120	280230	266790	475850	0.951733	0.872522	21.3278	1008.5	2014.98	2	0.00295409	1.46534	fr11.4241.4241.2	/TMT_phospho_20130731	fr11
Putative uncharacterized protein OS=Vitis vinifera GN=VITISV_021726 PE=3 SV=1	A5BCS8_VITVI	TRUE	TRUE	vIAWYDNEWGYSQR	0.96	TMT6plex (+229)	1.7556	0.3431	17486	20727	47851	16644	9616	30438	0.951894	0.843143	17.1233	672.666	2014.98	3	0.00300109	1.48865	fr11.4381.4381.3	/TMT_phospho_20130731	fr11
Putative uncharacterized protein OS=Vitis vinifera GN=VITISV_021726 PE=3 SV=1	A5BCS8_VITVI	TRUE	TRUE	vIAWYDNEWGYSQR	0.99	TMT6plex (+229)	2.5107	0.3224	79039	125360	209520	68366	63933	115700	0.951675	0.867068	19.3363	1008.5	2014.98	2	0.00258709	1.28329	fr11.4395.4395.2	/TMT_phospho_20130731	fr11
Putative uncharacterized protein OS=Vitis vinifera GN=VITISV_021726 PE=3 SV=1	A5BCS8_VITVI	TRUE	TRUE	vIAWYDNEWGYSQR	0.99	TMT6plex (+229)	2.2406	0.3877	53157	84978	151000	46757	42721	80871	0.951786	0.86919	18.8096	1008.49	2014.97	2	0.000756094	0.37505	fr11.4538.4538.2	/TMT_phospho_20130731	fr11
Putative uncharacterized protein OS=Vitis vinifera GN=VITISV_021726 PE=3 SV=1	A5BCS8_VITVI	TRUE	TRUE	vIAWYDNEWGYSQR	0.99	TMT6plex (+229)	2.2409	0.3764	70265	102730	187060	60627	53444	103980	0.951723	0.866425	19.141	1008.49	2014.98	2	0.00112309	0.557095	fr11.4692.4692.2	/TMT_phospho_20130731	fr11
Putative uncharacterized protein OS=Vitis vinifera GN=VITISV_021726 PE=3 SV=1	A5BCS8_VITVI	TRUE	TRUE	vIAWYDNEWGYSQR	1	TMT6plex (+229)	3.5122	0.436	922250	1346000	2270200	729660	704320	1245200	0.950299	0.812973	22.7831	1008.5	2014.98	2	0.00319809	1.58637	fr12.4537.4537.2	/TMT_phospho_20130731	fr12
Putative uncharacterized protein OS=Vitis vinifera GN=VITISV_021726 PE=3 SV=1	A5BCS8_VITVI	TRUE	TRUE	vIAWYDNEWGYSQR	1	TMT6plex (+229)	2.6099	0.5325	358580	550030	960640	325250	282130	544760	0.951614	0.867662	21.5268	1008.49	2014.98	2	0.00136709	0.678128	fr12.4681.4681.2	/TMT_phospho_20130731	fr12
Putative uncharacterized protein OS=Vitis vinifera GN=VITISV_021726 PE=3 SV=1	A5BCS8_VITVI	TRUE	TRUE	vIAWYDNEWGYSQR	1	TMT6plex (+229)	3.4138	0.3962	348050	533510	923180	294890	282480	506180	0.951733	0.867662	21.4618	1008.49	2014.97	2	0.000878094	0.435566	fr12.4833.4833.2	/TMT_phospho_20130731	fr12
Putative uncharacterized protein OS=Vitis vinifera GN=VITISV_021726 PE=3 SV=1	A5BCS8_VITVI	TRUE	TRUE	vIAWYDNEWGYSQR	0.99	TMT6plex (+229)	2.1282	0.432	83832	125590	245630	72939	70438	124790	0.951675	0.867068	19.4641	1008.49	2014.97	2	0.000830906	0.41216	fr12.5016.5016.2	/TMT_phospho_20130731	fr12
Putative uncharacterized protein OS=Vitis vinifera GN=VITISV_021726 PE=3 SV=1	A5BCS8_VITVI	TRUE	TRUE	vIAWYDNEWGYSQR	0.99	TMT6plex (+229)	2.2715	0.3435	69151	108460	195080	62125	61495	108180	0.951723	0.866425	19.2053	1008.49	2014.97	2	0.000512094	0.254017	fr12.5607.5607.2	/TMT_phospho_20130731	fr12
Putative uncharacterized protein OS=Vitis vinifera GN=VITISV_021726 PE=3 SV=1	A5BCS8_VITVI	TRUE	TRUE	vIAWYDNEWGYSQR	1	TMT6plex (+229)	3.0053	0.3967	172650	270440	469880	166070	158770	263430	0.951821	0.880052	20.5177	1008.5	2014.98	2	0.00197709	0.980709	fr13.4610.4610.2	/TMT_phospho_20130731	fr13
Putative uncharacterized protein OS=Vitis vinifera GN=VITISV_021726 PE=3 SV=1	A5BCS8_VITVI	TRUE	TRUE	vIAWYDNEWGYSQR	0.98	TMT6plex (+229)	2.2099	0.431	20076	28417	47313	20690	16636	26741	0.951959	0.844067	17.2866	1008.49	2014.97	2	0.00100109	0.496579	fr21.4232.4232.2	/TMT_phospho_20130731	fr21
Putative uncharacterized protein OS=Vitis vinifera GN=VITISV_021726 PE=3 SV=1	A5BCS8_VITVI	TRUE	TRUE	vIAWYDNEWGYSQR	0.98	TMT6plex (+229)	1.8107	0.3578	12297	14352	26323	9535	10383	15278	0.951429	0.858331	16.428	1008.5	2014.98	2	0.00307609	1.52585	fr22.4197.4197.2	/TMT_phospho_20130731	fr22
Putative uncharacterized protein OS=Vitis vinifera GN=VITISV_021726 PE=3 SV=1	A5BCS8_VITVI	TRUE	TRUE	vLITAPGk	0.99	TMT6plex (+229), TMT6plex (+229)	2.275	0.3953	125220	200280	338090	183310	No Values (0.0)	525620	0.951792	0.880052	20.404	628.921	1255.83	2	0.00112268	0.893259	fr10.2778.2778.2	/TMT_phospho_20130731	fr10
Putative uncharacterized protein OS=Vitis vinifera GN=VITISV_021726 PE=3 SV=1	A5BCS8_VITVI	TRUE	TRUE	vLITAPGk	0.99	TMT6plex (+229), TMT6plex (+229)	2.3443	0.4411	30386	44191	82577	44316	No Values (0.0)	133560	0.951887	0.871368	18.3665	628.921	1255.83	2	0.00063468	0.504983	fr11.2552.2552.2	/TMT_phospho_20130731	fr11
Putative uncharacterized protein OS=Vitis vinifera GN=VITISV_021726 PE=3 SV=1	A5BCS8_VITVI	TRUE	TRUE	vLITAPGk	0.99	TMT6plex (+229), TMT6plex (+229)	2.4932	0.4611	72752	114570	197560	103690	No Values (0.0)	300580	0.951672	0.874035	19.6068	628.92	1255.83	2	0.00095232	0.757714	fr12.2626.2626.2	/TMT_phospho_20130731	fr12
Putative uncharacterized protein OS=Vitis vinifera GN=VITISV_021726 PE=3 SV=1	A5BCS8_VITVI	TRUE	TRUE	vPTPNVSVVDLVVQVSk	1	TMT6plex (+229), TMT6plex (+229)	3.4344	0.5962	115970	166170	338970	145000	129330	232340	0.951762	0.884984	20.105	1119.68	2237.34	2	0.00173316	0.774301	fr09.6127.6127.2	/TMT_phospho_20130731	fr09
Putative uncharacterized protein OS=Vitis vinifera GN=VITISV_021726 PE=3 SV=1	A5BCS8_VITVI	TRUE	TRUE	vPTPNVSVVDLVVQVSk	1	TMT6plex (+229), TMT6plex (+229)	4.7485	0.5521	465400	672530	1280000	582110	531910	905390	0.950973	0.848211	22.0813	746.788	2237.34	3	0.00245216	1.09552	fr10.6235.6235.3	/TMT_phospho_20130731	fr10
Putative uncharacterized protein OS=Vitis vinifera GN=VITISV_021726 PE=3 SV=1	A5BCS8_VITVI	TRUE	TRUE	vPTPNVSVVDLVVQVSk	0.99	TMT6plex (+229), TMT6plex (+229)	4.1009	0.5722	838050	1242600	2358500	1066800	979740	1597600	0.95062	0.802966	22.9465	1119.68	2237.35	2	0.00856916	3.82833	fr10.6236.6236.2	/TMT_phospho_20130731	fr10
Putative uncharacterized protein OS=Vitis vinifera GN=VITISV_021726 PE=3 SV=1	A5BCS8_VITVI	TRUE	TRUE	vPTPNVSVVDLVVQVSk	1	TMT6plex (+229), TMT6plex (+229)	3.5431	0.6056	73632	92696	210820	92100	79045	131670	0.951675	0.867068	19.3751	746.788	2237.34	3	0.00300116	1.34079	fr10.6384.6384.3	/TMT_phospho_20130731	fr10
Putative uncharacterized protein OS=Vitis vinifera GN=VITISV_021726 PE=3 SV=1	A5BCS8_VITVI	TRUE	TRUE	vPTPNVSVVDLVVQVSk	1	TMT6plex (+229), TMT6plex (+229)	3.7688	0.6231	244970	336350	700490	303180	271520	485410	0.951764	0.873164	21.1593	1119.68	2237.35	2	0.00539516	2.41032	fr10.6385.6385.2	/TMT_phospho_20130731	fr10
Putative uncharacterized protein OS=Vitis vinifera GN=VITISV_021726 PE=3 SV=1	A5BCS8_VITVI	TRUE	TRUE	vPTPNVSVVDLVVQVSk	1	TMT6plex (+229), TMT6plex (+229)	5.0877	0.5964	1068600	1553700	2918800	1257700	1222300	2051900	0.950945	0.796	23.264	746.789	2237.35	3	0.00538216	2.40452	fr11.5561.5561.3	/TMT_phospho_20130731	fr11
Putative uncharacterized protein OS=Vitis vinifera GN=VITISV_021726 PE=3 SV=1	A5BCS8_VITVI	TRUE	TRUE	vPTPNVSVVDLVVQVSk	0.99	TMT6plex (+229), TMT6plex (+229)	3.8617	0.662	1603100	2223000	4287800	1913600	1756300	3086200	0.951522	0.769686	23.8259	1119.68	2237.35	2	0.0107662	4.80985	fr11.5562.5562.2	/TMT_phospho_20130731	fr11
Putative uncharacterized protein OS=Vitis vinifera GN=VITISV_021726 PE=3 SV=1	A5BCS8_VITVI	TRUE	TRUE	vPTPNVSVVDLVVQVSk	1	TMT6plex (+229), TMT6plex (+229)	4.0918	0.655	280660	393830	804660	342970	315210	562190	0.951733	0.872522	21.3643	1119.68	2237.35	2	0.00661616	2.95581	fr11.5706.5706.2	/TMT_phospho_20130731	fr11
Putative uncharacterized protein OS=Vitis vinifera GN=VITISV_021726 PE=3 SV=1	A5BCS8_VITVI	TRUE	TRUE	vPTPNVSVVDLVVQVSk	1	TMT6plex (+229), TMT6plex (+229)	4.994	0.6363	2246900	3299500	6651900	2743900	2838000	4518500	0.950992	0.731133	24.4105	746.789	2237.34	3	0.00464916	2.07704	fr12.6039.6039.3	/TMT_phospho_20130731	fr12
Putative uncharacterized protein OS=Vitis vinifera GN=VITISV_021726 PE=3 SV=1	A5BCS8_VITVI	TRUE	TRUE	vPTPNVSVVDLVVQVSk	1	TMT6plex (+229), TMT6plex (+229)	3.6526	0.6612	3341800	4891400	9556900	4088900	3968800	6527500	0.949543	0.644622	24.9484	1119.68	2237.35	2	0.00563916	2.51933	fr12.6040.6040.2	/TMT_phospho_20130731	fr12
Putative uncharacterized protein OS=Vitis vinifera GN=VITISV_021726 PE=3 SV=1	A5BCS8_VITVI	TRUE	TRUE	vPTPNVSVVDLVVQVSk	1	TMT6plex (+229), TMT6plex (+229)	3.9908	0.5229	89037	128330	251770	130100	104440	185830	0.951694	0.878333	19.7626	560.342	2237.34	4	0.000119156	0.053234	fr12.6054.6054.4	/TMT_phospho_20130731	fr12
Putative uncharacterized protein OS=Vitis vinifera GN=VITISV_021726 PE=3 SV=1	A5BCS8_VITVI	TRUE	TRUE	vPTPNVSVVDLVVQVSk	1	TMT6plex (+229), TMT6plex (+229)	3.3566	0.6443	34475	63083	127060	51978	36105	83436	0.951821	0.876199	18.5957	746.789	2237.35	3	0.00574816	2.56803	fr13.5918.5918.3	/TMT_phospho_20130731	fr13
Putative uncharacterized protein OS=Vitis vinifera GN=VITISV_021726 PE=3 SV=1	A5BCS8_VITVI	TRUE	TRUE	vPTPNVSVVDLVVQVSk	1	TMT6plex (+229), TMT6plex (+229)	3.4935	0.6372	21076	32765	65695	23989	22920	43274	0.951974	0.849476	17.6781	746.792	2237.35	3	0.0132552	5.92181	fr21.5161.5161.3	/TMT_phospho_20130731	fr21
Putative uncharacterized protein OS=Vitis vinifera GN=VITISV_021726 PE=3 SV=1	A5BCS8_VITVI	TRUE	TRUE	vPTPNVSVVDLVVQVSk	1	TMT6plex (+229), TMT6plex (+229)	3.5268	0.6866	53220	73003	137800	61022	54910	99446	0.951786	0.86919	18.8709	1119.68	2237.35	2	0.00563916	2.51933	fr21.5169.5169.2	/TMT_phospho_20130731	fr21
Putative uncharacterized protein OS=Vitis vinifera GN=VITISV_021726 PE=3 SV=1	A5BCS8_VITVI	TRUE	TRUE	vPTPNVSVVDLVVQVSk	0.99	TMT6plex (+229), TMT6plex (+229)	2.0808	0.4456	1276	2270	4057	1813	1719	2097	0.946866	0.997255	13.6917	746.788	2237.34	3	0.00135316	0.604533	fr26.4828.4828.3	/TMT_phospho_20130731	fr26
Putative uncharacterized protein OS=Vitis vinifera GN=VITISV_021726 PE=3 SV=1	A5BCS8_VITVI	TRUE	TRUE	vPTPNVSVVDLVVQVSkk	1	TMT6plex (+229), TMT6plex (+229), TMT6plex (+229)	5.4928	0.6443	452390	760190	1733000	652430	510500	1266600	0.950249	0.839264	22.3579	649.658	2594.6	4	0.00549066	2.11536	fr14.6146.6146.4	/TMT_phospho_20130731	fr14
Putative uncharacterized protein OS=Vitis vinifera GN=VITISV_021726 PE=3 SV=1	A5BCS8_VITVI	TRUE	TRUE	vPTPNVSVVDLVVQVSkk	0.99	TMT6plex (+229), TMT6plex (+229), TMT6plex (+229)	2.2557	0.421	51790	100510	199760	74185	58748	135950	0.951723	0.866425	19.2441	1298.31	2594.6	2	0.000464344	0.178896	fr14.6151.6151.2	/TMT_phospho_20130731	fr14
Putative uncharacterized protein OS=Vitis vinifera GN=VITISV_021726 PE=3 SV=1	A5BCS8_VITVI	TRUE	TRUE	vPTPNVSVVDLVVQVSkk	1	TMT6plex (+229), TMT6plex (+229), TMT6plex (+229)	6.9182	0.5609	582370	1090900	2361600	987900	626120	1749300	0.950299	0.812973	22.8187	865.875	2594.6	3	0.00391666	1.50895	fr14.6181.6181.3	/TMT_phospho_20130731	fr14
Putative uncharacterized protein OS=Vitis vinifera GN=VITISV_021726 PE=3 SV=1	A5BCS8_VITVI	TRUE	TRUE	vPTPNVSVVDLVVQVSkk	0.97	TMT6plex (+229), TMT6plex (+229), TMT6plex (+229)	2.5641	0.2186	9222	21599	31892	9986	12929	26684	0.951672	0.845909	16.7772	649.658	2594.6	4	0.00402566	1.55095	fr15.6304.6304.4	/TMT_phospho_20130731	fr15
Putative uncharacterized protein OS=Vitis vinifera GN=VITISV_021726 PE=3 SV=1	A5BCS8_VITVI	TRUE	TRUE	vPTPNVSVVDLVVQVSkk	1	TMT6plex (+229), TMT6plex (+229), TMT6plex (+229)	3.8112	0.4859	17047	21966	47829	15173	19126	39142	0.951959	0.844067	17.2903	865.872	2594.59	3	0.00432234	1.66526	fr17.5577.5577.3	/TMT_phospho_20130731	fr17
Putative uncharacterized protein OS=Vitis vinifera GN=VITISV_021726 PE=3 SV=1	A5BCS8_VITVI	TRUE	TRUE	vPTPNVSVVDLVVQVSkk	0.99	TMT6plex (+229), TMT6plex (+229), TMT6plex (+229)	2.8823	0.3438	1325	2947	3696	1149	1134	2267	0.946404	0.997255	13.6117	649.655	2594.59	4	0.00525134	2.02317	fr24.4868.4868.4	/TMT_phospho_20130731	fr24
Putative uncharacterized protein OS=Vitis vinifera GN=VITISV_021726 PE=3 SV=1	A5BCS8_VITVI	TRUE	TRUE	vPTPNVSVVDLVVQVSkk	1	TMT6plex (+229), TMT6plex (+229), TMT6plex (+229)	3.9627	0.5464	1978	2376	5495	2054	1030	3710	0.947624	0.970871	14.0226	649.656	2594.6	4	0.00207734	0.800332	fr25.4991.4991.4	/TMT_phospho_20130731	fr25
Putative uncharacterized protein OS=Vitis vinifera GN=VITISV_021726 PE=3 SV=1	A5BCS8_VITVI	TRUE	TRUE	vVDLADIVANk	0.99	TMT6plex (+229), TMT6plex (+229)	2.1853	0.3851	83365	143820	248810	77323	49573	254240	0.951694	0.874035	19.7092	807.996	1613.98	2	0.00124497	0.770886	fr08.4714.4714.2	/TMT_phospho_20130731	fr08
Putative uncharacterized protein OS=Vitis vinifera GN=VITISV_021726 PE=3 SV=1	A5BCS8_VITVI	TRUE	TRUE	vVDLADIVANk	0.99	TMT6plex (+229), TMT6plex (+229)	1.9469	0.3187	12910	18317	37353	15955	4351	41304	0.951795	0.843143	16.9903	539	1613.98	3	0.000986969	0.611132	fr08.4720.4720.3	/TMT_phospho_20130731	fr08
Putative uncharacterized protein OS=Vitis vinifera GN=VITISV_021726 PE=3 SV=1	A5BCS8_VITVI	TRUE	TRUE	vVDLADIVANk	1	TMT6plex (+229), TMT6plex (+229)	2.7698	0.4811	120310	162120	336020	139920	38484	387430	0.951762	0.886037	20.1756	807.995	1613.98	2	0.000830031	0.513957	fr09.5005.5005.2	/TMT_phospho_20130731	fr09
Putative uncharacterized protein OS=Vitis vinifera GN=VITISV_021726 PE=3 SV=1	A5BCS8_VITVI	TRUE	TRUE	vVDLADIVANk	1	TMT6plex (+229), TMT6plex (+229)	3.1887	0.3038	185170	270370	514840	228580	48337	642090	0.95183	0.872577	20.8495	538.999	1613.98	3	0.000254969	0.157877	fr09.5018.5018.3	/TMT_phospho_20130731	fr09
Putative uncharacterized protein OS=Vitis vinifera GN=VITISV_021726 PE=3 SV=1	A5BCS8_VITVI	TRUE	TRUE	vVDLADIVANk	1	TMT6plex (+229), TMT6plex (+229)	3.1274	0.464	443780	596940	1202700	551880	132720	1556500	0.950973	0.848211	22.0965	807.996	1613.98	2	0.000878969	0.544258	fr10.5073.5073.2	/TMT_phospho_20130731	fr10
Putative uncharacterized protein OS=Vitis vinifera GN=VITISV_021726 PE=3 SV=1	A5BCS8_VITVI	TRUE	TRUE	vVDLADIVANk	1	TMT6plex (+229), TMT6plex (+229)	3.0031	0.2697	222890	333720	617280	272620	62494	779330	0.951764	0.873164	21.1259	539	1613.98	3	0.000803969	0.497818	fr10.5074.5074.3	/TMT_phospho_20130731	fr10
Putative uncharacterized protein OS=Vitis vinifera GN=VITISV_021726 PE=3 SV=1	A5BCS8_VITVI	TRUE	TRUE	vVDLADIVANk	1	TMT6plex (+229), TMT6plex (+229)	3.2064	0.4888	144310	208310	417710	182990	43399	499680	0.951821	0.880052	20.5131	807.996	1613.98	2	0.00234297	1.45077	fr11.4477.4477.2	/TMT_phospho_20130731	fr11
Putative uncharacterized protein OS=Vitis vinifera GN=VITISV_021726 PE=3 SV=1	A5BCS8_VITVI	TRUE	TRUE	vVDLADIVANk	1	TMT6plex (+229), TMT6plex (+229)	2.6625	0.3475	52096	78332	147400	69581	13990	186600	0.951757	0.867363	19.0638	539	1613.98	3	0.00281797	1.74489	fr11.4482.4482.3	/TMT_phospho_20130731	fr11
Putative uncharacterized protein OS=Vitis vinifera GN=VITISV_021726 PE=3 SV=1	A5BCS8_VITVI	TRUE	TRUE	vVDLADIVANkWk	1	TMT6plex (+229), TMT6plex (+229), TMT6plex (+229)	4.9997	0.4326	252300	430190	936980	372050	126560	1241500	0.951614	0.862343	21.6798	720.111	2157.31	3	0.00236923	1.09772	fr11.5362.5362.3	/TMT_phospho_20130731	fr11
Putative uncharacterized protein OS=Vitis vinifera GN=VITISV_021726 PE=3 SV=1	A5BCS8_VITVI	TRUE	TRUE	vVDLADIVANkWk	1	TMT6plex (+229), TMT6plex (+229), TMT6plex (+229)	3.8717	0.4621	358370	607380	1345700	516620	166920	1619400	0.950607	0.848211	22.1377	720.112	2157.32	3	0.00220777	1.02291	fr12.5869.5869.3	/TMT_phospho_20130731	fr12
Putative uncharacterized protein OS=Vitis vinifera GN=VITISV_021726 PE=3 SV=1	A5BCS8_VITVI	TRUE	TRUE	vVDLADIVANkWk	1	TMT6plex (+229), TMT6plex (+229), TMT6plex (+229)	2.9577	0.3379	192820	334970	767360	298360	77313	1042100	0.951733	0.872522	21.3714	540.336	2157.31	4	0.00158477	0.734258	fr12.5897.5897.4	/TMT_phospho_20130731	fr12
Putative uncharacterized protein OS=Vitis vinifera GN=VITISV_021726 PE=3 SV=1	A5BCS8_VITVI	TRUE	TRUE	vVDLADIVANkWk	0.96	TMT6plex (+229), TMT6plex (+229), TMT6plex (+229)	1.7999	0.4096	64550	104680	215950	71149	40601	201620	0.951675	0.867068	19.414	1079.66	2157.31	2	0.00241723	1.11996	fr12.5926.5926.2	/TMT_phospho_20130731	fr12
Putative uncharacterized protein OS=Vitis vinifera GN=VITISV_021726 PE=3 SV=1	A5BCS8_VITVI	TRUE	TRUE	vVDLADIVANkWk	1	TMT6plex (+229), TMT6plex (+229), TMT6plex (+229)	4.6893	0.4181	66582	117840	254680	105550	28474	332600	0.951694	0.878333	19.7887	720.116	2157.33	3	0.0131948	6.1134	fr21.5074.5074.3	/TMT_phospho_20130731	fr21
Putative uncharacterized protein OS=Vitis vinifera GN=VITISV_021726 PE=3 SV=1	A5BCS8_VITVI	TRUE	TRUE	yDSILGTFEADVk	1	TMT6plex (+229), TMT6plex (+229)	3.1883	0.5383	200320	226250	679820	112490	115830	293690	0.951821	0.875545	20.635	958.525	1915.04	2	0.00173315	0.904545	fr07.4522.4522.2	/TMT_phospho_20130731	fr07
[truncated: 10,591 more rows]
