# Supplementary material for: Relative quantification of phosphoproteomic changes in grapevine (Vitis vinifera L.) leaves in response to abscisic acid
Source: Hortic Res. 2016 Jun 22;3:16029–. doi: 10.1038/hortres.2016.29 (PMC4916266; doi:10.1038/hortres.2016.29)
Supplement: Supplementary File 4 [file hortres201629-s4.xls]

## Sheet: Sheet1
Supplemental File S4: Annotation, protein abundance values, and statistics of all proteins quantified in leaves of Cabernet Sauvignon by TMT labeling approach.
VIT ID	Uniprot ID	Annotation	Phosphorylated?	Log2 Ratio:ABA/Control	p-value	adj p-value	Rank
VIT_14s0066g01120	F6HUY8	Tudor/PWWP/MBTsuperfamilyprotein	Yes	-1.58525	0.000111549	0.0877891	1
VIT_14s0030g01350	F6HTW0	Transducin/WD40repeat-likesuperfamilyprotein	Yes	-1.66434	0.000668504	0.263057	2
VIT_17s0000g06950	F6GT26	RNAhelicasefamilyprotein	Yes	-1.24403	0.00651473	1.70903	3		Log2: ABA/Control
VITISV_031115	A5AI30	RibosomalproteinS21familyprotein		-1.82914	0.0116891	2.29983	4	<-0.5			>2.0
VITISV_013443	D7U6G6	anthocyanidin reductase		-1.54489	0.0123024	1.93639	5	<-1.0			>1.5
VITISV_040194	A5BVL2	hypothetical protein VITISV_040194 [Vitis vinifera]		-0.879149	0.0127726	1.67534	6	<-1.5			>1.0
VIT_12s0028g03150	F6H5G6	nuclearcap-bindingproteinsubunit2	Yes	-2.42918	0.0137753	1.54874	7	<-2.0			>0.5
VIT_04s0008g05880	F6H3J1	PHDfingerfamilyprotein	Yes	-0.903207	0.0143052	1.40728	8
VIT_00s0361g00080	F6I216	Eukaryotictranslationinitiationfactor-related	Yes	-0.731697	0.0145485	1.27218	9
VIT_13s0019g03620	F6HNK4	Tudor/PWWP/MBTsuperfamilyprotein	Yes	-0.862969	0.0145519	1.14523	10
VIT_07s0005g02360	F6HZE7	CONTAIN Hepatocellular carcinoma-associated antigen 59 domain		-0.98537	0.0157932	1.12994	11
VIT_01s0011g01630	D7T9L3	transcriptionactivators	Yes	-1.32067	0.0164322	1.07768	12
VIT_09s0002g01800	D7TZW9	Dihydrolipoamideacetyltransferase,longformprotein		-1.61392	0.0203387	1.23127	13
VIT_01s0011g00820	D7T9T5	Remorinfamilyprotein	Yes	-1.19074	0.0228044	1.28193	14
VIT_05s0094g01520	D7T2N7	Lateembryogenesisabundantprotein,group2		-1.5038	0.0245358	1.28731	15
VIT_13s0084g00160	F6HVA4	proline-richfamilyprotein		-1.3092	0.0269376	1.32499	16
VIT_06s0009g02120	D7T1D7	dr1-associated corepressor	Yes	-1.31209	0.027288	1.26328	17
VIT_10s0003g04630	D7TKH5	SIT4phosphatase-associatedfamilyprotein		-0.784054	0.0336632	1.47183	18
VIT_18s0001g01180	F6H0F0	TargetofMybprotein1	Yes	-0.355836	0.0430011	1.78115	19
VIT_15s0046g00490	F6I6E1	O-acyltransferase(WSD1-like)familyprotein		-0.382965	0.0496106	1.95218	20
VITISV_010832	A5B9Z5	PREDICTED: cytochrome c oxidase subunit 5b-1, mitochondrial [Vitis vinifera]		-0.98623	0.0504155	1.88938	21
VIT_05s0102g01190	F6HYX3	calreticulin3		-1.21993	0.05065	1.81189	22
VIT_04s0069g00800	D7T0J3	RNArecognitionmotifandCCHC-typezincfingerdomainscontainingprotein		-2.19269	0.0568487	1.94522	23
VIT_03s0038g04210	F6I0N8	Phototropin1	Yes	-0.418477	0.0604264	1.98148	24
VIT_11s0016g03440	D7TBJ2	Glyoxalase/Bleomycinresistanceprotein/Dioxygenasesuperfamilyprotein		-0.903983	0.0620722	1.95403	25
VITISV_044143	A5APM8	PREDICTED: clathrin interactor EPSIN 2 isoform X3 [Vitis vinifera]	Yes	-0.958182	0.0645806	1.9548	26
VIT_05s0020g00460	F6HE16	evolutionarilyconservedC-terminalregion6	Yes	-0.576849	0.066492	1.93812	27
VIT_17s0000g02830	D7SJ71	NB-ARCdomain-containingdiseaseresistanceprotein	Yes	-0.723939	0.067196	1.88869	28
VITISV_009897	A5C7K4	RibonucleaseEinhibitorRraA/Dimethylmenaquinonemethyltransferase		-1.23157	0.0678476	1.84124	29
VIT_00s0337g00060	D7UDV1	RibosomalproteinS8efamilyprotein		-1.26393	0.0734845	1.92774	30
VITISV_012293	A5C1C0		Yes	-0.492803	0.084556	2.14663	31
VIT_18s0001g05080	E0CRI0	Sec14p-likephosphatidylinositoltransferfamilyprotein	Yes	-0.625222	0.0864834	2.12695	32
VIT_08s0056g00110	C5DB58	CONTAINSInterProDOMAIN/s:GOLD(InterPro:IPR009038);Has172Blasthitsto172proteinsin43species:Archae-0;Bacteria-0;Metazoa-95;Fungi-0;Plants-63;Viruses-0;OtherEukaryotes-14(source:NCBIBLink).		-0.91712	0.087146	2.0783	33
VIT_04s0023g00830	F6GX14	calreticulin3		-1.48462	0.0893187	2.06747	34
VITISV_032729	A5AI11	hypothetical protein VITISV_032729 [Vitis vinifera]		-1.07578	0.0903445	2.03146	35
VIT_08s0056g00200	C5DB50	Putative2,3-bisphosphoglycerate-independentphosphoglyceratemutase		-1.04946	0.0924885	2.0219	36
VIT_00s0231g00040	F6HRH5	RPM1interactingprotein4	Yes	-0.785046	0.0931745	1.98185	37
VITISV_015886	A5AK71	RNA-binding(RRM/RBD/RNPmotifs)familyprotein	Yes	-0.867443	0.0948394	1.96417	38
VIT_17s0000g04280	F6GTH9	C3HCzincfinger-like	Yes	-0.334785	0.0966783	1.95092	39
VITISV_014565	A5B4U6	Clathrinlightchainprotein		-1.03935	0.0971047	1.91053	40
VIT_18s0001g13870	F6H068	IQ-domain32	Yes	-0.617841	0.100757	1.93405	41
VITISV_042879	F6HCE8	FUNCTIONSIN:molecular_functionunknown;INVOLVEDIN:biological_processunknown;LOCATEDIN:cellular_componentunknown;BESTArabidopsisthalianaproteinmatchis:COP1-interactingprotein-related(TAIR:AT1G72410.1);Has30201Blasthitsto17322proteinsin780species:Archae-12;Bacteria-1396;Metazoa-17338;Fungi-3422;Plants-5037;Viruses-0;OtherEukaryotes-2996(source:NCBIBLink).		-0.68254	0.10174	1.90642	42
VIT_07s0151g01000	D7TDX6	photosystemIsubunitD-2		-0.625104	0.102184	1.8702	43
VIT_14s0006g00430	D7TSK3	prenylcysteinemethylesterase	Yes	-0.31386	0.10249	1.83318	44
VIT_06s0004g08220	F6GU75	regulatoryparticletriple-AATPase3		-0.894746	0.104595	1.82924	45
VIT_07s0104g01790	F6HPY6	Transducin/WD40repeat-likesuperfamilyprotein	Yes	-0.370668	0.106473	1.82161	46
VIT_01s0011g02860	F6HF24	Hydroxyproline-richglycoproteinfamilyprotein		-1.29483	0.11247	1.88327	47
VIT_10s0003g04720	F6HLX4	D111/G-patchdomain-containingprotein	Yes	-0.766645	0.115217	1.88908	48
VITISV_031103	A5C2J5		Yes	-0.541156	0.122297	1.96424	49
VITISV_021812	F6HKL2	Iron-sulphurclusterbiosynthesisfamilyprotein		-1.0363	0.125727	1.97894	50
VIT_14s0219g00190	D7SPY0		Yes	-0.509246	0.128989	1.99047	51
VIT_05s0020g03720	F6HDR7	PLANTHOMOLOGOUSTOPARAFIBROMIN		-0.890013	0.134344	2.03325	52
VIT_00s0878g00020	F6HJU7	seedimbibition2		-1.22689	0.137193	2.03719	53
VITISV_021856	A5B900	5'-3'exoribonuclease3	Yes	-0.641602	0.141431	2.06123	54
VIT_13s0156g00070	F6HPS1	P-loopcontainingnucleosidetriphosphatehydrolasessuperfamilyprotein	Yes	-0.599254	0.142354	2.03695	55
VITISV_005080	A5B8P3	DEAD-box ATP-dependent RNA helicase		-1.43314	0.150017	2.10827	56
VIT_06s0004g04300	A5BCC0	HistoneH2B		-1.20731	0.150128	2.07282	57
VIT_08s0007g00130	F6HLD8	Heatshockcognateprotein70-1		-0.725321	0.153982	2.08937	58
VITISV_038674	A5B178	MolecularchaperoneHsp40/DnaJfamilyprotein		-1.02844	0.159341	2.12545	59
VIT_10s0071g01160	A5B8T4	ferredoxin/thioredoxinreductasesubunitA(variablesubunit)2		-1.30322	0.159555	2.09283	60
VIT_04s0023g00780	D7SPM8	Plastidtranscriptionallyactive4		-1.53784	0.160092	2.06544	61
VIT_18s0001g15710	F6H0A8	Thioredoxinsuperfamilyprotein		-0.928596	0.161562	2.05079	62
VIT_07s0005g03980	F6HZN8	PREDICTED: heterogeneous nuclear ribonucleoprotein 1-like [Vitis vinifera]		-1.05401	0.163317	2.04017	63
VIT_08s0105g00490	D7SY25	CAX-interactingprotein2		-1.00138	0.16335	2.00869	64
VIT_02s0012g01280	F6HT93	VQmotif-containingprotein	Yes	1.08279	0.163805	1.9833	65
VITISV_007970	D7U318	ribophorinII(RPN2)familyprotein		-1.35571	0.164023	1.95585	66
VIT_12s0059g01560	D7TEF8	PDI-like2-2		-0.896464	0.164248	1.92931	67
VITISV_037867	A5BBD1	cysteine-richRLK(RECEPTOR-likeproteinkinase)8		-0.471542	0.168842	1.9541	68
VIT_13s0156g00640	F6HPW0		Yes	-0.465203	0.16925	1.93043	69
VIT_18s0072g00780	D7SRB3	ubiquitininteractionmotif-containingprotein		-0.318349	0.172273	1.93684	70
VIT_01s0011g02280	F6HF38	Alanyl-tRNAsynthetase		-1.3353	0.173608	1.92436	71
VIT_08s0105g00570	D7SY29	AMPdeaminase,putative/myoadenylatedeaminase,putative	Yes	-0.427169	0.177628	1.94157	72
VIT_05s0020g02770	F6HDM0	AluminiuminducedproteinwithYGLandLRDRmotifs		-0.813093	0.179142	1.93129	73
VIT_08s0058g00680	F6GXS5	Uncharacterisedproteinfamily(UPF0497)	Yes	0.590563	0.18012	1.9156	74
VIT_05s0094g00420	F6HAX0			-1.46098	0.182044	1.91025	75
htpG7	F6HCU9	Chaperone protein HtpG 7		-0.754467	0.182322	1.88799	76
VIT_07s0005g05850	D7U3G3	Unknownprotein;FUNCTIONSIN:molecular_functionunknown;INVOLVEDIN:biological_processunknown;LOCATEDIN:thylakoid,chloroplastthylakoidmembrane,chloroplast,plastoglobule;EXPRESSEDIN:22plantstructures;EXPRESSEDDURING:13growthstages;Has97Blasthitsto97proteinsin46species:Archae-0;Bacteria-65;Metazoa-2;Fungi-0;Plants-28;Viruses-0;OtherEukaryotes-2(source:NCBIBLink).		-0.921277	0.183563	1.87616	77
VIT_18s0041g01900	F6I455	TranslationelongationfactorEF1B,gammachain		-0.772865	0.184399	1.86054	78
VIT_09s0002g08260	D7TZA8	Plastidtranscriptionallyactive17		-0.85626	0.186395	1.85687	79
VIT_06s0004g06020	D7SK33	Phosphorylase(EC2.4.1.1)		-0.60229	0.186705	1.83671	80
VIT_04s0044g01750	F6I0C1	Thioredoxinreductase(EC1.8.1.9)		-0.796551	0.187122	1.81809	81
VIT_05s0029g00440	A5C101	glycine-richRNA-bindingprotein3		-1.13099	0.187326	1.79787	82
VIT_02s0012g00560	F6HTC8	tobamovirusmultiplication2A		0.576571	0.187548	1.77831	83
VIT_11s0118g00200	F6HCG2	sucrosephosphatesynthase1F		-0.761678	0.187605	1.75768	84
VITISV_036650	D7TMX7	non-intrinsicABCprotein8		-1.18547	0.187958	1.74027	85
VIT_06s0009g01930	D7T1F1	PREDICTED: SNF1-related protein kinase regulatory subunit beta-1 [Vitis vinifera]	Yes	-0.639804	0.188066	1.72103	86
VITISV_043723	A5AMA5	Calcium-bindingEFhandfamilyprotein	Yes	-0.430162	0.18823	1.70273	87
VIT_13s0067g03470	D7T492	GlutathioneS-transferasefamilyprotein		-0.745338	0.18896	1.6899	88
VIT_06s0004g02770	F6GU12	SIT4phosphatase-associatedfamilyprotein	Yes	-0.70626	0.189501	1.6757	89
VIT_10s0116g01660	F6H7L5	glyoxalaseIhomolog		-0.824552	0.193011	1.68778	90
VIT_15s0046g02330	D7UCC8	Unknownprotein;FUNCTIONSIN:molecular_functionunknown;INVOLVEDIN:biological_processunknown;LOCATEDIN:chloroplast,chloroplaststroma;EXPRESSEDIN:22plantstructures;EXPRESSEDDURING:13growthstages;Has312Blasthitsto312proteinsin90species:Archae-0;Bacteria-131;Metazoa-0;Fungi-0;Plants-67;Viruses-0;OtherEukaryotes-114(source:NCBIBLink).		-0.685279	0.193282	1.67157	91
VIT_08s0007g01630	F6HKY1	tubulinbeta8		-1.32976	0.194745	1.66592	92
VIT_09s0002g06870	F6HXD4		Yes	-0.502674	0.195177	1.65166	93
VIT_14s0066g01020	F6HUY4	DEADboxRNAhelicase1	Yes	-0.37006	0.195285	1.63499	94
VIT_14s0066g00140	F6HUS8	31-kDaRNAbindingprotein		-0.858575	0.195902	1.62289	95
VIT_05s0077g00950	D7SYK8	ATPcitratelyasesubunitB2		-0.887802	0.198988	1.63128	96
VITISV_038217	A5BR34	NDH dependent flow 6 protein [Arabidopsis thaliana]		-1.06549	0.199174	1.61598	97
VIT_04s0023g00600	G4XGW7	Isopentenylpyrophosphate:dimethylallylpyrophosphateisomerase2		-0.573238	0.199613	1.60301	98
VIT_13s0019g00260	Q6XGX7	PsbP-likeprotein1		-0.836476	0.199864	1.58882	99
VIT_15s0021g00830	F6GVE3	GroES-likefamilyprotein		-0.840287	0.200004	1.57403	100
VIT_07s0104g00610	D7TPA2	Glutaminesynthetase(EC6.3.1.2)		-0.705973	0.201567	1.57063	101
VIT_14s0128g00370	D7U1Z6	seryl-tRNAsynthetase/serine--tRNAligase		-0.982439	0.201673	1.55604	102
VITISV_029360	D7TZC8	GroES-likezinc-bindingalcoholdehydrogenasefamilyprotein		-0.838715	0.202082	1.54406	103
VIT_05s0077g02070	F6H6W6	PREDICTED: 60S ribosomal protein L18-2 [Vitis vinifera]		-0.882104	0.202733	1.53414	104
VIT_17s0000g00160	D7SH83	glycyl-tRNAsynthetase/glycine--tRNAligase		-0.926652	0.202825	1.52022	105
VITISV_007438	A5BYS9	Proteasomesubunitalphatype(EC3.4.25.1)		-0.739278	0.204291	1.51676	106
VIT_11s0037g00070	D7U1A1	aldehydedehydrogenase11A3		-0.732977	0.207184	1.52387	107
VIT_08s0007g08130	D7TI00	Adenylosuccinatesynthetase(EC6.3.4.4)		-0.880077	0.208886	1.52216	108
VIT_13s0067g03820	P51117	Chalcone-flavanoneisomerasefamilyprotein		-0.859224	0.211023	1.52362	109
VIT_10s0003g00890	F6HM73	magnesiumchelatasei2		-0.928943	0.215293	1.54032	110
VITISV_038998	A5ALX7	PREDICTED: plastocyanin [Vitis vinifera]		-1.07249	0.21769	1.54344	111
VIT_06s0004g05880	D7SK46	PREDICTED: chromatin modification-related protein eaf-1 isoform X1 [Vitis vinifera]		-0.31943	0.218953	1.53853	112
VIT_06s0004g01450	F6GUD0	Lipoxygenase(EC1.13.11.12)		-0.713359	0.22327	1.55499	113
VIT_04s0008g05540	F6H331	epsinN-terminalhomology(ENTH)domain-containingprotein/clathrinassemblyprotein-related	Yes	-0.216008	0.22416	1.54749	114
VITISV_020300	F6GT25	UDP-glucose6-dehydrogenase(EC1.1.1.22)		-0.619461	0.225126	1.54064	115
VIT_06s0004g02990	F6GTZ9	geminivirusrepinteractingkinase2	Yes	-0.259785	0.225854	1.5323	116
VITISV_027426	E0CUI8	nucleotidyltransferases	Yes	-0.341131	0.226602	1.52424	117
VIT_19s0177g00140	F6H9A9	Thiamine thiazole synthase 1, chloroplastic		-0.936438	0.226946	1.51362	118
VIT_08s0007g03160	D7TJ83	chloroplastsignalrecognitionparticle54kDasubunit		-1.29874	0.229074	1.51497	119
VIT_13s0047g00170	F6HIW7	zincionbinding		-0.705663	0.229535	1.50537	120
VIT_00s2576g00010	F6H8G5	phosphoenolpyruvatecarboxykinase1		-0.804014	0.23256	1.5126	121
VIT_14s0068g00720	D7SVE1	TUDOR-SNprotein1		-0.827445	0.234759	1.51439	122
VIT_14s0066g01780	F6HV23	Heavymetaltransport/detoxificationsuperfamilyprotein		-0.977102	0.234859	1.50272	123
VITISV_003889	A5ANE2		Yes	-0.482516	0.239829	1.52214	124
VITISV_001001	A5BGN1	hypothetical protein VITISV_001001 [Vitis vinifera]		2.70583	0.24348	1.53295	125
VIT_13s0064g00650	F6HBA5	RNAbinding		-0.728218	0.243494	1.52087	126
VITISV_034681	D7TW83	MajorFacilitatorSuperfamilywithSPX(SYG1/Pho81/XPR1)domain-containingprotein		-0.638386	0.243715	1.51027	127
VITISV_041895	A5BCC8	calnexin1		-0.715868	0.245206	1.50763	128
VITISV_010213	A5BTK2			-0.781251	0.246607	1.5045	129
VIT_13s0019g01240	A5BXV1	actin-11		-0.894956	0.248636	1.50521	130
VIT_03s0063g02610	F6HQM5	cold,circadianrhythm,andrnabinding2		-1.03792	0.249619	1.49962	131
VIT_03s0017g01240	D7TU94	Aldolase-typeTIMbarrelfamilyprotein		-0.926286	0.255178	1.5214	132
VIT_08s0007g03620	D7TJ45	60Sacidicribosomalproteinfamily		-0.720533	0.256136	1.51563	133
VITISV_013933	A5AL91	Pentatricopeptiderepeat(PPR)superfamilyprotein		-0.68453	0.256446	1.50614	134
VITISV_001146	F6GZY7	Granulinrepeatcysteineproteasefamilyprotein		-0.838136	0.257364	1.50034	135
VIT_11s0052g00660	D7SQC7	Galactosemutarotase-likesuperfamilyprotein	Yes	-0.395247	0.26052	1.50757	136
VIT_08s0040g03100	D7TQB0	GlutathioneS-transferasefamilyprotein		-0.703523	0.261335	1.50125	137
VIT_01s0011g01460	D7T9M8	AICARFT/IMPCHasebienzymefamilyprotein		-0.795565	0.261956	1.49391	138
VIT_06s0004g00120	F6GUP5	RING/U-boxsuperfamilyprotein		-0.952064	0.264633	1.49832	139
VIT_05s0051g00870	D7TS92	Glutathionereductase		-0.812526	0.264927	1.48927	140
VIT_18s0001g05630	F6HN29		Yes	-0.418568	0.265371	1.48118	141
VIT_13s0106g00620	F6HVQ1	NFUdomainprotein4		-0.952727	0.26556	1.4718	142
VIT_13s0067g00710	D7UCZ6	Nascentpolypeptide-associatedcomplex(NAC),alphasubunitfamilyprotein		-0.964874	0.26575	1.46255	143
VIT_05s0049g01520	F6H8Q8	Cyanate hydratase		-0.808263	0.267589	1.46245	144
VIT_01s0150g00190	D7TFJ4	Aldolase-typeTIMbarrelfamilyprotein		-0.629389	0.268187	1.45561	145
VIT_14s0066g00810	D7TWK5	Raffinosesynthasefamilyprotein	Yes	-0.46971	0.268544	1.44756	146
VITISV_021555	F6H4H6	Cystathioninebeta-synthase(CBS)familyprotein		-0.683485	0.269017	1.44025	147
VITISV_017201	D7SQ96	voltagedependentanionchannel4		-0.860936	0.269887	1.43514	148
VIT_08s0007g03250	D7TJ75	Thioredoxinfamilyprotein		-1.03504	0.271648	1.43481	149
VIT_19s0090g00310	F6HEJ4		Yes	-0.381554	0.271795	1.42602	150
VIT_00s1674g00010	F6HWY6	Haloaciddehalogenase-likehydrolase(HAD)superfamilyprotein		-0.986173	0.272578	1.42065	151
VIT_10s0116g00360	D7TR81	Phosphofructokinasefamilyprotein		-0.879901	0.272725	1.41207	152
VIT_06s0061g00750	O65199	Superoxidedismutase[Cu-Zn](EC1.15.1.1)		-0.701707	0.27291	1.40379	153
VIT_14s0066g00490	F6HUU9	PREDICTED: nuclear pore complex protein GP210 [Vitis vinifera]	Yes	0.657322	0.272958	1.39492	154
VIT_03s0063g01110	A5ATQ4	N-acetyl-gamma-glutamyl-phosphatereductase(EC1.2.1.38)		-0.819063	0.273187	1.38708	155
VIT_13s0019g00510	F6HN88	2-oxoglutaratedehydrogenase,E1component		-0.886233	0.273319	1.37886	156
VITISV_013960	A5AUH1	hypothetical protein VITISV_013960 [Vitis vinifera]		-0.892596	0.274365	1.37532	157
VIT_06s0061g01600	D7SN28	60Sacidicribosomalproteinfamily		-0.67315	0.279561	1.3925	158
VITISV_015456	F6HZ39			-0.643695	0.280377	1.38778	159
VIT_02s0012g02050	F6HT52	Plastid-lipidassociatedproteinPAP/fibrillinfamilyprotein		-0.765234	0.285802	1.40579	160
VIT_12s0059g01310	D7TED8	smallubiquitin-likemodifier1		-0.752853	0.286882	1.40234	161
VIT_14s0066g01410	D7TWR2	cyclophilin38		-0.810853	0.289364	1.40574	162
VIT_05s0020g04480	F6HDW1	Pyruvatekinase(EC2.7.1.40)		-0.832085	0.29319	1.41559	163
VIT_05s0020g00490	F6HE24			-0.632184	0.29327	1.40734	164
VITISV_037535	F6HNT9	Eukaryotictranslationinitiationfactor3subunitG		-0.757974	0.296114	1.41237	165
VIT_08s0056g00190	C5DB51	Pyruvatekinase(EC2.7.1.40)		-0.633339	0.296269	1.4046	166
VITISV_023191	A5BXL8			-0.784578	0.297314	1.40111	167
grpE2	A5BJM9			-0.740585	0.299466	1.40286	168
VIT_13s0064g00970	D7T300	deltasubunitofMtATPsynthase		-0.854108	0.301028	1.40183	169
VIT_01s0150g00610	F6HJ97	FUNCTIONSIN:molecular_functionunknown;INVOLVEDIN:biological_processunknown;LOCATEDIN:chloroplast;EXPRESSEDIN:22plantstructures;EXPRESSEDDURING:13growthstages;BESTArabidopsisthalianaproteinmatchis:cobaltionbinding(TAIR:AT1G71310.1);Has1807Blasthitsto1807proteinsin277species:Archae-0;Bacteria-0;Metazoa-736;Fungi-347;Plants-385;Viruses-0;OtherEukaryotes-339(source:NCBIBLink).		-0.800147	0.301509	1.39581	170
VITISV_038162	F6GSZ1	glycine-richRNA-bindingprotein3		-0.849228	0.304934	1.40341	171
VITISV_041015	D7SLM7	PREDICTED: pumilio homolog 12 [Vitis vinifera]		-0.946886	0.30624	1.40123	172
VIT_17s0000g02750	A5BV59	receptorforactivatedCkinase1B		-0.703972	0.306454	1.3941	173
VIT_09s0002g07500	D7U166	alpha/beta-Hydrolasessuperfamilyprotein		-1.36077	0.307709	1.39176	174
VIT_00s0264g00100	F6HAH8	PhospholipaseD(EC3.1.4.4)	Yes	-0.186022	0.307912	1.38472	175
VIT_15s0048g00750	D7U7T8	dihydrodipicolinatesynthase		-0.955851	0.310624	1.38899	176
VIT_03s0038g02320	F6I106	ascorbateperoxidase3		-0.782879	0.310738	1.38164	177
VIT_03s0017g02360	D7TUH7	Proteinkinasesuperfamilyprotein		-0.816626	0.313902	1.38787	178
VIT_19s0085g01030	F6H9S5	metacaspase4		-2.1011	0.313941	1.38029	179
VIT_04s0008g00180	F6H359	Malicenzyme		-0.822904	0.315095	1.37766	180
VIT_05s0062g00890	F6I490	catalytics;carbohydratekinases;phosphoglucan,waterdikinases		-0.463441	0.315227	1.37063	181
VIT_07s0095g00730	D7SRQ5	Sterilealphamotif(SAM)domain-containingprotein		-1.02483	0.315533	1.36442	182
VIT_14s0060g00060	D7UAC9	DEADboxRNAhelicase(RH3)		-0.788944	0.316801	1.36242	183
VIT_03s0097g00530	F6HW56	mitochondrialHSO702		-0.779923	0.317874	1.3596	184
VIT_06s0061g01340	F6GW48	phosphoglycerate/bisphosphoglyceratemutasefamilyprotein		-0.845006	0.319285	1.35826	185
VITISV_027797	A5C314	Glyoxalase/Bleomycinresistanceprotein/Dioxygenasesuperfamilyprotein		-0.63865	0.320382	1.35559	186
VIT_08s0032g00050	D7U8I0			-0.852942	0.326536	1.37424	187
VIT_18s0072g00860	D7SRA6	Tetratricopeptiderepeat(TPR)-likesuperfamilyprotein		-1.02169	0.327945	1.37283	188
VIT_17s0000g06280	F6GT73	Pyridinenucleotide-disulphideoxidoreductasefamilyprotein		-0.888027	0.328093	1.36619	189
rps4	Q0ZJ18	30SribosomalproteinS4,chloroplastic		-0.504012	0.328661	1.36135	190
VIT_05s0020g02240	D7T6M3		Yes	-0.638028	0.330165	1.36042	191
VIT_16s0098g01650	E0CV66	thylakoid-associatedphosphatase38		-0.847995	0.330325	1.35399	192
VIT_07s0005g00180	F6HZ35	transloconattheouterenvelopemembraneofchloroplasts159	Yes	-0.666387	0.33212	1.35429	193
VIT_03s0038g03050	F6I0W9	geranylgeranylreductase		-0.960931	0.332393	1.34842	194
VIT_07s0191g00090	A5AEH1	generalregulatoryfactor2		-0.668075	0.334608	1.35044	195
VIT_14s0060g01630	F6I4Q7	Eukaryotictranslationinitiationfactor3A		-0.734602	0.33477	1.3442	196
VIT_00s0227g00110	A5BEM8	glyoxylatereductase1		-0.750753	0.335262	1.33935	197
VIT_17s0000g08810	F6GSL4	PREDICTED: protein MODIFIER OF SNC1 1 [Vitis vinifera]		-0.944206	0.335784	1.33466	198
LOXA	D5FUD8	Lipoxygenase(EC1.13.11.12)		-0.746715	0.338055	1.33693	199
VIT_01s0026g01930	F6HPE4	NAD(P)-linkedoxidoreductasesuperfamilyprotein		-0.573986	0.339845	1.33729	200
VITISV_021416	A5ASI5	hypothetical protein VITISV_021416 [Vitis vinifera]		0.906536	0.339891	1.33082	201
VITISV_038267	A5C7J5			-0.663329	0.340021	1.32474	202
VIT_08s0040g00390	F6HQS3	PREDICTED: magnesium-protoporphyrin IX monomethyl ester [oxidative] cyclase, chloroplastic [Vitis vinifera]		-0.860914	0.341042	1.32217	203
VIT_02s0025g03530	D7TVZ7	glutamate-cysteineligase		-0.706964	0.343445	1.32496	204
VITISV_017316	A5AQP2	ATP-citratelyaseA-3		-0.641322	0.343787	1.31981	205
VIT_18s0001g08280	F6H152	PREDICTED: KH domain-containing protein At4g18375-like [Vitis vinifera]		-0.952255	0.344577	1.31642	206
VIT_11s0016g04070	F6HH27	FRIGIDA-likeprotein	Yes	-0.313817	0.344619	1.31022	207
VITISV_021053	A5C9X5	SPFH/Band7/PHBdomain-containingmembrane-associatedproteinfamily		-0.741056	0.346796	1.31216	208
VIT_11s0065g00360	F6H9P9	acetylCo-enzymeacarboxylasebiotincarboxylasesubunit		-1.219	0.347537	1.30867	209
VIT_16s0039g02220	A5BVQ5	exportin1A		-0.780581	0.35234	1.32044	210
VIT_04s0079g00530	A5BX54	Isocitratedehydrogenase[NADP](EC1.1.1.42)		-0.545159	0.354822	1.32344	211
VIT_08s0007g08290	D7THY7	elongationfactorfamilyprotein		-0.918865	0.354857	1.31732	212
VIT_14s0081g00710	F6HVH7	Unknownprotein;FUNCTIONSIN:molecular_functionunknown;INVOLVEDIN:biological_processunknown;LOCATEDIN:chloroplaststroma,chloroplast;EXPRESSEDIN:23plantstructures;EXPRESSEDDURING:13growthstages;BESTArabidopsisthalianaproteinmatchis:Unknownprotein(TAIR:AT3G04550.1);Has109Blasthitsto109proteinsin49species:Archae-0;Bacteria-67;Metazoa-0;Fungi-0;Plants-41;Viruses-0;OtherEukaryotes-1(source:NCBIBLink).	Yes	-0.509993	0.354959	1.31152	213
VIT_06s0009g01800	F6H9Y5	cyclin-dependentkinaseC;1	Yes	1.05425	0.355082	1.30584	214
VIT_01s0011g03590	D7T943			-0.751842	0.355299	1.30056	215
VIT_11s0118g00670	D7T502	RibosomalproteinL14	Yes	-0.368472	0.357924	1.3041	216
VITISV_012048	A5AKB1			-0.621237	0.358532	1.3003	217
VIT_13s0019g03860	A5AY42	ATPsynthaseDchain,mitochondrial		-1.12866	0.359227	1.29684	218
VIT_14s0171g00330	D7UBF7			-0.750286	0.359781	1.29291	219
VIT_05s0049g00940	F6H8P9		Yes	-0.660867	0.35985	1.28728	220
VIT_18s0001g13340	A5B1B3	purpleacidphosphatase12		-0.681259	0.36054	1.28391	221
htpG8	F6HGF1	Chaperone protein HtpG 8		-0.773889	0.361391	1.28115	222
VIT_05s0094g00820	D7T2G9	Rhodanese/Cellcyclecontrolphosphatasesuperfamilyprotein		-0.757559	0.362038	1.27769	223
VITISV_006707	A5AT21	chloroplastHeatshockprotein70-1		-0.555419	0.362693	1.27428	224
VIT_01s0011g01960	D7T9I6	Proteasomesubunitalphatype(EC3.4.25.1)		-0.806208	0.36305	1.26987	225
VIT_17s0000g00920	F6I1W0	Glutamatedecarboxylase		-0.437126	0.363841	1.267	226
VIT_13s0019g00550	F6HN87	actindepolymerizingfactor4		-0.64667	0.364058	1.26217	227
VIT_19s0090g01320	D7T850	homologofbacterialcytokinesisZ-ringproteinFTSZ1-1	Yes	-0.370208	0.364978	1.25982	228
VITISV_043824	D7T2J8	ACTdomain-containingsmallsubunitofacetolactatesynthaseprotein		-0.746781	0.365255	1.25527	229
VIT_07s0031g00620	I7FWT4	Zeaxanthinepoxidase,chloroplastic(EC1.14.13.90)		-0.911782	0.366303	1.25339	230
VIT_16s0022g01770	D7T227	Enolase		-0.915997	0.367555	1.25223	231
VIT_14s0066g00050	F6HV85	CONTAINSInterProDOMAIN/s:MediatorcomplexsubunitMed28(InterPro:IPR021640);BESTArabidopsisthalianaproteinmatchis:Unknownprotein(TAIR:AT3G01670.1);Has122Blasthitsto112proteinsin13species:Archae-0;Bacteria-0;Metazoa-0;Fungi-0;Plants-122;Viruses-0;OtherEukaryotes-0(source:NCBIBLink).		-0.713055	0.367725	1.24741	232
VITISV_021989	A5BPU3	lactate/malatedehydrogenasefamilyprotein		-0.809462	0.367838	1.24244	233
VIT_05s0020g03180	A5AEB4	photosystemIsubunitD-2		-0.491982	0.368476	1.23927	234
VIT_05s0077g02290	D7SYD9	RibosomalL22eproteinfamily		-0.747492	0.369254	1.23661	235
VIT_18s0001g06330	C1KG74	generalregulatoryfactor2		-0.632747	0.370013	1.2339	236
VITISV_037533	F6HBY4	Unknownprotein;LOCATEDIN:apoplast,chloroplaststroma,chloroplast,chloroplastenvelope;EXPRESSEDIN:23plantstructures;EXPRESSEDDURING:14growthstages;Has81Blasthitsto81proteinsin28species:Archae-0;Bacteria-2;Metazoa-0;Fungi-0;Plants-62;Viruses-0;OtherEukaryotes-17(source:NCBIBLink).		-0.679625	0.371171	1.23254	237
VITISV_028488	F6GZN9	ARM-repeat/Tetratricopeptiderepeat(TPR)-likeprotein		-0.659947	0.371513	1.22849	238
VITISV_022421	A5C254	Ras-relatedsmallGTP-bindingfamilyprotein		-0.607545	0.373945	1.23136	239
VIT_12s0035g01740	D7TGM4	dynamin-likeprotein6	Yes	-0.239467	0.374104	1.22675	240
VIT_00s0880g00020	F6HJU0			-0.591628	0.37499	1.22455	241
VITISV_042181	A5ATM4	RNA-bindingKHdomain-containingprotein		-0.76472	0.375336	1.22062	242
VIT_17s0000g09840	F6GTM7	Adenosylhomocysteinase(EC3.3.1.1)		-0.658011	0.375775	1.21702	243
VIT_18s0001g11140	F6H1E0	alpha/beta-Hydrolasessuperfamilyprotein		-0.802557	0.376943	1.2158	244
VIT_11s0149g00040	F6HCJ8	adenylatekinasefamilyprotein		-0.750906	0.377811	1.21362	245
VIT_05s0029g00310	F6GWF3	Serinehydroxymethyltransferase(EC2.1.2.1)		-0.749273	0.378025	1.20937	246
VITISV_028790	A5BX87	non-specificphospholipaseC1	Yes	-0.42767	0.378937	1.20738	247
htpG10	F6HUM9	Chaperone protein HtpG 10	Yes	2.74674	0.379248	1.2035	248
VIT_18s0122g00630	D7UDF6	NAD(P)-bindingRossmann-foldsuperfamilyprotein		-0.679619	0.380795	1.20356	249
VIT_19s0015g00690	D7UAI8	RPM1-interactingprotein4(RIN4)familyprotein	Yes	0.396377	0.381102	1.19971	250
VITISV_031633	F6GU66	PREDICTED: uncharacterized protein LOC104879510 isoform X2 [Vitis vinifera]		-0.861565	0.38272	1.2	251
VIT_13s0019g02490	F6HNS9	Subtilisin-likeserineendopeptidasefamilyprotein		-0.943239	0.383093	1.1964	252
VIT_04s0008g01190	F6H3N4	sulfoquinovosyldiacylglycerol1		-0.676355	0.383499	1.19294	253
VIT_01s0010g03620	D7TAY3	photosystemIlightharvestingcomplexgene2		1.15483	0.383619	1.18861	254
VIT_14s0030g01810	F6HTT2	RibosomalproteinS3Ae		-0.543217	0.384492	1.18665	255
VITISV_027685	A5ANS7	Lipoxygenase(EC1.13.11.12)		-0.541732	0.386384	1.18783	256
VITISV_026837	A5ATE5	Zincin-likemetalloproteasesfamilyprotein		-0.701021	0.387508	1.18665	257
VITISV_019435	F6HK04	NAD(P)-bindingRossmann-foldsuperfamilyprotein		-0.764324	0.388063	1.18374	258
VIT_08s0007g03960	F6HKH3	enolase1		-0.742983	0.388271	1.1798	259
VIT_00s0207g00100	D7U6I1	Calcineurin-likemetallo-phosphoesterasesuperfamilyprotein	Yes	-0.528298	0.391455	1.1849	260
VIT_09s0002g00430	F6HXN8	unnamed protein product [Vitis vinifera]	Yes	-0.253295	0.391785	1.18136	261
VIT_05s0094g01120	A5BKL3	Zinc-bindingdehydrogenasefamilyprotein		-0.616639	0.392209	1.17812	262
VIT_18s0001g10510	E0CPV6	Thioredoxin-likeprotein		-0.63931	0.392783	1.17536	263
VIT_18s0072g00770	A5AW76	Inositolmonophosphatasefamilyprotein		-0.683652	0.393819	1.174	264
VITISV_027567	A5BDP6			-0.761146	0.397073	1.17923	265
VIT_09s0002g01620	F6HXY7	RibosomalproteinL6family		-0.707481	0.398172	1.17805	266
VIT_06s0004g08460	D7SJF5	Cystathioninebeta-synthase(CBS)familyprotein		-0.666038	0.398418	1.17436	267
VIT_16s0039g01860	D7T7N4	RNA-binding(RRM/RBD/RNPmotifs)familyprotein	Yes	1.04064	0.399232	1.17237	268
VIT_06s0004g03890	A5B4J3	HistoneH4		-0.642981	0.40017	1.17076	269
VITISV_008795	A5BX43	Fructose-bisphosphatealdolase(EC4.1.2.13)		-0.712631	0.400648	1.16781	270
VIT_08s0040g01760	F6HR30	RNA-binding(RRM/RBD/RNPmotifs)familyprotein		-0.745028	0.400683	1.16361	271
VIT_18s0122g00830	F6I6V1	plastidmovementimpaired1	Yes	-0.248814	0.400723	1.15944	272
VIT_13s0019g00320	D7TLZ2	PsbP-likeprotein2		-0.684462	0.401342	1.15698	273
VITISV_043951	A5BN09	actin7		-0.612962	0.401669	1.1537	274
VITISV_042594	A5BZT2	ATPase,F0complex,subunitB/B',bacterial/chloroplast		1.37957	0.402949	1.15317	275
VIT_04s0008g01750	D7STV9	RibosomalproteinS3familyprotein		-0.406214	0.403869	1.15161	276
VITISV_014813	A5BV20	glutathionereductase		-0.694418	0.403892	1.14752	277
VIT_13s0064g00170	F6HBE6	RibosomalproteinL1p/L10efamily		-0.713685	0.40725	1.1529	278
rps2	Q0ZJ31	30SribosomalproteinS2,chloroplastic		-0.635118	0.40838	1.15195	279
VIT_00s0324g00110	D7U6R2	Haloaciddehalogenase-likehydrolase(HAD)superfamilyprotein		-0.979946	0.40904	1.1497	280
VIT_14s0066g01110	F6HUY7	ribosomalproteinL12-A		1.1619	0.409614	1.14721	281
VITISV_039575	A5B9G1	seedimbibition2		-0.552339	0.410498	1.14561	282
VIT_02s0025g02140	F6HU55	Heatshockprotein70(Hsp70)familyprotein		-0.569011	0.410837	1.1425	283
VIT_03s0038g03440	D7U4W0	Alanyl-tRNAsynthetase,classIIc		-0.71623	0.411055	1.13909	284
htpG11	F6I581	Chaperone protein HtpG 11		-0.78482	0.41369	1.14237	285
VIT_07s0005g00250	F6HZ37	HSP20-likechaperonessuperfamilyprotein		-0.639032	0.415312	1.14283	286
VIT_11s0016g03510	F6HH07	ElongationfactorTs		-0.732655	0.415586	1.1396	287
VIT_03s0180g00070	A5B427	Cyclasefamilyprotein		-0.596302	0.415658	1.13584	288
VIT_15s0048g00220	D7U7Y2	plantVAPhomolog12	Yes	-0.327623	0.415856	1.13245	289
VIT_10s0116g00820	A5C4M9	adenosine/AMPdeaminasefamilyprotein		-0.723651	0.418063	1.13454	290
VITISV_004109	F6I4N1	Tetratricopeptiderepeat(TPR)-likesuperfamilyprotein		-0.551947	0.42179	1.14072	291
VIT_17s0000g10260	D7SHA4	Proteinkinasesuperfamilyprotein		-0.850863	0.422829	1.13961	292
VIT_00s0551g00010	A5B9M3	Aconitase/3-isopropylmalatedehydrataseprotein		-0.544095	0.423511	1.13755	293
VITISV_028610	A5B1G1	Mog1/PsbP/DUF1795-likephotosystemIIreactioncenterPsbPfamilyprotein		-0.952923	0.424155	1.13541	294
VIT_02s0025g03280	D7TVX5	PeptidaseM1familyprotein		-0.658385	0.424575	1.13268	295
VIT_06s0004g01220	D7SLD3	PREDICTED: probable plastid-lipid-associated protein 12, chloroplastic [Vitis vinifera]		-0.880863	0.425066	1.13016	296
VITISV_014840	D7SM46	Ras-relatedsmallGTP-bindingfamilyprotein		-0.497953	0.426931	1.1313	297
VIT_14s0108g00460	D7FBA7	RibosomalproteinS4		-0.668128	0.428021	1.13038	298
VIT_04s0023g00740	D7SPN1	ThioredoxinF2		-0.769803	0.42845	1.12773	299
rps11	A5BL72	RibosomalproteinS11		-0.856555	0.429484	1.12668	300
VIT_19s0014g03660	F6H2E4	light-harvestingchlorophyllB-bindingprotein3		1.45874	0.429988	1.12425	301
VITISV_006765	A5BDU2	transloconattheouterenvelopemembraneofchloroplasts75-III		-0.780738	0.430311	1.12137	302
VIT_18s0001g00180	E0CQS1	PREDICTED: probable serine/threonine-protein kinase At4g35230 [Vitis vinifera]	Yes	-0.186026	0.431899	1.1218	303
VIT_09s0002g05600	F6HX69	ABC transporter G family member 40 (ABCG40)	Yes	-0.342987	0.432105	1.11864	304
VIT_17s0000g04490	F6GTG4	calciumsensingreceptor		-0.737877	0.432268	1.11539	305
VIT_08s0007g06390	F6HLJ7	NAD(P)-bindingRossmann-foldsuperfamilyprotein		-0.695642	0.43416	1.11661	306
VIT_11s0052g01710	D7SQ37	Xyloseisomerase(EC5.3.1.5)		-0.742714	0.434406	1.11361	307
VITISV_032072	A5BU70	smallubiquitin-likemodifier1		-0.566411	0.438415	1.12024	308
VIT_07s0005g04920	F6HZU4	photosystemIsubunitE-2		-0.599094	0.438428	1.11664	309
VITISV_044129	A5AQ13	Aldehydedehydrogenase		-0.651796	0.438432	1.11305	310
HPLA	D5FV11	Fattyacidhydroperoxidelyase(EC4.1.2.-)		-0.555002	0.43846	1.10954	311
VIT_03s0038g04040	F6I0Q2	PeptidaseM20/M25/M40familyprotein		-0.655166	0.438737	1.10669	312
VITISV_036396	D7SQJ8	NADH-ubiquinoneoxidoreductase24kDasubunit,putative		-0.799641	0.439388	1.10479	313
VITISV_028023	F6I0J6	Cysteinesynthase(EC2.5.1.47)		-0.792981	0.440569	1.10423	314
VIT_06s0004g07730	D7SJM2			-0.587454	0.440844	1.10141	315
VIT_08s0007g04210	D7TIZ1	RibosomalproteinL24efamilyprotein		-0.579094	0.441392	1.09929	316
VIT_07s0129g00170	A5AQ65	voltagedependentanionchannel2		-0.685204	0.442813	1.09935	317
VITISV_009781	A5C1Q2	alpha-solubleNSFattachmentprotein2		-0.623396	0.442972	1.09629	318
VIT_09s0002g02500	D7U032	Ubiquitincarboxyl-terminalhydrolase(EC3.4.19.12)		-0.59974	0.443314	1.09369	319
VIT_18s0001g02470	F6H0K6	thylakoidalascorbateperoxidase		-0.597462	0.443582	1.09094	320
VIT_13s0019g02350	D7TLM6	Mitochondrialglycoproteinfamilyprotein		-1.77858	0.443794	1.08805	321
VIT_13s0019g03350	D7TMH3	sedoheptulose-bisphosphatase		-0.692416	0.44449	1.08638	322
VIT_18s0001g00820	F6H0D6	Chloroplasticdrought-inducedstressproteinof32kD		-0.668769	0.445049	1.08438	323
VIT_07s0031g00920	D7SVZ9	myo-inositol-1-phosphatesynthase2		-0.66543	0.445297	1.08163	324
VIT_02s0025g02010	D7TVK9	regulatoryparticlenon-ATPase12A		-0.621914	0.448551	1.08618	325
VIT_11s0052g00080	D7SQI1	CONTAINSInterProDOMAIN/s:MitoticcheckpointproteinPRCC,C-terminal(InterPro:IPR018800);Has930Blasthitsto533proteinsin146species:Archae-0;Bacteria-18;Metazoa-327;Fungi-143;Plants-61;Viruses-0;OtherEukaryotes-381(source:NCBIBLink).		-0.967966	0.449617	1.08542	326
VIT_18s0001g02510	E0CR49	PDI-like1-1		-0.52636	0.450046	1.08314	327
VIT_14s0060g01030	F6I4T4	haloaciddehalogenase-likehydrolasefamilyprotein		-0.914954	0.451074	1.0823	328
VIT_18s0041g02220	D7U904	Zinc finger and BTB domain-containing protein 11 isoform 1 [Theobroma cacao]		-1.1506	0.451578	1.08022	329
VIT_03s0088g01060	F6HBK3	Pyridoxalphosphate(PLP)-dependenttransferasessuperfamilyprotein		-0.602384	0.454034	1.0828	330
VITISV_024177	F6HGY3	hexokinase1		-0.510593	0.454118	1.07973	331
VIT_01s0011g01820	F6HFS7	RibosomalL27eproteinfamily		-0.437823	0.454986	1.07854	332
VIT_03s0097g00590	D7TY71	translocaseoftheoutermitochondrialmembrane40		-0.461841	0.455841	1.07732	333
VIT_15s0021g02230	D7SLU3	T-complexprotein1subunitalpha		-0.633643	0.455897	1.07422	334
VIT_14s0108g01440	D7SXI2	Unknownprotein;Has640Blasthitsto638proteinsin201species:Archae-0;Bacteria-293;Metazoa-0;Fungi-71;Plants-72;Viruses-0;OtherEukaryotes-204(source:NCBIBLink).		-0.546742	0.455954	1.07115	335
VIT_05s0029g00330	A5C5K3	Adenosylhomocysteinase(EC3.3.1.1)		-0.635524	0.457033	1.07049	336
VIT_08s0007g03610	A5JPK7	monodehydroascorbatereductase1		-0.508658	0.457119	1.06752	337
VIT_12s0034g01210	F6H913	Plastid-lipidassociatedproteinPAP/fibrillinfamilyprotein		-0.592394	0.457135	1.06439	338
VITISV_038369	F6I063	PREDICTED: 40S ribosomal protein S28-like [Vitis vinifera]		-0.859025	0.45723	1.06148	339
VIT_14s0030g02050	D7TUJ9	NAD(P)-linkedoxidoreductasesuperfamilyprotein		-0.645471	0.457793	1.05966	340
VIT_17s0000g07300	D7SI12	ATPsynthasegammachain		-0.54557	0.458479	1.05813	341
VIT_00s1355g00010	F6I796	CLPproteaseRsubunit4		-0.635777	0.458576	1.05526	342
VITISV_028791	A5BX88	RING/U-boxsuperfamilyprotein		-0.524028	0.458996	1.05315	343
VIT_09s0002g00130	F6HXK4	autoinhibitedH(+)-ATPaseisoform10	Yes	-0.442115	0.459643	1.05157	344
VITISV_044041	A5BF85			-0.59465	0.460245	1.04989	345
VITISV_009951	F6H5M5	caseinlyticproteinaseB3		-0.459297	0.460973	1.04851	346
VIT_04s0008g02460	F6H3A8	H(+)-ATPase5	Yes	-0.346397	0.461648	1.04702	347
VIT_18s0122g01320	D7UD99	Catalase(EC1.11.1.6)		-0.720219	0.461724	1.04419	348
VIT_12s0055g01110	A5ASW8	lightharvestingcomplexphotosystemIIsubunit6		1.03814	0.463294	1.04474	349
VITISV_003948	A5AL13	GDP-D-mannose3',5'-epimerase		-0.515731	0.464297	1.044	350
VIT_03s0038g03270	D7U4X1	PREDICTED: probable serine/threonine-protein kinase At4g35230 [Vitis vinifera]	Yes	-0.219624	0.464367	1.04119	351
VIT_01s0127g00060	D7TDL2	Pyruvatephosphatedikinase,PEP/pyruvatebindingdomain		-0.600185	0.465847	1.04154	352
VIT_02s0025g04310	Q7XAU7	osmotin34		-0.434297	0.466743	1.04059	353
VIT_18s0001g12730	A5C3G7	gammacarbonicanhydrase1		-0.615744	0.467025	1.03827	354
VITISV_002769	A5BNG0	outerenvelopemembraneprotein7		-0.832409	0.467748	1.03695	355
VIT_00s1308g00010	D7TS18	Thioredoxinsuperfamilyprotein		-0.518777	0.467839	1.03424	356
VITISV_042164	A5BG49			-0.615143	0.468129	1.03198	357
VIT_10s0003g02890	A5BAI4	chlorophyllA/Bbindingprotein1		0.933701	0.469317	1.03171	358
VIT_07s0005g02220	F6HZE1	chlorophyllA/Bbindingprotein1	Yes	0.891033	0.470375	1.03116	359
VIT_14s0006g03230	A5C3B4	generalregulatoryfactor7		-0.494745	0.470698	1.029	360
VITISV_003162	A5AG98	Unknownprotein;FUNCTIONSIN:molecular_functionunknown;INVOLVEDIN:biological_processunknown;LOCATEDIN:chloroplastthylakoidmembrane,chloroplast;EXPRESSEDIN:22plantstructures;EXPRESSEDDURING:13growthstages;CONTAINSInterProDOMAIN/s:ProteinofunknownfunctionDUF3252(InterPro:IPR021659);Has287Blasthitsto287proteinsin81species:Archae-0;Bacteria-118;Metazoa-12;Fungi-6;Plants-40;Viruses-0;OtherEukaryotes-111…		-0.677579	0.473922	1.03318	361
rpl22	Q0ZIX9	50SribosomalproteinL22,chloroplastic(Fragment)		-0.58964	0.474725	1.03207	362
VIT_09s0002g07070	D7U143	Pre-mRNA-processing-splicingfactor		-0.631146	0.475615	1.03115	363
VIT_09s0018g01780	D7T439	uridylyltransferase-related		-0.628157	0.476391	1.03	364
VIT_12s0028g01600	F6H539	FtsHextracellularproteasefamily		-0.597013	0.476485	1.02738	365
VITISV_026424	D7SUI6	Mog1/PsbP/DUF1795-likephotosystemIIreactioncenterPsbPfamilyprotein		-0.917415	0.476651	1.02493	366
VIT_06s0004g03550	D7SKR5	ascorbateperoxidase1		-0.595927	0.477736	1.02446	367
VIT_16s0098g00370	E0CVH6	HSP20-likechaperonessuperfamilyprotein		-0.646383	0.478995	1.02437	368
VIT_06s0004g03170	F6GTZ1	GeneraltranscriptionfactorIIH2		-0.752608	0.480419	1.02463	369
VIT_13s0064g00840	D7T313	Carotenoidcleavagedioxygenase1		-0.691633	0.482196	1.02564	370
msrA2	D7U762			-0.450836	0.484347	1.02744	371
VIT_18s0157g00190	D7SXZ1	cholinekinase1		-0.43793	0.485108	1.02629	372
petC1	A5BX41	Cytochrome b6-f complex iron-sulfur subunit 1		-0.735809	0.485993	1.02541	373
VIT_17s0000g02900	F6GTT2	ATPsynthasesubunitbeta(EC3.6.3.14)		-0.40018	0.487948	1.02678	374
VITISV_004210	A5BBI6	Malatedehydrogenase(EC1.1.1.37)		-0.605348	0.489976	1.0283	375
VIT_17s0000g09910	D7SHD2	Haloaciddehalogenase-likehydrolase(HAD)superfamilyprotein		-0.57187	0.490446	1.02654	376
VIT_10s0116g01730	F6H7M0	starchsynthase3		-0.502132	0.491307	1.02562	377
VIT_12s0059g02430	A5BE23	unfoldedproteinbinding		-0.616372	0.491972	1.02429	378
VIT_11s0016g02680	F6HGX0	ClassIIaminoacyl-tRNAandbiotinsynthetasessuperfamilyprotein		-0.692544	0.493147	1.02403	379
VIT_10s0042g00200	F6HIN7	ThioredoxinX		-0.550169	0.494607	1.02436	380
VIT_10s0003g05020	D7TKK5	GTPbinding		-0.531403	0.494625	1.02171	381
VIT_07s0031g01630	D7SW64	FUNCTIONSIN:molecular_functionunknown;INVOLVEDIN:biological_processunknown;LOCATEDIN:plasmamembrane;EXPRESSEDIN:22plantstructures;EXPRESSEDDURING:13growthstages;CONTAINSInterProDOMAIN/s:RPM1-interactingprotein4,defenceresponse(InterPro:IPR008700);BESTArabidopsisthalianaproteinmatchis:Unknownprotein(TAIR:AT5G64850.1);Has30201Blasthitsto17322proteinsin780species:Archae-12;Bacteria-1396;Metazoa-1733…	Yes	-0.178396	0.494762	1.01931	382
VIT_13s0064g01430	D7T2W3	RNA-binding(RRM/RBD/RNPmotifs)familyprotein		-0.561735	0.49888	1.02511	383
VIT_07s0005g02120	D7U2P1	Polyketidecyclase/dehydraseandlipidtransportsuperfamilyprotein		-0.612943	0.49969	1.0241	384
VIT_05s0020g03170	F6HDN6	Lipoxygenase(EC1.13.11.12)		-0.585932	0.500067	1.02221	385
clpP	Q0ZIZ4	plastid-encodedCLPP		-0.531134	0.500266	1.01997	386
VIT_07s0005g02610	F6HZF9	ProteintranslocasesubunitSecA		-0.561854	0.500348	1.0175	387
VIT_08s0040g01700	D7TQM9	isocitratedehydrogenaseV		-0.522722	0.501035	1.01627	388
petA	Q0ZJ07	Apocytochromef		-0.644605	0.501358	1.01432	389
psbB	Q0ZIZ3	PhotosystemIICP47chlorophyllapoprotein(PSII47kDaprotein)(ProteinCP-47)		-0.654176	0.501609	1.01222	390
VIT_12s0057g00010	D7TCZ8	diacylglycerolkinase5		-0.577052	0.502062	1.01054	391
VIT_14s0060g00820	A5AIE0	chloroplastRNAbinding		-0.561486	0.50261	1.00907	392
VIT_05s0049g01790	D6CH07	RibosomalproteinL14p/L23efamilyprotein		-0.706838	0.504205	1.00969	393
VIT_02s0025g02640	F6HU76	Unknownprotein;BESTArabidopsisthalianaproteinmatchis:Unknownprotein(TAIR:AT1G03055.1);Has146Blasthitsto146proteinsin26species:Archae-0;Bacteria-6;Metazoa-0;Fungi-0;Plants-125;Viruses-0;OtherEukaryotes-15(source:NCBIBLink).		-1.16103	0.504301	1.00732	394
VIT_15s0048g00900	D7U7S6	Proteasomesubunitbetatype(EC3.4.25.1)		-0.427296	0.504735	1.00564	395
VIT_02s0025g03270	D7TVX4	PeptidaseM1familyprotein		-0.569349	0.504853	1.00333	396
VIT_12s0034g01180	F6H915	Plastid-lipidassociatedproteinPAP/fibrillinfamilyprotein		-0.561982	0.507587	1.00622	397
VIT_05s0077g02140	F6H6Y0	multifunctionalprotein2		-0.612348	0.507747	1.00401	398
VIT_11s0052g01380	D7SQ62	Calmodulin-bindingprotein		-0.582175	0.509183	1.00433	399
VIT_06s0009g02300	D7T1C8	chloroplasticNIFS-likecysteinedesulfurase		-0.447659	0.509756	1.00294	400
groL2	D7TS57			-0.601072	0.510198	1.00131	401
VIT_01s0026g02480	F6HPR1	PREDICTED: calvin cycle protein CP12-1, chloroplastic [Vitis vinifera]		-1.06858	0.511834	1.00202	402
VIT_11s0016g03670	F6HH13	PREDICTED: transcription initiation factor TFIID subunit 15b [Vitis vinifera]	Yes	-0.244535	0.512922	1.00166	403
VIT_07s0129g00620	F6HSW1	naturalresistance-associatedmacrophageprotein3		-0.547776	0.513199	0.999721	404
VIT_06s0004g00480	F6GUN1	tubulinalpha-3		-0.710464	0.513872	0.998562	405
VIT_00s0207g00210	F6I229			-0.616583	0.515505	0.999266	406
VITISV_032678	A5AWW2	non-photochemicalquenching1		-0.526435	0.516332	0.99841	407
VIT_18s0001g01020	E0CQW9	ATPase,V1complex,subunitBprotein		-0.534963	0.5168	0.996867	408
VIT_19s0090g01210	D7T838	triggerfactortypechaperonefamilyprotein		-0.575025	0.516974	0.994763	409
VIT_19s0027g00760	F6H4T7	RibosomalproteinS5/ElongationfactorG/III/Vfamilyprotein		-0.492281	0.51757	0.993481	410
VITISV_019248	A5BPG1	photosystemIIsubunitO-2		-0.67484	0.521016	0.997664	411
VIT_08s0007g04170	D7TIZ5	Pyruvatekinase(EC2.7.1.40)		-0.608669	0.52107	0.995346	412
VIT_01s0011g04490	F6HFL0	ATPsynthasesubunitbeta(EC3.6.3.14)		-0.493366	0.522511	0.99568	413
VIT_16s0022g02110	F6HAJ0	DEADboxRNAhelicase(PRH75)	Yes	-0.247305	0.523259	0.994697	414
VIT_06s0061g01170	D7SN66	alpha-adaptin		-0.532815	0.524375	0.994418	415
VIT_18s0001g04980	F6H0V3	acetyl-CoAcarboxylase1		-0.470145	0.525289	0.993757	416
VITISV_011142	F6H677			-0.518546	0.525746	0.992235	417
rps15	Q0ZIW1	30SribosomalproteinS15		-0.42506	0.526346	0.99099	418
VIT_18s0089g00350	D7SN01	dynamin-likeprotein6	Yes	-0.104241	0.52672	0.989328	419
VIT_02s0025g04640	F6HUI9	Proteinofunknownfunction(DUF544)	Yes	0.377228	0.527656	0.988726	420
pgi2	F6H116			-0.460548	0.527905	0.986844	421
VIT_18s0001g07240	A5AX75	generalregulatoryfactor8		-0.510692	0.528186	0.98503	422
VIT_02s0025g04710	D7TWA1	PGR5-LIKEA		-0.558728	0.528666	0.983594	423
VIT_01s0026g01650	F6HPF2			-0.608353	0.528756	0.981441	424
VIT_18s0001g12560	E0CQD6	Majorfacilitatorsuperfamilyprotein		-0.524682	0.528969	0.979525	425
VITISV_031233	A5CBS5	PREDICTED: heterogeneous nuclear ribonucleoprotein F [Vitis vinifera]	Yes	-0.181786	0.52963	0.978448	426
VITISV_033255	A5AFH5	Cysteinesynthase(EC2.5.1.47)		-0.64788	0.530695	0.97812	427
VITISV_039112	A5C3D4			-0.53657	0.531674	0.977635	428
VIT_18s0089g01170	F6GVX0	PREDICTED: chlorophyll a-b binding protein CP26, chloroplastic [Vitis vinifera]		0.850024	0.532777	0.977378	429
VIT_18s0001g08250	A5BZF5	tubulinalpha-4chain		-0.524929	0.534429	0.978129	430
VIT_11s0037g00520	D7U1D4	TranslationinitiationfactorIF-3		-0.71619	0.535194	0.977256	431
VIT_19s0085g00880	F6H9T6	Succinicsemialdehydedehydrogenase		-0.457025	0.537601	0.979379	432
VIT_09s0002g04300	A5CAL1	D-isomerspecific2-hydroxyaciddehydrogenasefamilyprotein		-0.601823	0.538792	0.979282	433
VIT_12s0028g01080	A5B1D3	photosystemIIsubunitP-1		-0.528509	0.540039	0.979287	434
VIT_17s0000g05680	F6GTA6	SPFH/Band7/PHBdomain-containingmembrane-associatedproteinfamily		-0.523544	0.540766	0.978352	435
VIT_08s0007g08370	A5BIQ8	RibosomalproteinS5familyprotein		-0.431256	0.5413	0.977071	436
VITISV_031724	A5AF07			-0.43773	0.54433	0.980292	437
pepA1	A5C524			-0.484416	0.544371	0.978128	438
VIT_14s0068g01700	F6H464			-0.478308	0.544621	0.976348	439
GS1-1	P51118	Glutaminesynthetasecytosolicisozyme1(EC6.3.1.2)(Glutamate--ammonialigase)		-0.503809	0.545005	0.974816	440
VITISV_020113	A5C8P7			-0.505539	0.545283	0.973101	441
VIT_13s0064g00160	F6HBE7	Proteinofunknownfunction(DUF3411)		-0.527234	0.545723	0.971683	442
VIT_13s0019g01430	F6HNX5	Heatshockcognateprotein70-1		-0.470779	0.547034	0.97182	443
VIT_11s0016g05570	D7TC38	chloroplastthylakoidlumenprotein		-0.599181	0.547387	0.970255	444
VITISV_038363	A5B989	T-complexprotein1subunitdelta		-0.430623	0.548012	0.96918	445
VIT_16s0050g00490	F6H6M8	tripeptidylpeptidaseii		-0.522877	0.548383	0.967662	446
VIT_01s0026g02680	D7TN65	PsbQ-like2		-0.654401	0.548671	0.966004	447
rpl14	Q0ZIY2	50SribosomalproteinL14,chloroplastic		-0.499805	0.550572	0.967188	448
VIT_12s0028g02180	A5AH72	phosphoenolpyruvatecarboxylase3		-0.567054	0.551699	0.967009	449
rps8	Q0ZIY3	30SribosomalproteinS8,chloroplastic		-0.505602	0.552227	0.965783	450
VIT_05s0049g01130	D7SZH4	NAD(P)-linkedoxidoreductasesuperfamilyprotein		-0.508873	0.552719	0.964501	451
VIT_13s0084g00110	D7TX39	non-intrinsicABCprotein7		-0.40565	0.553981	0.964564	452
VITISV_000728	A5BEE7	chloroplastHeatshockprotein70-1		-0.553106	0.555479	0.965038	453
VIT_11s0016g03210	D7TBH4	Malicenzyme		-0.472527	0.556646	0.964934	454
VIT_06s0004g01880	F6GU80	outerenvelopeproteinof80kDa		-0.495583	0.558236	0.965564	455
VIT_08s0058g00570	D7SR57	Tautomerase/MIFsuperfamilyprotein		-0.457215	0.560044	0.966567	456
VIT_07s0005g04750	D7U3A5	Unknownprotein;FUNCTIONSIN:molecular_functionunknown;INVOLVEDIN:biological_processunknown;LOCATEDIN:mitochondrion,plasmamembrane,plastid,vacuole;EXPRESSEDIN:27plantstructures;EXPRESSEDDURING:15growthstages;Has39Blasthitsto39proteinsin13species:Archae-0;Bacteria-0;Metazoa-0;Fungi-0;Plants-39;Viruses-0;OtherEukaryotes-0(source:NCBIBLink).		-0.612951	0.561041	0.966169	457
VIT_19s0014g00400	F6H2K9	RibosomalproteinL13familyprotein		-0.481769	0.563036	0.967488	458
VIT_17s0000g06270	F6GT74	malatedehydrogenase		-0.454228	0.564333	0.967603	459
VIT_08s0007g00840	D7THJ7	rubiscoactivase		-0.52555	0.564583	0.965928	460
VIT_15s0046g02270	F6I646			-0.741453	0.56516	0.964817	461
VIT_19s0085g00370	A5CAF6	Phosphoglyceratekinase(EC2.7.2.3)		-0.487808	0.566589	0.965164	462
VITISV_000603	A5AWN5	RibosomalproteinS7efamilyprotein		-0.46998	0.568759	0.966767	463
VIT_17s0000g08850	D7SHM9	Sec14p-likephosphatidylinositoltransferfamilyprotein		-0.480878	0.570023	0.966828	464
VIT_14s0171g00490	D7UBH2	Glucose-6-phosphate1-dehydrogenase(EC1.1.1.49)		-0.470015	0.570535	0.965615	465
VIT_10s0116g01740	F6H7M1	ATPsynthasegammachain		-0.502668	0.571377	0.964965	466
VIT_17s0000g01730	D7SGV3	adenylatekinase1		-0.496005	0.572363	0.96456	467
VITISV_001777	F6HQA1	Thioredoxinsuperfamilyprotein		-0.629772	0.573178	0.963869	468
VIT_18s0001g14450	E0CQ75	ferredoxin-NADP(+)-oxidoreductase1		-0.479057	0.573223	0.96189	469
VIT_12s0035g00270	F6HK77	2Fe-2Sferredoxin-likesuperfamilyprotein		-0.37151	0.5739	0.960978	470
VIT_06s0004g05230	F6GUY5	Plastidtranscriptionallyactive16	Yes	-0.481518	0.575234	0.961167	471
VITISV_029944	A5BDT4	HIStriadfamilyprotein3		-0.472177	0.575245	0.959148	472
VIT_05s0094g00780	D7T2G6	Cysteinesynthase(EC2.5.1.47)		-0.600459	0.5758	0.958043	473
VIT_08s0007g08690	D7THV1	villin3	Yes	0.331476	0.580633	0.964047	474
VITISV_033329	A5BEJ7	Prolineiminopeptidase(EC3.4.11.5)		-0.492742	0.581431	0.963339	475
VIT_10s0116g01210	F6H7H1	Saposin-likeaspartylproteasefamilyprotein		-0.592405	0.581695	0.961751	476
VIT_08s0040g01480	D7TQP5	ATPase,AAA-type,CDC48protein		-0.62969	0.583871	0.963325	477
VIT_10s0116g01540	F6H7I9	Aminomethyltransferase(EC2.1.2.10)		-0.481778	0.584087	0.961665	478
VIT_01s0026g01340	F6HPH1	glutathioneS-transferaseTAU18		-0.49183	0.584094	0.95967	479
VIT_01s0011g05370	F6HFF7	Phosphoglucomutase/phosphomannomutasefamilyprotein	Yes	-0.361078	0.584363	0.958112	480
hppA7	Q9M4S1	Putative K(+)-stimulated pyrophosphate-energized sodium pump 7		-0.410941	0.585949	0.958714	481
VIT_19s0085g00380	A5CAF8	Phosphoglyceratekinase(EC2.7.2.3)		-0.506288	0.586355	0.957389	482
VIT_07s0005g04440	D7U382			-0.527223	0.587362	0.957047	483
VITISV_043787	D7SR99	DegPprotease1		-0.505967	0.587387	0.955111	484
VIT_08s0007g06480	A5B0L5	Plastid-lipidassociatedproteinPAP/fibrillinfamilyprotein		0.732083	0.587405	0.953171	485
VIT_16s0039g02540	F6HEH3	rubredoxinfamilyprotein		-0.5715	0.587864	0.951952	486
VIT_05s0077g00450	D7SYG9	ribosomalproteinS1		-0.510639	0.589277	0.952281	487
VIT_07s0005g02410	D7U2S0	Peptidyl-prolylcis-transisomerase(EC5.2.1.8)		-0.464304	0.589763	0.951114	488
VIT_17s0000g06350	A5AEI0	light-harvestingchlorophyll-proteincomplexIsubunitA4		0.365273	0.590167	0.949818	489
VIT_16s0098g01280	E0CV93	Rhodanese/Cellcyclecontrolphosphatasesuperfamilyprotein		-0.578059	0.591477	0.949985	490
VIT_04s0044g00530	D7U428	Plastid-lipidassociatedproteinPAP/fibrillinfamilyprotein		-0.527691	0.592855	0.950258	491
ndk1	A5B878	Nucleoside diphosphate kinase 1		-0.320729	0.593601	0.94952	492
VIT_08s0007g03030	A5AZI0	Ubiquitinsupergroup;RibosomalproteinL40e		-0.42225	0.593708	0.947765	493
VIT_06s0004g03240	A5AFS1	Elongationfactor1-alpha		-0.429133	0.594499	0.947106	494
VITISV_026196	A5BZ14			-0.502558	0.594743	0.945582	495
VITISV_037210	F6H0J2	DPP6N-terminaldomain-likeprotein		-0.378872	0.596528	0.946507	496
VIT_17s0000g02520	D7SJ96	Proteinofunknownfunction(DUF1295)		-0.600439	0.597065	0.945453	497
ndhF	Q0ZIX1	NAD(P)H-quinoneoxidoreductasesubunit5,chloroplastic(EC1.6.5.-)(NAD(P)Hdehydrogenasesubunit5)(NADH-plastoquinoneoxidoreductasesubunit5)		-0.393952	0.598846	0.946369	498
VITISV_032016	A5B2U7	glycinedecarboxylaseP-protein1	Yes	-0.420432	0.600093	0.946439	499
VIT_03s0063g00680	F6HQC5			-0.502718	0.600379	0.944996	500
VIT_09s0002g00980	A5ALB2	Proteasomesubunitalphatype(EC3.4.25.1)		-0.503001	0.60427	0.949223	501
VIT_07s0031g01540	D7SW54	disproportionatingenzyme		-0.484558	0.606641	0.951049	502
VITISV_007675	E0CUM8	Pyruvatekinase(EC2.7.1.40)		-0.454418	0.607116	0.949902	503
VIT_14s0006g02020	F6HSN0	NADH-ubiquinonedehydrogenase,mitochondrial,putative		-0.431209	0.607276	0.948266	504
VIT_17s0000g09370	F6GTR5	ElongationfactorTu		-0.364066	0.607938	0.94742	505
VIT_01s0026g01640	D7TNE5	SPFH/Band7/PHBdomain-containingmembrane-associatedproteinfamily		-0.397216	0.6084	0.946267	506
VITISV_029950	A5BS95			-0.448095	0.608497	0.94455	507
VITISV_041523	A5BV65	Triosephosphateisomerase(EC5.3.1.1)		-0.396971	0.608547	0.942768	508
VIT_10s0003g01640	D7TJP7	NAD(P)-bindingRossmann-foldsuperfamilyprotein		-0.470775	0.611942	0.946165	509
VIT_17s0000g10430	F6GSG7			-0.351954	0.612568	0.945277	510
VIT_04s0008g01000	D7STP1	Eukaryotictranslationinitiationfactor4A1		-0.386906	0.613604	0.945022	511
VIT_12s0057g00630	A5ASG6	photosystemIIlightharvestingcomplexgene2.1	Yes	0.511737	0.614305	0.944254	512
VITISV_021726	A5BCS8	glyceraldehyde3-phosphatedehydrogenaseAsubunit2		-0.394746	0.614547	0.942784	513
VIT_08s0007g03970	G1JT87	Thioredoxinsuperfamilyprotein		-0.413385	0.616873	0.944512	514
VITISV_040159	E0CQG2	50SribosomalproteinL31		-0.489067	0.617175	0.94314	515
VIT_06s0009g01670	F6H9Z6	SMAD/FHAdomain-containingprotein		-0.416847	0.617188	0.941331	516
VIT_06s0004g04270	A5AFR3	HistoneH2A		-0.468057	0.618777	0.94193	517
VIT_08s0007g08760	F6HKV5	Thioredoxinreductase(EC1.8.1.9)		-0.461047	0.619705	0.941521	518
VITISV_007469	A5C7E5	generalregulatoryfactor9		-0.269989	0.620245	0.940525	519
VIT_09s0018g01940	F6HPJ1	pyruvatedehydrogenasecomplexE1alphasubunit		-0.19484	0.621083	0.939985	520
VIT_12s0028g00320	A5BPB2	light-harvestingchlorophyll-proteincomplexIIsubunitB1	Yes	0.482888	0.62166	0.939052	521
VIT_16s0050g01490	E0CUS6	NADH-ubiquinoneoxidoreductase-related		-0.465145	0.622851	0.939049	522
VIT_05s0102g00710	A5B8T3	pfkB-likecarbohydratekinasefamilyprotein		-0.472599	0.625367	0.94104	523
psaB	Q0ZJ21	PhotosystemIP700chlorophyllaapoproteinA2(EC1.97.1.12)(PSI-B)(PsaB)		-0.362059	0.62711	0.941862	524
VIT_01s0011g02150	D7T9G8	photosystemIIstability/assemblyfactor,chloroplast(HCF136)		-0.471716	0.62727	0.940308	525
VITISV_012280	Q3L1D0	Heatshockprotein101		-0.345398	0.627685	0.939141	526
VIT_12s0057g00020	F6HHI1	photosystemIIreactioncenterPSB29protein		-0.498676	0.62852	0.938605	527
VIT_12s0028g02340	A5AGN5	ketol-acidreductoisomerase		-0.4315	0.631741	0.941629	528
VIT_16s0050g00850	F6H6J3		Yes	-0.354933	0.631898	0.940082	529
metE4	F6HMN8	5-methyltetrahydropteroyltriglutamate--homocysteine methyltransferase 4		-0.432368	0.633505	0.940695	530
VIT_08s0007g01570	F6HKY4	highcyclicelectronflow1		-0.461763	0.634415	0.940273	531
VIT_04s0044g00020	F6I0K4	Catalase(EC1.11.1.6)		-0.294362	0.63514	0.939578	532
VIT_03s0038g01780	F6I134	Triosephosphateisomerase(EC5.3.1.1)		-0.406203	0.635731	0.938687	533
VIT_14s0066g01210	D7TWP2	Carbonicanhydrase(EC4.2.1.1)		-0.399096	0.636081	0.937445	534
VIT_16s0050g02240	F6H6H6	Unknownprotein;FUNCTIONSIN:molecular_functionunknown;INVOLVEDIN:biological_processunknown;LOCATEDIN:thylakoid,chloroplastthylakoidmembrane,chloroplast,plastoglobule,chloroplastenvelope;EXPRESSEDIN:23plantstructures;EXPRESSEDDURING:14growthstages;BESTArabidopsisthalianaproteinmatchis:Unknownprotein(TAIR:AT4G38100.1);Has323Blasthitsto323proteinsin59species:Archae-0;Bacteria-107;Metazoa-0;Fungi-0;Pl…		0.651487	0.637603	0.937931	535
VIT_17s0000g03620	D7SIZ7	chaperonin20		-0.379839	0.638259	0.937145	536
VIT_05s0020g02480	D7T6P4	Glutaminesynthetase(EC6.3.1.2)		-0.411524	0.638757	0.93613	537
VIT_06s0004g01160	F6GUF4	10-formyltetrahydrofolatesynthetase		-0.392317	0.639613	0.935641	538
VIT_12s0028g01800	F6HMA9	ribosomalproteinlargesubunit16A		-0.356557	0.639693	0.934023	539
VIT_00s0323g00080	F6HHS2	TranslationelongationfactorEFG/EF2protein		-0.344343	0.641159	0.934431	540
VITISV_041705	F6HVQ2	PREDICTED: cAMP-regulated phosphoprotein 21 [Vitis vinifera]	Yes	0.22849	0.641462	0.933144	541
VITISV_025050	A5B5A0	Unknownprotein;BESTArabidopsisthalianaproteinmatchis:Unknownprotein(TAIR:AT3G14750.1);Has5478Blasthitsto4354proteinsin533species:Archae-87;Bacteria-653;Metazoa-2554;Fungi-380;Plants-418;Viruses-16;OtherEukaryotes-1370(source:NCBIBLink).	Yes	0.268865	0.641583	0.931597	542
VITISV_036142	E0CVP1	tRNAsynthetaseclassI(I,L,MandV)familyprotein		-0.483038	0.641798	0.930194	543
VITISV_018719	A5AYU9	FAD/NAD(P)-bindingoxidoreductase		-0.477056	0.643033	0.93027	544
VIT_05s0020g02880	F6HDM4	Glucose-1-phosphateadenylyltransferase(EC2.7.7.27)		-0.364772	0.643455	0.929172	545
VITISV_035521	A5ALP0	C2H2zinc-fingerproteinSERRATE(SE)	Yes	-0.222715	0.643596	0.927675	546
VITISV_010724	A5BB92	CLPChomologue1		-0.405507	0.646411	0.930028	547
groL4	F6GWA8	60 kDa chaperonin 4	Yes	-0.362799	0.649732	0.9331	548
VIT_13s0067g02500	F6HC52	AZA-guanineresistant1	Yes	-0.236283	0.650096	0.931922	549
VIT_06s0004g06140	F6GUU0	ribosomalproteinL4		-0.3452	0.650352	0.930595	550
GST2	A0T2X7	GlutathioneS-transferase		0.513325	0.651231	0.930162	551
ispG1	A5BBY6	4-hydroxy-3-methylbut-2-en-1-yl diphosphate synthase 1		-0.394135	0.652414	0.930163	552
VIT_10s0003g03830	D7TKA1	Aldolase-typeTIMbarrelfamilyprotein	Yes	-0.380229	0.653379	0.929854	553
VIT_16s0022g01440	F6HAM6		Yes	-0.345416	0.653889	0.928899	554
VITISV_033901	D7U1W8	thylakoidlumen18.3kDaprotein		-0.418255	0.654777	0.928486	555
VIT_08s0007g07220	F6HLE8	ribosomalprotein5B		-0.444326	0.655697	0.928117	556
VIT_08s0007g00530	F6HL96	NAD(P)-bindingRossmann-foldsuperfamilyprotein		-0.449742	0.656718	0.927894	557
VIT_06s0061g00460	D7SND0	lactoylglutathionelyasefamilyprotein/glyoxalaseIfamilyprotein		-0.270691	0.656929	0.926528	558
VIT_04s0023g00410	A5AW35	photosystemIsubunitl		0.533122	0.656946	0.924895	559
VIT_19s0090g00460	D7T7Y3	aconitase3		-0.36165	0.65712	0.923488	560
VIT_03s0038g02330	D7U561			-0.45165	0.657742	0.922715	561
VIT_03s0088g01190	A5BEJ8	Malatedehydrogenase(EC1.1.1.37)		-0.450629	0.657818	0.92118	562
VITISV_005839	A5AW25	Peroxin14	Yes	0.294516	0.660403	0.923156	563
VIT_14s0060g00850	D7UA58	PhotosystemIIreactioncenterPsbPfamilyprotein		-0.387848	0.661793	0.923459	564
VIT_01s0146g00310	F6I1P0	Transketolasefamilyprotein		-0.409962	0.661815	0.921856	565
VIT_05s0020g02310	F6HDJ6	pyruvateorthophosphatedikinase		-0.368023	0.662553	0.921253	566
rps19	Q0ZIX8	30SribosomalproteinS19,chloroplastic		-0.432878	0.662972	0.920209	567
VIT_15s0046g02910	D7UC81	RibosomalproteinL21		-0.431488	0.664175	0.920256	568
VIT_19s0014g00160	A5C4U9	chlorophyllA/Bbindingprotein1		0.651639	0.666517	0.921879	569
VITISV_021576	D7UDC9			-0.363851	0.66768	0.921867	570
VIT_18s0001g15360	E0CQM8	Mog1/PsbP/DUF1795-likephotosystemIIreactioncenterPsbPfamilyprotein		-0.512008	0.667978	0.920664	571
rbcL	P85085	Ribulosebisphosphatecarboxylaselargechain(RuBisCOlargesubunit)(EC4.1.1.39)		-0.264099	0.673588	0.926773	572
VITISV_014665	A5B250	PREDICTED: ankyrin repeat-containing protein At3g12360-like isoform X1 [Vitis vinifera]	Yes	-0.153594	0.675145	0.927294	573
VIT_16s0100g00290	Q1PSI9	L-idonate5-dehydrogenase(EC1.1.1.n8)		-0.414163	0.677439	0.928823	574
VIT_19s0027g00500	D7SWY6	GTP-bindingprotein-related		-0.338181	0.677633	0.927473	575
VIT_04s0043g00570	F6HI21	ILITYHIA	Yes	-0.113907	0.683401	0.933745	576
VIT_11s0016g00230	D7TC80	regulatoryparticletriple-A1A		-0.400189	0.686296	0.936075	577
VITISV_018410	A5AGM9	Elongationfactor1-alpha		-0.288571	0.686486	0.934714	578
VITISV_013813	A5BQ64	S-adenosyl-L-methionine-dependentmethyltransferasessuperfamilyprotein		-0.254004	0.688063	0.935243	579
VIT_01s0127g00740	F6HHU0	Oxidoreductase,zinc-bindingdehydrogenasefamilyprotein		-0.326595	0.688115	0.933701	580
VIT_18s0072g00380	Q94G23			-0.387567	0.691248	0.936338	581
VIT_06s0004g05100	F6GUZ1	pumilio1	Yes	-0.16904	0.692526	0.936457	582
VIT_04s0008g04210	D7SUH5			-0.480592	0.693651	0.936369	583
VIT_13s0019g02050	F6HNV2	rubiscoactivase		-0.344673	0.694411	0.93579	584
VIT_12s0028g02650	A5BKD0	RABGTPasehomologA1F		-0.348344	0.694619	0.934471	585
VIT_17s0000g05650	A5C347	Proteinofunknownfunction(DUF1118)	Yes	-0.352118	0.695583	0.934171	586
VIT_05s0029g00020	A5BL45	RibosomalproteinL13familyprotein		-0.274483	0.695689	0.932721	587
VIT_18s0001g11750	A5BPF9	ribosomalproteinS9		-0.144834	0.69686	0.932702	588
VITISV_017618	A5B1Y3	ribosomalproteinL9		-0.322689	0.69695	0.931238	589
VIT_02s0109g00080	F6H7Q2	Phosphoribulokinase(EC2.7.1.19)		-0.343576	0.698645	0.931921	590
VIT_14s0066g00960	A5B8K3	Glutaredoxinfamilyprotein		-0.306455	0.700627	0.932983	591
VIT_08s0058g01230	Q850K5	Non-specificlipid-transferprotein		-0.385083	0.70333	0.935001	592
VIT_18s0001g06370	E0CRP4	ascorbateperoxidase4		-0.333762	0.703489	0.933635	593
atpE	Q0ZJ14	ATPsynthaseepsilonchain		-0.334209	0.70594	0.935311	594
VIT_00s0733g00010	B6VJY3	ATPsynthasesubunit1		-0.331676	0.70728	0.935512	595
VIT_10s0003g01240	D7TJL0	generalregulatoryfactor9		-0.330425	0.707658	0.934441	596
VIT_03s0088g01290	F6HBJ7	PREDICTED: soluble inorganic pyrophosphatase 1, chloroplastic [Vitis vinifera]		0.445402	0.710763	0.936969	597
VITISV_031562	A5C8Q9	kinesinlikeproteinforactinbasedchloroplastmovement1	Yes	0.174387	0.71384	0.939452	598
VIT_05s0029g00240	D7SNS5	selenium-bindingprotein1		-0.23929	0.713882	0.937939	599
VIT_01s0146g00110	D7U5Y4	Peptidyl-prolylcis-transisomerase(EC5.2.1.8)		-0.283722	0.718734	0.942739	600
VIT_13s0067g01290	A5ACP0	Clathrin,heavychain		-0.292932	0.722913	0.946643	601
VIT_09s0002g06760	Q09VU3	Phospholipase D		-0.291919	0.723984	0.94647	602
VIT_18s0001g00090	F6H0B1	Unknownprotein;FUNCTIONSIN:molecular_functionunknown;INVOLVEDIN:biological_processunknown;LOCATEDIN:chloroplast;EXPRESSEDIN:22plantstructures;EXPRESSEDDURING:13growthstages;BESTArabidopsisthalianaproteinmatchis:Unknownprotein(TAIR:AT2G14910.1);Has35333Blasthitsto34131proteinsin2444species:Archae-798;Bacteria-22429;Metazoa-974;Fungi-991;Plants-531;Viruses-0;OtherEukaryotes-9610(source:NCBIBLink).		-0.386458	0.725401	0.94675	603
VIT_07s0005g01330	F6H737	secretion-associatedRASsuperfamily2		-0.260924	0.725791	0.945691	604
VITISV_008662	A5BS87	Glutathioneperoxidase		0.335504	0.726395	0.944914	605
VITISV_036540	A5AIP9	GroES-likezinc-bindingalcoholdehydrogenasefamilyprotein		-0.350168	0.728171	0.945661	606
VIT_09s0002g04330	D7U0I2	ribosomalproteinS17		-0.343091	0.72825	0.944206	607
VIT_05s0020g00380	F6HE11	Dihydrolipoyldehydrogenase(EC1.8.1.4)		-0.311869	0.728637	0.943153	608
VIT_13s0019g04280	A3FA69	Aquaporin(PIP2-1)		0.345387	0.729139	0.942253	609
VITISV_009551	A5BWH9	phosphatetransporter3;1		-0.278012	0.72983	0.9416	610
VIT_08s0058g00390	F6GXU1	RibosomalproteinS4(RPS4A)familyprotein		-0.298913	0.732387	0.943353	611
VITISV_024584	A5B2X2	TranslationinitiationfactorIF-2		-0.303332	0.732389	0.941813	612
VIT_08s0007g07350	F6HLB8	FMNbinding		-0.287771	0.734482	0.942965	613
VIT_11s0016g03410	F6HH03	novelinteractorofJAZ	Yes	0.0937488	0.734813	0.941853	614
VIT_17s0000g08520	F6GSM7	pantothenatekinase2		-0.263556	0.736867	0.942951	615
VIT_12s0035g02110	F6HJY4	glutathioneS-transferasezeta1		-0.251313	0.737166	0.941801	616
VITISV_000586	D7TRA9	hypothetical protein VITISV_000586 [Vitis vinifera]		-0.320455	0.737754	0.941025	617
VIT_05s0094g01390	D7T2M4	chloroplastouterenvelopeprotein37		-0.286624	0.7404	0.942872	618
VITISV_023686	A5ACX0	alanine-2-oxoglutarateaminotransferase2		-0.328601	0.740434	0.941392	619
VITISV_025619	D7TH54	PREDICTED: 2-Cys peroxiredoxin isoform X1 [Vitis vinifera]		0.250683	0.743469	0.943727	620
VIT_02s0025g00200	F6HUM6	POX(plantHomeobox)familyprotein	Yes	0.0813217	0.743488	0.942231	621
VIT_18s0001g06850	F6H0Z1	Peroxidasesuperfamilyprotein		0.382757	0.747257	0.945485	622
VIT_03s0038g00880	F6I180	Amidophosphoribosyltransferase(ATase)(EC2.4.2.14)(Glutaminephosphoribosylpyrophosphateamidotransferase)		-0.295597	0.750368	0.947896	623
VIT_02s0025g02780	D7TVT2	60Sacidicribosomalproteinfamily		-0.272275	0.751885	0.948291	624
VITISV_032641	A5ASW9	PREDICTED: pinin [Vitis vinifera]	Yes	-0.122429	0.751996	0.946913	625
VIT_05s0094g01400	D7T2M5	RNA-bindingprotein	Yes	0.22686	0.756181	0.950663	626
VIT_08s0058g01450	D7SQX7	Proteinkinasesuperfamilyprotein		-0.295534	0.75699	0.950161	627
VIT_18s0001g14400	A5AKD8	Peptidyl-prolylcis-transisomerase(EC5.2.1.8)		-0.283307	0.757675	0.949507	628
VIT_13s0019g02630	B6VJV1	PhotosystemQ(B)protein		-0.2895	0.759307	0.950039	629
VIT_08s0007g06700	F6HLH6	Thioredoxin-likeprotein		-0.288317	0.765197	0.955889	630
VIT_08s0007g05260	F6HKA4	glutamatesynthase1		-0.255455	0.765686	0.954984	631
psbD	Q0ZJ25	PhotosystemIID2protein(PSIID2protein)(EC1.10.3.9)(PhotosystemQ(A)protein)		-0.264445	0.768203	0.956608	632
VIT_18s0001g00190	F6H0B6	FtsHextracellularproteasefamily		-0.283224	0.768636	0.955635	633
VIT_07s0104g00510	A5AWW0	chloroplaststem-loopbindingproteinof41kDa		-0.265709	0.772333	0.958717	634
atpA	D7SS06	ATPsynthasesubunitalpha		-0.259676	0.775018	0.960534	635
VIT_12s0059g01810	F6HIG7	photosystemIIfamilyprotein		-0.297273	0.77544	0.959546	636
VITISV_008240	A5BGC9	6-phosphogluconatedehydrogenase,decarboxylating(EC1.1.1.44)		-0.315381	0.777745	0.960887	637
VIT_01s0244g00170	D7TYU4	CCR-like		0.327774	0.778316	0.960086	638
VIT_02s0012g01120	D7TTY4	Singlehybridmotifsuperfamilyprotein		-0.286415	0.778419	0.95871	639
VIT_14s0108g00010	A5BE54	voltagedependentanionchannel1		-0.274729	0.778781	0.957657	640
VIT_11s0016g00560	D7TCA6	PeroxiredoxinQ(EC1.11.1.15)		-0.28111	0.779692	0.957282	641
LTP1	Q2QCI7	Non-specificlipid-transferprotein		-0.256827	0.783558	0.960529	642
VIT_05s0124g00020	F6I3Q7	Phosphoenolpyruvatecarboxylasefamilyprotein		-0.228601	0.785451	0.961352	643
VIT_06s0004g00240	D7SLM9	TCP-1/cpn60chaperoninfamilyprotein		-0.216314	0.788474	0.963555	644
VIT_17s0000g06980	A5C4J2	RibosomalproteinS19efamilyprotein		-0.290964	0.788715	0.962354	645
VIT_15s0024g00390	F6I5H4	RibosomalproteinL3familyprotein		0.27558	0.792248	0.96517	646
atpB	Q9MTU0	ATPsynthasesubunitbeta		-0.282693	0.792259	0.963691	647
VIT_12s0028g01100	E0CU00	NAD(P)-linkedoxidoreductasesuperfamilyprotein		-0.239227	0.793551	0.963772	648
VIT_14s0068g02070	D7SVQ5	PeptidasefamilyM48familyprotein		0.25664	0.793769	0.962551	649
VITISV_041925	A5AEX6	alpha/beta-Hydrolasessuperfamilyprotein		0.305366	0.7943	0.961714	650
VIT_13s0067g03730	D7T481	Unknownprotein;LOCATEDIN:chloroplast;Has35333Blasthitsto34131proteinsin2444species:Archae-798;Bacteria-22429;Metazoa-974;Fungi-991;Plants-531;Viruses-0;OtherEukaryotes-9610(source:NCBIBLink).		-0.306533	0.795259	0.961396	651
VIT_14s0030g01900	F6HTS6	Ribose5-phosphateisomerase,typeAprotein		-0.22153	0.795304	0.959976	652
VIT_06s0004g08260	F6GU72	PREDICTED: 60S ribosomal protein L10 [Vitis vinifera]		-0.218508	0.795723	0.959011	653
VIT_07s0005g03790	A5BF93	ATPcitratelyase(ACL)familyprotein		-0.231051	0.799496	0.962085	654
VIT_17s0000g08070	G9HQG1	aldehydedehydrogenase2B4		0.274074	0.804367	0.966469	655
VIT_19s0014g02890	E0CSM0	ThioredoxinM-type4		-0.272942	0.805762	0.966669	656
VIT_18s0001g00690	A5AJY2	glutathioneS-transferasephi8		-0.208662	0.808214	0.968135	657
VIT_12s0057g01480	D7TDB6	Glucose-1-phosphateadenylyltransferase(EC2.7.7.27)		-0.240343	0.808464	0.966963	658
VIT_19s0014g00550	F6H1U2	TargetofMybprotein1	Yes	-0.0749219	0.812932	0.970831	659
VIT_04s0008g01430	D7STT1	aminopeptidaseM1		-0.180551	0.814206	0.970879	660
VITISV_004233	A5BPX0	hypothetical protein VITISV_004233 [Vitis vinifera]	Yes	-0.0628754	0.814335	0.969564	661
VIT_07s0005g03360	D7FBC0	Malatedehydrogenase(EC1.1.1.37)		-0.196087	0.815186	0.969111	662
VIT_00s0211g00120	D7T5C1	Serinehydroxymethyltransferase(EC2.1.2.1)		-0.214269	0.815714	0.968276	663
VITISV_036073	D7SYX3	dualspecificityProteinphosphatase(DsPTP1)familyprotein		-0.219139	0.815769	0.966882	664
VIT_19s0093g00510	D7TQZ8	PREDICTED: peroxisomal (S)-2-hydroxy-acid oxidase GLO1 isoform X1 [Vitis vinifera]	Yes	-0.18539	0.816	0.965703	665
VIT_18s0001g02600	F6HJE6	PREDICTED: uncharacterized protein LOC100240915 [Vitis vinifera]		-0.164056	0.816252	0.96455	666
VITISV_009277	A5ALV4	RibosomalproteinS7		-0.238907	0.817922	0.965074	667
VITISV_024806	A5BS31	phosphoribosylaminoimidazolecarboxylase,putative/AIRcarboxylase,putative		-0.213396	0.818554	0.964375	668
VIT_18s0001g08170	F6GZL8	pyrophosphorylase6		-0.237529	0.819168	0.963655	669
VIT_06s0009g03740	F6HA09	alanine:glyoxylateaminotransferase		-0.18277	0.824427	0.968395	670
VIT_08s0040g00670	F6HQQ7	disproportionatingenzyme2		-0.212512	0.832594	0.97653	671
VIT_15s0024g00040	F6I5I9	photosystemIlightharvestingcomplexgene3		0.233602	0.833171	0.975752	672
VIT_00s0332g00060	F6HSD2	ATP synthase subunit beta, chloroplastic		-0.196538	0.835719	0.977282	673
psbC	Q0ZJ24	PhotosystemIICP43chlorophyllapoprotein(PSII43kDaprotein)(PhotosystemII44kDareactioncenterprotein)(ProteinCP-43)(ProteinP6)		-0.196685	0.835808	0.975937	674
VITISV_041995	D7U2J1	ATP-dependentClpproteaseproteolyticsubunit		-0.195818	0.839892	0.979252	675
VIT_09s0002g04320	A5BHE6	photosystemIsubunitH2		0.207233	0.840878	0.978951	676
VIT_11s0206g00120	Q38JC9	temperature-inducedlipocalin		0.237494	0.842574	0.979477	677
VIT_08s0007g03830	A5B118	Fructose-bisphosphatealdolase(EC4.1.2.13)		-0.191591	0.844108	0.979813	678
VIT_03s0063g00130	A5BX24	RibosomalproteinS5domain2-likesuperfamilyprotein		0.199093	0.844921	0.979312	679
VIT_18s0089g01210	D7SMT5	PREDICTED: uncharacterized protein LOC100244771 [Vitis vinifera]		-0.152785	0.845016	0.977982	680
VITISV_010830	A5BDY2	PREDICTED: universal stress protein A-like protein [Vitis vinifera]		0.209216	0.846663	0.978449	681
VIT_03s0038g00670	A5BDH7	Fructose-bisphosphatealdolase(EC4.1.2.13)	Yes	-0.18514	0.848129	0.978706	682
VIT_06s0009g02790	D7T187	pyrimidine2		0.212977	0.849464	0.978812	683
VIT_15s0048g02560	F6I2Y3	RNA-binding(RRM/RBD/RNPmotifs)familyprotein		-0.18392	0.850076	0.978084	684
VIT_18s0001g12290	E0CQ31	Unknownprotein;FUNCTIONSIN:molecular_functionunknown;INVOLVEDIN:biological_processunknown;LOCATEDIN:mitochondrion,chloroplast,plastid,chloroplastenvelope;EXPRESSEDIN:24plantstructures;EXPRESSEDDURING:13growthstages;BESTArabidopsisthalianaproteinmatchis:Unknownprotein(TAIR:AT1G45170.1);Has30201Blasthitsto17322proteinsin780species:Archae-12;Bacteria-1396;Metazoa-17338;Fungi-3422;Plants-5037;Viruses…		-0.180737	0.850459	0.977097	685
VITISV_009087	F6H5F0	ADP/ATPcarrier3		-0.186393	0.850662	0.975905	686
VIT_12s0059g02250	D7TEL8	RibosomalproteinL6family		-0.167761	0.85313	0.977312	687
VIT_13s0064g01050	F6HBF2	ADP/ATPcarrier2		-0.187009	0.856451	0.979691	688
VIT_04s0023g03010	F6GWQ0	Fructose-bisphosphatealdolase(EC4.1.2.13)	Yes	-0.169763	0.859975	0.982294	689
VIT_16s0098g01540	E0CV77	Tetratricopeptiderepeat(TPR)-likesuperfamilyprotein		0.198337	0.860674	0.981667	690
VIT_10s0116g01480	F6H7I5	Dihydrolipoamidesuccinyltransferase		0.181206	0.862177	0.981959	691
VIT_15s0046g01090	F6I6B3	thylakoidrhodanese-like		-0.169316	0.862859	0.981315	692
psaA	Q0ZJ20	PhotosystemIP700chlorophyllaapoproteinA1(EC1.97.1.12)(PSI-A)(PsaA)		-0.163058	0.86455	0.98182	693
VIT_08s0007g02190	F6HKS7	lightharvestingcomplexphotosystemII	Yes	-0.14856	0.866951	0.983127	694
VITISV_041389	D7T4J5	Ferritin(Fragment)		-0.164393	0.867977	0.982875	695
VIT_05s0077g01580	Q9FS43	Pathogenesis-related protein 10(PR10.2)		0.190892	0.868028	0.98152	696
VIT_19s0014g05080	A5AP35	PsbQ-like1		-0.154696	0.870105	0.982457	697
VIT_01s0150g00520	A5AKQ7	TranslationproteinSH3-likefamilyprotein		0.175247	0.870359	0.981336	698
VITISV_035313	A5B0B7	Cysteineproteinasessuperfamilyprotein		0.161201	0.873667	0.983657	699
psaC	B6VJW4	PhotosystemIiron-sulfurcenter(EC1.97.1.12)(9kDapolypeptide)(PSI-C)(PhotosystemIsubunitVII)(PsaC)		0.177229	0.874942	0.983685	700
VIT_10s0003g04180	F6HLU8	Early-responsivetodehydrationstressprotein(ERD4)		-0.14039	0.880932	0.989006	701
hemL	A5BEM6	Glutamate-1-semialdehyde 2,1-aminomutase		-0.145993	0.881992	0.988786	702
VIT_12s0134g00430	F6GXR1	Adeninenucleotidealphahydrolases-likesuperfamilyprotein		0.0627713	0.882298	0.987722	703
VIT_04s0044g01410	F6I0D9	photosystemIreactioncentersubunitPSI-N,chloroplast,putative/PSI-N,putative(PSAN)		-0.158044	0.883957	0.988174	704
VIT_03s0038g02510	D7U543	hydroxypyruvatereductase		-0.139126	0.884502	0.98738	705
VITISV_037683	A5AQ11	xyloglucanendotransglucosylase/hydrolase7		-0.130151	0.884779	0.986291	706
VIT_14s0060g01930	A5BIA1	ribosomalproteinL18		0.131774	0.885088	0.985239	707
VIT_18s0164g00030	F6HVW3	ATPsynthasedelta-subunitgene		0.117709	0.886271	0.985162	708
ndhH	Q0ZIW2	NAD(P)H-quinoneoxidoreductasesubunitH,chloroplastic(EC1.6.5.-)(NAD(P)HdehydrogenasesubunitH)(NADH-plastoquinoneoxidoreductase49kDasubunit)(NADH-plastoquinoneoxidoreductasesubunitH)		0.114497	0.886946	0.984523	709
VIT_15s0046g01760	D7UCH9	VIRB2-interactingprotein1		-0.146243	0.89298	0.989825	710
VIT_18s0001g04770	E0CRG0	SAPdomain-containingprotein		0.0761926	0.8946	0.990225	711
VIT_03s0063g00370	G3G8J7	nitritereductase1		-0.134138	0.896307	0.990722	712
VIT_00s1286g00010	F6HDA9	stress-inducibleprotein,putative	Yes	0.085464	0.897343	0.990475	713
VITISV_006460	A5ANH8	PREDICTED: probable mitochondrial-processing peptidase subunit beta [Vitis vinifera]		0.141586	0.897863	0.989662	714
VIT_00s0684g00030	F6HWV1	Rhodanese/Cellcyclecontrolphosphatasesuperfamilyprotein		-0.14029	0.898565	0.98905	715
VIT_11s0016g00020	A5BZP4	Eukaryoticelongationfactor5A-1		0.136967	0.901754	0.991174	716
VIT_08s0007g06060	Q9M3U4	beta-1,3-glucanase3		0.143192	0.903362	0.991556	717
VIT_08s0007g03340	F6HKK9	Ribosomalprotein		0.133772	0.903463	0.990286	718
VITISV_000267	F6H3U9	Aspartateaminotransferase(EC2.6.1.1)		-0.113375	0.90908	0.995057	719
VIT_15s0046g03570	F6I6H7	NAD(P)-bindingRossmann-foldsuperfamilyprotein		0.133328	0.90932	0.993937	720
VIT_12s0134g00060	A5AW13	RibosomalproteinL2family		0.053816	0.909353	0.992595	721
VIT_02s0025g03390	A5BCX5	Putative aquaporin(PIP1;3)		0.102785	0.909431	0.991305	722
VIT_01s0026g00670	D7TNM3	Serine/threonine-protein kinase YNR047W [Theobroma cacao]		-0.0759732	0.910576	0.99118	723
VITISV_036417	D7TWQ4	formatedehydrogenase		-0.105659	0.915253	0.994896	724
VIT_10s0003g00010	F6HM24	RibosomalproteinS5familyprotein		0.116293	0.915579	0.993877	725
VITISV_023716	A5ARL2	Thioredoxin-dependentperoxidase1		-0.10833	0.915608	0.992539	726
VIT_08s0040g00410	A5AXI5	Proteasomesubunitalphatype(EC3.4.25.1)		0.117044	0.915841	0.991426	727
VIT_08s0007g01030	F6HL42	NAD(P)-linkedoxidoreductasesuperfamilyprotein		0.106449	0.919105	0.993593	728
VIT_14s0108g01040	D7SXE3	RNA-bindingKHdomain-containingprotein	Yes	0.0280267	0.921633	0.994959	729
VIT_13s0019g02090	D7TLP9	Tetratricopeptiderepeat(TPR)-likesuperfamilyprotein		0.103315	0.923473	0.99558	730
VIT_19s0085g00110	F6H9X5	ATP synthase epsilon chain, chloroplastic		0.0971492	0.924745	0.995587	731
VIT_00s0199g00110	D7SSS3	PREDICTED: protein CURVATURE THYLAKOID 1D, chloroplastic isoform X2 [Vitis vinifera]		-0.0603445	0.927809	0.997522	732
VIT_02s0012g01250	F6HT95	PREDICTED: mitochondrial carnitine/acylcarnitine carrier-like protein [Vitis vinifera]		0.099206	0.927882	0.996239	733
VIT_19s0027g00200	A5AWT3	photosystemIIsubunitR		0.103495	0.93007	0.997228	734
VIT_06s0004g00470	F6GUN2	Mitochondrialsubstratecarrierfamilyprotein		-0.0813003	0.930811	0.996665	735
VIT_17s0000g04690	D7SIQ7	DNA-directedRNApolymerase(EC2.7.7.6)		-0.0823259	0.932103	0.996692	736
VIT_00s0181g00200	A5BW14	light-harvestingchlorophyllB-bindingprotein3		0.0675367	0.932119	0.995357	737
VIT_12s0142g00610	D7TMQ2	Citratesynthase		0.0817043	0.934063	0.99608	738
VITISV_026412	A5BMA7	PREDICTED: photosystem I reaction center subunit V, chloroplastic [Vitis vinifera]		-0.0569457	0.934641	0.995348	739
VITISV_017918	A5B155	germin3		-0.0749775	0.937085	0.996603	740
VITISV_007037	A5B126	ribosomalproteinS15A		0.0780468	0.937926	0.99615	741
VITISV_005451	A5AG54	glutathioneS-transferaseTAU19		-0.0741566	0.942405	0.999559	742
rps12-A	Q0ZIZ5	30SribosomalproteinS12,chloroplastic		-0.0716306	0.943608	0.999488	743
ndk2	A5BVN4	Nucleoside diphosphate kinase 2		-0.0714898	0.944019	0.998579	744
METK3	A7QJG1	S-adenosylmethioninesynthase3(AdoMetsynthase3)(EC2.5.1.6)(Methionineadenosyltransferase3)(MAT3)		-0.064722	0.944927	0.998199	745
VIT_00s0480g00060	P93622	Polyphenol oxidase		-0.061433	0.945239	0.99719	746
VITISV_033958	B2LXS2	Cytochromec-2		0.0740747	0.945358	0.995979	747
VIT_15s0046g03380	F6I6I6	K+effluxantiporter1	Yes	0.01853	0.947499	0.9969	748
VIT_10s0092g00050	D7U8D4	RibosomalproteinL17familyprotein		0.0667861	0.949711	0.997894	749
GS1-2	P51119	Glutaminesynthetasecytosolicisozyme2(EC6.3.1.2)(Glutamate--ammonialigase)		-0.0575008	0.952213	0.999189	750
VITISV_002805	A5BX97	PREDICTED: probable plastid-lipid-associated protein 6, chloroplastic [Vitis vinifera]		0.0670168	0.953032	0.998717	751
VIT_05s0094g01490	D7T2N4	6,7-dimethyl-8-ribityllumazinesynthase(EC2.5.1.9)		-0.0518033	0.95335	0.997721	752
VIT_14s0006g00630	F6HSH9	Dehydroascorbatereductase1		0.0602987	0.953758	0.996823	753
VIT_17s0000g03690	A5C718	Ribulosebisphosphatecarboxylasesmallchain(EC4.1.1.39)	Yes	-0.0531397	0.955488	0.997307	754
VITISV_003812	F6HNI3	PREDICTED: 60S acidic ribosomal protein P0 [Vitis vinifera]		-0.0519651	0.956644	0.997191	755
VIT_00s0904g00010	F6H8B4	photosystemIIsubunitQ-2		0.0602686	0.957752	0.997024	756
VIT_18s0001g06720	D7TLI1	Rieske(2Fe-2S)domain-containingprotein		0.0602773	0.958926	0.996928	757
VIT_18s0001g13250	F6H1K5	Thioredoxin		0.0229402	0.960413	0.997157	758
VIT_14s0066g02400	D7TWZ7	ADP-glucosepyrophosphorylasefamilyprotein	Yes	-0.0264239	0.960808	0.996252	759
VIT_13s0064g01390	F6HB97	RibosomalproteinL6familyprotein		-0.0496382	0.963054	0.997268	760
VIT_05s0020g01170	A5BM68	Methioninesulfoxidereductase(MSS4-like)familyprotein		-0.0431685	0.965127	0.998101	761
VIT_19s0014g03330	F6H278	Cyclophilin-likepeptidyl-prolylcis-transisomerasefamilyprotein		0.049753	0.965391	0.997064	762
VITISV_022108	A5AXY0	ChaperoneDnaJ-domainsuperfamilyprotein		-0.0444704	0.96836	0.998819	763
TIL	Q38JC9	Temperature-inducedlipocalin		-0.0361223	0.968778	0.997943	764
VIT_04s0044g00710	F6I0H8	UDP-glucosepyrophosphorylase2		0.0374012	0.970051	0.997948	765
HT6	Q4U339	Hexosetransporter6	Yes	0.0282502	0.970173	0.99677	766
VIT_04s0008g05030	D7SUQ2	RANGTPase3		-0.0380511	0.970394	0.995698	767
VIT_07s0129g00320	F6HSU2	REDICTED: putative formamidase C869.04 isoform X1 [Vitis vinifera]		0.0393625	0.971286	0.995315	768
VIT_13s0067g03290	F6HC67	RibosomalproteinL10familyprotein		-0.0404466	0.972584	0.995349	769
VIT_01s0011g04860	F6HFI3	Auxineffluxcarrierfamilyprotein	Yes	0.00725148	0.972862	0.994341	770
VIT_11s0016g02870	D7TBD9	Insulinase(PeptidasefamilyM16)protein		0.037627	0.97321	0.993406	771
VIT_06s0004g01180	F6GUF3	peroxidase2		0.0221869	0.974837	0.993778	772
VIT_04s0008g00770	D7STM0	Serinehydroxymethyltransferase(EC2.1.2.1)		-0.0292904	0.975592	0.993261	773
VIT_05s0020g02850	D7T6T0	TypeIIperoxiredoxinF(EC1.11.1.15)		-0.0228298	0.979407	0.995857	774
VIT_04s0008g06220	D7SV08	Nucleicacid-binding,OB-fold-likeprotein		-0.02191	0.982614	0.997829	775
psbF	Q0ZJ04	Cytochromeb559subunitbeta(PSIIreactioncentersubunitVI)		-0.0227222	0.98371	0.997655	776
VITISV_004441	A5BFH7	Proteasomesubunitalphatype(EC3.4.25.1)		0.0132445	0.987371	1.00008	777
VIT_18s0072g00340	F6GY49	ribosomalprotein1	Yes	0.0139382	0.987631	0.999056	778
VITISV_039382	A5B2H3	photosystemIsubunitF		0.0152499	0.988817	0.998972	779
VITISV_034707	A5AQ39	SNF1kinasehomolog10	Yes	0.00144987	0.990745	0.999637	780
VITISV_030009	A5BZ28	Thioredoxin		0.0137025	0.99091	0.998523	781
VIT_18s0001g02740	E0CR63	ChlorophyllA-Bbindingfamilyprotein	Yes	-0.0110159	0.991735	0.998076	782
VIT_15s0046g01780	D7UCH7	RibosomalL5Pfamilyprotein		0.00970107	0.992536	0.997606	783
VIT_05s0094g00870	F6HAX5	ribosomalproteinL5B		-0.0063203	0.994434	0.998239	784
petB	Q0ZIY9	Cytochromeb6		0.00503006	0.995845	0.998382	785
VIT_05s0049g01360	D7SZJ5	PREDICTED: probable plastid-lipid-associated protein 6, chloroplastic [Vitis vinifera]		0.004315	0.996861	0.998129	786
VITISV_028924	F6GUT9	hypothetical protein VITISV_028924 [Vitis vinifera]		0.00123963	0.999109	0.999109	787
