# Supplementary material for: Relative quantification of phosphoproteomic changes in grapevine (Vitis vinifera L.) leaves in response to abscisic acid
Source: Hortic Res. 2016 Jun 22;3:16029–. doi: 10.1038/hortres.2016.29 (PMC4916266; doi:10.1038/hortres.2016.29)
Supplement: Supplementary File 5 [file hortres201629-s5.xls]

## Sheet: 20 phosphoprotein.bgo
Supplemental File S5 - BinGO result for overrespresented GO biological process functional categories of significant proteins (p<0.05) from the TMT labeling approach.
ontology: namespace
curator: bingo
Selected ontology file : bundle://56.0:1/data/GO_Full
Selected annotation file : /Users/supakan/Desktop/BinGOFile-uniprot-vitis+vinifera_101612_TMT_SR 042615.txt
Discarded evidence codes :
Overrepresentation
Selected statistical test : Hypergeometric test
Selected correction : Benjamini & Hochberg False Discovery Rate (FDR) correction
Selected significance level : 0.05
Testing option : Use whole annotation as reference set
The selected cluster :
D7TKH5	F6H5G6	D7TZW9	F6I6E1	D7T9L3	F6GT26	A5AI30	D7T2N7	D7T9T5	F6H3J1	F6H0F0	F6I216	F6HNK4	F6HUY8	D7T1D7	F6HZE7	F6HTW0	D7U6G6	A5BVL2	F6HVA4
No annotations were retrieved for the following entities:
GO-ID	p-value	corr p-value	x	n	X	N	Description	Genes in test set
9886	3.9112e-08	1.9361e-05	4	7115	29889		post-embryonic morphogenesis	D7TZW9|D7T9L3|F6HTW0|F6GT26
8610	1.2349e-07	3.0563e-05	6	52415	29889		lipid biosynthetic process	D7T1D7|F6I6E1|D7T9L3|D7U6G6|D7T2N7|F6HVA4
44255	4.1839e-07	4.6545e-05	6	64515	29889		cellular lipid metabolic process	D7T1D7|F6I6E1|D7T9L3|D7U6G6|D7T2N7|F6HVA4
9653	4.7015e-07	4.6545e-05	5	33515	29889		anatomical structure morphogenesis	D7TZW9|D7T9L3|F6HTW0|F6GT26|F6HVA4
10016	3.1516e-07	4.6545e-05	4	11915	29889		shoot morphogenesis	D7TZW9|D7T9L3|F6GT26|F6HVA4
44444	7.2376e-07	5.971e-05	10	345315	29889		cytoplasmic part	D7TKH5|F6HNK4|D7TZW9|D7T9L3|F6HTW0|F6GT26|A5AI30|D7T2N7|F6H3J1|F6HVA4
44446	1.0547e-06	6.5786e-05	8	188315	29889		intracellular organelle part	D7TKH5|D7T9L3|F6HTW0|F6GT26|A5AI30|D7T2N7|F6H3J1|F6HVA4
44422	1.0632e-06	6.5786e-05	8	188515	29889		organelle part	D7TKH5|D7T9L3|F6HTW0|F6GT26|A5AI30|D7T2N7|F6H3J1|F6HVA4
48367	1.4405e-06	7.4627e-05	4	17415	29889		shoot development	D7TZW9|D7T9L3|F6GT26|F6HVA4
22621	1.5076e-06	7.4627e-05	4	17615	29889		shoot system development	D7TZW9|D7T9L3|F6GT26|F6HVA4
48513	2.0281e-06	8.4572e-05	5	45115	29889		organ development	D7TZW9|D7T9L3|F6HTW0|F6GT26|F6HVA4
48731	2.0502e-06	8.4572e-05	5	45215	29889		system development	D7TZW9|D7T9L3|F6HTW0|F6GT26|F6HVA4
5737	3.3394e-06	0.00012715	10	406515	29889		cytoplasm	D7TKH5|F6HNK4|D7TZW9|D7T9L3|F6HTW0|F6GT26|A5AI30|D7T2N7|F6H3J1|F6HVA4
6629	6.5387e-06	0.00023119	6	103615	29889		lipid metabolic process	D7T1D7|F6I6E1|D7T9L3|D7U6G6|D7T2N7|F6HVA4
5622	8.6385e-06	0.00028507	12	723915	29889		intracellular	D7TKH5|F6HNK4|D7TZW9|D7T1D7|D7T9L3|F6HTW0|F6GT26|A5AI30|D7T2N7|F6H3J1|F6H0F0|F6HVA4
44424	2.2629e-05	0.00068755	11	634615	29889		intracellular part	D7TKH5|F6HNK4|D7TZW9|D7T1D7|D7T9L3|F6HTW0|F6GT26|A5AI30|D7T2N7|F6H3J1|F6HVA4
48856	2.3613e-05	0.00068755	5	74815	29889		anatomical structure development	D7TZW9|D7T9L3|F6HTW0|F6GT26|F6HVA4
9536	3.5131e-05	0.0009661	6	139215	29889		plastid	D7TKH5|F6GT26|A5AI30|D7T2N7|F6H3J1|F6HVA4
7275	5.0812e-05	0.0012576	5	87815	29889		multicellular organismal development	D7TZW9|D7T9L3|F6HTW0|F6GT26|F6HVA4
23	4.9095e-05	0.0012576	2	2115	29889		maltose metabolic process	D7TZW9|D7T2N7
9791	5.5602e-05	0.0013106	4	44015	29889		post-embryonic development	D7TZW9|D7T9L3|F6HTW0|F6GT26
10103	6.4469e-05	0.0014505	2	2415	29889		stomatal complex morphogenesis	D7TZW9|F6GT26
32502	6.8869e-05	0.0014822	5	93615	29889		developmental process	D7TZW9|D7T9L3|F6HTW0|F6GT26|F6HVA4
32787	7.3603e-05	0.0015181	4	47315	29889		monocarboxylic acid metabolic process	D7TZW9|D7T9L3|D7U6G6|D7T2N7
10374	0.0001084	0.0021462	2	3115	29889		stomatal complex development	D7TZW9|F6GT26
16043	0.00011335	0.002158	5	104015	29889		cellular component organization	D7TZW9|D7T9L3|D7T2N7|F6H3J1|F6HVA4
43231	0.0001303	0.0023229	9	476015	29889		intracellular membrane-bounded organelle	D7TKH5|D7T1D7|D7T9L3|F6HTW0|F6GT26|A5AI30|D7T2N7|F6H3J1|F6HVA4
43227	0.0001314	0.0023229	9	476515	29889		membrane-bounded organelle	D7TKH5|D7T1D7|D7T9L3|F6HTW0|F6GT26|A5AI30|D7T2N7|F6H3J1|F6HVA4
32501	0.00014199	0.0023446	5	109115	29889		multicellular organismal process	D7TZW9|D7T9L3|F6HTW0|F6GT26|F6HVA4
8299	0.0001421	0.0023446	3	20815	29889		isoprenoid biosynthetic process	D7T1D7|D7T2N7|F6HVA4
6720	0.0001722	0.0027496	3	22215	29889		isoprenoid metabolic process	D7T1D7|D7T2N7|F6HVA4
10207	0.00020007	0.0030948	2	4215	29889		photosystem II assembly	D7TZW9|F6H3J1
9668	0.00027271	0.0039703	2	4915	29889		plastid membrane organization	D7T2N7|F6HVA4
10027	0.00027271	0.0039703	2	4915	29889		thylakoid membrane organization	D7T2N7|F6HVA4
44435	0.00031548	0.0044618	4	69115	29889		plastid part	F6GT26|D7T2N7|F6H3J1|F6HVA4
43229	0.00035155	0.0047376	9	539415	29889		intracellular organelle	D7TKH5|D7T1D7|D7T9L3|F6HTW0|F6GT26|A5AI30|D7T2N7|F6H3J1|F6HVA4
43226	0.00035412	0.0047376	9	539915	29889		organelle	D7TKH5|D7T1D7|D7T9L3|F6HTW0|F6GT26|A5AI30|D7T2N7|F6H3J1|F6HVA4
48646	0.0004229	0.0055088	2	6115	29889		anatomical structure formation involved in morphogenesis	D7T9L3|F6HTW0
44238	0.0005056	0.0061042	12	1051815	29889		primary metabolic process	F6HNK4|D7TZW9|D7T1D7|F6I6E1|D7T9L3|F6HTW0|D7U6G6|F6GT26|A5AI30|D7T2N7|F6H3J1|F6HVA4
10015	0.00049497	0.0061042	2	6615	29889		root morphogenesis	D7T9L3|F6HTW0
50521	0.00050186	0.0061042	1	115	29889		alpha-glucan, water dikinase activity	D7T2N7
44464	0.00066186	0.0076191	12	1079015	29889		cell part	D7TKH5|F6HNK4|D7TZW9|D7T1D7|D7T9L3|F6HTW0|F6GT26|A5AI30|D7T2N7|F6H3J1|F6H0F0|F6HVA4
5623	0.00066186	0.0076191	12	1079015	29889		cell	D7TKH5|F6HNK4|D7TZW9|D7T1D7|D7T9L3|F6HTW0|F6GT26|A5AI30|D7T2N7|F6H3J1|F6H0F0|F6HVA4
6090	0.00070829	0.0079682	2	7915	29889		pyruvate metabolic process	D7TZW9|D7T2N7
34357	0.00076056	0.0081842	3	36915	29889		photosynthetic membrane	D7TZW9|F6H3J1|F6HVA4
9965	0.00074441	0.0081842	2	8115	29889		leaf morphogenesis	D7T9L3|F6HVA4
5984	0.00081928	0.0086285	2	8515	29889		disaccharide metabolic process	D7TZW9|D7T2N7
44436	0.00089928	0.0092739	3	39115	29889		thylakoid part	D7TZW9|F6H3J1|F6HVA4
31209	0.0010035	0.0097396	1	215	29889		SCAR complex	D7T9L3
46982	0.0010035	0.0097396	1	215	29889		protein heterodimerization activity	D7T1D7
46983	0.0010035	0.0097396	1	215	29889		protein dimerization activity	D7T1D7
9311	0.0010648	0.010136	2	9715	29889		oligosaccharide metabolic process	D7TZW9|D7T2N7
16114	0.0010867	0.010149	2	9815	29889		terpenoid biosynthetic process	D7T1D7|F6HVA4
61024	0.0011992	0.010793	2	10315	29889		membrane organization	D7T2N7|F6HVA4
16044	0.0011992	0.010793	2	10315	29889		cellular membrane organization	D7T2N7|F6HVA4
5575	0.0013765	0.010955	12	1157415	29889		cellular_component	D7TKH5|F6HNK4|D7TZW9|D7T1D7|D7T9L3|F6HTW0|F6GT26|A5AI30|D7T2N7|F6H3J1|F6H0F0|F6HVA4
9987	0.0014874	0.010955	12	1166115	29889		cellular process	F6HNK4|D7TZW9|D7T1D7|F6I6E1|D7T9L3|D7U6G6|F6GT26|A5AI30|D7T2N7|F6H3J1|F6H0F0|F6HVA4
44237	0.0013264	0.010955	11	964015	29889		cellular metabolic process	F6HNK4|D7TZW9|D7T1D7|F6I6E1|D7T9L3|D7U6G6|F6GT26|A5AI30|D7T2N7|F6H3J1|F6HVA4
44249	0.0014607	0.010955	8	509515	29889		cellular biosynthetic process	F6HNK4|D7T1D7|F6I6E1|D7T9L3|D7U6G6|A5AI30|D7T2N7|F6HVA4
9579	0.0013567	0.010955	3	45115	29889		thylakoid	D7TZW9|F6H3J1|F6HVA4
5774	0.0012932	0.010955	2	10715	29889		vacuolar membrane	D7TKH5|F6HTW0
44437	0.0013414	0.010955	2	10915	29889		vacuolar part	D7TKH5|F6HTW0
16418	0.0015049	0.010955	1	315	29889		S-acetyltransferase activity	D7TZW9
45254	0.0015049	0.010955	1	315	29889		pyruvate dehydrogenase complex	D7TZW9
46689	0.0015049	0.010955	1	315	29889		response to mercury ion	D7T9L3
50787	0.0015049	0.010955	1	315	29889		detoxification of mercury ion	D7T9L3
4742	0.0015049	0.010955	1	315	29889		dihydrolipoyllysine-residue acetyltransferase activity	D7TZW9
30523	0.0015049	0.010955	1	315	29889		dihydrolipoamide S-acyltransferase activity	D7TZW9
9887	0.0015429	0.011069	2	11715	29889		organ morphogenesis	D7T9L3|F6HVA4
6091	0.0015836	0.011198	3	47615	29889		generation of precursor metabolites and energy	D7TZW9|D7T9L3|F6H3J1
19752	0.0017162	0.011254	4	108615	29889		carboxylic acid metabolic process	D7TZW9|D7T9L3|D7U6G6|D7T2N7
43436	0.0017162	0.011254	4	108615	29889		oxoacid metabolic process	D7TZW9|D7T9L3|D7U6G6|D7T2N7
6082	0.0017278	0.011254	4	108815	29889		organic acid metabolic process	D7TZW9|D7T9L3|D7U6G6|D7T2N7
31090	0.001622	0.011254	3	48015	29889		organelle membrane	D7TKH5|D7T9L3|F6HTW0
6996	0.0017205	0.011254	3	49015	29889		organelle organization	D7T9L3|D7T2N7|F6HVA4
48366	0.001703	0.011254	2	12315	29889		leaf development	D7T9L3|F6HVA4
42180	0.001775	0.011334	4	109615	29889		cellular ketone metabolic process	D7TZW9|D7T9L3|D7U6G6|D7T2N7
9657	0.0017859	0.011334	2	12615	29889		plastid organization	D7T2N7|F6HVA4
48569	0.0018139	0.011366	2	12715	29889		post-embryonic organ development	D7T9L3|F6HTW0
6721	0.0018422	0.011399	2	12815	29889		terpenoid metabolic process	D7T1D7|F6HVA4
48827	0.0019573	0.011961	2	13215	29889		phyllome development	D7T9L3|F6HVA4
9058	0.0022951	0.013855	8	544915	29889		biosynthetic process	F6HNK4|D7T1D7|F6I6E1|D7T9L3|D7U6G6|A5AI30|D7T2N7|F6HVA4
8152	0.0025611	0.014741	12	1229515	29889		metabolic process	F6HNK4|D7TZW9|D7T1D7|F6I6E1|D7T9L3|F6HTW0|D7U6G6|F6GT26|A5AI30|D7T2N7|F6H3J1|F6HVA4
19684	0.0025498	0.014741	2	15115	29889		photosynthesis, light reaction	D7TZW9|F6H3J1
16781	0.0025069	0.014741	1	515	29889		phosphotransferase activity, paired acceptors	D7T2N7
43562	0.0025069	0.014741	1	515	29889		cellular response to nitrogen levels	A5AI30
22622	0.0027868	0.015676	2	15815	29889		root system development	D7T9L3|F6HTW0
48364	0.0027868	0.015676	2	15815	29889		root development	D7T9L3|F6HTW0
16417	0.0030076	0.016008	1	615	29889		S-acyltransferase activity	D7TZW9
10311	0.0030076	0.016008	1	615	29889		lateral root formation	F6HTW0
3951	0.0030076	0.016008	1	615	29889		NAD+ kinase activity	D7T1D7
10196	0.0030076	0.016008	1	615	29889		nonphotochemical quenching	D7TZW9
10206	0.0030076	0.016008	1	615	29889		photosystem II repair	F6H3J1
8150	0.0033614	0.017332	14	1734115	29889		biological_process	D7TKH5|D7TZW9|F6I6E1|D7T9L3|F6GT26|A5AI30|D7T2N7|F6H3J1|F6H0F0|F6HNK4|D7T1D7|F6HTW0|D7U6G6|F6HVA4
9507	0.0033448	0.017332	4	130415	29889		chloroplast	A5AI30|D7T2N7|F6H3J1|F6HVA4
43623	0.0033284	0.017332	2	17315	29889		cellular protein complex assembly	D7TZW9|F6H3J1
8415	0.0034422	0.017566	2	17615	29889		acyltransferase activity	D7TZW9|F6I6E1
30091	0.0035081	0.017719	1	715	29889		protein repair	F6H3J1
4396	0.0040083	0.019841	1	815	29889		hexokinase activity	F6H0F0
45010	0.0040083	0.019841	1	815	29889		actin nucleation	D7T9L3
44434	0.0042248	0.020706	3	67315	29889		chloroplast part	D7T2N7|F6H3J1|F6HVA4
30154	0.0043316	0.021021	2	19815	29889		cell differentiation	D7T9L3|F6HVA4
10101	0.0045083	0.021458	1	915	29889		post-embryonic root morphogenesis	F6HTW0
10102	0.0045083	0.021458	1	915	29889		lateral root morphogenesis	F6HTW0
42221	0.0046016	0.021693	4	142515	29889		response to chemical stimulus	D7T9L3|A5AI30|D7T2N7|F6H0F0
10014	0.005008	0.023386	1	1015	29889		meristem initiation	D7T9L3
6633	0.0050844	0.023521	2	21515	29889		fatty acid biosynthetic process	D7T9L3|D7U6G6
19538	0.0058272	0.026708	5	248315	29889		protein metabolic process	F6HNK4|D7T9L3|F6HTW0|A5AI30|F6H3J1
6461	0.005992	0.026787	2	23415	29889		protein complex assembly	D7TZW9|F6H3J1
70271	0.005992	0.026787	2	23415	29889		protein complex biogenesis	D7TZW9|F6H3J1
9825	0.0060068	0.026787	1	1215	29889		multidimensional cell growth	D7T9L3
22610	0.0065058	0.028249	1	1315	29889		biological adhesion	D7T9L3
10155	0.0065058	0.028249	1	1315	29889		regulation of proton transport	D7T2N7
7155	0.0065058	0.028249	1	1315	29889		cell adhesion	D7T9L3
44281	0.0067375	0.029001	5	256915	29889		small molecule metabolic process	D7TZW9|D7T9L3|D7U6G6|D7T2N7|F6H3J1
34622	0.0068097	0.029059	2	25015	29889		cellular macromolecular complex assembly	D7TZW9|F6H3J1
9535	0.0070217	0.029208	2	25415	29889		chloroplast thylakoid membrane	F6H3J1|F6HVA4
55035	0.0070217	0.029208	2	25415	29889		plastid thylakoid membrane	F6H3J1|F6HVA4
34621	0.0070217	0.029208	2	25415	29889		cellular macromolecular complex subunit organization	D7TZW9|F6H3J1
5524	0.0075164	0.030497	6	379615	29889		ATP binding	D7T1D7|D7T9L3|F6HTW0|F6GT26|D7T2N7|F6H3J1
4386	0.0073998	0.030497	2	26115	29889		helicase activity	F6GT26|F6H3J1
42793	0.0075032	0.030497	1	1515	29889		transcription from plastid promoter	F6HVA4
16020	0.0076016	0.030592	7	510915	29889		membrane	D7TKH5|D7TZW9|D7T9L3|F6HTW0|F6GT26|F6H3J1|F6HVA4
31976	0.0078431	0.031059	2	26915	29889		plastid thylakoid	F6H3J1|F6HVA4
9534	0.0078431	0.031059	2	26915	29889		chloroplast thylakoid	F6H3J1|F6HVA4
44267	0.0081012	0.03116	4	167215	29889		cellular protein metabolic process	F6HNK4|D7T9L3|A5AI30|F6H3J1
31984	0.0079558	0.03116	2	27115	29889		organelle subcompartment	F6H3J1|F6HVA4
42651	0.0081262	0.03116	2	27415	29889		thylakoid membrane	F6H3J1|F6HVA4
48869	0.0081834	0.03116	2	27515	29889		cellular developmental process	D7T9L3|F6HVA4
7015	0.0080016	0.03116	1	1615	29889		actin filament organization	D7T9L3
6631	0.008356	0.031574	2	27815	29889		fatty acid metabolic process	D7T9L3|D7U6G6
42026	0.0084997	0.031874	1	1715	29889		protein refolding	D7T9L3
6732	0.0085887	0.031965	2	28215	29889		coenzyme metabolic process	D7T9L3|D7T2N7
15979	0.0088836	0.032748	2	28715	29889		photosynthesis	D7TZW9|F6H3J1
9933	0.0089975	0.032748	1	1815	29889		meristem structural organization	D7T9L3
51920	0.0089975	0.032748	1	1815	29889		peroxiredoxin activity	D7T1D7
31978	0.0094952	0.033814	1	1915	29889		plastid thylakoid lumen	F6H3J1
48449	0.0094952	0.033814	1	1915	29889		floral organ formation	D7T9L3
9543	0.0094952	0.033814	1	1915	29889		chloroplast thylakoid lumen	F6H3J1
16491	0.0096128	0.033988	5	279515	29889		oxidoreductase activity	F6HNK4|F6HUY8|D7T1D7|D7T9L3|D7U6G6
65003	0.010362	0.036378	2	31115	29889		macromolecular complex assembly	D7TZW9|F6H3J1
35194	0.01049	0.036566	1	2115	29889		posttranscriptional gene silencing by RNA	F6GT26
43933	0.010619	0.036757	2	31515	29889		macromolecular complex subunit organization	D7TZW9|F6H3J1
9269	0.010987	0.037249	1	2215	29889		response to desiccation	D7T2N7
48444	0.010987	0.037249	1	2215	29889		floral organ morphogenesis	D7T9L3
48563	0.010987	0.037249	1	2215	29889		post-embryonic organ morphogenesis	D7T9L3
10467	0.011639	0.038507	4	185615	29889		gene expression	F6HNK4|F6GT26|A5AI30|F6HVA4
48532	0.011483	0.038507	1	2315	29889		anatomical structure arrangement	D7T9L3
16441	0.01198	0.038507	1	2415	29889		posttranscriptional gene silencing	F6GT26
43269	0.01198	0.038507	1	2415	29889		regulation of ion transport	D7T2N7
278	0.01198	0.038507	1	2415	29889		mitotic cell cycle	D7T9L3
48511	0.01198	0.038507	1	2415	29889		rhythmic process	D7T2N7
7623	0.01198	0.038507	1	2415	29889		circadian rhythm	D7T2N7
51049	0.01198	0.038507	1	2415	29889		regulation of transport	D7T2N7
48608	0.012285	0.039232	2	34015	29889		reproductive structure development	D7T9L3|F6GT26
9636	0.012476	0.039588	1	2515	29889		response to toxin	D7T9L3
22607	0.012841	0.040486	2	34815	29889		cellular component assembly	D7TZW9|F6H3J1
9526	0.01348	0.042231	2	35715	29889		plastid envelope	F6GT26|D7T2N7
33043	0.013963	0.043471	1	2815	29889		regulation of organelle organization	D7T9L3
32559	0.014787	0.045692	6	436515	29889		adenyl ribonucleotide binding	D7T1D7|D7T9L3|F6HTW0|F6GT26|D7T2N7|F6H3J1
4144	0.014954	0.045692	1	3015	29889		diacylglycerol O-acyltransferase activity	F6I6E1
32879	0.014954	0.045692	1	3015	29889		regulation of localization	D7T2N7
31047	0.015449	0.046915	1	3115	29889		gene silencing by RNA	F6GT26
51186	0.015554	0.046946	2	38515	29889		cofactor metabolic process	D7T9L3|D7T2N7
50896	0.015803	0.047306	5	315315	29889		response to stimulus	D7TZW9|D7T9L3|A5AI30|D7T2N7|F6H0F0
19748	0.016248	0.047306	2	39415	29889		secondary metabolic process	D7T1D7|F6HVA4
5515	0.016438	0.047306	1	3315	29889		protein binding	D7T1D7
51644	0.016438	0.047306	1	3315	29889		plastid localization	F6HVA4
51667	0.016438	0.047306	1	3315	29889		establishment of plastid localization	F6HVA4
48645	0.016438	0.047306	1	3315	29889		organ formation	D7T9L3
6749	0.016438	0.047306	1	3315	29889		glutathione metabolic process	D7T9L3
9902	0.016438	0.047306	1	3315	29889		chloroplast relocation	F6HVA4
10319	0.016932	0.048168	1	3415	29889		stromule	F6GT26
48527	0.016932	0.048168	1	3415	29889		lateral root development	F6HTW0
30554	0.018631	0.048254	6	458415	29889		adenyl nucleotide binding	D7T1D7|D7T9L3|F6HTW0|F6GT26|D7T2N7|F6H3J1
1883	0.018631	0.048254	6	458415	29889		purine nucleoside binding	D7T1D7|D7T9L3|F6HTW0|F6GT26|D7T2N7|F6H3J1
1882	0.019169	0.048254	6	461215	29889		nucleoside binding	D7T1D7|D7T9L3|F6HTW0|F6GT26|D7T2N7|F6H3J1
9416	0.017515	0.048254	2	41015	29889		response to light stimulus	D7TZW9|D7T2N7
5773	0.017758	0.048254	2	41315	29889		vacuole	D7TKH5|F6HTW0
3006	0.017758	0.048254	2	41315	29889		reproductive developmental process	D7T9L3|F6GT26
9314	0.018001	0.048254	2	41615	29889		response to radiation	D7TZW9|D7T2N7
4143	0.017426	0.048254	1	3515	29889		diacylglycerol kinase activity	D7T1D7
45595	0.017426	0.048254	1	3515	29889		regulation of cell differentiation	D7T9L3
10090	0.017426	0.048254	1	3515	29889		trichome morphogenesis	D7T9L3
16411	0.018413	0.048254	1	3715	29889		acylglycerol O-acyltransferase activity	F6I6E1
31977	0.018413	0.048254	1	3715	29889		thylakoid lumen	F6H3J1
35315	0.018413	0.048254	1	3715	29889		hair cell differentiation	D7T9L3
19200	0.018413	0.048254	1	3715	29889		carbohydrate kinase activity	F6H0F0
10026	0.018413	0.048254	1	3715	29889		trichome differentiation	D7T9L3
45893	0.018413	0.048254	1	3715	29889		positive regulation of transcription, DNA-dependent	D7T9L3
45941	0.018413	0.048254	1	3715	29889		positive regulation of transcription	D7T9L3
51656	0.018906	0.048254	1	3815	29889		establishment of organelle localization	F6HVA4
31669	0.018906	0.048254	1	3815	29889		cellular response to nutrient levels	A5AI30
45017	0.018906	0.048254	1	3815	29889		glycerolipid biosynthetic process	F6I6E1
16458	0.019399	0.048254	1	3915	29889		gene silencing	F6GT26
10628	0.019399	0.048254	1	3915	29889		positive regulation of gene expression	D7T9L3
48528	0.019399	0.048254	1	3915	29889		post-embryonic root development	F6HTW0
9867	0.019399	0.048254	1	3915	29889		jasmonic acid mediated signaling pathway	F6H0F0
71395	0.019399	0.048254	1	3915	29889		cellular response to jasmonic acid stimulus	F6H0F0
5509	0.019917	0.048328	2	43915	29889		calcium ion binding	F6HTW0|F6GT26
48469	0.019892	0.048328	1	4015	29889		cell maturation	D7T9L3
48764	0.019892	0.048328	1	4015	29889		trichoblast maturation	D7T9L3
48765	0.019892	0.048328	1	4015	29889		root hair cell differentiation	D7T9L3
10054	0.019892	0.048328	1	4015	29889		trichoblast differentiation	D7T9L3
166	0.020747	0.049209	7	613715	29889		nucleotide binding	D7T1D7|D7T9L3|F6HTW0|D7U6G6|F6GT26|D7T2N7|F6H3J1
16747	0.020603	0.049209	2	44715	29889		transferase activity, transferring acyl groups other than amino-acyl groups	D7TZW9|F6I6E1
51254	0.020384	0.049209	1	4115	29889		positive regulation of RNA metabolic process	D7T9L3
30029	0.020877	0.049209	1	4215	29889		actin filament-based process	D7T9L3
30036	0.020877	0.049209	1	4215	29889		actin cytoskeleton organization	D7T9L3
51640	0.020877	0.049209	1	4215	29889		organelle localization	F6HVA4
32553	0.021817	0.049411	6	474215	29889		ribonucleotide binding	D7T1D7|D7T9L3|F6HTW0|F6GT26|D7T2N7|F6H3J1
32555	0.021817	0.049411	6	474215	29889		purine ribonucleotide binding	D7T1D7|D7T9L3|F6HTW0|F6GT26|D7T2N7|F6H3J1
9056	0.021508	0.049411	3	122315	29889		catabolic process	D7T9L3|A5AI30|D7T2N7
10053	0.021369	0.049411	1	4315	29889		root epidermal cell differentiation	D7T9L3
45935	0.021369	0.049411	1	4315	29889		positive regulation of nucleobase, nucleoside, nucleotide and nucleic acid metabolic process	D7T9L3
6518	0.021861	0.049411	1	4415	29889		peptide metabolic process	D7T9L3
34285	0.021861	0.049411	1	4415	29889		response to disaccharide stimulus	A5AI30
9744	0.021861	0.049411	1	4415	29889		response to sucrose stimulus	A5AI30
51173	0.021861	0.049411	1	4415	29889		positive regulation of nitrogen compound metabolic process	D7T9L3
51649	0.022093	0.049709	2	46415	29889		establishment of localization in cell	F6H0F0|F6HVA4
9765	0.022352	0.050065	1	4515	29889		photosynthesis, light harvesting	F6H3J1
21700	0.022844	0.050256	1	4615	29889		developmental maturation	D7T9L3
10557	0.022844	0.050256	1	4615	29889		positive regulation of macromolecule biosynthetic process	D7T9L3
16109	0.022844	0.050256	1	4615	29889		tetraterpenoid biosynthetic process	F6HVA4
16117	0.022844	0.050256	1	4615	29889		carotenoid biosynthetic process	F6HVA4
44085	0.023444	0.050617	2	47915	29889		cellular component biogenesis	D7TZW9|F6H3J1
46356	0.023335	0.050617	1	4715	29889		acetyl-CoA catabolic process	D7T9L3
19898	0.023335	0.050617	1	4715	29889		extrinsic to membrane	F6GT26
6099	0.023335	0.050617	1	4715	29889		tricarboxylic acid cycle	D7T9L3
16108	0.023826	0.050617	1	4815	29889		tetraterpenoid metabolic process	F6HVA4
16116	0.023826	0.050617	1	4815	29889		carotenoid metabolic process	F6HVA4
19288	0.023826	0.050617	1	4815	29889		isopentenyl diphosphate biosynthetic process, mevalonate-independent pathway	D7T2N7
9109	0.023826	0.050617	1	4815	29889		coenzyme catabolic process	D7T9L3
9240	0.024316	0.050787	1	4915	29889		isopentenyl diphosphate biosynthetic process	D7T2N7
46490	0.024316	0.050787	1	4915	29889		isopentenyl diphosphate metabolic process	D7T2N7
31408	0.024316	0.050787	1	4915	29889		oxylipin biosynthetic process	D7U6G6
31667	0.024316	0.050787	1	4915	29889		response to nutrient levels	A5AI30
19682	0.024807	0.051164	1	5015	29889		glyceraldehyde-3-phosphate metabolic process	D7T2N7
31328	0.024807	0.051164	1	5015	29889		positive regulation of cellular biosynthetic process	D7T9L3
9891	0.024807	0.051164	1	5015	29889		positive regulation of biosynthetic process	D7T9L3
6084	0.025297	0.051959	1	5115	29889		acetyl-CoA metabolic process	D7T9L3
10604	0.025787	0.052746	1	5215	29889		positive regulation of macromolecule metabolic process	D7T9L3
17076	0.026851	0.053379	6	496115	29889		purine nucleotide binding	D7T1D7|D7T9L3|F6HTW0|F6GT26|D7T2N7|F6H3J1
51128	0.026277	0.053379	1	5315	29889		regulation of cellular component organization	D7T9L3
9637	0.026766	0.053379	1	5415	29889		response to blue light	D7T2N7
71496	0.026766	0.053379	1	5415	29889		cellular response to external stimulus	A5AI30
9060	0.026766	0.053379	1	5415	29889		aerobic respiration	D7T9L3
10114	0.026766	0.053379	1	5415	29889		response to red light	D7T2N7
31668	0.026766	0.053379	1	5415	29889		cellular response to extracellular stimulus	A5AI30
51641	0.027018	0.053496	2	51715	29889		cellular localization	F6H0F0|F6HVA4
31325	0.027745	0.054716	1	5615	29889		positive regulation of cellular metabolic process	D7T9L3
10629	0.028234	0.05524	1	5715	29889		negative regulation of gene expression	F6GT26
3002	0.028234	0.05524	1	5715	29889		regionalization	D7T9L3
3735	0.028784	0.055657	2	53515	29889		structural constituent of ribosome	F6HNK4|A5AI30
48507	0.028722	0.055657	1	5815	29889		meristem development	D7T9L3
9893	0.028722	0.055657	1	5815	29889		positive regulation of metabolic process	D7T9L3
6081	0.029699	0.057202	1	6015	29889		cellular aldehyde metabolic process	D7T2N7
46394	0.029988	0.057312	2	54715	29889		carboxylic acid biosynthetic process	D7T9L3|D7U6G6
16053	0.029988	0.057312	2	54715	29889		organic acid biosynthetic process	D7T9L3|D7U6G6
31407	0.031649	0.060255	1	6415	29889		oxylipin metabolic process	D7U6G6
40029	0.032136	0.060255	1	6515	29889		regulation of gene expression, epigenetic	F6GT26
15935	0.032136	0.060255	1	6515	29889		small ribosomal subunit	A5AI30
9991	0.032136	0.060255	1	6515	29889		response to extracellular stimulus	A5AI30
51187	0.032136	0.060255	1	6515	29889		cofactor catabolic process	D7T9L3
31967	0.03235	0.060427	2	57015	29889		organelle envelope	F6GT26|D7T2N7
7389	0.034568	0.064327	1	7015	29889		pattern specification process	D7T9L3
10181	0.035053	0.064987	1	7115	29889		FMN binding	D7T9L3
9658	0.035539	0.065641	1	7215	29889		chloroplast organization	F6HVA4
10605	0.036024	0.06629	1	7315	29889		negative regulation of macromolecule metabolic process	F6GT26
50662	0.036849	0.066832	2	61215	29889		coenzyme binding	D7T9L3|D7U6G6
6098	0.036509	0.066832	1	7415	29889		pentose-phosphate shunt	D7T2N7
16407	0.036994	0.066832	1	7515	29889		acetyltransferase activity	D7TZW9
6739	0.036994	0.066832	1	7515	29889		NADP metabolic process	D7T2N7
6740	0.036994	0.066832	1	7515	29889		NADPH regeneration	D7T2N7
8374	0.037478	0.067461	1	7615	29889		O-acyltransferase activity	F6I6E1
6397	0.037963	0.068085	1	7715	29889		mRNA processing	F6GT26
31975	0.038736	0.069222	2	62915	29889		envelope	F6GT26|D7T2N7
19843	0.03893	0.069319	1	7915	29889		rRNA binding	A5AI30
22414	0.039751	0.069785	2	63815	29889		reproductive process	D7T9L3|F6GT26
16836	0.039414	0.069785	1	8015	29889		hydro-lyase activity	D7T9L3
16702	0.039897	0.069785	1	8115	29889		oxidoreductase activity, acting on single donors with incorporation of molecular oxygen, incorporation of two atoms of oxygen	D7U6G6
46496	0.039897	0.069785	1	8115	29889		nicotinamide nucleotide metabolic process	D7T2N7
9913	0.039897	0.069785	1	8115	29889		epidermal cell differentiation	D7T9L3
7398	0.040381	0.069889	1	8215	29889		ectoderm development	D7T9L3
8544	0.040381	0.069889	1	8215	29889		epidermis development	D7T9L3
19362	0.040381	0.069889	1	8215	29889		pyridine nucleotide metabolic process	D7T2N7
3	0.041119	0.07092	2	65015	29889		reproduction	D7T9L3|F6GT26
51213	0.041346	0.071064	1	8415	29889		dioxygenase activity	D7U6G6
6766	0.042311	0.07247	1	8615	29889		vitamin metabolic process	F6H3J1
16746	0.042855	0.072648	2	66515	29889		transferase activity, transferring acyl groups	D7TZW9|F6I6E1
51716	0.042855	0.072648	2	66515	29889		cellular response to stimulus	A5AI30|F6H0F0
7010	0.042793	0.072648	1	8715	29889		cytoskeleton organization	D7T9L3
9892	0.043275	0.073109	1	8815	29889		negative regulation of metabolic process	F6GT26
48437	0.043756	0.073421	1	8915	29889		floral organ development	D7T9L3
10608	0.043756	0.073421	1	8915	29889		posttranscriptional regulation of gene expression	F6GT26
6412	0.044264	0.074022	2	67715	29889		translation	F6HNK4|A5AI30
5789	0.044719	0.074281	1	9115	29889		endoplasmic reticulum membrane	D7T9L3
904	0.044719	0.074281	1	9115	29889		cell morphogenesis involved in differentiation	D7T9L3
6733	0.0452	0.074829	1	9215	29889		oxidoreduction coenzyme metabolic process	D7T2N7
44425	0.045751	0.075489	4	280915	29889		membrane part	D7TZW9|D7T9L3|F6HTW0|F6GT26
42175	0.046161	0.075912	1	9415	29889		nuclear membrane-endoplasmic reticulum network	D7T9L3
9523	0.047121	0.077234	1	9615	29889		photosystem II	D7TZW9
16701	0.047601	0.077253	1	9715	29889		oxidoreductase activity, acting on single donors with incorporation of molecular oxygen	D7U6G6
44432	0.047601	0.077253	1	9715	29889		endoplasmic reticulum part	D7T9L3
71212	0.047601	0.077253	1	9715	29889		subsynaptic reticulum	D7T9L3
48522	0.04808	0.077777	1	9815	29889		positive regulation of cellular process	D7T9L3
44093	0.049038	0.078557	1	10015	29889		positive regulation of molecular function	D7T2N7
43085	0.049038	0.078557	1	10015	29889		positive regulation of catalytic activity	D7T2N7
50661	0.049038	0.078557	1	10015	29889		NADP or NADPH binding	D7T9L3
8654	0.049517	0.078814	1	10115	29889		phospholipid biosynthetic process	D7T2N7
16071	0.049517	0.078814	1	10115	29889		mRNA metabolic process	F6GT26
45333	0.050474	0.079824	1	10315	29889		cellular respiration	D7T9L3
9753	0.050474	0.079824	1	10315	29889		response to jasmonic acid stimulus	F6H0F0
46486	0.052386	0.082582	1	10715	29889		glycerolipid metabolic process	F6I6E1
9793	0.05334	0.08382	1	10915	29889		embryonic development ending in seed dormancy	F6GT26
7049	0.054293	0.085048	1	11115	29889		cell cycle	D7T9L3
46148	0.055246	0.086267	1	11315	29889		pigment biosynthetic process	F6HVA4
15980	0.056198	0.087477	1	11515	29889		energy derivation by oxidation of organic compounds	D7T9L3
10033	0.056925	0.088333	2	77915	29889		response to organic substance	A5AI30|F6H0F0
43170	0.057453	0.088873	7	749615	29889		macromolecule metabolic process	F6HNK4|D7T9L3|F6HTW0|F6GT26|A5AI30|F6H3J1|F6HVA4
9639	0.061416	0.094706	1	12615	29889		response to red or far red light	D7T2N7
32991	0.064151	0.098618	3	188115	29889		macromolecular complex	D7TZW9|D7T9L3|A5AI30
44262	0.064911	0.09917	2	83915	29889		cellular carbohydrate metabolic process	D7TZW9|D7T2N7
42440	0.064722	0.09917	1	13315	29889		pigment metabolic process	F6HVA4
9605	0.068018	0.1036	1	14015	29889		response to external stimulus	A5AI30
44248	0.069182	0.10505	2	87015	29889		cellular catabolic process	D7T9L3|A5AI30
9908	0.069427	0.1051	1	14315	29889		flower development	D7T9L3
48468	0.070365	0.10587	1	14515	29889		cell development	D7T9L3
33279	0.070365	0.10587	1	14515	29889		ribosomal subunit	A5AI30
48518	0.071303	0.10695	1	14715	29889		positive regulation of biological process	D7T9L3
10468	0.072128	0.10738	2	89115	29889		regulation of gene expression	D7T9L3|F6GT26
9521	0.072239	0.10738	1	14915	29889		photosystem	D7TZW9
9790	0.072239	0.10738	1	14915	29889		embryonic development	F6GT26
48589	0.072707	0.10775	1	15015	29889		developmental growth	D7T9L3
48037	0.073262	0.10825	2	89915	29889		cofactor binding	D7T9L3|D7U6G6
70035	0.075976	0.1116	1	15715	29889		purine NTP-dependent helicase activity	F6GT26
8026	0.075976	0.1116	1	15715	29889		ATP-dependent helicase activity	F6GT26
5198	0.076843	0.11254	2	92415	29889		structural molecule activity	F6HNK4|A5AI30
3824	0.077293	0.11265	11	1547615	29889		catalytic activity	F6HNK4|F6HUY8|D7TZW9|D7T1D7|F6I6E1|D7T9L3|D7U6G6|F6GT26|D7T2N7|F6H3J1|F6H0F0
9888	0.077374	0.11265	1	16015	29889		tissue development	D7T9L3
60255	0.078583	0.11368	2	93615	29889		regulation of macromolecule metabolic process	D7T9L3|F6GT26
48316	0.07877	0.11368	1	16315	29889		seed development	F6GT26
9743	0.07877	0.11368	1	16315	29889		response to carbohydrate stimulus	A5AI30
902	0.079235	0.11402	1	16415	29889		cell morphogenesis	D7T9L3
50789	0.080836	0.11567	3	207115	29889		regulation of biological process	D7T9L3|F6GT26|D7T2N7
6511	0.081556	0.11567	1	16915	29889		ubiquitin-dependent protein catabolic process	A5AI30
19941	0.081556	0.11567	1	16915	29889		modification-dependent protein catabolic process	A5AI30
43632	0.081556	0.11567	1	16915	29889		modification-dependent macromolecule catabolic process	A5AI30
16049	0.081556	0.11567	1	16915	29889		cell growth	D7T9L3
6644	0.08202	0.116	1	17015	29889		phospholipid metabolic process	D7T2N7
9414	0.082946	0.11698	1	17215	29889		response to water deprivation	D7T2N7
9628	0.083879	0.11762	2	97215	29889		response to abiotic stimulus	D7TZW9|D7T2N7
45454	0.083872	0.11762	1	17415	29889		cell redox homeostasis	D7T9L3
10154	0.084334	0.11792	1	17515	29889		fruit development	F6GT26
32989	0.085258	0.11888	1	17715	29889		cellular component morphogenesis	D7T9L3
5506	0.088075	0.1211	2	100015	29889		iron ion binding	D7U6G6|F6H3J1
9415	0.088026	0.1211	1	18315	29889		response to water	D7T2N7
46365	0.088026	0.1211	1	18315	29889		monosaccharide catabolic process	D7T2N7
6007	0.088026	0.1211	1	18315	29889		glucose catabolic process	D7T2N7
19320	0.088026	0.1211	1	18315	29889		hexose catabolic process	D7T2N7
44283	0.089134	0.12158	2	100715	29889		small molecule biosynthetic process	D7T9L3|D7U6G6
16684	0.089407	0.12158	1	18615	29889		oxidoreductase activity, acting on peroxide as acceptor	D7U6G6
4601	0.089407	0.12158	1	18615	29889		peroxidase activity	D7U6G6
50793	0.089407	0.12158	1	18615	29889		regulation of developmental process	D7T9L3
8361	0.089867	0.12187	1	18715	29889		regulation of cell size	D7T9L3
19637	0.091245	0.12341	1	19015	29889		organophosphate metabolic process	D7T2N7
51603	0.091704	0.12369	1	19115	29889		proteolysis involved in cellular protein catabolic process	A5AI30
44260	0.09227	0.12411	6	660915	29889		cellular macromolecule metabolic process	F6HNK4|D7T9L3|F6GT26|A5AI30|F6H3J1|F6HVA4
48519	0.093996	0.12568	1	19615	29889		negative regulation of biological process	F6GT26
40007	0.094453	0.12568	1	19715	29889		growth	D7T9L3
32535	0.094453	0.12568	1	19715	29889		regulation of cellular component size	D7T9L3
90066	0.094453	0.12568	1	19715	29889		regulation of anatomical structure size	D7T9L3
46164	0.094911	0.12595	1	19815	29889		alcohol catabolic process	D7T2N7
44257	0.095368	0.12622	1	19915	29889		cellular protein catabolic process	A5AI30
5634	0.099917	0.13189	3	226715	29889		nucleus	D7T1D7|D7T9L3|F6H3J1
16301	0.10166	0.13383	3	228415	29889		kinase activity	D7T1D7|D7T2N7|F6H0F0
44275	0.10265	0.13443	1	21515	29889		cellular carbohydrate catabolic process	D7T2N7
71495	0.10265	0.13443	1	21515	29889		cellular response to endogenous stimulus	F6H0F0
16209	0.10356	0.13526	1	21715	29889		antioxidant activity	D7U6G6
44265	0.10583	0.13749	1	22215	29889		cellular macromolecule catabolic process	A5AI30
30163	0.10583	0.13749	1	22215	29889		protein catabolic process	A5AI30
50660	0.10628	0.13772	1	22315	29889		FAD binding	D7T9L3
19222	0.10805	0.13965	2	112815	29889		regulation of metabolic process	D7T9L3|F6GT26
6006	0.10853	0.13991	1	22815	29889		glucose metabolic process	D7T2N7
19725	0.11034	0.14186	1	23215	29889		cellular homeostasis	D7T9L3
12505	0.11214	0.1438	1	23615	29889		endomembrane system	D7T9L3
7154	0.11303	0.14458	1	23815	29889		cell communication	A5AI30
43234	0.12031	0.15348	2	120315	29889		protein complex	D7TZW9|D7T9L3
6790	0.12152	0.15464	1	25715	29889		sulfur metabolic process	D7T9L3
71310	0.12241	0.15537	1	25915	29889		cellular response to organic substance	F6H0F0
19318	0.12507	0.15834	1	26515	29889		hexose metabolic process	D7T2N7
42592	0.12685	0.16017	1	26915	29889		homeostatic process	D7T9L3
65007	0.13086	0.16483	3	255315	29889		biological regulation	D7T9L3|F6GT26|D7T2N7
17111	0.13206	0.16517	2	127315	29889		nucleoside-triphosphatase activity	F6GT26|F6H3J1
9570	0.13214	0.16517	1	28115	29889		chloroplast stroma	D7T2N7
6886	0.13214	0.16517	1	28115	29889		intracellular protein transport	F6H0F0
16052	0.13477	0.16804	1	28715	29889		carbohydrate catabolic process	D7T2N7
9532	0.13609	0.16925	1	29015	29889		plastid stroma	D7T2N7
10038	0.13653	0.16937	1	29115	29889		response to metal ion	D7T9L3
34660	0.1374	0.17003	1	29315	29889		ncRNA metabolic process	F6HVA4
16462	0.13821	0.17061	2	130915	29889		pyrophosphatase activity	F6GT26|F6H3J1
34613	0.13871	0.1708	1	29615	29889		cellular protein localization	F6H0F0
16818	0.14184	0.17422	2	133015	29889		hydrolase activity, acting on acid anhydrides, in phosphorus-containing anhydrides	F6GT26|F6H3J1
70887	0.1448	0.17742	1	31015	29889		cellular response to chemical stimulus	F6H0F0
5996	0.14567	0.17804	1	31215	29889		monosaccharide metabolic process	D7T2N7
16817	0.14792	0.17991	2	136515	29889		hydrolase activity, acting on acid anhydrides	F6GT26|F6H3J1
16835	0.14784	0.17991	1	31715	29889		carbon-oxygen lyase activity	D7T9L3
5783	0.14956	0.18146	1	32115	29889		endoplasmic reticulum	D7T9L3
16070	0.15213	0.18412	2	138915	29889		RNA metabolic process	F6GT26|F6HVA4
70727	0.15258	0.18421	1	32815	29889		cellular macromolecule localization	F6H0F0
6457	0.15387	0.18532	1	33115	29889		protein folding	D7T9L3
9057	0.1543	0.18538	1	33215	29889		macromolecule catabolic process	A5AI30
9941	0.15687	0.18802	1	33815	29889		chloroplast envelope	D7T2N7
6575	0.15943	0.19063	1	34415	29889		cellular amino acid derivative metabolic process	D7T9L3
46907	0.16284	0.19423	1	35215	29889		intracellular transport	F6H0F0
6396	0.16327	0.19427	1	35315	29889		RNA processing	F6GT26
71555	0.16369	0.19431	1	35415	29889		cell wall organization	D7T9L3
5829	0.16539	0.19586	1	35815	29889		cytosol	F6HNK4
46872	0.1661	0.19623	5	600015	29889		metal ion binding	F6HTW0|D7U6G6|F6GT26|A5AI30|F6H3J1
50790	0.16793	0.19792	1	36415	29889		regulation of catalytic activity	D7T2N7
65009	0.17299	0.2034	1	37615	29889		regulation of molecular function	D7T2N7
10035	0.17383	0.2039	1	37815	29889		response to inorganic substance	D7T9L3
5975	0.17627	0.20628	2	152415	29889		carbohydrate metabolic process	D7TZW9|D7T2N7
45184	0.17719	0.20637	1	38615	29889		establishment of protein localization	F6H0F0
15031	0.17719	0.20637	1	38615	29889		protein transport	F6H0F0
6066	0.18136	0.21074	1	39615	29889		alcohol metabolic process	D7T2N7
8104	0.18634	0.21602	1	40815	29889		protein localization	F6H0F0
43565	0.188	0.2174	1	41215	29889		sequence-specific DNA binding	D7T1D7
42623	0.18841	0.2174	1	41315	29889		ATPase activity, coupled	F6GT26
43169	0.19541	0.22454	5	632515	29889		cation binding	F6HTW0|D7U6G6|F6GT26|A5AI30|F6H3J1
43167	0.19551	0.22454	5	632615	29889		ion binding	F6HTW0|D7U6G6|F6GT26|A5AI30|F6H3J1
71554	0.20842	0.23881	1	46215	29889		cell wall organization or biogenesis	D7T9L3
51234	0.22427	0.25639	2	178315	29889		establishment of localization	F6H0F0|F6HVA4
51179	0.23523	0.26829	2	184115	29889		localization	F6H0F0|F6HVA4
33036	0.24475	0.27851	1	55415	29889		macromolecule localization	F6H0F0
16740	0.24894	0.28262	5	686915	29889		transferase activity	D7TZW9|D7T1D7|F6I6E1|D7T2N7|F6H0F0
5840	0.25358	0.28702	1	57715	29889		ribosome	A5AI30
9719	0.25397	0.28702	1	57815	29889		response to endogenous stimulus	F6H0F0
16887	0.25854	0.29151	1	59015	29889		ATPase activity	F6GT26
65008	0.26005	0.29256	1	59415	29889		regulation of biological quality	D7T9L3
16829	0.26947	0.30247	1	61915	29889		lyase activity	D7T9L3
30529	0.27767	0.31096	1	64115	29889		ribonucleoprotein complex	A5AI30
34645	0.28315	0.31639	3	371115	29889		cellular macromolecule biosynthetic process	F6HNK4|A5AI30|F6HVA4
9059	0.28387	0.31648	3	371615	29889		macromolecule biosynthetic process	F6HNK4|A5AI30|F6HVA4
23033	0.28687	0.31737	1	66615	29889		signaling pathway	F6H0F0
6753	0.28724	0.31737	1	66715	29889		nucleoside phosphate metabolic process	D7T2N7
5739	0.28724	0.31737	1	66715	29889		mitochondrion	D7T9L3
9117	0.28724	0.31737	1	66715	29889		nucleotide metabolic process	D7T2N7
6950	0.30054	0.33133	2	218315	29889		response to stress	D7T2N7|F6H0F0
55086	0.30532	0.33585	1	71715	29889		nucleobase, nucleoside and nucleotide metabolic process	D7T2N7
44282	0.30817	0.33824	1	72515	29889		small molecule catabolic process	D7T2N7
16773	0.3103	0.33982	2	223415	29889		phosphotransferase activity, alcohol group as acceptor	D7T1D7|F6H0F0
6355	0.31842	0.34795	1	75415	29889		regulation of transcription, DNA-dependent	D7T9L3
45449	0.32053	0.34946	1	76015	29889		regulation of transcription	D7T9L3
51252	0.32123	0.34946	1	76215	29889		regulation of RNA metabolic process	D7T9L3
10556	0.34156	0.37078	1	82115	29889		regulation of macromolecule biosynthetic process	D7T9L3
20037	0.34258	0.37107	1	82415	29889		heme binding	D7U6G6
19219	0.34529	0.37319	1	83215	29889		regulation of nucleobase, nucleoside, nucleotide and nucleic acid metabolic process	D7T9L3
3677	0.34994	0.37413	2	244215	29889		DNA binding	D7T1D7|F6H3J1
6350	0.34867	0.37413	1	84215	29889		transcription	F6HVA4
6351	0.34867	0.37413	1	84215	29889		transcription, DNA-dependent	F6HVA4
32774	0.349	0.37413	1	84315	29889		RNA biosynthetic process	F6HVA4
51171	0.34967	0.37413	1	84515	29889		regulation of nitrogen compound metabolic process	D7T9L3
46906	0.35269	0.37625	1	85415	29889		tetrapyrrole binding	D7U6G6
31326	0.35503	0.37748	1	86115	29889		regulation of cellular biosynthetic process	D7T9L3
9889	0.35536	0.37748	1	86215	29889		regulation of biosynthetic process	D7T9L3
6519	0.36265	0.3844	1	88415	29889		cellular amino acid and derivative metabolic process	D7T9L3
22891	0.36987	0.39121	1	90615	29889		substrate-specific transmembrane transporter activity	F6HTW0
6952	0.37797	0.39893	1	93115	29889		defense response	F6H0F0
23052	0.38215	0.40248	1	94415	29889		signaling	F6H0F0
80090	0.38311	0.40263	1	94715	29889		regulation of primary metabolic process	D7T9L3
16772	0.38666	0.4055	3	442115	29889		transferase activity, transferring phosphorus-containing groups	D7T1D7|D7T2N7|F6H0F0
6508	0.39264	0.4109	1	97715	29889		proteolysis	A5AI30
22892	0.39547	0.41299	1	98615	29889		substrate-specific transporter activity	F6HTW0
3674	0.39764	0.41439	14	2597915	29889		molecular_function	D7TKH5|D7TZW9|F6I6E1|D7T9L3|F6GT26|A5AI30|D7T2N7|F6H3J1|F6H0F0|F6HNK4|F6HUY8|D7T1D7|F6HTW0|D7U6G6
16705	0.39891	0.41483	1	99715	29889		oxidoreductase activity, acting on paired donors, with incorporation or reduction of molecular oxygen	D7T1D7
16787	0.4112	0.42622	3	458915	29889		hydrolase activity	D7T9L3|F6GT26|F6H3J1
31323	0.41158	0.42622	1	103815	29889		regulation of cellular metabolic process	D7T9L3
43228	0.43794	0.45163	1	112615	29889		non-membrane-bounded organelle	A5AI30
43232	0.43794	0.45163	1	112615	29889		intracellular non-membrane-bounded organelle	A5AI30
22857	0.44984	0.46294	1	116715	29889		transmembrane transporter activity	F6HTW0
5215	0.53595	0.5504	1	149115	29889		transporter activity	F6HTW0
6139	0.54929	0.56294	3	557115	29889		nucleobase, nucleoside, nucleotide and nucleic acid metabolic process	F6GT26|D7T2N7|F6HVA4
6810	0.59727	0.61085	1	175815	29889		transport	F6H0F0
50794	0.61535	0.62804	1	184415	29889		regulation of cellular process	D7T9L3
3676	0.62659	0.6382	4	823115	29889		nucleic acid binding	D7T1D7|F6GT26|A5AI30|F6H3J1
34641	0.62843	0.63875	3	619215	29889		cellular nitrogen compound metabolic process	F6GT26|D7T2N7|F6HVA4
6807	0.64632	0.65559	3	634215	29889		nitrogen compound metabolic process	F6GT26|D7T2N7|F6HVA4
16021	0.70506	0.71371	1	233615	29889		integral to membrane	F6HTW0
46914	0.71346	0.71922	2	474415	29889		transition metal ion binding	D7U6G6|F6H3J1
31224	0.71346	0.71922	1	238915	29889		intrinsic to membrane	F6HTW0
3723	0.71486	0.71922	1	239815	29889		RNA binding	A5AI30
90304	0.72769	0.73064	2	486715	29889		nucleic acid metabolic process	F6GT26|F6HVA4
5488	0.78858	0.79017	8	1795415	29889		binding	D7T1D7|D7T9L3|F6HTW0|D7U6G6|F6GT26|A5AI30|D7T2N7|F6H3J1
8270	0.82321	0.82321	1	326015	29889		zinc ion binding	F6H3J1
