# Supplementary material for: Relative quantification of phosphoproteomic changes in grapevine (Vitis vinifera L.) leaves in response to abscisic acid
Source: Hortic Res. 2016 Jun 22;3:16029–. doi: 10.1038/hortres.2016.29 (PMC4916266; doi:10.1038/hortres.2016.29)
Supplement: Supplementary File 6 [file hortres201629-s6.xls]

## Sheet: Sheet1
Supplemental File S6. Report of phosphopeptide sequences with Ascore and Localization Probability
	protein accession	VIT_ID	Annotation	Peptide Sequence	Variable Modifications/Ascore								Localization Probability	Peptide Score	Scaffold:Peptide Probability	Sequest:Xcorr	Sequest:PeptideRankSp	Sequest:Deltacn	Sequest:PeptideSp	NTT	Peptide Mass	Observed Mass	Charge	Delta AMU	Delta PPM	Start	Stop	Fixed Modifications	Spectrum Name	MS Sample
1	F6HKS7_VITVI	VIT_08s0007g02190	light harvesting complex photosystem II	NIAGDVIGtRFEGGEVk	n-term TMT6plex	1,000.00,	T9 Phospho	1,000.00,	K17 TMT6plex	1000			100%, 100%, 100%	37.42	0.918	2.202	1	0.2416	299.3	2	2299.2	767.408	3	0.00333	1.45	156	172		fr17.3706.3706.3	1_fr17
	F6HKS7_VITVI	VIT_08s0007g02190	light harvesting complex photosystem II	NIAGDVIGtRFEGGEVk	n-term TMT6plex	1,000.00,	T9 Phospho	1,000.00,	K17 TMT6plex	1000			100%, 100%, 100%	49.76	0.9763	2.526	1	0.2562	431.1	2	2299.2	767.408	3	0.00242	1.05	156	172		fr16.4006.4006.3	1_fr16
	F6HKS7_VITVI	VIT_08s0007g02190	light harvesting complex photosystem II	NIAGDVIGtRFEGGEVk	n-term TMT6plex	1,000.00,	T9 Phospho	1,000.00,	K17 TMT6plex	1000			100%, 100%, 100%	50.66	0.8023	2.457	1	0.1606	432.5	2	2299.2	767.408	3	0.0026	1.13	156	172		fr14.3896.3896.3	1_fr14
	F6HKS7_VITVI	VIT_08s0007g02190	light harvesting complex photosystem II	NIAGDVIGtRFEGGEVk	n-term TMT6plex	1,000.00,	T9 Phospho	1,000.00,	K17 TMT6plex	1000			100%, 100%, 100%	21.08	0.6435	1.707	3	0.1474	207	2	2299.2	767.408	3	0.00113	0.493	156	172		fr26.3314.3314.3	1_fr26
	F6HKS7_VITVI	VIT_08s0007g02190	light harvesting complex photosystem II	NIAGDVIGtRFEGGEVk	T9 Phospho	1,000.00,	K17 TMT6plex	102.34					100%, 100%	90.57	0.9973	4.127	1	0.2706	1655	2	2070.04	691.02	3	0.00208	1	156	172		fr15.3688.3688.3	1_fr15
	F6HKS7_VITVI	VIT_08s0007g02190	light harvesting complex photosystem II	NIAGDVIGtRFEGGEVk	n-term TMT6plex	1,000.00,	T9 Phospho	1,000.00,	K17 TMT6plex	1000			100%, 100%, 100%	68.27	0.2792	2.696	1	0.024	387.7	2	2299.2	767.409	3	0.00425	1.85	156	172		fr18.3762.3762.3	1_fr18
	F6HKS7_VITVI	VIT_08s0007g02190	light harvesting complex photosystem II	NIAGDVIGtRFEGGEVk	n-term TMT6plex	1,000.00,	T9 Phospho	1,000.00,	K17 TMT6plex	1000			100%, 100%, 100%	72.34	0.9781	3.102	1	0.2335	434.8	2	2299.2	767.409	3	0.00425	1.85	156	172		fr15.4055.4055.3	1_fr15
	F6HKS7_VITVI	VIT_08s0007g02190	light harvesting complex photosystem II	NIAGDVIGtRFEGGEVk	n-term TMT6plex	1,000.00,	T9 Phospho	1,000.00,	K17 TMT6plex	1000			100%, 100%, 100%	85.38	0.9989	3.44	1	0.497	293.6	2	2299.2	1150.61	2	-0.000928	-0.404	156	172		fr14.3910.3910.2	1_fr14
	F6HKS7_VITVI	VIT_08s0007g02190	light harvesting complex photosystem II	NIAGDVIGtRFEGGEVk	n-term TMT6plex	1,000.00,	T9 Phospho	1,000.00,	K17 TMT6plex	1000			100%, 100%, 100%	110.39	0.978	2.698	1	0.2541	462.8	2	2299.2	1150.61	2	-0.000928	-0.404	156	172		fr14.3907.3907.2	1_fr14
	F6HKS7_VITVI	VIT_08s0007g02190	light harvesting complex photosystem II	NIAGDVIGtRFEGGEVk	n-term TMT6plex	1,000.00,	T9 Phospho	1,000.00,	K17 TMT6plex	1000			100%, 100%, 100%	16.83	0.8594	1.881	1	0.1907	292.6	2	2299.2	767.409	3	0.00425	1.85	156	172		fr25.3445.3445.3	1_fr25
	F6HKS7_VITVI	VIT_08s0007g02190	light harvesting complex photosystem II	NIAGDVIGtRFEGGEVk	n-term TMT6plex	1,000.00,	T9 Phospho	1,000.00,	K17 TMT6plex	1000			100%, 100%, 100%	46.56	0.9222	2.122	1	0.2604	264.3	2	2299.2	767.409	3	0.00425	1.85	156	172		fr18.3761.3761.3	1_fr18
	F6HKS7_VITVI	VIT_08s0007g02190	light harvesting complex photosystem II	NIAGDVIGtRFEGGEVk	T9 Phospho	1,000.00,	K17 TMT6plex	51.48					100%, 100%	38.46	0.8202	1.964	4	0.2342	99.1	2	2070.04	1036.03	2	0.00258	1.25	156	172		fr15.3693.3693.2	1_fr15
	F6HKS7_VITVI	VIT_08s0007g02190	light harvesting complex photosystem II	NIAGDVIGtRFEGGEVk	n-term TMT6plex	1,000.00,	T9 Phospho	1,000.00,	K17 TMT6plex	1000			100%, 100%, 100%	56.84	0.868	2.484	1	0.186	461.6	2	2299.2	767.408	3	0.00333	1.45	156	172		fr17.3708.3708.3	1_fr17
	F6HKS7_VITVI	VIT_08s0007g02190	light harvesting complex photosystem II	NIAGDVIGtRFEGGEVk	n-term TMT6plex	1,000.00,	T9 Phospho	1,000.00,	K17 TMT6plex	1000			100%, 100%, 100%	50.12	0.9246	2.061	1	0.2031	344.5	2	2299.2	767.408	3	0.00113	0.493	156	172		fr26.3315.3315.3	1_fr26
	F6HKS7_VITVI	VIT_08s0007g02190	light harvesting complex photosystem II	NIAGDVIGtRFEGGEVk	n-term TMT6plex	1,000.00,	T9 Phospho	1,000.00,	K17 TMT6plex	1000			100%, 100%, 100%	60.76	0.9846	2.181	1	0.284	362.6	2	2299.2	767.409	3	0.00425	1.85	156	172		fr25.3446.3446.3	1_fr25
	F6HKS7_VITVI	VIT_08s0007g02190	light harvesting complex photosystem II	NIAGDVIGtRFEGGEVk	n-term TMT6plex	1,000.00,	T9 Phospho	1,000.00,	K17 TMT6plex	1000			100%, 100%, 100%	77.65	0.9755	3.583	1	0.3488	274	2	2299.2	1150.61	2	0.00688	2.99	156	172		fr15.4056.4056.2	1_fr15
	F6HKS7_VITVI	VIT_08s0007g02190	light harvesting complex photosystem II	NIAGDVIGtRFEGGEVk	n-term TMT6plex	1,000.00,	T9 Phospho	1,000.00,	K17 TMT6plex	1000			100%, 100%, 100%	57.21	0.3103	1.883	1	0.0819	247.1	2	2299.2	767.408	3	0.00242	1.05	156	172		fr16.4005.4005.3	1_fr16
	F6HKS7_VITVI	VIT_08s0007g02190	light harvesting complex photosystem II	NIAGDVIGtRFEGGEVk	n-term TMT6plex	1,000.00,	T9 Phospho	1,000.00,	K17 TMT6plex	1000			100%, 100%, 100%	64.23	0.4335	2.336	1	0.0868	1155	2	2299.2	575.808	4	0.00198	0.859	156	172		fr14.3900.3900.4	1_fr14
	F6HKS7_VITVI	VIT_08s0007g02190	light harvesting complex photosystem II	NIAGDVIGtRFEGGEVk	n-term TMT6plex	1,000.00,	T9 Phospho	1,000.00,	K17 TMT6plex	1000			100%, 100%, 100%	112.86	0.959	2.865	1	0.3644	332.2	2	2299.2	1150.61	2	0.00688	2.99	156	172		fr15.4053.4053.2	1_fr15
	F6HKS7_VITVI	VIT_08s0007g02190	light harvesting complex photosystem II	NIAGDVIGtRFEGGEVk	n-term TMT6plex	1,000.00,	T9 Phospho	1,000.00,	K17 TMT6plex	1000			100%, 100%, 100%	36.41	0.9818	2.182	1	0.2928	277	2	2299.2	767.409	3	0.00425	1.85	156	172		fr20.3529.3529.3	1_fr20
	F6HKS7_VITVI	VIT_08s0007g02190	light harvesting complex photosystem II	NIAGDVIGtRFEGGEVk	T9 Phospho	1,000.00,	K17 TMT6plex	51.75					100%, 100%	49.2	0.7976	2.081	11	0.2301	134.2	2	2070.04	1036.03	2	0.00258	1.25	156	172		fr15.3690.3690.2	1_fr15
2	A5C8Q9_VITVI	VITISV_031562	kinesin like protein for actin based chloroplast movement 1	AASTGPPQMSSsPSk	n-term TMT6plex	1,000.00,	S12 Phospho	33.81,	K15 TMT6plex	1000			100%, 100%, 100%	125.44	0.9954	4.201	1	0.3224	1681	2	1969.96	657.66	3	-0.00168	-0.85	1631	1645		fr17.1857.1857.3	1_fr17
	A5C8Q9_VITVI	VITISV_031562	kinesin like protein for actin based chloroplast movement 2	AASTGPPQMSSsPSkGLMNVHAR	n-term TMT6plex	1,000.00,	S12 Phospho	6.63,	K15 TMT6plex	1000			100%, 62%, 100%	93.74	1	4.487	1	0.4415	1585	2	2848.41	713.111	4	-0.000622	-0.218	1631	1653		fr17.2701.2701.4	1_fr17
	A5C8Q9_VITVI	VITISV_031562	kinesin like protein for actin based chloroplast movement 3	AASTGPPQMSSsPSk	n-term TMT6plex	1,000.00,	S12 Phospho	8.14,	K15 TMT6plex	1000			100%, 84%, 100%	124.5	0.819	3.056	1	0	481.6	2	1969.96	985.988	2	0.002	1.01	1631	1645		fr17.1871.1871.2	1_fr17
	A5C8Q9_VITVI	VITISV_031562	kinesin like protein for actin based chloroplast movement 4	RYSIsTSSVVQHSEQSk	n-term TMT6plex	1,000.00,	S5 Phospho	0.00,	K17 TMT6plex	1000			100%, 14%, 100%	29.79	0.707	3.219	2	0.0309	428.8	2	2460.24	821.089	3	0.00129	0.524	166	182		fr18.2614.2614.3	1_fr18
	A5C8Q9_VITVI	VITISV_031562	kinesin like protein for actin based chloroplast movement 5	RYsISTSSVVQHSEQSk	S3 Phospho	5.17,	K17 TMT6plex	62.16					15%, 100%	42.65	0.3688	2.973	1	0.0326	419.1	2	2231.08	744.703	3	0.007	3.14	166	182		fr20.2231.2231.3	1_fr20
	A5C8Q9_VITVI	VITISV_031562	kinesin like protein for actin based chloroplast movement 6	AASTGPPQmSSSPsk	n-term TMT6plex	1,000.00,	M9 Oxidation	1,000.00,	S14 Phospho	0.00,	K15 TMT6plex	1000	100%, 100%, 1%, 100%	145.65	0.9997	4.802	2	0.4711	1851	2	1985.95	662.994	3	0.00555	2.79	1631	1645		fr21.1305.1305.3	1_fr21
	A5C8Q9_VITVI	VITISV_031562	kinesin like protein for actin based chloroplast movement 7	AASTGPPQMSSSPsk	n-term TMT6plex	1,000.00,	S14 Phospho	0.00,	K15 TMT6plex	1000			100%, 1%, 100%	102.51	0.9983	4.051	4	0.3174	813.6	2	1969.96	657.661	3	0.000705	0.358	1631	1645		fr18.1993.1993.3	1_fr18
	A5C8Q9_VITVI	VITISV_031562	kinesin like protein for actin based chloroplast movement 8	AASTGPPQMSSsPSkGLMNVHAR	n-term TMT6plex	1,000.00,	S12 Phospho	0.00,	K15 TMT6plex	1000			100%, 16%, 100%	52.77	0.7456	4.518	2	0	1110	2	2848.41	713.111	4	0.000599	0.21	1631	1653		fr18.2795.2795.4	1_fr18
	A5C8Q9_VITVI	VITISV_031562	kinesin like protein for actin based chloroplast movement 9	AASTGPPQMsSSPSkGLmNVHAR	n-term TMT6plex	1,000.00,	S10 Phospho	4.12,	K15 TMT6plex	1,000.00,	M18 Oxidation	7.37	100%, 49%, 100%, 71%	18.61	0.8989	3.542	1	0.1213	693	2	2864.41	717.112	4	0.00837	2.92	1631	1653		fr20.2259.2259.4	1_fr20
	A5C8Q9_VITVI	VITISV_031562	kinesin like protein for actin based chloroplast movement 10	AASTGPPQmSSsPSk	M9 Oxidation	1,000.00,	S12 Phospho	17.77,	K15 TMT6plex	32.45			100%, 89%, 100%	33.71	0.8984	2.002	3	0.2915	444.4	2	1756.79	586.605	3	0.0021	1.19	1631	1645		fr22.990.990.3	1_fr22
	A5C8Q9_VITVI	VITISV_031562	kinesin like protein for actin based chloroplast movement 11	AASTGPPQmSSsPSk	n-term TMT6plex	1,000.00,	M9 Oxidation	1,000.00,	S12 Phospho	0.00,	K15 TMT6plex	1000	100%, 100%, 26%, 100%	46.83	0.3551	2.055	1	0.002	127.4	2	1985.95	993.987	2	0.00464	2.34	1631	1645		fr20.1477.1477.2	1_fr20
	A5C8Q9_VITVI	VITISV_031562	kinesin like protein for actin based chloroplast movement 12	AASTGPPQMSSsPSkGLMNVHAR	n-term TMT6plex	1,000.00,	S12 Phospho	0.00,	K15 TMT6plex	1000			100%, 12%, 100%	53.82	0.9997	4.743	3	0.3501	1159	2	2848.41	713.111	4	-0.000622	-0.218	1631	1653		fr17.2703.2703.4	1_fr17
	A5C8Q9_VITVI	VITISV_031562	kinesin like protein for actin based chloroplast movement 13	RYSIsTSSVVQHSEQSk	n-term TMT6plex	1,000.00,	S5 Phospho	5.55,	K17 TMT6plex	1000			100%, 42%, 100%	72.05	0.8025	3.568	1	0.024	376.6	2	2460.24	821.089	3	0.00129	0.524	166	182		fr18.2611.2611.3	1_fr18
	A5C8Q9_VITVI	VITISV_031562	kinesin like protein for actin based chloroplast movement 14	GRPTDVsPLALTTYk	n-term TMT6plex	1,000.00,	S7 Phospho	41.94,	K15 TMT6plex	1000			100%, 100%, 100%	72.31	0.604	2.068	1	0.1626	441.7	2	2156.17	719.729	3	-0.003	-1.39	1664	1678		fr15.3982.3982.3	1_fr15
	A5C8Q9_VITVI	VITISV_031562	kinesin like protein for actin based chloroplast movement 15	RYSISTSsVVQHSEQSk	S8 Phospho	2.61,	K17 TMT6plex	30.64					29%, 100%	17.41	0.518	2.249	1	0.1245	237.3	2	2231.08	744.703	3	0.007	3.14	166	182		fr20.2234.2234.3	1_fr20
	A5C8Q9_VITVI	VITISV_031562	kinesin like protein for actin based chloroplast movement 16	AASTGPPQmSSSPsk	n-term TMT6plex	1,000.00,	M9 Oxidation	1,000.00,	S14 Phospho	0.00,	K15 TMT6plex	1000	100%, 100%, 1%, 100%	111.22	0.9977	3.868	2	0.4172	1753	2	1985.95	662.992	3	-0.00123	-0.619	1631	1645		fr17.1377.1377.3	1_fr17
	A5C8Q9_VITVI	VITISV_031562	kinesin like protein for actin based chloroplast movement 17	AASTGPPQmSSsPSk	n-term TMT6plex	1,000.00,	M9 Oxidation	1,000.00,	S12 Phospho	8.96,	K15 TMT6plex	1000	100%, 100%, 88%, 100%	83.08	0.9992	3.53	1	0.4079	1265	2	1985.95	662.993	3	0.00298	1.5	1631	1645		fr20.1454.1454.3	1_fr20
	A5C8Q9_VITVI	VITISV_031562	kinesin like protein for actin based chloroplast movement 18	RYsISTSSVVQHSEQSk	n-term TMT6plex	1,000.00,	S3 Phospho	3.29,	K17 TMT6plex	1000			100%, 30%, 100%	39.82	0.6181	3.301	1	0.039	742.2	2	2460.24	616.069	4	0.00164	0.668	166	182		fr17.2532.2532.4	1_fr17
	A5C8Q9_VITVI	VITISV_031562	kinesin like protein for actin based chloroplast movement 19	AASTGPPQMSSSPsk	n-term TMT6plex	1,000.00,	S14 Phospho	0.00,	K15 TMT6plex	1000			100%, 7%, 100%	36.8	0.8875	2.572	1	0.1858	428.2	2	1969.96	657.661	3	-0.000393	-0.2	1631	1645		fr16.2025.2025.3	1_fr16
	A5C8Q9_VITVI	VITISV_031562	kinesin like protein for actin based chloroplast movement 20	AASTGPPQMSSsPSkGLMNVHAR	n-term TMT6plex	1,000.00,	S12 Phospho	11.12,	K15 TMT6plex	1000			100%, 96%, 100%	78.97	1	4.194	1	0.4355	1585	2	2848.41	713.111	4	0.000599	0.21	1631	1653		fr18.2794.2794.4	1_fr18
	A5C8Q9_VITVI	VITISV_031562	kinesin like protein for actin based chloroplast movement 21	RYSISTSsVVQHSEQSk	n-term TMT6plex	1,000.00,	S8 Phospho	0.00,	K17 TMT6plex	1000			100%, 13%, 100%	42.76	0.2285	2.882	1	0.0182	385.6	2	2460.24	821.088	3	-0.000906	-0.368	166	182		fr19.2385.2385.3	1_fr19
	A5C8Q9_VITVI	VITISV_031562	kinesin like protein for actin based chloroplast movement 22	AASTGPPQMSsSPSk	n-term TMT6plex	1,000.00,	S11 Phospho	0.00,	K15 TMT6plex	1000			100%, 11%, 100%	66.91	0.921	2.945	1	0.0846	207.9	2	1969.96	985.988	2	0.002	1.01	1631	1645		fr17.1874.1874.2	1_fr17
	A5C8Q9_VITVI	VITISV_031562	kinesin like protein for actin based chloroplast movement 23	AASTGPPQmSSsPSk	n-term TMT6plex	1,000.00,	M9 Oxidation	1,000.00,	S12 Phospho	17.01,	K15 TMT6plex	1000	100%, 100%, 98%, 100%	111.13	0.9988	4.105	1	0.397	1589	2	1985.95	662.993	3	0.00207	1.04	1631	1645		fr19.1317.1317.3	1_fr19
	A5C8Q9_VITVI	VITISV_031562	kinesin like protein for actin based chloroplast movement 24	RYsISTSSVVQHSEQSk	n-term TMT6plex	1,000.00,	S3 Phospho	0.00,	K17 TMT6plex	1000			100%, 14%, 100%	27.53	0.9798	2.671	1	0.2447	632.2	2	2460.24	616.069	4	0.00482	1.96	166	182		fr19.2375.2375.4	1_fr19
3	F6I0N8_VITVI	VIT_03s0038g04210	Phototropin 1	SAELDNIStPGRQtPQVDSR	n-term TMT6plex	1,000.00,	T9 Phospho	20.41,	T14 Phospho	21.05			100%, 99%, 100%	49.97	0.971	2.713	3	0.253	319.1	2	2559.16	854.063	3	0.00895	3.5	379	398		fr21.2129.2129.3	1_fr21
	F6I0N8_VITVI	VIT_03s0038g04210	Phototropin 1	SAELDNIStPGRQTPQVDSR	n-term TMT6plex	1,000.00,	T9 Phospho	7.21					100%, 70%	61.61	0.9941	2.526	2	0.4372	143.3	2	2479.19	1240.61	2	0.00435	1.75	379	398		fr18.2455.2455.2	1_fr18
	F6I0N8_VITVI	VIT_03s0038g04210	Phototropin 1	NRLsEQTEQQSAk	S4 Phospho	10.92,	K13 TMT6plex	54.24					98%, 100%	53.52	0.9929	2.773	1	0.362	994.9	2	1826.87	609.966	3	0.00235	1.29	593	605		fr22.1129.1129.3	1_fr22
	F6I0N8_VITVI	VIT_03s0038g04210	Phototropin 1	AEGVsPVERsPSSNQIFTSASTIAER	n-term TMT6plex	1,000.00,	S5 Phospho	26.32,	S10 Phospho	11.59			100%, 99%, 80%	45.01	0.8241	3.562	2	0.0669	436.1	2	3108.44	1037.15	3	0.00365	1.17	101	126		fr18.3834.3834.3	1_fr18
	F6I0N8_VITVI	VIT_03s0038g04210	Phototropin 1	NRLsEQTEQQSAk	n-term TMT6plex	1,000.00,	S4 Phospho	37.87,	K13 TMT6plex	1000			100%, 100%, 100%	65.67	0.9909	2.717	7	0.3201	261.8	2	2056.04	686.354	3	0.0025	1.22	593	605		fr16.1624.1624.3	1_fr16
	F6I0N8_VITVI	VIT_03s0038g04210	Phototropin 1	LAGETTRTsEESNYEGESGSFPR	n-term TMT6plex	1,000.00,	S9 Phospho	8.22					100%, 78%	49.31	0.6556	4.222	2	0.0403	401.9	2	2812.24	938.422	3	0.00438	1.56	162	184		fr17.2570.2570.3	1_fr17
	F6I0N8_VITVI	VIT_03s0038g04210	Phototropin 1	SPsSNQIFTSASTIAER	n-term TMT6plex	1,000.00,	S3 Phospho	5.31					100%, 57%	41.79	0.9692	2.073	2	0.3581	158.1	2	2104	1053.01	2	-0.00113	-0.537	110	126		fr15.4150.4150.2	1_fr15
	F6I0N8_VITVI	VIT_03s0038g04210	Phototropin 1	SPsSNQIFTSAsTIAER	n-term TMT6plex	1,000.00,	S3 Phospho	24.44,	S12 Phospho	14.02			100%, 96%, 64%	100.22	0.905	3.185	1	0.0427	461.7	2	2183.97	1092.99	2	0.00153	0.701	110	126		fr17.3413.3413.2	1_fr17
	F6I0N8_VITVI	VIT_03s0038g04210	Phototropin 1	NRLsEQTEQQSAk	n-term TMT6plex	1,000.00,	S4 Phospho	33.66,	K13 TMT6plex	1000			100%, 100%, 100%	66.09	0.9786	2.199	2	0.262	312	2	2056.04	686.353	3	0.00122	0.593	593	605		fr18.1552.1552.3	1_fr18
	F6I0N8_VITVI	VIT_03s0038g04210	Phototropin 1	AEGVsPVER	n-term TMT6plex	1,000.00,	S5 Phospho	1000					100%, 100%	53.03	0.5952	1.756	1	0.167	199.8	2	1251.61	626.812	2	0.00265	2.11	101	109		fr14.1472.1472.2	1_fr14
	F6I0N8_VITVI	VIT_03s0038g04210	Phototropin 1	SAELDNISTPGRQtPQVDSR	n-term TMT6plex	1,000.00,	T14 Phospho	0					100%, 10%	46.51	0.9392	2.797	1	0.1936	627.4	2	2479.19	827.405	3	0.00086	0.347	379	398		fr19.2225.2225.3	1_fr19
	F6I0N8_VITVI	VIT_03s0038g04210	Phototropin 1	SAELDNIStPGRQTPQVDSR	n-term TMT6plex	1,000.00,	T9 Phospho	7.63					100%, 73%	42.22	0.9999	3.179	1	0.3878	1271	2	2479.19	620.806	4	-6.8e-05	-0.0274	379	398		fr18.2422.2422.4	1_fr18
	F6I0N8_VITVI	VIT_03s0038g04210	Phototropin 1	NRLsEQTEQQSAk	S4 Phospho	7.97,	K13 TMT6plex	59.07					91%, 100%	50.75	0.9977	2.81	1	0.3638	1087	2	1826.87	609.966	3	0.00308	1.69	593	605		fr20.1222.1222.3	1_fr20
	F6I0N8_VITVI	VIT_03s0038g04210	Phototropin 1	SAELDNIsTPGRQTPQVDSR	n-term TMT6plex	1,000.00,	S8 Phospho	0					100%, 21%	41.42	0.9928	2.522	1	0.3929	235.3	2	2479.19	1240.61	2	0.00435	1.75	379	398		fr18.2458.2458.2	1_fr18
	F6I0N8_VITVI	VIT_03s0038g04210	Phototropin 1	AEGVSPVERSPsSNQIFTSASTIAER	n-term TMT6plex	1,000.00,	S12 Phospho	6.93					100%, 66%	31.34	0.2488	2.304	9	0.1832	161.7	2	3028.47	1010.5	3	0.0153	5.06	101	126		fr16.3987.3987.3	1_fr16
	F6I0N8_VITVI	VIT_03s0038g04210	Phototropin 1	LAGETTRTsEEsNYEGESGSFPR	n-term TMT6plex	1,000.00,	S9 Phospho	36.83,	S12 Phospho	14.19			100%, 100%, 98%	42.18	0.7409	2.456	3	0.1839	178.1	2	2892.21	965.078	3	0.00387	1.34	162	184		fr19.2524.2524.3	1_fr19
	F6I0N8_VITVI	VIT_03s0038g04210	Phototropin 1	SAELDNIStPGRQTPQVDSR	T9 Phospho	7.38							0.29	76.34	0.7751	3.525	1	0.0511	587.1	2	2250.03	751.02	3	0.0073	3.24	379	398		fr21.1839.1839.3	1_fr21
	F6I0N8_VITVI	VIT_03s0038g04210	Phototropin 1	AEGVSPVERsPSsNQIFTSASTIAER	n-term TMT6plex	1,000.00,	S10 Phospho	8.72,	S13 Phospho	12.58			100%, 34%, 63%	34.68	0.2388	2.535	3	0	265.4	2	3108.44	1037.15	3	0.00365	1.17	101	126		fr18.3835.3835.3	1_fr18
	F6I0N8_VITVI	VIT_03s0038g04210	Phototropin 1	SAELDNIstPGRQTPQVDSR	n-term TMT6plex	1,000.00,	S8 Phospho	6.59,	T9 Phospho	6.36			100%, 59%, 57%	40.14	0.9732	2.657	1	0.2424	501.8	2	2559.16	854.063	3	0.00895	3.5	379	398		fr21.2130.2130.3	1_fr21
	F6I0N8_VITVI	VIT_03s0038g04210	Phototropin 1	NRLSEQtEQQSAk	T7 Phospho	14.71,	K13 TMT6plex	59.64					77%, 100%	48.26	0.8591	2.016	4	0.2232	85.8	2	1826.87	914.446	2	0.00407	2.23	593	605		fr20.1234.1234.2	1_fr20
	F6I0N8_VITVI	VIT_03s0038g04210	Phototropin 1	SPsSNQIFTSASTIAER	n-term TMT6plex	1,000.00,	S3 Phospho	11.06					100%, 93%	113.73	0.9989	3.352	1	0.5689	370.6	2	2104	1053.01	2	-0.00113	-0.537	110	126		fr15.4148.4148.2	1_fr15
	F6I0N8_VITVI	VIT_03s0038g04210	Phototropin 1	DIERSDsWER	n-term TMT6plex	1,000.00,	S7 Phospho	18.04					100%, 98%	51.76	0.4218	2.243	24	0.0336	125.5	2	1600.71	801.362	2	0.000446	0.279	450	459		fr15.2167.2167.2	1_fr15
	F6I0N8_VITVI	VIT_03s0038g04210	Phototropin 1	SPsSNQIFTSASTIAER	n-term TMT6plex	1,000.00,	S3 Phospho	0					100%, 0%	47.24	0.9935	2.794	1	0.2663	871.3	2	2104	702.343	3	0.00118	0.559	110	126		fr15.4155.4155.3	1_fr15
	F6I0N8_VITVI	VIT_03s0038g04210	Phototropin 1	SAELDNIsTPGRQTPQVDSR	n-term TMT6plex	1,000.00,	S8 Phospho	9.42					100%, 77%	21.49	0.3212	2.435	13	0.0788	366.9	2	2479.19	620.806	4	-6.8e-05	-0.0274	379	398		fr18.2425.2425.4	1_fr18
	F6I0N8_VITVI	VIT_03s0038g04210	Phototropin 1	LAGETTRTsEESNYEGESGSFPR	n-term TMT6plex	1,000.00,	S9 Phospho	12.81					100%, 94%	53.56	0.5358	3.977	3	0.046	298	2	2812.24	938.42	3	-0.00276	-0.982	162	184		fr18.2680.2680.3	1_fr18
	F6I0N8_VITVI	VIT_03s0038g04210	Phototropin 1	LAGETTRTSEEsNyEGESGSFPR	n-term TMT6plex	1,000.00,	S12 Phospho	6.06,	Y14 Phospho	6.06			100%, 37%, 37%	27.29	0.2042	2.466	8	0.0801	175.4	2	2892.21	965.078	3	0.00387	1.34	162	184		fr19.2526.2526.3	1_fr19
	F6I0N8_VITVI	VIT_03s0038g04210	Phototropin 1	SAELDNIStPGRQtPQVDSR	n-term TMT6plex	1,000.00,	T9 Phospho	18.00,	T14 Phospho	18.98			100%, 99%, 100%	76.24	0.8681	3.04	1	0.178	1102	2	2559.16	640.797	4	-9.14e-05	-0.0357	379	398		fr20.2303.2303.4	1_fr20
	F6I0N8_VITVI	VIT_03s0038g04210	Phototropin 1	NRLsEQTEQQSAk	S4 Phospho	51.23,	K13 TMT6plex	101.11					100%, 100%	95.79	0.9962	2.401	1	0.5067	209.3	2	1826.87	914.446	2	0.00407	2.23	593	605		fr20.1231.1231.2	1_fr20
	F6I0N8_VITVI	VIT_03s0038g04210	Phototropin 1	TSEESNYEGESGSFPRVsQELk	n-term TMT6plex	1,000.00,	S18 Phospho	30.61,	K22 TMT6plex	1000			100%, 100%, 100%	58.43	0.7618	2.673	1	0.254	332.9	2	2997.4	1000.15	3	0.0186	6.19	169	190		fr16.3710.3710.3	1_fr16
	F6I0N8_VITVI	VIT_03s0038g04210	Phototropin 1	SAELDNIStPGRQTPQVDSR	n-term TMT6plex	1,000.00,	T9 Phospho	0					100%, 16%	45.5	0.9814	2.39	1	0.2956	694	2	2479.19	827.405	3	0.00086	0.347	379	398		fr19.2222.2222.3	1_fr19
	F6I0N8_VITVI	VIT_03s0038g04210	Phototropin 1	EAsGkSNVTDNSITGVk	n-term TMT6plex	1,000.00,	S3 Phospho	6.80,	K5 TMT6plex	1,000.00,	K17 TMT6plex	1000	100%, 66%, 100%, 100%	44.42	0.9986	2.66	1	0.3638	403.4	2	2473.3	825.443	3	0.00145	0.587	84	100		fr15.2790.2790.3	1_fr15
	F6I0N8_VITVI	VIT_03s0038g04210	Phototropin 1	SAELDNIStPGRQtPQVDsR	n-term TMT6plex	1,000.00,	T9 Phospho	4.64,	T14 Phospho	8.22,	S19 Phospho	36.99	100%, 64%, 83%, 100%	28.87	0.8348	2.312	1	0.2008	502.9	2	2639.12	880.715	3	-0.00108	-0.408	379	398		fr24.2306.2306.3	1_fr24
4	F6HH27_VITVI	VIT_11s0016g04070	FRIGIDA-like protein	RNPAPPPQHsPAGR	n-term TMT6plex	1,000.00,	S10 Phospho	1000					100%, 100%	35.86	0.8892	2.155	2	0.2109	779.6	2	1789.89	448.481	4	-0.00197	-1.1	440	453		fr24.937.937.4	1_fr24
	F6HH27_VITVI	VIT_11s0016g04070	FRIGIDA-like protein	NPAPPPQHsPAGR	n-term TMT6plex	1,000.00,	S9 Phospho	1000					100%, 100%	75.96	0.9998	4.168	1	0.5115	1336	2	1633.79	545.606	3	0.00246	1.5	441	453		fr20.1068.1068.3	1_fr20
	F6HH27_VITVI	VIT_11s0016g04070	FRIGIDA-like protein	RNPAPPPQHsPAGR	n-term TMT6plex	1,000.00,	S10 Phospho	1000					100%, 100%	26.62	0.7841	1.85	1	0.2067	555.8	2	1789.89	448.481	4	-0.00136	-0.762	440	453		fr25.1057.1057.4	1_fr25
	F6HH27_VITVI	VIT_11s0016g04070	FRIGIDA-like protein	RNPAPPPQHsPAGR	n-term TMT6plex	1,000.00,	S10 Phospho	1000					100%, 100%	21.84	0.9127	1.651	6	0.3002	174	2	1789.89	597.639	3	0.000602	0.336	440	453		fr23.776.776.3	1_fr23
	F6HH27_VITVI	VIT_11s0016g04070	FRIGIDA-like protein	NPAPPPQHsPAGR	n-term TMT6plex	1,000.00,	S9 Phospho	1000					100%, 100%	35.99	0.9943	2.626	1	0.3795	507	2	1633.79	545.606	3	0.00246	1.5	441	453		fr21.925.925.3	1_fr21
	F6HH27_VITVI	VIT_11s0016g04070	FRIGIDA-like protein	RNPAPPPQHsPAGR	n-term TMT6plex	1,000.00,	S10 Phospho	1000					100%, 100%	31.71	0.9843	2.107	1	0.3003	692.1	2	1789.89	448.481	4	-0.00197	-1.1	440	453		fr24.934.934.4	1_fr24
	F6HH27_VITVI	VIT_11s0016g04070	FRIGIDA-like protein	NPAPPPQHsPAGR	n-term TMT6plex	1,000.00,	S9 Phospho	1000					100%, 100%	75.55	0.9609	1.964	2	0.3375	244.7	2	1633.79	817.906	2	0.0043	2.63	441	453		fr20.1084.1084.2	1_fr20
	F6HH27_VITVI	VIT_11s0016g04070	FRIGIDA-like protein	NPAPPPQHsPAGR	n-term TMT6plex	1,000.00,	S9 Phospho	1000					100%, 100%	46.38	0.9157	2.891	1	0.4168	1007	2	1633.79	545.937	3	0.993	-5.8	441	453		fr20.1133.1133.3	1_fr20
	F6HH27_VITVI	VIT_11s0016g04070	FRIGIDA-like protein	NPAPPPQHsPAGR	n-term TMT6plex	1,000.00,	S9 Phospho	1000					100%, 100%	31.6	0.4401	2.09	1	0.0532	682.5	2	1633.79	545.606	3	0.00246	1.5	441	453		fr20.1071.1071.3	1_fr20
	F6HH27_VITVI	VIT_11s0016g04070	FRIGIDA-like protein	RNPAPPPQHsPAGR	n-term TMT6plex	1,000.00,	S10 Phospho	1000					100%, 100%	37.46	0.5161	1.596	1	0.1909	289	2	1789.89	597.639	3	-0.000314	-0.175	440	453		fr24.936.936.3	1_fr24
	F6HH27_VITVI	VIT_11s0016g04070	FRIGIDA-like protein	RNPAPPPQHsPAGR	n-term TMT6plex	1,000.00,	S10 Phospho	1000					100%, 100%	36.98	0.8866	2.216	1	0.2177	505.2	2	1789.89	597.639	3	-0.000314	-0.175	440	453		fr24.939.939.3	1_fr24
	F6HH27_VITVI	VIT_11s0016g04070	FRIGIDA-like protein	NPAPPPQHsPAGR	n-term TMT6plex	1,000.00,	S9 Phospho	1000					100%, 100%	14.93	0.6411	1.67	2	0.2068	399.3	2	1633.79	545.606	3	0.00246	1.5	441	453		fr21.928.928.3	1_fr21
	F6HH27_VITVI	VIT_11s0016g04070	FRIGIDA-like protein	RNPAPPPQHsPAGR	n-term TMT6plex	1,000.00,	S10 Phospho	1000					100%, 100%	38.54	0.9953	2.161	1	0.3491	836.5	2	1789.89	448.481	4	-0.00136	-0.762	440	453		fr25.1060.1060.4	1_fr25
	F6HH27_VITVI	VIT_11s0016g04070	FRIGIDA-like protein	RNPAPPPQHsPAGR	n-term TMT6plex	1,000.00,	S10 Phospho	1000					100%, 100%	38.38	0.9895	2.584	1	0.2953	937.6	2	1789.89	597.639	3	0.000602	0.336	440	453		fr23.779.779.3	1_fr23
	F6HH27_VITVI	VIT_11s0016g04070	FRIGIDA-like protein	NPAPPPQHsPAGR	n-term TMT6plex	1,000.00,	S9 Phospho	1000					100%, 100%	19.36	0.2699	1.605	12	0.1619	290.8	2	1633.79	545.607	3	0.00374	2.29	441	453		fr22.979.979.3	1_fr22
	F6HH27_VITVI	VIT_11s0016g04070	FRIGIDA-like protein	NPAPPPQHsPAGR	n-term TMT6plex	1,000.00,	S9 Phospho	1000					100%, 100%	50.93	0.9946	2.868	1	0.329	560.2	2	1633.79	545.607	3	0.00374	2.29	441	453		fr22.976.976.3	1_fr22
	F6HH27_VITVI	VIT_11s0016g04070	FRIGIDA-like protein	RNPAPPPQHsPAGR	n-term TMT6plex	1,000.00,	S10 Phospho	1000					100%, 100%	25.8	0.9056	1.892	1	0.2337	504.1	2	1789.89	448.481	4	0.000467	0.261	440	453		fr26.944.944.4	1_fr26
	F6HH27_VITVI	VIT_11s0016g04070	FRIGIDA-like protein	RNPAPPPQHsPAGR	S10 Phospho	1000							1	29.68	0.8783	1.931	24	0.3012	245.6	2	1560.73	521.251	3	-0.0023	-1.47	440	453		fr24.508.508.3	1_fr24
5	F6HXK4_VITVI	VIT_09s0002g00130	autoinhibited H(+)-ATPase isoform 10	LkNLDINVIQAAHtV	n-term TMT6plex	1,000.00,	K2 TMT6plex	1,000.00,	T14 Phospho	1000			100%, 100%, 100%	70.11	0.9997	2.839	1	0.4329	404.4	2	2186.22	729.75	3	0.00189	0.864	938	952		fr15.4788.4788.3	1_fr15
	F6HXK4_VITVI	VIT_09s0002g00130	autoinhibited H(+)-ATPase isoform 10	NLDINVIQAAHtV	n-term TMT6plex	1,000.00,	T12 Phospho	1000					100%, 100%	44.24	0.9929	2.398	3	0.4313	229	2	1715.88	858.949	2	0.0019	1.1	940	952		fr14.4235.4235.2	1_fr14
	F6HXK4_VITVI	VIT_09s0002g00130	autoinhibited H(+)-ATPase isoform 10	GHVEsVVR	n-term TMT6plex	1,000.00,	S5 Phospho	1000					100%, 100%	22.78	0.3321	1.592	6	0.0364	171.2	2	1190.6	596.308	2	-8.59e-05	-0.0721	930	937		fr14.1483.1483.2	1_fr14
	F6HXK4_VITVI	VIT_09s0002g00130	autoinhibited H(+)-ATPase isoform 10	NLDINVIQAAHtV	n-term TMT6plex	1,000.00,	T12 Phospho	1000					100%, 100%	71.13	0.9936	2.664	1	0.4046	584.8	2	1715.88	858.949	2	0.00141	0.82	940	952		fr15.4404.4404.2	1_fr15
	F6HXK4_VITVI	VIT_09s0002g00130	autoinhibited H(+)-ATPase isoform 10	LkNLDINVIQAAHtV	n-term TMT6plex	1,000.00,	K2 TMT6plex	1,000.00,	T14 Phospho	1000			100%, 100%, 100%	62.01	0.9992	3.078	1	0.3584	444	2	2186.22	729.75	3	0.00189	0.864	938	952		fr15.4791.4791.3	1_fr15
	F6HXK4_VITVI	VIT_09s0002g00130	autoinhibited H(+)-ATPase isoform 10	NLDINVIQAAHtV	n-term TMT6plex	1,000.00,	T12 Phospho	1000					100%, 100%	122.58	0.9978	2.511	1	0.5273	789.5	2	1715.88	858.949	2	0.0019	1.1	940	952		fr13.3790.3790.2	1_fr13
	F6HXK4_VITVI	VIT_09s0002g00130	autoinhibited H(+)-ATPase isoform 10	SsLIAEQAR	n-term TMT6plex	1,000.00,	S2 Phospho	0					100%, 0%	66.54	0.4534	1.801	9	0.2156	184.5	2	1282.65	642.331	2	-0.00244	-1.9	906	914		fr15.2336.2336.2	1_fr15
	F6HXK4_VITVI	VIT_09s0002g00130	autoinhibited H(+)-ATPase isoform 10	LkNLDINVIQAAHtV	n-term TMT6plex	1,000.00,	K2 TMT6plex	1,000.00,	T14 Phospho	1000			100%, 100%, 100%	58.48	0.9965	2.611	1	0.3539	386.3	2	2186.22	729.75	3	0.00409	1.87	938	952		fr14.4649.4649.3	1_fr14
	F6HXK4_VITVI	VIT_09s0002g00130	autoinhibited H(+)-ATPase isoform 10	SsLIAEQAR	n-term TMT6plex	1,000.00,	S2 Phospho	0					100%, 0%	71.54	0.316	1.792	8	0	188.2	2	1282.65	642.332	2	0.000243	0.189	906	914		fr14.2158.2158.2	1_fr14
	F6HXK4_VITVI	VIT_09s0002g00130	autoinhibited H(+)-ATPase isoform 10	NLDINVIQAAHtV	n-term TMT6plex	1,000.00,	T12 Phospho	1000					100%, 100%	86.87	0.9978	2.951	1	0.4614	779.7	2	1715.88	858.949	2	0.0019	1.1	940	952		fr14.4232.4232.2	1_fr14
	F6HXK4_VITVI	VIT_09s0002g00130	autoinhibited H(+)-ATPase isoform 10	LkNLDINVIQAAHtV	n-term TMT6plex	1,000.00,	K2 TMT6plex	1,000.00,	T14 Phospho	1000			100%, 100%, 100%	56.74	0.9882	2.514	1	0.3011	432.3	2	2186.22	729.75	3	0.00409	1.87	938	952		fr14.4651.4651.3	1_fr14
	F6HXK4_VITVI	VIT_09s0002g00130	autoinhibited H(+)-ATPase isoform 10	NLDINVIQAAHtV	n-term TMT6plex	1,000.00,	T12 Phospho	1000					100%, 100%	40.67	0.9177	1.985	7	0.3079	120.4	2	1715.88	858.949	2	0.00141	0.82	940	952		fr15.4407.4407.2	1_fr15
	F6HXK4_VITVI	VIT_09s0002g00130	autoinhibited H(+)-ATPase isoform 10	NLDINVIQAAHtV	n-term TMT6plex	1,000.00,	T12 Phospho	1000					100%, 100%	31.84	0.8248	1.772	17	0.2916	131.5	2	1715.88	858.949	2	0.0019	1.1	940	952		fr13.3793.3793.2	1_fr13
6	D7UAI8_VITVI	VIT_19s0015g00690	RPM1-interacting protein 4 (RIN4) family protein	RTGGQPEsPANVENNVk	n-term TMT6plex	1,000.00,	S8 Phospho	20.45,	K17 TMT6plex	1000			100%, 99%, 100%	61.15	0.9923	3.947	1	0.3338	879.5	2	2334.17	779.068	3	0.00639	2.73	37	53		fr18.2017.2017.3	1_fr18
	D7UAI8_VITVI	VIT_19s0015g00690	RPM1-interacting protein 4 (RIN4) family protein	TGGQPEsPANVENNVk	S7 Phospho	14.78,	K16 TMT6plex	56.8					99%, 100%	52.9	0.9574	2.566	31	0.246	344.4	2	1948.91	650.645	3	0.000949	0.487	38	53		fr18.2000.2000.3	1_fr18
	D7UAI8_VITVI	VIT_19s0015g00690	RPM1-interacting protein 4 (RIN4) family protein	TGGQPEsPANVENNVk	n-term TMT6plex	1,000.00,	S7 Phospho	87.35,	K16 TMT6plex	1000			100%, 100%, 100%	169.97	0.9993	4.01	1	0.4663	1280	2	2178.07	1090.05	2	0.0027	1.24	38	53		fr17.2156.2156.2	1_fr17
	D7UAI8_VITVI	VIT_19s0015g00690	RPM1-interacting protein 4 (RIN4) family protein	TGGQPEsPANVENNVk	n-term TMT6plex	1,000.00,	S7 Phospho	25.82,	K16 TMT6plex	1000			100%, 100%, 100%	41.32	0.9481	3.134	4	0.2219	869.9	2	2178.07	545.525	4	-0.0044	-2.02	38	53		fr17.2158.2158.4	1_fr17
	D7UAI8_VITVI	VIT_19s0015g00690	RPM1-interacting protein 4 (RIN4) family protein	RTGGQPEsPANVENNVk	n-term TMT6plex	1,000.00,	S8 Phospho	14.42,	K17 TMT6plex	1000			100%, 97%, 100%	57.37	0.997	3.721	1	0.3499	689.1	2	2334.17	779.067	3	0.00437	1.87	37	53		fr19.1802.1802.3	1_fr19
	D7UAI8_VITVI	VIT_19s0015g00690	RPM1-interacting protein 4 (RIN4) family protein	TGGQPEsPANVENNVk	S7 Phospho	18.45,	K16 TMT6plex	50.65					99%, 100%	44.65	0.8768	2.606	29	0.2166	296.1	2	1948.91	650.645	3	0.000766	0.393	38	53		fr19.1780.1780.3	1_fr19
	D7UAI8_VITVI	VIT_19s0015g00690	RPM1-interacting protein 4 (RIN4) family protein	RTGGQPEsPANVENNVk	n-term TMT6plex	1,000.00,	S8 Phospho	23.69,	K17 TMT6plex	1000			100%, 100%, 100%	86.51	0.9903	3.414	1	0.346	651	2	2334.17	779.068	3	0.00639	2.73	37	53		fr18.2014.2014.3	1_fr18
	D7UAI8_VITVI	VIT_19s0015g00690	RPM1-interacting protein 4 (RIN4) family protein	TGGQPEsPANVENNVk	n-term TMT6plex	1,000.00,	S7 Phospho	54.67,	K16 TMT6plex	1000			100%, 100%, 100%	88.85	0.9992	3.508	1	0.4858	216.3	2	2178.07	1090.05	2	0.0027	1.24	38	53		fr17.2159.2159.2	1_fr17
	D7UAI8_VITVI	VIT_19s0015g00690	RPM1-interacting protein 4 (RIN4) family protein	TGGQPEsPANVENNVk	n-term TMT6plex	1,000.00,	S7 Phospho	3.69,	K16 TMT6plex	1000			100%, 71%, 100%	88.32	0.9986	4.005	1	0.3847	1345	2	2178.07	727.032	3	2.72e-06	0.00125	38	53		fr17.2143.2143.3	1_fr17
	D7UAI8_VITVI	VIT_19s0015g00690	RPM1-interacting protein 4 (RIN4) family protein	RTGGQPEsPANVENNVk	n-term TMT6plex	1,000.00,	S8 Phospho	14.40,	K17 TMT6plex	1000			100%, 96%, 100%	95.31	0.9936	2.924	1	0.3477	597.4	2	2334.17	779.067	3	0.00437	1.87	37	53		fr19.1799.1799.3	1_fr19
7	D7SY29_VITVI	VIT_08s0105g00570	AMP deaminase, putative / myoadenylate deaminase, putative	EREENSDGVGLGDsPQHFR	n-term TMT6plex	1,000.00,	S14 Phospho	44.49					100%, 100%	45.32	0.993	2.172	1	0.3167	524.9	2	2437.09	610.279	4	-0.000305	-0.125	46	64		fr19.1880.1880.4	1_fr19
	D7SY29_VITVI	VIT_08s0105g00570	AMP deaminase, putative / myoadenylate deaminase, putative	EREENSDGVGLGDsPQHFR	n-term TMT6plex	1,000.00,	S14 Phospho	54.42					100%, 100%	49.5	0.9999	4.03	1	0.3549	1157	2	2437.09	610.279	4	-0.00299	-1.23	46	64		fr18.2081.2081.4	1_fr18
	D7SY29_VITVI	VIT_08s0105g00570	AMP deaminase, putative / myoadenylate deaminase, putative	EREENSDGVGLGDsPQHFR	n-term TMT6plex	1,000.00,	S14 Phospho	26.83					100%, 100%	44.52	0.9994	4.614	1	0.5095	843.4	2	2437.09	813.369	3	-0.00231	-0.946	46	64		fr18.2083.2083.3	1_fr18
	D7SY29_VITVI	VIT_08s0105g00570	AMP deaminase, putative / myoadenylate deaminase, putative	EREENSDGVGLGDsPQHFR	n-term TMT6plex	1,000.00,	S14 Phospho	46.81					100%, 100%	35.27	0.9483	2.695	2	0.1943	832.7	2	2437.09	610.279	4	-0.000305	-0.125	46	64		fr19.1883.1883.4	1_fr19
	D7SY29_VITVI	VIT_08s0105g00570	AMP deaminase, putative / myoadenylate deaminase, putative	GSSsLPDVTAISGVGDGEDRR	n-term TMT6plex	1,000.00,	S4 Phospho	11.2					100%, 36%	39.62	0.7559	3.71	1	0.0123	1147	2	2383.12	795.383	3	0.00218	0.913	87	107		fr17.3259.3259.3	1_fr17
	D7SY29_VITVI	VIT_08s0105g00570	AMP deaminase, putative / myoadenylate deaminase, putative	EREREENsDGVGLGDsPQHFR	n-term TMT6plex	1,000.00,	S8 Phospho	1,000.00,	S16 Phospho	1000			100%, 100%, 100%	30.54	0.7985	2.528	1	0.1518	663.8	2	2802.2	701.558	4	0.00612	2.18	44	64		fr23.1791.1791.4	1_fr23
	D7SY29_VITVI	VIT_08s0105g00570	AMP deaminase, putative / myoadenylate deaminase, putative	GSSsLPDVTAISGVGDGEDRR	n-term TMT6plex	1,000.00,	S4 Phospho	9.39					100%, 21%	36.13	0.6679	3.449	1	0.0203	1148	2	2383.12	795.382	3	0.00163	0.683	87	107		fr16.3514.3514.3	1_fr16
	D7SY29_VITVI	VIT_08s0105g00570	AMP deaminase, putative / myoadenylate deaminase, putative	SHsVSGDLHGVQPDPVAADILR	S3 Phospho	1.54							0.42	22.79	0.5438	2.203	3	0.1059	181.9	2	2349.11	784.045	3	0.00105	0.448	221	242		fr16.3607.3607.3	1_fr16
	D7SY29_VITVI	VIT_08s0105g00570	AMP deaminase, putative / myoadenylate deaminase, putative	EREENSDGVGLGDsPQHFR	n-term TMT6plex	1,000.00,	S14 Phospho	62.97					100%, 100%	81.68	0.9966	2.936	1	0.4285	462.1	2	2437.09	813.369	3	-0.00231	-0.946	46	64		fr18.2080.2080.3	1_fr18
	D7SY29_VITVI	VIT_08s0105g00570	AMP deaminase, putative / myoadenylate deaminase, putative	EREENsDGVGLGDsPQHFR	n-term TMT6plex	1,000.00,	S6 Phospho	1,000.00,	S14 Phospho	1000			100%, 100%, 100%	23.25	0.2595	2.255	1	0.0502	489.4	2	2517.05	630.271	4	0.000649	0.258	46	64		fr19.2021.2021.4	1_fr19
	D7SY29_VITVI	VIT_08s0105g00570	AMP deaminase, putative / myoadenylate deaminase, putative	EREENSDGVGLGDsPQHFRk	n-term TMT6plex	1,000.00,	S14 Phospho	34.25,	K20 TMT6plex	1000			100%, 100%, 100%	22.07	0.294	1.976	129	0.1542	561.7	2	2794.34	559.877	5	0.0028	1	46	65		fr19.2034.2034.5	1_fr19
	D7SY29_VITVI	VIT_08s0105g00570	AMP deaminase, putative / myoadenylate deaminase, putative	EREENSDGVGLGDsPQHFR	n-term TMT6plex	1,000.00,	S14 Phospho	31.2					100%, 100%	46.14	0.9962	2.903	1	0.3022	626.4	2	2437.09	610.279	4	-0.00275	-1.13	46	64		fr17.1979.1979.4	1_fr17
	D7SY29_VITVI	VIT_08s0105g00570	AMP deaminase, putative / myoadenylate deaminase, putative	GSSsLPDVTAISGVGDGEDRR	n-term TMT6plex	1,000.00,	S4 Phospho	11.1					100%, 83%	41.21	0.8993	2.163	34	0.2537	127.8	2	2383.12	795.382	3	0.00163	0.683	87	107		fr16.3511.3511.3	1_fr16
	D7SY29_VITVI	VIT_08s0105g00570	AMP deaminase, putative / myoadenylate deaminase, putative	EREENSDGVGLGDsPQHFR	n-term TMT6plex	1,000.00,	S14 Phospho	67.67					100%, 100%	49.2	0.9992	2.661	1	0.3534	697.6	2	2437.09	610.279	4	-0.00299	-1.23	46	64		fr18.2078.2078.4	1_fr18
	D7SY29_VITVI	VIT_08s0105g00570	AMP deaminase, putative / myoadenylate deaminase, putative	RGsSSLPDVTAISGVGDGEDRR	n-term TMT6plex	1,000.00,	S3 Phospho	1.32					100%, 31%	16.78	0.9739	3.213	2	0.2497	954	2	2539.22	635.816	4	0.00782	3.08	86	107		fr19.2739.2739.4	1_fr19
	D7SY29_VITVI	VIT_08s0105g00570	AMP deaminase, putative / myoadenylate deaminase, putative	SHsVSGDLHGVQPDPVAADILR	S3 Phospho	4.67							0.68	62.63	0.9994	3.968	1	0.3927	955	2	2349.11	784.045	3	0.00105	0.448	221	242		fr16.3605.3605.3	1_fr16
8	F6HDA9_VITVI	VIT_00s1286g00010	stress-inducible protein, putative	TAPEGADFPEsSSPER	n-term TMT6plex	1,000.00,	S11 Phospho	5.31					100%, 63%	47.24	0.9441	2.459	1	0.316	231	2	1984.86	993.442	2	0.00547	2.76	195	210		fr16.2271.2271.2	1_fr16
	F6HDA9_VITVI	VIT_00s1286g00010	stress-inducible protein, putative	TAPEGADFPESsSPERK	n-term TMT6plex	37.06,	S12 Phospho	6.7					100%, 70%	43.17	0.976	2.72	1	0.255	481.7	2	2112.96	705.327	3	0.000668	0.316	195	211		fr17.1890.1890.3	1_fr17
	F6HDA9_VITVI	VIT_00s1286g00010	stress-inducible protein, putative	TAPEGADFPESsSPERk	n-term TMT6plex	1,000.00,	S12 Phospho	0.00,	K17 TMT6plex	1000			100%, 20%, 100%	36.46	0.3974	3.133	10	0.0633	354.2	2	2342.12	781.715	3	0.000272	0.116	195	211		fr16.2420.2420.3	1_fr16
	F6HDA9_VITVI	VIT_00s1286g00010	stress-inducible protein, putative	TAPEGADFPEsSSPERk	n-term TMT6plex	1,000.00,	S11 Phospho	0.00,	K17 TMT6plex	1000			100%, 18%, 100%	54.94	0.9948	2.875	1	0.3616	483.7	2	2342.12	781.715	3	0.000272	0.116	195	211		fr16.2417.2417.3	1_fr16
	F6HDA9_VITVI	VIT_00s1286g00010	stress-inducible protein, putative	TAPEGADFPESsSPERK	n-term TMT6plex	38.95,	S12 Phospho	0					100%, 33%	25.33	0.9562	3.096	3	0.2098	739.8	2	2112.96	705.327	3	0.000668	0.316	195	211		fr17.1893.1893.3	1_fr17
	F6HDA9_VITVI	VIT_00s1286g00010	stress-inducible protein, putative	tAPEGADFPESSSPER	T1 Phospho	24.06							0.98	27.91	0.8832	2.032	18	0.2506	171.6	2	1755.7	878.858	2	0.00202	1.15	195	210		fr17.1668.1668.2	1_fr17
	F6HDA9_VITVI	VIT_00s1286g00010	stress-inducible protein, putative	TAPEGADFPESSsPER	n-term TMT6plex	1,000.00,	S13 Phospho	13.98					100%, 93%	173.44	0.9976	4.128	1	0.5426	1511	2	1984.86	993.442	2	0.00547	2.76	195	210		fr16.2268.2268.2	1_fr16
	F6HDA9_VITVI	VIT_00s1286g00010	stress-inducible protein, putative	TAPEGADFPESSsPER	S13 Phospho	17.08							0.96	79.53	0.9956	2.47	1	0.4664	557.1	2	1755.7	878.859	2	0.00373	2.12	195	210		fr18.1780.1780.2	1_fr18
	F6HDA9_VITVI	VIT_00s1286g00010	stress-inducible protein, putative	TAPEGADFPEsSSPER	n-term TMT6plex	1,000.00,	S11 Phospho	0					100%, 7%	81.68	0.9974	2.768	1	0.3745	809.8	2	1984.86	662.629	3	0.00259	1.3	195	210		fr16.1942.1942.3	1_fr16
	F6HDA9_VITVI	VIT_00s1286g00010	stress-inducible protein, putative	TAPEGADFPEsSSPERkR	n-term TMT6plex	1,000.00,	S11 Phospho	2.71,	K17 TMT6plex	1000			100%, 48%, 100%	45.28	0.9919	2.375	1	0.2466	635.1	2	2498.22	625.563	4	0.00139	0.557	195	212		fr18.2154.2154.4	1_fr18
	F6HDA9_VITVI	VIT_00s1286g00010	stress-inducible protein, putative	TAPEGADFPESsSPERk	n-term TMT6plex	1,000.00,	S12 Phospho	0.00,	K17 TMT6plex	1000			100%, 13%, 100%	60.76	0.9951	3.022	3	0.4165	440.3	2	2342.12	781.714	3	-0.00156	-0.665	195	211		fr17.2259.2259.3	1_fr17
	F6HDA9_VITVI	VIT_00s1286g00010	stress-inducible protein, putative	TAPEGADFPEsSSPER	n-term TMT6plex	1,000.00,	S11 Phospho	3.03					100%, 30%	76.86	0.9945	2.855	1	0.2914	979.5	2	1984.86	662.629	3	0.00186	0.935	195	210		fr16.2261.2261.3	1_fr16
	F6HDA9_VITVI	VIT_00s1286g00010	stress-inducible protein, putative	TAPEGADFPESSsPER	S13 Phospho	27.96							1	80.73	0.9959	1.899	1	0.4987	549.8	2	1755.7	878.858	2	0.00202	1.15	195	210		fr17.1666.1666.2	1_fr17
	F6HDA9_VITVI	VIT_00s1286g00010	stress-inducible protein, putative	TAPEGADFPESSsPER	n-term TMT6plex	1,000.00,	S13 Phospho	4.34					100%, 28%	109.35	0.9979	3.282	1	0.3088	1385	2	1984.86	662.628	3	2.61e-05	0.0131	195	210		fr15.2382.2382.3	1_fr15
	F6HDA9_VITVI	VIT_00s1286g00010	stress-inducible protein, putative	TAPEGADFPEsSSPERk	n-term TMT6plex	1,000.00,	S11 Phospho	3.98,	K17 TMT6plex	1000			100%, 56%, 100%	49.35	0.9341	2.965	6	0.2468	286.1	2	2342.12	781.714	3	-0.00156	-0.665	195	211		fr17.2262.2262.3	1_fr17
	F6HDA9_VITVI	VIT_00s1286g00010	stress-inducible protein, putative	TAPEGADFPEsSSPERkR	n-term TMT6plex	1,000.00,	S11 Phospho	5.08,	K17 TMT6plex	1000			100%, 62%, 100%	25.34	0.9401	2.495	19	0.2109	511.6	2	2498.22	625.563	4	0.00139	0.557	195	212		fr18.2157.2157.4	1_fr18
	F6HDA9_VITVI	VIT_00s1286g00010	stress-inducible protein, putative	TAPEGADFPESSsPERk	S13 Phospho	11.36,	K17 TMT6plex	43.23					92%, 100%	46.31	0.9914	1.646	1	0.3789	313.8	2	2112.96	705.327	3	0.00177	0.836	195	211		fr18.1999.1999.3	1_fr18
9	F6I2J2_VITVI	VIT_00s2851g00010	stress-inducible protein, putative	TAPEGADFPESsSPERk	n-term TMT6plex	1,000.00,	S12 Phospho	0.00,	K17 TMT6plex	1000			100%, 13%, 100%	60.76	0.9951	3.022	3	0.4165	440.3	2	2342.12	781.714	3	-0.00156	-0.665	195	211		fr17.2259.2259.3	1_fr17
	F6I2J2_VITVI	VIT_00s2851g00010	stress-inducible protein, putative	TAPEGADFPESSsPER	S13 Phospho	17.08							0.96	79.53	0.9956	2.47	1	0.4664	557.1	2	1755.7	878.859	2	0.00373	2.12	195	210		fr18.1780.1780.2	1_fr18
	F6I2J2_VITVI	VIT_00s2851g00010	stress-inducible protein, putative	TAPEGADFPEsSSPERkR	n-term TMT6plex	1,000.00,	S11 Phospho	2.71,	K17 TMT6plex	1000			100%, 48%, 100%	45.28	0.9919	2.375	1	0.2466	635.1	2	2498.22	625.563	4	0.00139	0.557	195	212		fr18.2154.2154.4	1_fr18
	F6I2J2_VITVI	VIT_00s2851g00010	stress-inducible protein, putative	TAPEGADFPESSsPER	S13 Phospho	27.96							1	80.73	0.9959	1.899	1	0.4987	549.8	2	1755.7	878.858	2	0.00202	1.15	195	210		fr17.1666.1666.2	1_fr17
	F6I2J2_VITVI	VIT_00s2851g00010	stress-inducible protein, putative	TAPEGADFPEsSSPER	n-term TMT6plex	1,000.00,	S11 Phospho	3.03					100%, 30%	76.86	0.9945	2.855	1	0.2914	979.5	2	1984.86	662.629	3	0.00186	0.935	195	210		fr16.2261.2261.3	1_fr16
	F6I2J2_VITVI	VIT_00s2851g00010	stress-inducible protein, putative	TAPEGADFPESsSPERK	n-term TMT6plex	37.06,	S12 Phospho	6.7					100%, 70%	43.17	0.976	2.72	1	0.255	481.7	2	2112.96	705.327	3	0.000668	0.316	195	211		fr17.1890.1890.3	1_fr17
	F6I2J2_VITVI	VIT_00s2851g00010	stress-inducible protein, putative	TAPEGADFPEsSSPERk	n-term TMT6plex	1,000.00,	S11 Phospho	3.98,	K17 TMT6plex	1000			100%, 56%, 100%	49.35	0.9341	2.965	6	0.2468	286.1	2	2342.12	781.714	3	-0.00156	-0.665	195	211		fr17.2262.2262.3	1_fr17
	F6I2J2_VITVI	VIT_00s2851g00010	stress-inducible protein, putative	TAPEGADFPESSsPER	n-term TMT6plex	1,000.00,	S13 Phospho	4.34					100%, 28%	109.35	0.9979	3.282	1	0.3088	1385	2	1984.86	662.628	3	2.61e-05	0.0131	195	210		fr15.2382.2382.3	1_fr15
	F6I2J2_VITVI	VIT_00s2851g00010	stress-inducible protein, putative	TAPEGADFPESSsPERk	S13 Phospho	11.36,	K17 TMT6plex	43.23					92%, 100%	46.31	0.9914	1.646	1	0.3789	313.8	2	2112.96	705.327	3	0.00177	0.836	195	211		fr18.1999.1999.3	1_fr18
	F6I2J2_VITVI	VIT_00s2851g00010	stress-inducible protein, putative	TAPEGADFPEsSSPERkR	n-term TMT6plex	1,000.00,	S11 Phospho	5.08,	K17 TMT6plex	1000			100%, 62%, 100%	25.34	0.9401	2.495	19	0.2109	511.6	2	2498.22	625.563	4	0.00139	0.557	195	212		fr18.2157.2157.4	1_fr18
	F6I2J2_VITVI	VIT_00s2851g00010	stress-inducible protein, putative	TAPEGADFPESsSPERk	n-term TMT6plex	1,000.00,	S12 Phospho	0.00,	K17 TMT6plex	1000			100%, 20%, 100%	36.46	0.3974	3.133	10	0.0633	354.2	2	2342.12	781.715	3	0.000272	0.116	195	211		fr16.2420.2420.3	1_fr16
	F6I2J2_VITVI	VIT_00s2851g00010	stress-inducible protein, putative	TAPEGADFPESsSPERK	n-term TMT6plex	38.95,	S12 Phospho	0					100%, 33%	25.33	0.9562	3.096	3	0.2098	739.8	2	2112.96	705.327	3	0.000668	0.316	195	211		fr17.1893.1893.3	1_fr17
	F6I2J2_VITVI	VIT_00s2851g00010	stress-inducible protein, putative	tAPEGADFPESSSPER	T1 Phospho	24.06							0.98	27.91	0.8832	2.032	18	0.2506	171.6	2	1755.7	878.858	2	0.00202	1.15	195	210		fr17.1668.1668.2	1_fr17
	F6I2J2_VITVI	VIT_00s2851g00010	stress-inducible protein, putative	TAPEGADFPEsSSPER	n-term TMT6plex	1,000.00,	S11 Phospho	0					100%, 7%	81.68	0.9974	2.768	1	0.3745	809.8	2	1984.86	662.629	3	0.00259	1.3	195	210		fr16.1942.1942.3	1_fr16
	F6I2J2_VITVI	VIT_00s2851g00010	stress-inducible protein, putative	TAPEGADFPESSsPER	n-term TMT6plex	1,000.00,	S13 Phospho	13.98					100%, 93%	173.44	0.9976	4.128	1	0.5426	1511	2	1984.86	993.442	2	0.00547	2.76	195	210		fr16.2268.2268.2	1_fr16
	F6I2J2_VITVI	VIT_00s2851g00010	stress-inducible protein, putative	TAPEGADFPEsSSPER	n-term TMT6plex	1,000.00,	S11 Phospho	5.31					100%, 63%	47.24	0.9441	2.459	1	0.316	231	2	1984.86	993.442	2	0.00547	2.76	195	210		fr16.2271.2271.2	1_fr16
	F6I2J2_VITVI	VIT_00s2851g00010	stress-inducible protein, putative	TAPEGADFPEsSSPERk	n-term TMT6plex	1,000.00,	S11 Phospho	0.00,	K17 TMT6plex	1000			100%, 18%, 100%	54.94	0.9948	2.875	1	0.3616	483.7	2	2342.12	781.715	3	0.000272	0.116	195	211		fr16.2417.2417.3	1_fr16
10	F6HRH5_VITVI	VIT_00s0231g00040	RPM1 interacting protein 4	QVTDsPARNDNLGR	n-term TMT6plex	1,000.00,	S5 Phospho	12.9					100%, 95%	44.11	0.7151	2.162	1	0.131	452.2	2	1850.88	617.969	3	0.000387	0.209	90	103		fr18.1569.1569.3	1_fr18
	F6HRH5_VITVI	VIT_00s0231g00040	RPM1 interacting protein 4	IINPNDPQENPDMFSDNAsEARSPPR	n-term TMT6plex	1,000.00,	S19 Phospho	3.46					100%, 53%	87.18	0.9795	3.184	1	0.2731	788.3	2	3219.45	1074.16	3	0.00762	2.37	37	62		fr17.3404.3404.3	1_fr17
	F6HRH5_VITVI	VIT_00s0231g00040	RPM1 interacting protein 4	QVTDsPARNDNLGR	n-term TMT6plex	1,000.00,	S5 Phospho	36.05					100%, 100%	87.66	0.846	1.605	1	0.2256	386.9	2	1850.88	926.45	2	9.51e-05	0.0514	90	103		fr17.1467.1467.2	1_fr17
	F6HRH5_VITVI	VIT_00s0231g00040	RPM1 interacting protein 4	IINPNDPQENPDMFsDNASEARSPPR	n-term TMT6plex	1,000.00,	S15 Phospho	4.32					100%, 53%	39.92	0.9949	4.311	1	0.3867	932.1	2	3219.45	1074.16	3	-0.00483	-1.5	37	62		fr18.3466.3466.3	1_fr18
	F6HRH5_VITVI	VIT_00s0231g00040	RPM1 interacting protein 4	IINPNDPQENPDMFSDNAsEARSPPRTR	n-term TMT6plex	1,000.00,	S19 Phospho	0					100%, 5%	9.77	0.4574	2.612	489	0.2022	909.1	2	3476.6	580.44	6	-0.00328	-0.942	37	64		fr20.3042.3042.6	1_fr20
	F6HRH5_VITVI	VIT_00s0231g00040	RPM1 interacting protein 4	GSSYDSSHGtPGR	n-term TMT6plex	1,000.00,	T10 Phospho	0					100%, 5%	37.11	0.4087	2.605	11	0.0282	308.8	2	1615.68	539.569	3	0.00121	0.751	165	177		fr18.947.947.3	1_fr18
	F6HRH5_VITVI	VIT_00s0231g00040	RPM1 interacting protein 4	IINPNDPQENPDMFSDNASEARsPPR	n-term TMT6plex	1,000.00,	S23 Phospho	3.77					100%, 20%	87.73	0.9866	3.385	1	0.3565	639.2	2	3219.45	1074.16	3	-0.00483	-1.5	37	62		fr18.3465.3465.3	1_fr18
	F6HRH5_VITVI	VIT_00s0231g00040	RPM1 interacting protein 4	IINPNDPQENPDMFSDNASEARSPPRtR	n-term TMT6plex	1,000.00,	T27 Phospho	0.3					100%, 18%	20.82	0.9631	2.76	5	0.1434	738.6	2	3476.6	696.329	5	0.0051	1.47	37	64		fr20.3024.3024.5	1_fr20
	F6HRH5_VITVI	VIT_00s0231g00040	RPM1 interacting protein 4	IINPNDPQENPDMFSDNASEARsPPR	n-term TMT6plex	1,000.00,	S23 Phospho	4.3					100%, 34%	58	0.9927	3.091	1	0.253	863.1	2	3219.45	805.871	4	0.00285	0.885	37	62		fr17.3416.3416.4	1_fr17
	F6HRH5_VITVI	VIT_00s0231g00040	RPM1 interacting protein 4	GSSYDSSHGtPGR	n-term TMT6plex	1,000.00,	T10 Phospho	17.57					100%, 99%	41.9	0.9838	2.429	2	0.2569	368.4	2	1615.68	539.569	3	0.00121	0.751	165	177		fr18.944.944.3	1_fr18
	F6HRH5_VITVI	VIT_00s0231g00040	RPM1 interacting protein 4	IINPNDPQENPDmFSDNASEARsPPRTR	n-term TMT6plex	1,000.00,	M13 Oxidation	1,000.00,	S23 Phospho	0			100%, 100%, 17%	48.59	0.8598	3.469	10	0.2153	849.8	2	3492.59	874.161	4	0.0173	4.96	37	64		fr22.2578.2578.4	1_fr22
	F6HRH5_VITVI	VIT_00s0231g00040	RPM1 interacting protein 4	QVTDsPARNDNLGR	n-term TMT6plex	1,000.00,	S5 Phospho	20.17					100%, 100%	40.9	0.7348	2.667	1	0.1339	767.4	2	1850.88	617.969	3	-0.00108	-0.582	90	103		fr17.1456.1456.3	1_fr17
	F6HRH5_VITVI	VIT_00s0231g00040	RPM1 interacting protein 4	QVTDsPARNDNLGR	n-term TMT6plex	1,000.00,	S5 Phospho	15.21					100%, 99%	43.75	0.948	1.924	1	0.2572	204.3	2	1850.88	926.45	2	9.51e-05	0.0514	90	103		fr17.1470.1470.2	1_fr17
	F6HRH5_VITVI	VIT_00s0231g00040	RPM1 interacting protein 4	IINPNDPQENPDMFsDNASEARSPPR	n-term TMT6plex	1,000.00,	S15 Phospho	0					100%, 19%	46.18	0.9846	3.714	2	0.2752	612.7	2	3219.45	1074.16	3	0.00762	2.37	37	62		fr17.3407.3407.3	1_fr17
	F6HRH5_VITVI	VIT_00s0231g00040	RPM1 interacting protein 4	QVTDsPARNDNLGR	n-term TMT6plex	1,000.00,	S5 Phospho	14.19					100%, 99%	58.74	0.7334	1.474	1	0.2207	440.1	2	1850.88	617.969	3	0.000387	0.209	90	103		fr18.1566.1566.3	1_fr18
	F6HRH5_VITVI	VIT_00s0231g00040	RPM1 interacting protein 4	GSSyDsSHGTPGR	n-term TMT6plex	1,000.00,	Y4 Phospho	5.60,	S6 Phospho	10.14			100%, 44%, 76%	19.9	0.6403	1.687	1	0.1918	321.3	2	1695.65	566.225	3	0.00253	1.49	165	177		fr21.831.831.3	1_fr21
11	A5BDX9_VITVI	VITISV_032961	methyl-CPG-binding domain 10	AETPQHPAPsPVSc	n-term TMT6plex	1,000.00,	S10 Phospho	9					100%, 83%	12.2	0.8216	1.357	2	0.2991	86.6	2	1785.8	893.907	2	0.00221	1.24	298	311	C14 Carbamidomethyl	fr19.1497.1497.2	1_fr19
	A5BDX9_VITVI	VITISV_032961	methyl-CPG-binding domain 10	AETPQHPAPsPVSc	n-term TMT6plex	1,000.00,	S10 Phospho	25.06					100%, 100%	56.14	0.7647	1.793	1	0.2148	461.8	2	1785.8	596.273	3	-0.000362	-0.203	298	311	C14 Carbamidomethyl	fr16.1690.1690.3	1_fr16
	A5BDX9_VITVI	VITISV_032961	methyl-CPG-binding domain 10	AETPQHPAPsPVSc	n-term TMT6plex	1,000.00,	S10 Phospho	49.37					100%, 100%	68.82	0.9451	2.133	1	0.2881	528.8	2	1785.8	596.273	3	-0.00128	-0.715	298	311	C14 Carbamidomethyl	fr17.1533.1533.3	1_fr17
	A5BDX9_VITVI	VITISV_032961	methyl-CPG-binding domain 10	AEtPQHPAPSPVsc	n-term TMT6plex	1,000.00,	T3 Phospho	42.56,	S13 Phospho	0			100%, 100%, 50%	74.17	0.9962	3.051	2	0.5481	919.3	2	1865.76	933.893	2	0.00781	4.18	298	311	C14 Carbamidomethyl	fr20.1585.1585.2	1_fr20
	A5BDX9_VITVI	VITISV_032961	methyl-CPG-binding domain 10	AETPQHPAPsPVSc	n-term TMT6plex	1,000.00,	S10 Phospho	38.16					100%, 100%	103.88	0.998	3.215	1	0.5205	509.2	2	1785.8	893.907	2	0.0027	1.51	298	311	C14 Carbamidomethyl	fr16.1697.1697.2	1_fr16
	A5BDX9_VITVI	VITISV_032961	methyl-CPG-binding domain 10	AETPQHPAPsPVSc	n-term TMT6plex	1,000.00,	S10 Phospho	9.42					100%, 81%	31.54	0.9954	2.301	1	0.5238	501.6	2	1785.8	893.907	2	0.0027	1.51	298	311	C14 Carbamidomethyl	fr16.1700.1700.2	1_fr16
	A5BDX9_VITVI	VITISV_032961	methyl-CPG-binding domain 10	AETPQHPAPsPVSc	n-term TMT6plex	1,000.00,	S10 Phospho	38.16					100%, 100%	63.11	0.9968	2.391	1	0.4939	644.8	2	1785.8	893.907	2	0.00221	1.24	298	311	C14 Carbamidomethyl	fr19.1494.1494.2	1_fr19
	A5BDX9_VITVI	VITISV_032961	methyl-CPG-binding domain 10	AETPQHPAPsPVSc	n-term TMT6plex	1,000.00,	S10 Phospho	8.08					100%, 92%	31.74	0.997	2.678	1	0.5365	516.1	2	1785.8	893.908	2	0.00356	1.99	298	311	C14 Carbamidomethyl	fr17.1538.1538.2	1_fr17
	A5BDX9_VITVI	VITISV_032961	methyl-CPG-binding domain 10	AETPQHPAPsPVsc	n-term TMT6plex	1,000.00,	S10 Phospho	24.02,	S13 Phospho	23.6			100%, 96%, 96%	32.31	0.9558	1.528	1	0.4354	367.4	2	1865.76	933.892	2	0.00646	3.46	298	311	C14 Carbamidomethyl	fr23.1456.1456.2	1_fr23
	A5BDX9_VITVI	VITISV_032961	methyl-CPG-binding domain 10	AETPQHPAPsPVSc	n-term TMT6plex	1,000.00,	S10 Phospho	29.32					100%, 100%	104.43	0.9977	3.628	1	0.4694	720.4	2	1785.8	893.908	2	0.00356	1.99	298	311	C14 Carbamidomethyl	fr17.1535.1535.2	1_fr17
	A5BDX9_VITVI	VITISV_032961	methyl-CPG-binding domain 10	AETPQHPAPsPVSc	n-term TMT6plex	1,000.00,	S10 Phospho	6.04					100%, 80%	53.26	0.9744	2.53	1	0.301	906.4	2	1785.8	596.273	3	-0.00128	-0.715	298	311	C14 Carbamidomethyl	fr17.1536.1536.3	1_fr17
	A5BDX9_VITVI	VITISV_032961	methyl-CPG-binding domain 10	AETPQHPAPsPVSc	S10 Phospho	24.5							0.97	29.05	0.9848	1.618	1	0.5187	279.4	2	1556.63	779.323	2	-0.00209	-1.34	298	311	C14 Carbamidomethyl	fr19.1144.1144.2	1_fr19
	A5BDX9_VITVI	VITISV_032961	methyl-CPG-binding domain 10	AETPQHPAPsPVsc	n-term TMT6plex	1,000.00,	S10 Phospho	31.13,	S13 Phospho	52.42			100%, 100%, 100%	80.62	0.9987	2.597	1	0.5837	573.1	2	1865.76	933.891	2	0.00305	1.63	298	311	C14 Carbamidomethyl	fr24.1645.1645.2	1_fr24
12	F6HXD4_VITVI	VIT_09s0002g06870	methyl-CPG-binding domain 10	AETPQHPAPsPVSc	S10 Phospho	24.5							0.97	29.05	0.9848	1.618	1	0.5187	279.4	2	1556.63	779.323	2	-0.00209	-1.34	311	324	C14 Carbamidomethyl	fr19.1144.1144.2	1_fr19
	F6HXD4_VITVI	VIT_09s0002g06870	methyl-CPG-binding domain 10	AETPQHPAPsPVSc	n-term TMT6plex	1,000.00,	S10 Phospho	38.16					100%, 100%	103.88	0.998	3.215	1	0.5205	509.2	2	1785.8	893.907	2	0.0027	1.51	311	324	C14 Carbamidomethyl	fr16.1697.1697.2	1_fr16
	F6HXD4_VITVI	VIT_09s0002g06870	methyl-CPG-binding domain 10	AETPQHPAPsPVSc	n-term TMT6plex	1,000.00,	S10 Phospho	38.16					100%, 100%	63.11	0.9968	2.391	1	0.4939	644.8	2	1785.8	893.907	2	0.00221	1.24	311	324	C14 Carbamidomethyl	fr19.1494.1494.2	1_fr19
	F6HXD4_VITVI	VIT_09s0002g06870	methyl-CPG-binding domain 10	AETPQHPAPsPVSc	n-term TMT6plex	1,000.00,	S10 Phospho	29.32					100%, 100%	104.43	0.9977	3.628	1	0.4694	720.4	2	1785.8	893.908	2	0.00356	1.99	311	324	C14 Carbamidomethyl	fr17.1535.1535.2	1_fr17
	F6HXD4_VITVI	VIT_09s0002g06870	methyl-CPG-binding domain 10	AETPQHPAPsPVSc	n-term TMT6plex	1,000.00,	S10 Phospho	8.08					100%, 92%	31.74	0.997	2.678	1	0.5365	516.1	2	1785.8	893.908	2	0.00356	1.99	311	324	C14 Carbamidomethyl	fr17.1538.1538.2	1_fr17
	F6HXD4_VITVI	VIT_09s0002g06870	methyl-CPG-binding domain 10	AETPQHPAPsPVSc	n-term TMT6plex	1,000.00,	S10 Phospho	9.42					100%, 81%	31.54	0.9954	2.301	1	0.5238	501.6	2	1785.8	893.907	2	0.0027	1.51	311	324	C14 Carbamidomethyl	fr16.1700.1700.2	1_fr16
	F6HXD4_VITVI	VIT_09s0002g06870	methyl-CPG-binding domain 10	AETPQHPAPsPVSc	n-term TMT6plex	1,000.00,	S10 Phospho	6.04					100%, 80%	53.26	0.9744	2.53	1	0.301	906.4	2	1785.8	596.273	3	-0.00128	-0.715	311	324	C14 Carbamidomethyl	fr17.1536.1536.3	1_fr17
	F6HXD4_VITVI	VIT_09s0002g06870	methyl-CPG-binding domain 10	AETPQHPAPsPVSc	n-term TMT6plex	1,000.00,	S10 Phospho	25.06					100%, 100%	56.14	0.7647	1.793	1	0.2148	461.8	2	1785.8	596.273	3	-0.000362	-0.203	311	324	C14 Carbamidomethyl	fr16.1690.1690.3	1_fr16
	F6HXD4_VITVI	VIT_09s0002g06870	methyl-CPG-binding domain 10	AETPQHPAPsPVsc	n-term TMT6plex	1,000.00,	S10 Phospho	24.02,	S13 Phospho	23.6			100%, 96%, 96%	32.31	0.9558	1.528	1	0.4354	367.4	2	1865.76	933.892	2	0.00646	3.46	311	324	C14 Carbamidomethyl	fr23.1456.1456.2	1_fr23
	F6HXD4_VITVI	VIT_09s0002g06870	methyl-CPG-binding domain 10	AETPQHPAPsPVSc	n-term TMT6plex	1,000.00,	S10 Phospho	9					100%, 83%	12.2	0.8216	1.357	2	0.2991	86.6	2	1785.8	893.907	2	0.00221	1.24	311	324	C14 Carbamidomethyl	fr19.1497.1497.2	1_fr19
	F6HXD4_VITVI	VIT_09s0002g06870	methyl-CPG-binding domain 10	AETPQHPAPsPVsc	n-term TMT6plex	1,000.00,	S10 Phospho	31.13,	S13 Phospho	52.42			100%, 100%, 100%	80.62	0.9987	2.597	1	0.5837	573.1	2	1865.76	933.891	2	0.00305	1.63	311	324	C14 Carbamidomethyl	fr24.1645.1645.2	1_fr24
	F6HXD4_VITVI	VIT_09s0002g06870	methyl-CPG-binding domain 10	AETPQHPAPsPVSc	n-term TMT6plex	1,000.00,	S10 Phospho	49.37					100%, 100%	68.82	0.9451	2.133	1	0.2881	528.8	2	1785.8	596.273	3	-0.00128	-0.715	311	324	C14 Carbamidomethyl	fr17.1533.1533.3	1_fr17
	F6HXD4_VITVI	VIT_09s0002g06870	methyl-CPG-binding domain 10	AEtPQHPAPSPVsc	n-term TMT6plex	1,000.00,	T3 Phospho	42.56,	S13 Phospho	0			100%, 100%, 50%	74.17	0.9962	3.051	2	0.5481	919.3	2	1865.76	933.893	2	0.00781	4.18	311	324	C14 Carbamidomethyl	fr20.1585.1585.2	1_fr20
13	A5AMA5_VITVI	VITISV_043723	Calcium-binding EF hand family protein	AAFERsPAGsPAAR	n-term TMT6plex	1,000.00,	S6 Phospho	1,000.00,	S10 Phospho	1000			100%, 100%, 100%	44.74	0.9655	2.333	1	0.3217	169.6	2	1775.8	888.908	2	0.00345	1.94	877	890		fr17.1642.1642.2	1_fr17
	A5AMA5_VITVI	VITISV_043723	Calcium-binding EF hand family protein	AAFERsPAGsPAAR	n-term TMT6plex	1,000.00,	S6 Phospho	1,000.00,	S10 Phospho	1000			100%, 100%, 100%	45.8	0.5688	1.369	1	0.1638	469	2	1775.8	592.94	3	0.00166	0.936	877	890		fr17.1626.1626.3	1_fr17
	A5AMA5_VITVI	VITISV_043723	Calcium-binding EF hand family protein	TAmERsPVGSPAAR	n-term TMT6plex	1,000.00,	M3 Oxidation	1,000.00,	S6 Phospho	4			100%, 100%, 23%	19.83	0.4305	1.747	1	0.082	388.4	2	1753.84	585.621	3	0.00144	0.819	863	876		fr18.1188.1188.3	1_fr18
	A5AMA5_VITVI	VITISV_043723	Calcium-binding EF hand family protein	MELyQAILk	n-term TMT6plex	1,000.00,	Y4 Phospho	1,000.00,	K9 TMT6plex	1000			100%, 100%, 100%	95.85	0.7885	3.013	1	-0.0003	928.1	2	1645.89	823.454	2	-1	1.22	684	692		fr09.4732.4732.2	1_fr09
	A5AMA5_VITVI	VITISV_043723	Calcium-binding EF hand family protein	AAFERsPAGsPAAR	n-term TMT6plex	1,000.00,	S6 Phospho	1,000.00,	S10 Phospho	1000			100%, 100%, 100%	35.92	0.8464	2.289	64	0.2357	265.4	2	1775.8	592.94	3	-0.00035	-0.197	877	890		fr18.1745.1745.3	1_fr18
	A5AMA5_VITVI	VITISV_043723	Calcium-binding EF hand family protein	AAFERsPAGsPAAR	n-term TMT6plex	1,000.00,	S6 Phospho	1,000.00,	S10 Phospho	1000			100%, 100%, 100%	93.9	0.9919	2.409	1	0.4575	298.9	2	1775.8	888.908	2	0.00345	1.94	877	890		fr17.1640.1640.2	1_fr17
	A5AMA5_VITVI	VITISV_043723	Calcium-binding EF hand family protein	TAMERsPVGsPAAR	n-term TMT6plex	1,000.00,	S6 Phospho	4.91,	S10 Phospho	36.68			100%, 81%, 100%	41.29	0.834	1.948	1	0.1562	371.2	2	1817.81	606.945	3	0.000848	0.466	863	876		fr18.1538.1538.3	1_fr18
	A5AMA5_VITVI	VITISV_043723	Calcium-binding EF hand family protein	AAFERsPAGsPAAR	n-term TMT6plex	1,000.00,	S6 Phospho	1,000.00,	S10 Phospho	1000			100%, 100%, 100%	29.83	0.767	1.704	1	0.2251	389.3	2	1775.8	592.941	3	0.00404	2.28	877	890		fr21.1568.1568.3	1_fr21
	A5AMA5_VITVI	VITISV_043723	Calcium-binding EF hand family protein	VVENGSAYSQTEDYSARsPGSSPLAR	n-term TMT6plex	1,000.00,	S18 Phospho	5.83					100%, 28%	19.67	0.5288	3.743	6	0.0774	401.4	2	3036.4	760.11	4	0.00507	1.67	823	848		fr17.2675.2675.4	1_fr17
	A5AMA5_VITVI	VITISV_043723	Calcium-binding EF hand family protein	AAFERsPAGsPAAR	n-term TMT6plex	1,000.00,	S6 Phospho	1,000.00,	S10 Phospho	1000			100%, 100%, 100%	39.57	0.8928	1.969	7	0.2338	115.6	2	1775.8	888.907	2	0.00223	1.25	877	890		fr18.1752.1752.2	1_fr18
14	F6HUY4_VITVI	VIT_14s0066g01020	DEAD box RNA helicase 1	LRAPYDDTPQDWQRsPGGGQDVVGYANGHR	n-term TMT6plex	1,000.00,	S15 Phospho	21.19					100%, 98%	25.71	0.5063	2.748	105	0.2313	241.1	2	3620.68	906.183	4	0.0253	6.98	801	830		fr20.3019.3019.4	1_fr20
	F6HUY4_VITVI	VIT_14s0066g01020	DEAD box RNA helicase 1	ERsPVHSFHk	n-term TMT6plex	1,000.00,	S3 Phospho	15.22,	K10 TMT6plex	1000			100%, 100%, 100%	31.96	0.9789	2.46	1	0.2108	1058	2	1760.91	441.237	4	0.00188	1.06	689	698		fr16.1721.1721.4	1_fr16
	F6HUY4_VITVI	VIT_14s0066g01020	DEAD box RNA helicase 1	APYDDTPQDWQRsPGGGQDVVGYANGHR	n-term TMT6plex	1,000.00,	S13 Phospho	33.8					100%, 100%	67.04	1	4.942	1	0.4331	1174	2	3351.49	838.881	4	0.00225	0.67	803	830		fr19.2840.2840.4	1_fr19
	F6HUY4_VITVI	VIT_14s0066g01020	DEAD box RNA helicase 1	SAMEQkPQSsPPPQR	n-term TMT6plex	1,000.00,	K6 TMT6plex	1,000.00,	S10 Phospho	12.81			100%, 100%, 91%	34.62	0.4931	2.189	642	0.2323	96.8	2	2205.1	736.043	3	0.00263	1.19	732	746		fr19.1513.1513.3	1_fr19
	F6HUY4_VITVI	VIT_14s0066g01020	DEAD box RNA helicase 1	APYDDTPQDWQRsPGGGQDVVGYANGHR	n-term TMT6plex	1,000.00,	S13 Phospho	14.22					100%, 78%	70.88	0.9998	4.617	1	0.4338	1347	2	3351.49	838.882	4	0.00664	1.98	803	830		fr20.2892.2892.4	1_fr20
	F6HUY4_VITVI	VIT_14s0066g01020	DEAD box RNA helicase 1	APYDDtPQDWQRSPGGGQDVVGYANGHR	n-term TMT6plex	1,000.00,	T6 Phospho	9.66					100%, 80%	31.68	0.9977	3.385	1	0.3482	823.2	2	3351.49	838.882	4	0.00664	1.98	803	830		fr20.2893.2893.4	1_fr20
	F6HUY4_VITVI	VIT_14s0066g01020	DEAD box RNA helicase 1	SAMEQkPQsSPPPQR	n-term TMT6plex	1,000.00,	K6 TMT6plex	1,000.00,	S9 Phospho	4.64			100%, 100%, 74%	42.99	0.4344	2.362	5	0.1164	238.9	2	2205.1	736.043	3	0.00263	1.19	732	746		fr19.1516.1516.3	1_fr19
	F6HUY4_VITVI	VIT_14s0066g01020	DEAD box RNA helicase 1	ERsPVHSFHk	n-term TMT6plex	1,000.00,	S3 Phospho	52.00,	K10 TMT6plex	1000			100%, 100%, 100%	35.99	0.9354	1.925	3	0.2433	475.4	2	1760.91	441.237	4	0.00188	1.06	689	698		fr16.1718.1718.4	1_fr16
	F6HUY4_VITVI	VIT_14s0066g01020	DEAD box RNA helicase 1	APYDDtPQDWQRSPGGGQDVVGYANGHR	n-term TMT6plex	1,000.00,	T6 Phospho	15.78					100%, 97%	37.09	0.9958	3.095	1	0.2814	801.7	2	3351.49	838.881	4	0.00225	0.67	803	830		fr19.2842.2842.4	1_fr19
	F6HUY4_VITVI	VIT_14s0066g01020	DEAD box RNA helicase 1	SAMEQkPQSsPPPQR	n-term TMT6plex	1,000.00,	K6 TMT6plex	1,000.00,	S10 Phospho	6.98			100%, 100%, 82%	24.31	0.8881	2.329	2	0.2015	652.1	2	2205.1	552.284	4	0.00115	0.522	732	746		fr19.1528.1528.4	1_fr19
15	D7TGM4_VITVI	VIT_12s0035g01740	dynamin-like protein 6	RySDPSQNGDANSGPNSGSR	n-term TMT6plex	1,000.00,	Y2 Phospho	0					100%, 43%	52.04	0.9889	2.927	1	0.3374	873	2	2374.01	792.347	3	0.00291	1.23	882	901		fr24.1199.1199.3	1_fr24
	D7TGM4_VITVI	VIT_12s0035g01740	dynamin-like protein 6	ATSPQtGGQQTGGSLk	n-term TMT6plex	1,000.00,	T6 Phospho	36.20,	K16 TMT6plex	1000			100%, 100%, 100%	63.08	0.9976	3.001	1	0.335	589.5	2	2055.04	686.022	3	0.00104	0.507	534	549		fr18.1818.1818.3	1_fr18
	D7TGM4_VITVI	VIT_12s0035g01740	dynamin-like protein 6	RySDPSQNGDANSGPNSGSRR	n-term TMT6plex	1,000.00,	Y2 Phospho	0					100%, 33%	31.58	0.9861	3.32	1	0.23	1282	2	2530.11	633.537	4	0.00098	0.387	882	902		fr24.1120.1120.4	1_fr24
	D7TGM4_VITVI	VIT_12s0035g01740	dynamin-like protein 6	AAAASSSWSNGGAESsPR	n-term TMT6plex	1,000.00,	S16 Phospho	26.31					100%, 100%	48.52	0.9989	3.755	1	0.4301	899.7	2	2000.88	667.967	3	-0.000106	-0.0529	826	843		fr17.1729.1729.3	1_fr17
	D7TGM4_VITVI	VIT_12s0035g01740	dynamin-like protein 6	ATsPQTGGQQTGGSLk	n-term TMT6plex	1,000.00,	S3 Phospho	0.00,	K16 TMT6plex	1000			100%, 16%, 100%	18.27	0.3642	2.054	1	0.0994	329.8	2	2055.04	686.022	3	0.00287	1.4	534	549		fr18.1599.1599.3	1_fr18
	D7TGM4_VITVI	VIT_12s0035g01740	dynamin-like protein 6	RYsDPSQNGDANSGPNSGSR	n-term TMT6plex	1,000.00,	S3 Phospho	2.99					100%, 39%	24.06	0.9359	2.472	1	0.2131	685.3	2	2374.01	792.347	3	0.00309	1.3	882	901		fr23.1029.1029.3	1_fr23
	D7TGM4_VITVI	VIT_12s0035g01740	dynamin-like protein 6	ATsPQTGGQQTGGSLk	n-term TMT6plex	1,000.00,	S3 Phospho	10.61,	K16 TMT6plex	1000			100%, 91%, 100%	104.79	0.9989	2.717	1	0.5334	376.7	2	2055.04	1028.53	2	0.000566	0.275	534	549		fr17.1721.1721.2	1_fr17
	D7TGM4_VITVI	VIT_12s0035g01740	dynamin-like protein 6	AAAASSSWSNGGAESsPR	n-term TMT6plex	1,000.00,	S16 Phospho	26.31					100%, 100%	62.23	0.9989	3.343	1	0.5552	1242	2	2000.88	667.969	3	0.00502	2.51	826	843		fr18.1838.1838.3	1_fr18
	D7TGM4_VITVI	VIT_12s0035g01740	dynamin-like protein 6	RySDPSQNGDANSGPNSGSR	n-term TMT6plex	1,000.00,	Y2 Phospho	5.47					100%, 63%	43.65	0.9944	3.022	1	0.3202	731.4	2	2374.01	792.347	3	0.00309	1.3	882	901		fr23.1032.1032.3	1_fr23
	D7TGM4_VITVI	VIT_12s0035g01740	dynamin-like protein 6	ATsPQTGGQQTGGSLk	n-term TMT6plex	1,000.00,	S3 Phospho	22.45,	K16 TMT6plex	1000			100%, 58%, 100%	78.16	0.999	3.219	1	0.4799	194	2	2055.04	1028.53	2	0.000566	0.275	534	549		fr17.1723.1723.2	1_fr17
	D7TGM4_VITVI	VIT_12s0035g01740	dynamin-like protein 6	RySDPSQNGDANSGPNSGSRR	n-term TMT6plex	1,000.00,	Y2 Phospho	0					100%, 40%	37.95	0.8751	3.136	1	0.2805	1262	2	2530.11	633.782	4	0.981	-8.6	882	902		fr24.1174.1174.4	1_fr24
	D7TGM4_VITVI	VIT_12s0035g01740	dynamin-like protein 6	RySDPSQNGDANSGPNSGSR	n-term TMT6plex	1,000.00,	Y2 Phospho	0					100%, 40%	61.78	0.9977	3.751	1	0.3973	972.2	2	2374.01	792.347	3	0.00291	1.23	882	901		fr24.1202.1202.3	1_fr24
16	F6H331_VITVI	VIT_04s0008g05540	epsin N-terminal homology (ENTH) domain-containing protein / clathrin assembly protein-related	SRsYGDVGESSGR	n-term TMT6plex	1,000.00,	S3 Phospho	0					100%, 33%	68.7	0.939	1.694	1	0.2847	157.3	2	1664.74	833.377	2	0.0034	2.04	207	219		fr18.1254.1254.2	1_fr18
	F6H331_VITVI	VIT_04s0008g05540	epsin N-terminal homology (ENTH) domain-containing protein / clathrin assembly protein-related	GPKsPERNEEPQPVAR	n-term TMT6plex	4.75,	S4 Phospho	1000					70%, 100%	32.19	0.9299	2.131	1	0.2537	366	2	2099.04	700.689	3	0.00762	3.63	367	382		fr21.1103.1103.3	1_fr21
	F6H331_VITVI	VIT_04s0008g05540	epsin N-terminal homology (ENTH) domain-containing protein / clathrin assembly protein-related	GPksPERNEEPQPVAR	n-term TMT6plex	1,000.00,	K3 TMT6plex	1,000.00,	S4 Phospho	1000			100%, 100%, 100%	48.14	0.9139	2.22	17	0.2426	346.9	2	2328.2	583.058	4	-0.000545	-0.234	367	382		fr19.1415.1415.4	1_fr19
	F6H331_VITVI	VIT_04s0008g05540	epsin N-terminal homology (ENTH) domain-containing protein / clathrin assembly protein-related	GPksPERNEEPQPVAR	n-term TMT6plex	1,000.00,	K3 TMT6plex	1,000.00,	S4 Phospho	1000			100%, 100%, 100%	27.13	0.8974	2.864	6	0.1938	487	2	2328.2	583.059	4	0.00361	1.55	367	382		fr20.1572.1572.4	1_fr20
	F6H331_VITVI	VIT_04s0008g05540	epsin N-terminal homology (ENTH) domain-containing protein / clathrin assembly protein-related	SRsYGDVGESSGR	n-term TMT6plex	1,000.00,	S3 Phospho	8.87					100%, 87%	45.95	0.9777	1.844	1	0.333	375.9	2	1664.74	555.92	3	-9.49e-05	-0.057	207	219		fr17.1182.1182.3	1_fr17
	F6H331_VITVI	VIT_04s0008g05540	epsin N-terminal homology (ENTH) domain-containing protein / clathrin assembly protein-related	SRsYGDVGESSGR	n-term TMT6plex	1,000.00,	S3 Phospho	5.55					100%, 53%	32.84	0.9991	3.049	1	0.394	1159	2	1664.74	555.92	3	0.001	0.603	207	219		fr18.1256.1256.3	1_fr18
	F6H331_VITVI	VIT_04s0008g05540	epsin N-terminal homology (ENTH) domain-containing protein / clathrin assembly protein-related	SRsYGDVGESSGR	n-term TMT6plex	1,000.00,	S3 Phospho	8.96					100%, 53%	53.33	0.9985	2.114	2	0.4518	284.3	2	1664.74	555.92	3	0.001	0.603	207	219		fr18.1253.1253.3	1_fr18
	F6H331_VITVI	VIT_04s0008g05540	epsin N-terminal homology (ENTH) domain-containing protein / clathrin assembly protein-related	GPksPERNEEPQPVAR	n-term TMT6plex	1,000.00,	K3 TMT6plex	1,000.00,	S4 Phospho	1000			100%, 100%, 100%	42.93	0.3006	1.756	2	0.1313	424.6	2	2328.2	583.058	4	0.00287	1.23	367	382		fr18.1613.1613.4	1_fr18
	F6H331_VITVI	VIT_04s0008g05540	epsin N-terminal homology (ENTH) domain-containing protein / clathrin assembly protein-related	SRsYGDVGESSGR	n-term TMT6plex	1,000.00,	S3 Phospho	5.55					100%, 72%	25.29	0.9953	2.738	1	0.3511	1008	2	1664.74	555.92	3	-9.49e-05	-0.057	207	219		fr17.1185.1185.3	1_fr17
	F6H331_VITVI	VIT_04s0008g05540	epsin N-terminal homology (ENTH) domain-containing protein / clathrin assembly protein-related	GPksPERNEEPQPVAR	n-term TMT6plex	1,000.00,	K3 TMT6plex	1,000.00,	S4 Phospho	1000			100%, 100%, 100%	23.66	0.9993	3.303	4	0.3556	503.6	2	2328.2	583.058	4	-0.000545	-0.234	367	382		fr19.1418.1418.4	1_fr19
	F6H331_VITVI	VIT_04s0008g05540	epsin N-terminal homology (ENTH) domain-containing protein / clathrin assembly protein-related	SRsYGDVGESSGR	n-term TMT6plex	1,000.00,	S3 Phospho	8.18					100%, 76%	34.89	0.9642	2.484	2	0.2225	252.7	2	1664.74	833.377	2	0.0034	2.04	207	219		fr18.1257.1257.2	1_fr18
17	F6HH13_VITVI	VIT_11s0016g03670	RNA-binding-related protein (Arabidopsis thaliana)	RPPsPPPPPLPPR	n-term TMT6plex	1,000.00,	S4 Phospho	1000					100%, 100%	54.22	0.9989	2.205	1	0.4493	639.8	2	1712.93	571.986	3	0.00108	0.627	342	354		fr17.2583.2583.3	1_fr17
	F6HH13_VITVI	VIT_11s0016g03670	RNA-binding-related protein (Arabidopsis thaliana)	RPPsPPPPPLPPR	n-term TMT6plex	1,000.00,	S4 Phospho	1000					100%, 100%	43.65	0.9311	2.018	1	0.318	387.9	2	1712.93	571.985	3	-0.00259	-1.51	342	354		fr17.2455.2455.3	1_fr17
	F6HH13_VITVI	VIT_11s0016g03670	RNA-binding-related protein (Arabidopsis thaliana)	RPPsPPPPPLPPR	n-term TMT6plex	1,000.00,	S4 Phospho	1000					100%, 100%	34.18	0.9778	1.969	1	0.2724	266	2	1712.93	571.986	3	0.00181	1.05	342	354		fr18.2621.2621.3	1_fr18
	F6HH13_VITVI	VIT_11s0016g03670	RNA-binding-related protein (Arabidopsis thaliana)	RPPsPPPPPLPPR	n-term TMT6plex	1,000.00,	S4 Phospho	1000					100%, 100%	37.23	0.973	2.105	1	0.2396	467.7	2	1712.93	571.986	3	0.000525	0.306	342	354		fr17.2341.2341.3	1_fr17
	F6HH13_VITVI	VIT_11s0016g03670	RNA-binding-related protein (Arabidopsis thaliana)	RPPsPPPPPLPPR	n-term TMT6plex	1,000.00,	S4 Phospho	1000					100%, 100%	43.98	0.9926	2.337	1	0.2959	1016	2	1712.93	571.986	3	0.000525	0.306	342	354		fr17.2338.2338.3	1_fr17
	F6HH13_VITVI	VIT_11s0016g03670	RNA-binding-related protein (Arabidopsis thaliana)	RPPsPPPPPLPPR	n-term TMT6plex	1,000.00,	S4 Phospho	1000					100%, 100%	46.56	0.9893	2.662	1	0.3405	762.3	2	1712.93	571.985	3	-0.00222	-1.3	342	354		fr18.2506.2506.3	1_fr18
	F6HH13_VITVI	VIT_11s0016g03670	RNA-binding-related protein (Arabidopsis thaliana)	RPPsPPPPPLPPR	n-term TMT6plex	1,000.00,	S4 Phospho	1000					100%, 100%	54.47	0.982	1.759	2	0.3231	524	2	1712.93	571.986	3	0.00181	1.05	342	354		fr18.2618.2618.3	1_fr18
	F6HH13_VITVI	VIT_11s0016g03670	RNA-binding-related protein (Arabidopsis thaliana)	RPPsPPPPPLPPR	n-term TMT6plex	1,000.00,	S4 Phospho	1000					100%, 100%	21.96	0.9627	1.568	2	0.2996	176.6	2	1712.93	571.986	3	0.00108	0.627	342	354		fr17.2586.2586.3	1_fr17
	F6HH13_VITVI	VIT_11s0016g03670	RNA-binding-related protein (Arabidopsis thaliana)	RPPsPPPPPLPPR	n-term TMT6plex	1,000.00,	S4 Phospho	1000					100%, 100%	46.11	0.8797	2.005	1	0.243	979.1	2	1712.93	571.985	3	-0.00222	-1.3	342	354		fr18.2503.2503.3	1_fr18
18	A5BLW1_VITVI	VITISV_008490	Eukaryotic translation initiation factor (Ricinus communis)	LQsGDFEDSHSAR	n-term TMT6plex	1,000.00,	S3 Phospho	67.52					100%, 100%	79.11	0.9947	2.714	1	0.3393	508.8	2	1756.76	586.594	3	-0.00271	-1.54	531	543		fr15.2207.2207.3	1_fr15
	A5BLW1_VITVI	VITISV_008490	Eukaryotic translation initiation factor (Ricinus communis)	NSDsSNDLNTTDSk	n-term TMT6plex	1,000.00,	S4 Phospho	14.89,	K14 TMT6plex	1000			100%, 100%, 100%	150.06	0.8851	3.439	1	0.0606	561	2	2034.91	1018.47	2	-0.000443	-0.218	1792	1805		fr18.1665.1665.2	1_fr18
	A5BLW1_VITVI	VITISV_008490	Eukaryotic translation initiation factor (Ricinus communis)	NSDSSNDLNtTDSk	n-term TMT6plex	1,000.00,	T10 Phospho	0.00,	K14 TMT6plex	1000			100%, 24%, 100%	32.82	0.3942	1.393	46	0.2306	44.7	2	2034.91	1018.47	2	0.00395	1.94	1792	1805		fr19.1489.1489.2	1_fr19
	A5BLW1_VITVI	VITISV_008490	Eukaryotic translation initiation factor (Ricinus communis)	NSDSsNDLNTTDSk	n-term TMT6plex	1,000.00,	S5 Phospho	0.00,	K14 TMT6plex	1000			100%, 17%, 100%	61.13	0.9988	3.037	2	0.4414	519.4	2	2034.91	679.313	3	-0.000578	-0.284	1792	1805		fr18.1663.1663.3	1_fr18
	A5BLW1_VITVI	VITISV_008490	Eukaryotic translation initiation factor (Ricinus communis)	NSDSSNDLNtTDSk	n-term TMT6plex	1,000.00,	T10 Phospho	21.46,	K14 TMT6plex	1000			100%, 55%, 100%	68.7	0.6092	2.26	1	0.065	143.7	2	2034.91	1018.47	2	-0.000443	-0.218	1792	1805		fr18.1668.1668.2	1_fr18
	A5BLW1_VITVI	VITISV_008490	Eukaryotic translation initiation factor (Ricinus communis)	NSDsSNDLNTTDSk	n-term TMT6plex	1,000.00,	S4 Phospho	11.95,	K14 TMT6plex	1000			100%, 94%, 100%	138.51	0.9062	3.256	1	0.0422	574.7	2	2034.91	1018.47	2	0.00395	1.94	1792	1805		fr19.1486.1486.2	1_fr19
	A5BLW1_VITVI	VITISV_008490	Eukaryotic translation initiation factor (Ricinus communis)	NSDsSNDLNTTDSk	n-term TMT6plex	1,000.00,	S4 Phospho	9.16,	K14 TMT6plex	1000			100%, 34%, 100%	38.04	0.9388	1.762	1	0.2763	396.9	2	2034.91	679.313	3	-0.000578	-0.284	1792	1805		fr18.1666.1666.3	1_fr18
	A5BLW1_VITVI	VITISV_008490	Eukaryotic translation initiation factor (Ricinus communis)	NSDsSNDLNTTDSkSDILQk	S4 Phospho	3.44,	K14 TMT6plex	30.92,	K20 TMT6plex	51.71			49%, 100%, 100%	43.74	0.4968	4.331	1	0.0321	1289	2	2719.3	907.444	3	0.0116	4.25	1792	1811		fr20.2806.2806.3	1_fr20
	A5BLW1_VITVI	VITISV_008490	Eukaryotic translation initiation factor (Ricinus communis)	NsDSSNDLNTTDSk	n-term TMT6plex	1,000.00,	S2 Phospho	2.44,	K14 TMT6plex	1000			100%, 40%, 100%	28.98	0.9932	3.006	8	0.3294	443.8	2	2034.91	679.313	3	0.00144	0.705	1792	1805		fr19.1465.1465.3	1_fr19
19	F6HX69_VITVI	VIT_09s0002g05600	ABC-2 and Plant PDR ABC-type transporter family protein	NsSIDQAASTER	n-term TMT6plex	1,000.00,	S2 Phospho	27.96					100%, 100%	92.36	0.9974	2.752	1	0.5192	255.8	2	1586.71	794.366	2	0.00298	1.88	802	813		fr16.1705.1705.2	1_fr16
	F6HX69_VITVI	VIT_09s0002g05600	ABC-2 and Plant PDR ABC-type transporter family protein	NsSIDQAASTERGEEIGR	n-term TMT6plex	1,000.00,	S2 Phospho	0					100%, 33%	40.94	0.9815	2.178	1	0.3608	366.6	2	2228.03	743.683	3	-0.00178	-0.798	802	819		fr19.1779.1779.3	1_fr19
	F6HX69_VITVI	VIT_09s0002g05600	ABC-2 and Plant PDR ABC-type transporter family protein	NSSIDQAAsTERGEEIGR	n-term TMT6plex	1,000.00,	S9 Phospho	10.65					100%, 53%	27.22	0.9542	3.1	2	0.1962	645.2	2	2228.03	743.683	3	-0.00123	-0.551	802	819		fr18.1981.1981.3	1_fr18
	F6HX69_VITVI	VIT_09s0002g05600	ABC-2 and Plant PDR ABC-type transporter family protein	NsSIDQAASTERGEEIGR	n-term TMT6plex	1,000.00,	S2 Phospho	11.1					100%, 90%	36.22	0.7323	2.127	1	0.149	388.8	2	2228.03	743.684	3	5.31e-05	0.0238	802	819		fr18.2190.2190.3	1_fr18
	F6HX69_VITVI	VIT_09s0002g05600	ABC-2 and Plant PDR ABC-type transporter family protein	SISsTSSAVREEAVAGANHNkk	n-term TMT6plex	1,000.00,	S4 Phospho	0.00,	K21 TMT6plex	1,000.00,	K22 TMT6plex	1000	100%, 2%, 100%, 100%	28.16	0.2975	3.221	2	0.0526	926.2	2	3009.59	602.924	5	-0.00488	-1.62	820	841		fr19.2682.2682.5	1_fr19
	F6HX69_VITVI	VIT_09s0002g05600	ABC-2 and Plant PDR ABC-type transporter family protein	NsSIDQAASTERGEEIGR	n-term TMT6plex	1,000.00,	S2 Phospho	0					100%, 19%	47.2	0.9696	2.086	1	0.2918	319.9	2	2228.03	743.683	3	-0.00123	-0.551	802	819		fr18.1978.1978.3	1_fr18
	F6HX69_VITVI	VIT_09s0002g05600	ABC-2 and Plant PDR ABC-type transporter family protein	NsSIDQAASTERGEEIGR	n-term TMT6plex	1,000.00,	S2 Phospho	8.22					100%, 42%	23.49	0.3464	2.735	4	0.0858	650.2	2	2228.03	743.683	3	-0.00178	-0.798	802	819		fr19.1782.1782.3	1_fr19
	F6HX69_VITVI	VIT_09s0002g05600	ABC-2 and Plant PDR ABC-type transporter family protein	NSsIDQAASTER	n-term TMT6plex	1,000.00,	S3 Phospho	0					100%, 1%	57.47	0.9878	2.367	1	0.3894	217.8	2	1586.71	794.366	2	0.00298	1.88	802	813		fr16.1708.1708.2	1_fr16
	F6HX69_VITVI	VIT_09s0002g05600	ABC-2 and Plant PDR ABC-type transporter family protein	NsSIDQAASTERGEEIGR	n-term TMT6plex	1,000.00,	S2 Phospho	11.36					100%, 96%	28.28	0.9556	2.168	9	0.2568	214.6	2	2228.03	743.684	3	0.00225	1.01	802	819		fr17.2068.2068.3	1_fr17
	F6HX69_VITVI	VIT_09s0002g05600	ABC-2 and Plant PDR ABC-type transporter family protein	NSsIDQAASTER	n-term TMT6plex	1,000.00,	S3 Phospho	14.89					100%, 97%	46.54	0.9853	1.944	8	0.5106	122.5	2	1586.71	794.366	2	0.00298	1.88	802	813		fr17.1344.1344.2	1_fr17
	F6HX69_VITVI	VIT_09s0002g05600	ABC-2 and Plant PDR ABC-type transporter family protein	NsSIDQAASTERGEEIGR	n-term TMT6plex	1,000.00,	S2 Phospho	8.34					100%, 32%	47.03	0.911	2.761	2	0.1794	497.4	2	2228.03	743.684	3	5.31e-05	0.0238	802	819		fr18.2193.2193.3	1_fr18
	F6HX69_VITVI	VIT_09s0002g05600	ABC-2 and Plant PDR ABC-type transporter family protein	NsSIDQAASTERGEEIGR	n-term TMT6plex	1,000.00,	S2 Phospho	6.59					100%, 60%	26.93	0.9961	3.203	1	0.287	542	2	2228.03	743.684	3	0.00225	1.01	802	819		fr17.2071.2071.3	1_fr17
20	D7T7N4_VITVI	VIT_16s0039g01860	RNA-binding (RRM/RBD/RNP motifs) family protein	NVGQGYSQIHEsESPkAATSEQPSkPAPAQGLIL	n-term TMT6plex	1,000.00,	S12 Phospho	5.17,	K16 TMT6plex	1,000.00,	K25 TMT6plex	1000	100%, 34%, 100%, 100%	33.59	0.7334	3.786	1	0.0567	648.7	2	4286.22	1072.56	4	-0.000415	-0.0967	244	277		fr18.3777.3777.4	1_fr18
	D7T7N4_VITVI	VIT_16s0039g01860	RNA-binding (RRM/RBD/RNP motifs) family protein	NVGQGYSQIHESEsPK	n-term TMT6plex	62.90,	S14 Phospho	8.26					100%, 85%	51.01	0.9998	3.744	2	0.5288	1064	2	2067.95	690.324	3	0.00181	0.876	244	259		fr18.1897.1897.3	1_fr18
	D7T7N4_VITVI	VIT_16s0039g01860	RNA-binding (RRM/RBD/RNP motifs) family protein	NVGQGYSQIHEsESPK	n-term TMT6plex	49.98,	S12 Phospho	3.13					100%, 52%	45.37	0.9997	3.678	1	0.4872	1030	2	2067.95	690.324	3	0.00181	0.876	244	259		fr17.1791.1791.3	1_fr17
	D7T7N4_VITVI	VIT_16s0039g01860	RNA-binding (RRM/RBD/RNP motifs) family protein	NVGQGYSQIHEsESPk	n-term TMT6plex	1,000.00,	S12 Phospho	4.85,	K16 TMT6plex	1000			100%, 54%, 100%	66.33	0.4675	2.139	1	0.0857	343.3	2	2297.11	766.712	3	0.00435	1.89	244	259		fr16.2247.2247.3	1_fr16
	D7T7N4_VITVI	VIT_16s0039g01860	RNA-binding (RRM/RBD/RNP motifs) family protein	NVGQGYSQIHESEsPK	S14 Phospho	18.04							0.98	59.37	0.9492	2.111	2	0.2978	249.1	2	1838.78	920.401	2	0.00302	1.64	244	259		fr20.1424.1424.2	1_fr20
	D7T7N4_VITVI	VIT_16s0039g01860	RNA-binding (RRM/RBD/RNP motifs) family protein	NVGQGYSQIHEsESPk	n-term TMT6plex	1,000.00,	S12 Phospho	8.26,	K16 TMT6plex	1000			100%, 80%, 100%	41.97	0.9973	3.023	1	0.3528	557.6	2	2297.11	766.712	3	0.00435	1.89	244	259		fr16.2250.2250.3	1_fr16
	D7T7N4_VITVI	VIT_16s0039g01860	RNA-binding (RRM/RBD/RNP motifs) family protein	NVGQGYSQIHESEsPkAATSEQPSkPAPAQGLIL	n-term TMT6plex	1,000.00,	S14 Phospho	7.27,	K16 TMT6plex	1,000.00,	K25 TMT6plex	1000	100%, 51%, 100%, 100%	30.42	0.7908	3.372	50	0.1617	358.9	2	4286.22	1072.56	4	-0.000415	-0.0967	244	277		fr18.3775.3775.4	1_fr18
	D7T7N4_VITVI	VIT_16s0039g01860	RNA-binding (RRM/RBD/RNP motifs) family protein	NVGQGYSQIHESEsPK	n-term TMT6plex	136.26,	S14 Phospho	16.76					100%, 99%	109.44	0.9968	3.59	1	0.2768	899	2	2067.95	690.324	3	0.00181	0.876	244	259		fr18.1894.1894.3	1_fr18
	D7T7N4_VITVI	VIT_16s0039g01860	RNA-binding (RRM/RBD/RNP motifs) family protein	NVGQGYSQIHESEsPk	S14 Phospho	4.27,	K16 TMT6plex	53.57					61%, 100%	41.91	0.9836	2.43	1	0.3405	559.3	2	2067.95	690.322	3	-0.00295	-1.42	244	259		fr19.1623.1623.3	1_fr19
	D7T7N4_VITVI	VIT_16s0039g01860	RNA-binding (RRM/RBD/RNP motifs) family protein	NVGQGYSQIHESEsPK	n-term TMT6plex	101.19,	S14 Phospho	20.17					100%, 99%	94.28	0.9991	4.115	1	0.3369	785.8	2	2067.95	690.324	3	0.00181	0.876	244	259		fr17.1788.1788.3	1_fr17
21	D7THV1_VITVI	VIT_08s0007g08690	villin 3	SSRsPPPPESSPSAAIk	n-term TMT6plex	1,000.00,	S4 Phospho	10.92,	K17 TMT6plex	1000			100%, 91%, 100%	78.63	0.9995	4.831	1	0.4379	1325	2	2232.16	745.06	3	-0.000167	-0.0749	823	839		fr18.2008.2008.3	1_fr18
	D7THV1_VITVI	VIT_08s0007g08690	villin 3	SSRsPPPPESSPSAAIk	n-term TMT6plex	1,000.00,	S4 Phospho	15.74,	K17 TMT6plex	1000			100%, 98%, 100%	102.59	0.9996	4.425	1	0.5107	1415	2	2232.16	745.06	3	0.000749	0.335	823	839		fr17.1883.1883.3	1_fr17
	D7THV1_VITVI	VIT_08s0007g08690	villin 3	SSRsPPPPESSPSAAIk	n-term TMT6plex	1,000.00,	S4 Phospho	20.41,	K17 TMT6plex	1000			100%, 98%, 100%	91.95	0.8281	3.041	1	0.0675	265.6	2	2232.16	1117.09	2	0.00192	0.86	823	839		fr18.2024.2024.2	1_fr18
	D7THV1_VITVI	VIT_08s0007g08690	villin 3	sSRSPPPPESSPSAAIk	S1 Phospho	13.02,	K17 TMT6plex	82.38					89%, 100%	74.31	0.9994	3.737	1	0.493	1026	2	2002.99	668.672	3	0.000596	0.297	823	839		fr20.1767.1767.3	1_fr20
	D7THV1_VITVI	VIT_08s0007g08690	villin 3	SSRsPPPPESSPSAAIk	n-term TMT6plex	1,000.00,	S4 Phospho	6.05,	K17 TMT6plex	1000			100%, 79%, 100%	94.59	0.9997	4.345	1	0.4949	917.3	2	2232.16	745.06	3	-0.000167	-0.0749	823	839		fr18.2006.2006.3	1_fr18
	D7THV1_VITVI	VIT_08s0007g08690	villin 3	SSRsPPPPESSPSAAIk	n-term TMT6plex	1,000.00,	S4 Phospho	10.92,	K17 TMT6plex	1000			100%, 91%, 100%	84.09	0.9995	5.039	1	0.4526	1148	2	2232.16	745.06	3	0.000749	0.335	823	839		fr17.1885.1885.3	1_fr17
	D7THV1_VITVI	VIT_08s0007g08690	villin 3	SSRsPPPPESSPSAAIk	n-term TMT6plex	1,000.00,	S4 Phospho	31.03,	K17 TMT6plex	1000			100%, 93%, 100%	96.87	0.9659	2.306	4	0.3698	208.7	2	2232.16	1117.09	2	0.00192	0.86	823	839		fr18.2021.2021.2	1_fr18
	D7THV1_VITVI	VIT_08s0007g08690	villin 3	sSRSPPPPESSPSAAIk	S1 Phospho	1.64,	K17 TMT6plex	78.97					38%, 100%	59.64	0.9984	4.456	1	0.3719	1521	2	2002.99	668.672	3	0.000596	0.297	823	839		fr20.1764.1764.3	1_fr20
22	F6H3A8_VITVI	VIT_04s0008g02460	H(+)-ATPase 5	LkGLDIDTIQHHyTV	n-term TMT6plex	1,000.00,	K2 TMT6plex	1,000.00,	Y13 Phospho	3.12			100%, 100%, 55%	15.81	0.5938	2.022	7	0.2224	257.5	2	2290.21	764.411	3	-0.0038	-1.66	940	954		fr15.4276.4276.3	1_fr15
	F6H3A8_VITVI	VIT_04s0008g02460	H(+)-ATPase 5	GLDIDTIQHHYtV	n-term TMT6plex	1,000.00,	T12 Phospho	8.22					100%, 87%	48.92	0.9994	3.173	9	0.4384	228.8	2	1819.87	607.631	3	-0.000751	-0.412	942	954		fr15.3803.3803.3	1_fr15
	F6H3A8_VITVI	VIT_04s0008g02460	H(+)-ATPase 5	GLDIDTIQHHyTV	n-term TMT6plex	1,000.00,	Y11 Phospho	17.01					100%, 99%	29.22	0.3408	1.929	15	0.1557	240.6	2	1819.87	607.631	3	-0.00167	-0.915	942	954		fr14.3646.3646.3	1_fr14
	F6H3A8_VITVI	VIT_04s0008g02460	H(+)-ATPase 5	LkGLDIDTIQHHyTV	n-term TMT6plex	1,000.00,	K2 TMT6plex	1,000.00,	Y13 Phospho	11.1			100%, 100%, 96%	49.71	0.9976	3.375	1	0.3807	376.1	2	2290.21	764.411	3	-0.0038	-1.66	940	954		fr15.4279.4279.3	1_fr15
	F6H3A8_VITVI	VIT_04s0008g02460	H(+)-ATPase 5	GLDIDTIQHHYtV	n-term TMT6plex	1,000.00,	T12 Phospho	0					100%, 47%	38.88	0.9275	1.852	1	0.3451	375.1	2	1819.87	910.943	2	-0.00178	-0.975	942	954		fr15.3818.3818.2	1_fr15
	F6H3A8_VITVI	VIT_04s0008g02460	H(+)-ATPase 5	GLDIDTIQHHYtV	n-term TMT6plex	1,000.00,	T12 Phospho	12.81					100%, 95%	47.43	0.9985	2.914	1	0.3635	451.8	2	1819.87	607.632	3	0.000897	0.493	942	954		fr16.3760.3760.3	1_fr16
	F6H3A8_VITVI	VIT_04s0008g02460	H(+)-ATPase 5	GLDIDTIQHHyTV	n-term TMT6plex	1,000.00,	Y11 Phospho	6.59					100%, 74%	26.86	0.9903	2.336	11	0.3442	238.2	2	1819.87	607.631	3	-0.000751	-0.412	942	954		fr15.3806.3806.3	1_fr15
	F6H3A8_VITVI	VIT_04s0008g02460	H(+)-ATPase 5	GLDIDTIQHHYtV	n-term TMT6plex	1,000.00,	T12 Phospho	12.31					100%, 97%	37.09	0.9948	2.863	10	0.3203	321.1	2	1819.87	607.631	3	-0.00167	-0.915	942	954		fr14.3643.3643.3	1_fr14
	F6H3A8_VITVI	VIT_04s0008g02460	H(+)-ATPase 5	GLDIDTIQHHyTV	n-term TMT6plex	1,000.00,	Y11 Phospho	26.31					100%, 100%	37.49	0.9784	2.352	2	0.3976	335.8	2	1819.87	607.631	3	-0.00258	-1.42	942	954		fr26.3142.3142.3	1_fr26
23	F6HFF7_VITVI	VIT_01s0011g05370	Phosphoglucomutase/phosphomannomutase family protein	ASGAFILTAsHNPGGPNEDFGIk	n-term TMT6plex	1,000.00,	S10 Phospho	17.75,	K23 TMT6plex	1000			100%, 100%, 100%	59.38	0.9803	2.917	1	0.2484	617.5	2	2837.42	946.814	3	0.00411	1.45	153	175		fr15.4827.4827.3	1_fr15
	F6HFF7_VITVI	VIT_01s0011g05370	Phosphoglucomutase/phosphomannomutase family protein	ASGAFILTAsHNPGGPNEDFGIk	n-term TMT6plex	1,000.00,	S10 Phospho	20.12,	K23 TMT6plex	1000			100%, 100%, 100%	80.8	0.9722	2.76	1	0.238	498.9	2	2837.42	946.814	3	0.00173	0.611	153	175		fr14.4650.4650.3	1_fr14
	F6HFF7_VITVI	VIT_01s0011g05370	Phosphoglucomutase/phosphomannomutase family protein	ASGAFILTAsHNPGGPNEDFGIk	n-term TMT6plex	1,000.00,	S10 Phospho	25.55,	K23 TMT6plex	1000			100%, 100%, 100%	41.05	0.9996	4.094	1	0.3863	715.9	2	2837.42	946.814	3	0.00173	0.611	153	175		fr14.4653.4653.3	1_fr14
	F6HFF7_VITVI	VIT_01s0011g05370	Phosphoglucomutase/phosphomannomutase family protein	ASGAFILTAsHNPGGPNEDFGIk	n-term TMT6plex	1,000.00,	S10 Phospho	3.24,	K23 TMT6plex	1000			100%, 44%, 100%	33.83	0.991	2.867	2	0.2477	1037	2	2837.42	710.362	4	0.00239	0.843	153	175		fr15.4802.4802.4	1_fr15
	F6HFF7_VITVI	VIT_01s0011g05370	Phosphoglucomutase/phosphomannomutase family protein	ASGAFILTAsHNPGGPNEDFGIk	n-term TMT6plex	1,000.00,	S10 Phospho	19.86,	K23 TMT6plex	1000			100%, 100%, 100%	42.68	0.9983	3.147	1	0.3725	375.6	2	2837.42	946.814	3	0.00411	1.45	153	175		fr15.4830.4830.3	1_fr15
24	F6HZB5_VITVI	VIT_07s0005g01740	translocon at the outer envelope membrane of chloroplasts 159	LSRGsPQAYGNDGAR	n-term TMT6plex	1,000.00,	S5 Phospho	11.39					100%, 94%	23.66	0.9149	2.578	1	0.171	628	2	1856.87	619.966	3	0.00202	1.08	243	257		fr16.1713.1713.3	1_fr16
	F6HZB5_VITVI	VIT_07s0005g01740	translocon at the outer envelope membrane of chloroplasts 159	SHPsPQNIAQFQQR	n-term TMT6plex	1,000.00,	S4 Phospho	22.31					100%, 100%	48.22	0.7603	2.368	2	0.3015	350.4	2	1945.94	649.65	3	-0.00919	-4.72	211	224		fr17.2191.2191.3	1_fr17
	F6HZB5_VITVI	VIT_07s0005g01740	translocon at the outer envelope membrane of chloroplasts 159	LSRGsPQAYGNDGAR	n-term TMT6plex	1,000.00,	S5 Phospho	6.67					100%, 78%	21.24	0.9241	2.361	1	0.1602	654.5	2	1856.87	619.966	3	0.00183	0.986	243	257		fr17.1548.1548.3	1_fr17
	F6HZB5_VITVI	VIT_07s0005g01740	translocon at the outer envelope membrane of chloroplasts 159	LSRGsPQAYGNDGAR	n-term TMT6plex	1,000.00,	S5 Phospho	23.64					100%, 100%	48.18	0.8333	2.135	1	0.1715	595.8	2	1856.87	619.966	3	0.00202	1.08	243	257		fr16.1711.1711.3	1_fr16
	F6HZB5_VITVI	VIT_07s0005g01740	translocon at the outer envelope membrane of chloroplasts 159	GsPQAYGNDGAR	n-term TMT6plex	1,000.00,	S2 Phospho	25.11					100%, 100%	31.3	0.9463	1.645	6	0.3467	107.5	2	1500.66	751.336	2	-9.9e-06	-0.00659	246	257		fr17.1197.1197.2	1_fr17
	F6HZB5_VITVI	VIT_07s0005g01740	translocon at the outer envelope membrane of chloroplasts 159	SHPsPQNIAQFQQR	n-term TMT6plex	1,000.00,	S4 Phospho	16.36					100%, 98%	31.46	0.5904	2.51	15	0.2765	232.1	2	1945.94	649.65	3	-0.00919	-4.72	211	224		fr17.2194.2194.3	1_fr17
	F6HZB5_VITVI	VIT_07s0005g01740	translocon at the outer envelope membrane of chloroplasts 159	LSRGsPQAYGNDGAR	n-term TMT6plex	1,000.00,	S5 Phospho	16.65					100%, 100%	44.47	0.9199	2.104	1	0.1822	585.7	2	1856.87	619.966	3	0.00183	0.986	243	257		fr17.1546.1546.3	1_fr17
25	D7TSV6_VITVI	VIT_14s0006g02010	cAMP-regulated phosphoprotein 19-related protein	AYFDsADWALGk	n-term TMT6plex	1,000.00,	S5 Phospho	37.54,	K12 TMT6plex	1000			100%, 100%, 100%	48.88	0.6713	1.866	10	0.1861	84.8	2	1880.91	941.463	2	-0.000439	-0.233	54	65		fr08.4447.4447.2	1_fr08
	D7TSV6_VITVI	VIT_14s0006g02010	cAMP-regulated phosphoprotein 19-related protein	AYFDsADWALGk	n-term TMT6plex	1,000.00,	S5 Phospho	29.32,	K12 TMT6plex	1000			100%, 100%, 100%	42.08	0.809	1.863	21	0.2298	73.6	2	1880.91	941.464	2	0.000904	0.48	54	65		fr09.4740.4740.2	1_fr09
	D7TSV6_VITVI	VIT_14s0006g02010	cAMP-regulated phosphoprotein 19-related protein	AYFDsADWALGk	n-term TMT6plex	1,000.00,	S5 Phospho	53.53,	K12 TMT6plex	1000			100%, 100%, 100%	157.51	0.9992	3.414	1	0.5898	913.5	2	1880.91	941.463	2	-0.000439	-0.233	54	65		fr08.4444.4444.2	1_fr08
	D7TSV6_VITVI	VIT_14s0006g02010	cAMP-regulated phosphoprotein 19-related protein	AYFDsADWALGk	n-term TMT6plex	1,000.00,	S5 Phospho	60.00,	K12 TMT6plex	1000			100%, 100%, 100%	160.46	0.9992	3.354	1	0.5832	909.6	2	1880.91	941.464	2	0.000904	0.48	54	65		fr09.4737.4737.2	1_fr09
26	D7U7Y2_VITVI	VIT_15s0048g00220	plant VAP homolog 12	VAYVPPPQPPSPVREGSEEGSsPR	n-term TMT6plex	1,000.00,	S22 Phospho	3.44					100%, 27%	49.57	0.9984	3.098	1	0.4824	284	2	2827.37	943.468	3	0.00558	1.97	123	146		fr18.2828.2828.3	1_fr18
	D7U7Y2_VITVI	VIT_15s0048g00220	plant VAP homolog 12	VAYVPPPQPPsPVREGSEEGSsPR	n-term TMT6plex	1,000.00,	S11 Phospho	12.22,	S22 Phospho	0			100%, 92%, 21%	61.19	0.5716	3.343	1	0.0121	481.3	2	2907.34	970.123	3	0.00506	1.74	123	146		fr20.2801.2801.3	1_fr20
	D7U7Y2_VITVI	VIT_15s0048g00220	plant VAP homolog 12	VAYVPPPQPPsPVREGsEEGsSPR	n-term TMT6plex	1,000.00,	S11 Phospho	33.87,	S17 Phospho	11.05,	S21 Phospho	11.1	100%, 100%, 90%, 91%	22.18	0.5329	2.4	29	0.1566	165.4	2	2987.31	996.776	3	-0.00131	-0.437	123	146		fr26.2621.2621.3	1_fr26
	D7U7Y2_VITVI	VIT_15s0048g00220	plant VAP homolog 12	VAYVPPPQPPsPVREGsEEGsSPR	n-term TMT6plex	1,000.00,	S11 Phospho	9.09,	S17 Phospho	4.65,	S21 Phospho	6.55	100%, 83%, 54%, 70%	33.56	0.9764	2.599	1	0.2986	455.7	2	2987.31	996.775	3	-0.00515	-1.72	123	146		fr24.2714.2714.3	1_fr24
	D7U7Y2_VITVI	VIT_15s0048g00220	plant VAP homolog 12	VAYVPPPQPPsPVREGsEEGsSPR	n-term TMT6plex	1,000.00,	S11 Phospho	0.00,	S17 Phospho	2.53,	S21 Phospho	13.13	100%, 39%, 64%, 97%	37.48	0.6926	2.642	6	0.1714	458.6	2	2987.31	747.837	4	0.00784	2.62	123	146		fr24.2741.2741.4	1_fr24
	D7U7Y2_VITVI	VIT_15s0048g00220	plant VAP homolog 12	VAYVPPPQPPsPVREGSEEGsSPR	n-term TMT6plex	1,000.00,	S11 Phospho	5.22,	S21 Phospho	0			100%, 70%, 32%	21.3	0.9882	2.807	2	0.296	331.5	2	2907.34	970.123	3	0.00506	1.74	123	146		fr20.2804.2804.3	1_fr20
	D7U7Y2_VITVI	VIT_15s0048g00220	plant VAP homolog 12	VAYVPPPQPPsPVREGsEEGSsPR	n-term TMT6plex	1,000.00,	S11 Phospho	29.38,	S17 Phospho	9.00,	S22 Phospho	5.47	100%, 100%, 91%, 80%	61.78	0.9811	3.072	2	0.3001	545.1	2	2987.31	996.778	3	0.00217	0.727	123	146		fr25.2822.2822.3	1_fr25
	D7U7Y2_VITVI	VIT_15s0048g00220	plant VAP homolog 12	VAYVPPPQPPsPVREGsEEGsSPR	n-term TMT6plex	1,000.00,	S11 Phospho	15.89,	S17 Phospho	18.77,	S21 Phospho	20.41	100%, 97%, 98%, 99%	22.32	0.8624	2.279	2	0.234	239.9	2	2987.31	996.775	3	-0.00515	-1.72	123	146		fr24.2715.2715.3	1_fr24
27	A5ASG6_VITVI	VIT_12s0057g00630	photosystem II light harvesting complex gene 2.1	TVksTPQSIWYGPDRPk	n-term TMT6plex	1,000.00,	K3 TMT6plex	1,000.00,	S4 Phospho	1.54,	K17 TMT6plex	1000	100%, 100%, 26%, 100%	30.74	0.9943	2.821	1	0.2798	713.6	2	2726.48	546.305	5	0.00659	2.42	40	56		fr18.3327.3327.5	1_fr18
	A5ASG6_VITVI	VIT_12s0057g00630	photosystem II light harvesting complex gene 2.1	TVksTPQSIWYGPDRPk	n-term TMT6plex	1,000.00,	K3 TMT6plex	1,000.00,	S4 Phospho	0.00,	K17 TMT6plex	1000	100%, 100%, 0%, 100%	30.16	0.9826	2.882	8	0.2707	468.6	2	2726.48	682.627	4	-0.000535	-0.196	40	56		fr17.3246.3246.4	1_fr17
	A5ASG6_VITVI	VIT_12s0057g00630	photosystem II light harvesting complex gene 2.1	TVkSTPQsIWYGPDRPk	n-term TMT6plex	1,000.00,	K3 TMT6plex	1,000.00,	S8 Phospho	0.00,	K17 TMT6plex	1000	100%, 100%, 6%, 100%	24.67	0.9648	2.509	6	0.2666	167.9	2	2726.48	909.835	3	0.00497	1.82	40	56		fr16.3488.3488.3	1_fr16
	A5ASG6_VITVI	VIT_12s0057g00630	photosystem II light harvesting complex gene 2.1	TVkSTPQsIWYGPDRPk	n-term TMT6plex	1,000.00,	K3 TMT6plex	1,000.00,	S8 Phospho	0.00,	K17 TMT6plex	1000	100%, 100%, 2%, 100%	33.46	0.4378	1.616	3	0.1611	110.2	2	2726.48	909.835	3	0.00497	1.82	40	56		fr16.3485.3485.3	1_fr16
	A5ASG6_VITVI	VIT_12s0057g00630	photosystem II light harvesting complex gene 2.1	TVkStPQSIWYGPDRPk	n-term TMT6plex	1,000.00,	K3 TMT6plex	1,000.00,	T5 Phospho	0.00,	K17 TMT6plex	1000	100%, 100%, 18%, 100%	39.57	0.5094	2.024	25	0.1927	424.8	2	2726.48	546.303	5	0.000184	0.0676	40	56		fr15.3500.3500.5	1_fr15
	A5ASG6_VITVI	VIT_12s0057g00630	photosystem II light harvesting complex gene 2.1	TVksTPQSIWYGPDRPk	n-term TMT6plex	1,000.00,	K3 TMT6plex	1,000.00,	S4 Phospho	0.00,	K17 TMT6plex	1000	100%, 100%, 0%, 100%	30.12	0.9497	2.64	37	0.2674	405.7	2	2726.48	682.628	4	0.00191	0.699	40	56		fr16.3486.3486.4	1_fr16
28	F6HPW0_VITVI	VIT_13s0156g00640	Serine/threonine protein kinase, putative (Ricinus communis)	EPTRNPsPPSLTTR	n-term TMT6plex	1,000.00,	S7 Phospho	17.45					100%, 98%	33.24	0.8189	1.573	7	0.3127	212.9	2	1860.93	621.317	3	-0.00108	-0.579	436	449		fr17.1897.1897.3	1_fr17
	F6HPW0_VITVI	VIT_13s0156g00640	Serine/threonine protein kinase, putative (Ricinus communis)	NsSPPKEANIQTR	n-term TMT6plex	17.39,	S2 Phospho	0					98%, 25%	33.08	0.6708	1.932	1	0.1654	375.4	2	1749.86	584.296	3	0.00187	1.07	503	515		fr20.1421.1421.3	1_fr20
	F6HPW0_VITVI	VIT_13s0156g00640	Serine/threonine protein kinase, putative (Ricinus communis)	EPTRNPsPPSLTTR	n-term TMT6plex	1,000.00,	S7 Phospho	15.12					100%, 88%	26.64	0.9826	2.448	3	0.268	427.8	2	1860.93	621.318	3	0.00148	0.797	436	449		fr16.2075.2075.3	1_fr16
	F6HPW0_VITVI	VIT_13s0156g00640	Serine/threonine protein kinase, putative (Ricinus communis)	RsPPPPPSSR	n-term TMT6plex	1,000.00,	S2 Phospho	39.55					100%, 100%	63.91	0.997	3.035	1	0.4336	1015	2	1385.7	462.908	3	-0.00081	-0.584	426	435		fr20.1015.1015.3	1_fr20
	F6HPW0_VITVI	VIT_13s0156g00640	Serine/threonine protein kinase, putative (Ricinus communis)	RsPPPPPSSR	n-term TMT6plex	1,000.00,	S2 Phospho	64.84					100%, 100%	50.2	0.8812	1.951	1	0.2717	393.2	2	1385.7	462.908	3	-0.00081	-0.584	426	435		fr20.1012.1012.3	1_fr20
	F6HPW0_VITVI	VIT_13s0156g00640	Serine/threonine protein kinase, putative (Ricinus communis)	NSsPPkEANIQTR	n-term TMT6plex	1,000.00,	S3 Phospho	11.06,	K6 TMT6plex	1000			100%, 97%, 100%	46.69	0.6075	1.668	3	0.1926	106.6	2	1979.02	990.521	2	0.00148	0.75	503	515		fr18.1734.1734.2	1_fr18
	F6HPW0_VITVI	VIT_13s0156g00640	Serine/threonine protein kinase, putative (Ricinus communis)	NsSPPKEANIQTR	n-term TMT6plex	12.62,	S2 Phospho	0					94%, 33%	21.79	0.7576	2.065	203	0.2699	144	2	1749.86	584.296	3	0.00187	1.07	503	515		fr20.1418.1418.3	1_fr20
	F6HPW0_VITVI	VIT_13s0156g00640	Serine/threonine protein kinase, putative (Ricinus communis)	EPTRNPsPPSLTTR	n-term TMT6plex	1,000.00,	S7 Phospho	12.63					100%, 81%	37.1	0.7693	1.879	20	0.2091	193.4	2	1860.93	621.318	3	0.00148	0.797	436	449		fr16.2072.2072.3	1_fr16
	F6HPW0_VITVI	VIT_13s0156g00640	Serine/threonine protein kinase, putative (Ricinus communis)	NSsPPkEANIQTR	S3 Phospho	6.59,	K6 TMT6plex	7.78					81%, 86%	21.17	0.6166	1.822	1	0.169	509.6	2	1749.86	584.296	3	0.00297	1.69	503	515		fr21.1256.1256.3	1_fr21
29	A5AW25_VITVI	VITISV_005839	Peroxin 14	sSSPPASSEPSVAPHPk	S1 Phospho	4.35,	K17 TMT6plex	36.94					26%, 100%	29.95	0.6833	2.903	1	0.0575	538.6	2	1969.93	657.655	3	0.00576	2.92	310	326		fr21.1435.1435.3	1_fr21
	A5AW25_VITVI	VITISV_005839	Peroxin 14	SSsPPASSEPSVAPHPk	n-term TMT6plex	1,000.00,	S3 Phospho	5.47,	K17 TMT6plex	1000			100%, 42%, 100%	81.17	0.9988	3.332	1	0.4029	1003	2	2199.1	734.041	3	0.00134	0.608	310	326		fr19.1682.1682.3	1_fr19
	A5AW25_VITVI	VITISV_005839	Peroxin 14	SSsPPASSEPSVAPHPk	n-term TMT6plex	1,000.00,	S3 Phospho	5.47,	K17 TMT6plex	1000			100%, 61%, 100%	46.82	0.7053	4.037	1	0.0102	582.3	2	2199.1	734.041	3	0.00134	0.608	310	326		fr19.1685.1685.3	1_fr19
	A5AW25_VITVI	VITISV_005839	Peroxin 14	SSsPPASSEPSVAPHPk	n-term TMT6plex	1,000.00,	S3 Phospho	2.28,	K17 TMT6plex	1000			100%, 29%, 100%	59.29	0.9912	3.287	1	0.3071	1164	2	2199.1	734.041	3	0.00189	0.857	310	326		fr20.1848.1848.3	1_fr20
	A5AW25_VITVI	VITISV_005839	Peroxin 14	sSSPPASSEPSVAPHPk	S1 Phospho	3.76,	K17 TMT6plex	18.73					17%, 99%	21.91	0.7586	1.58	4	0.2601	179.7	2	1969.93	657.654	3	0.00338	1.72	310	326		fr22.1517.1517.3	1_fr22
	A5AW25_VITVI	VITISV_005839	Peroxin 14	SSsPPASSEPSVAPHPk	n-term TMT6plex	1,000.00,	S3 Phospho	3.98,	K17 TMT6plex	1000			100%, 49%, 100%	51.06	0.9957	3.407	2	0.3643	491.4	2	2199.1	734.041	3	0.00189	0.857	310	326		fr20.1851.1851.3	1_fr20
	A5AW25_VITVI	VITISV_005839	Peroxin 14	sSSPPASSEPSVAPHPk	S1 Phospho	5.75,	K17 TMT6plex	36.05					58%, 100%	29.39	0.5767	2.039	24	0.1958	220	2	1969.93	657.654	3	0.00338	1.72	310	326		fr22.1514.1514.3	1_fr22
30	F6HT93_VITVI	VIT_02s0012g01280	VQ motif-containing protein	NIRksPLHQPNFGNTAR	K4 TMT6plex	2.84,	S5 Phospho	31.76					60%, 100%	15.61	0.7059	2.612	32	0.1523	546.9	2	2258.16	565.55	4	0.00394	1.74	19	35		fr21.1829.1829.4	1_fr21
	F6HT93_VITVI	VIT_02s0012g01280	VQ motif-containing protein	NIRksPLHQPNFGNTAR	n-term TMT6plex	1,000.00,	K4 TMT6plex	1,000.00,	S5 Phospho	53.74			100%, 100%, 100%	36.46	1	3.375	1	0.3794	611	2	2487.33	622.84	4	0.000429	0.172	19	35		fr18.2345.2345.4	1_fr18
	F6HT93_VITVI	VIT_02s0012g01280	VQ motif-containing protein	NIRksPLHQPNFGNTAR	K4 TMT6plex	1.73,	S5 Phospho	57.02					51%, 100%	49.53	0.9957	3.484	1	0.2507	1012	2	2258.16	565.55	4	0.00394	1.74	19	35		fr21.1826.1826.4	1_fr21
	F6HT93_VITVI	VIT_02s0012g01280	VQ motif-containing protein	NIRksPLHQPNFGNTAR	n-term TMT6plex	1,000.00,	K4 TMT6plex	1,000.00,	S5 Phospho	19.81			100%, 100%, 100%	14.45	0.9747	2.821	3	0.1832	791	2	2487.33	622.84	4	0.000429	0.172	19	35		fr18.2348.2348.4	1_fr18
	F6HT93_VITVI	VIT_02s0012g01280	VQ motif-containing protein	NIRksPLHQPNFGNTAR	n-term TMT6plex	1,000.00,	K4 TMT6plex	1,000.00,	S5 Phospho	49.99			100%, 100%, 100%	32.92	0.9694	2.489	1	0.2033	753.9	2	2487.33	498.474	5	0.00191	0.768	19	35		fr18.2357.2357.5	1_fr18
31	D7SHS0_VITVI	VIT_17s0000g08410	Peroxin 14	SSsPPASSEPSVAPHPk	n-term TMT6plex	1,000.00,	S3 Phospho	2.28,	K17 TMT6plex	1000			100%, 29%, 100%	59.29	0.9912	3.287	1	0.3071	1164	2	2199.1	734.041	3	0.00189	0.857	310	326		fr20.1848.1848.3	1_fr20
	D7SHS0_VITVI	VIT_17s0000g08410	Peroxin 14	SSsPPASSEPSVAPHPk	n-term TMT6plex	1,000.00,	S3 Phospho	5.47,	K17 TMT6plex	1000			100%, 61%, 100%	46.82	0.7053	4.037	1	0.0102	582.3	2	2199.1	734.041	3	0.00134	0.608	310	326		fr19.1685.1685.3	1_fr19
	D7SHS0_VITVI	VIT_17s0000g08410	Peroxin 14	SSsPPASSEPSVAPHPk	n-term TMT6plex	1,000.00,	S3 Phospho	3.98,	K17 TMT6plex	1000			100%, 49%, 100%	51.06	0.9957	3.407	2	0.3643	491.4	2	2199.1	734.041	3	0.00189	0.857	310	326		fr20.1851.1851.3	1_fr20
	D7SHS0_VITVI	VIT_17s0000g08410	Peroxin 14	sSSPPASSEPSVAPHPk	S1 Phospho	3.76,	K17 TMT6plex	18.73					17%, 99%	21.91	0.7586	1.58	4	0.2601	179.7	2	1969.93	657.654	3	0.00338	1.72	310	326		fr22.1517.1517.3	1_fr22
	D7SHS0_VITVI	VIT_17s0000g08410	Peroxin 14	sSSPPASSEPSVAPHPk	S1 Phospho	4.35,	K17 TMT6plex	36.94					26%, 100%	29.95	0.6833	2.903	1	0.0575	538.6	2	1969.93	657.655	3	0.00576	2.92	310	326		fr21.1435.1435.3	1_fr21
	D7SHS0_VITVI	VIT_17s0000g08410	Peroxin 14	sSSPPASSEPSVAPHPk	S1 Phospho	5.75,	K17 TMT6plex	36.05					58%, 100%	29.39	0.5767	2.039	24	0.1958	220	2	1969.93	657.654	3	0.00338	1.72	310	326		fr22.1514.1514.3	1_fr22
	D7SHS0_VITVI	VIT_17s0000g08410	Peroxin 14	SSsPPASSEPSVAPHPk	n-term TMT6plex	1,000.00,	S3 Phospho	5.47,	K17 TMT6plex	1000			100%, 42%, 100%	81.17	0.9988	3.332	1	0.4029	1003	2	2199.1	734.041	3	0.00134	0.608	310	326		fr19.1682.1682.3	1_fr19
32	A5AQZ6_VITVI	VITISV_002989	VQ motif-containing protein	NIRksPLHQPNFGNTAR	n-term TMT6plex	1,000.00,	K4 TMT6plex	1,000.00,	S5 Phospho	49.99			100%, 100%, 100%	32.92	0.9694	2.489	1	0.2033	753.9	2	2487.33	498.474	5	0.00191	0.768	19	35		fr18.2357.2357.5	1_fr18
	A5AQZ6_VITVI	VITISV_002989	VQ motif-containing protein	NIRksPLHQPNFGNTAR	K4 TMT6plex	2.84,	S5 Phospho	31.76					60%, 100%	15.61	0.7059	2.612	32	0.1523	546.9	2	2258.16	565.55	4	0.00394	1.74	19	35		fr21.1829.1829.4	1_fr21
	A5AQZ6_VITVI	VITISV_002989	VQ motif-containing protein	NIRksPLHQPNFGNTAR	K4 TMT6plex	1.73,	S5 Phospho	57.02					51%, 100%	49.53	0.9957	3.484	1	0.2507	1012	2	2258.16	565.55	4	0.00394	1.74	19	35		fr21.1826.1826.4	1_fr21
	A5AQZ6_VITVI	VITISV_002989	VQ motif-containing protein	NIRksPLHQPNFGNTAR	n-term TMT6plex	1,000.00,	K4 TMT6plex	1,000.00,	S5 Phospho	53.74			100%, 100%, 100%	36.46	1	3.375	1	0.3794	611	2	2487.33	622.84	4	0.000429	0.172	19	35		fr18.2345.2345.4	1_fr18
	A5AQZ6_VITVI	VITISV_002989	VQ motif-containing protein	NIRksPLHQPNFGNTAR	n-term TMT6plex	1,000.00,	K4 TMT6plex	1,000.00,	S5 Phospho	19.81			100%, 100%, 100%	14.45	0.9747	2.821	3	0.1832	791	2	2487.33	622.84	4	0.000429	0.172	19	35		fr18.2348.2348.4	1_fr18
33	D7SN01_VITVI	VIT_18s0089g00350	dynamin-like protein 6	ATsPQTGGQQSGGSLk	n-term TMT6plex	1,000.00,	S3 Phospho	9.68,	K16 TMT6plex	1000			100%, 39%, 100%	31.24	0.2264	1.871	2	0.1051	308.2	2	2041.02	681.351	3	0.00313	1.53	536	551		fr19.1576.1576.3	1_fr19
	D7SN01_VITVI	VIT_18s0089g00350	dynamin-like protein 6	ATsPQTGGQQSGGSLk	n-term TMT6plex	1,000.00,	S3 Phospho	2.54,	K16 TMT6plex	1000			100%, 12%, 100%	49.73	0.5193	2.314	13	0.1328	332.3	2	2041.02	681.349	3	-0.000714	-0.35	536	551		fr17.1659.1659.3	1_fr17
	D7SN01_VITVI	VIT_18s0089g00350	dynamin-like protein 6	ATsPQTGGQQSGGSLk	n-term TMT6plex	1,000.00,	S3 Phospho	22.45,	K16 TMT6plex	1000			100%, 99%, 100%	77.24	0.9983	3.477	3	0.5528	144.9	2	2041.02	1021.52	2	0.00333	1.63	536	551		fr18.1765.1765.2	1_fr18
	D7SN01_VITVI	VIT_18s0089g00350	dynamin-like protein 6	ATsPQTGGQQSGGSLk	n-term TMT6plex	1,000.00,	S3 Phospho	4.13,	K16 TMT6plex	1000			100%, 16%, 100%	54.43	0.9838	2.705	1	0.3002	865.8	2	2041.02	681.351	3	0.00313	1.53	536	551		fr19.1574.1574.3	1_fr19
	D7SN01_VITVI	VIT_18s0089g00350	dynamin-like protein 6	ATsPQTGGQQSGGSLk	n-term TMT6plex	1,000.00,	S3 Phospho	14.89,	K16 TMT6plex	1000			100%, 94%, 100%	112.73	0.9983	3.492	1	0.5136	495	2	2041.02	1021.52	2	0.00333	1.63	536	551		fr18.1762.1762.2	1_fr18
34	F6HUI9_VITVI	VIT_02s0025g04640	Protein of unknown function (DUF544)	ARSFEDsPHSISDNQTVR	n-term TMT6plex	1,000.00,	S7 Phospho	23.02					100%, 99%	41.15	0.9142	3.238	2	0.1302	1259	2	2354.09	589.529	4	-0.00185	-0.784	215	232		fr19.1788.1788.4	1_fr19
	F6HUI9_VITVI	VIT_02s0025g04640	Protein of unknown function (DUF544)	ARsFEDSPHSISDNQTVR	n-term TMT6plex	1,000.00,	S3 Phospho	24.34					100%, 99%	31.69	0.9981	3.892	3	0.3589	929.1	2	2354.09	785.703	3	0.00128	0.544	215	232		fr19.1784.1784.3	1_fr19
	F6HUI9_VITVI	VIT_02s0025g04640	Protein of unknown function (DUF544)	SFEDsPHSISDNQTVR	n-term TMT6plex	1,000.00,	S5 Phospho	0					100%, 0%	55.45	0.9851	2.698	5	0.296	363	2	2126.95	709.991	3	0.00282	1.33	217	232		fr16.2267.2267.3	1_fr16
	F6HUI9_VITVI	VIT_02s0025g04640	Protein of unknown function (DUF544)	ARsFEDSPHSISDNQTVR	n-term TMT6plex	1,000.00,	S3 Phospho	17.75					100%, 26%	56.13	0.989	2.578	1	0.3074	375.2	2	2354.09	785.703	3	0.00128	0.544	215	232		fr19.1781.1781.3	1_fr19
	F6HUI9_VITVI	VIT_02s0025g04640	Protein of unknown function (DUF544)	ARSFEDsPHSISDNQTVR	n-term TMT6plex	1,000.00,	S7 Phospho	0					100%, 11%	65.61	0.9853	2.815	1	0.3413	279.3	2	2354.09	1178.05	2	0.000133	0.0565	215	232		fr19.1795.1795.2	1_fr19
	F6HUI9_VITVI	VIT_02s0025g04640	Protein of unknown function (DUF544)	SFEDsPHSISDNQTVR	n-term TMT6plex	1,000.00,	S5 Phospho	0					100%, 2%	33.43	0.9058	2.959	1	0.1491	611.4	2	2126.95	709.99	3	0.000258	0.121	217	232		fr17.2125.2125.3	1_fr17
	F6HUI9_VITVI	VIT_02s0025g04640	Protein of unknown function (DUF544)	ARsFEDSPHSISDNQTVR	n-term TMT6plex	1,000.00,	S3 Phospho	14.36					100%, 75%	24.42	0.9968	2.755	1	0.3005	858.8	2	2354.09	589.529	4	-0.00185	-0.784	215	232		fr19.1786.1786.4	1_fr19
	F6HUI9_VITVI	VIT_02s0025g04640	Protein of unknown function (DUF544)	SFEDsPHSISDNQTVR	n-term TMT6plex	1,000.00,	S5 Phospho	2.47					100%, 13%	20.67	0.995	3.27	1	0.2948	619.8	2	2126.95	709.991	3	0.00282	1.33	217	232		fr16.2270.2270.3	1_fr16
	F6HUI9_VITVI	VIT_02s0025g04640	Protein of unknown function (DUF544)	ARSFEDSPHSIsDNQTVR	n-term TMT6plex	1,000.00,	S12 Phospho	0					100%, 0%	90.95	0.5685	2.282	1	0.0662	297.2	2	2354.09	1178.05	2	0.000133	0.0565	215	232		fr19.1792.1792.2	1_fr19
35	A5AFQ1_VITVI	VITISV_043157	dynamin-like protein 6	ATsPQTGGQQSGGSLk	n-term TMT6plex	1,000.00,	S3 Phospho	14.89,	K16 TMT6plex	1000			100%, 94%, 100%	112.73	0.9983	3.492	1	0.5136	495	2	2041.02	1021.52	2	0.00333	1.63	543	558		fr18.1762.1762.2	1_fr18
	A5AFQ1_VITVI	VITISV_043157	dynamin-like protein 6	ATsPQTGGQQSGGSLk	n-term TMT6plex	1,000.00,	S3 Phospho	9.68,	K16 TMT6plex	1000			100%, 39%, 100%	31.24	0.2264	1.871	2	0.1051	308.2	2	2041.02	681.351	3	0.00313	1.53	543	558		fr19.1576.1576.3	1_fr19
	A5AFQ1_VITVI	VITISV_043157	dynamin-like protein 6	ATsPQTGGQQSGGSLk	n-term TMT6plex	1,000.00,	S3 Phospho	22.45,	K16 TMT6plex	1000			100%, 99%, 100%	77.24	0.9983	3.477	3	0.5528	144.9	2	2041.02	1021.52	2	0.00333	1.63	543	558		fr18.1765.1765.2	1_fr18
	A5AFQ1_VITVI	VITISV_043157	dynamin-like protein 6	ATsPQTGGQQSGGSLk	n-term TMT6plex	1,000.00,	S3 Phospho	2.54,	K16 TMT6plex	1000			100%, 12%, 100%	49.73	0.5193	2.314	13	0.1328	332.3	2	2041.02	681.349	3	-0.000714	-0.35	543	558		fr17.1659.1659.3	1_fr17
	A5AFQ1_VITVI	VITISV_043157	dynamin-like protein 6	ATsPQTGGQQSGGSLk	n-term TMT6plex	1,000.00,	S3 Phospho	4.13,	K16 TMT6plex	1000			100%, 16%, 100%	54.43	0.9838	2.705	1	0.3002	865.8	2	2041.02	681.351	3	0.00313	1.53	543	558		fr19.1574.1574.3	1_fr19
36	A5ALC6_VITVI	VITISV_033732	dynamin-like protein 6	VASSDSmGNtPPQsPGR	n-term TMT6plex	1,000.00,	M7 Oxidation	1,000.00,	T10 Phospho	8.87,	S14 Phospho	32.08	100%, 100%, 84%, 100%	61.49	0.9443	1.869	2	0.3616	350.9	2	2091.85	1046.94	2	0.00166	0.794	41	57		fr23.1115.1115.2	1_fr23
	A5ALC6_VITVI	VITISV_033732	dynamin-like protein 6	VASSDSmGNtPPQsPGR	n-term TMT6plex	1,000.00,	M7 Oxidation	1,000.00,	T10 Phospho	41.75,	S14 Phospho	83.12	100%, 100%, 100%, 100%	68.08	0.9986	2.562	1	0.445	850.2	2	2091.85	698.294	3	0.00494	2.36	41	57		fr23.1107.1107.3	1_fr23
	A5ALC6_VITVI	VITISV_033732	dynamin-like protein 6	VASSDSmGNtPPQsPGR	n-term TMT6plex	1,000.00,	M7 Oxidation	1,000.00,	T10 Phospho	11.72,	S14 Phospho	25.4	100%, 100%, 92%, 100%	38.51	0.98	2.379	1	0.283	706.8	2	2091.85	698.294	3	0.00494	2.36	41	57		fr23.1110.1110.3	1_fr23
37	D7T1F1_VITVI	VIT_06s0009g01930	Encodes AKINbeta1, a subunit of the SnRK1 kinase (Sucrose non-fermenting-1-related protein kinase)	VASSDSmGNtPPQsPGR	n-term TMT6plex	1,000.00,	M7 Oxidation	1,000.00,	T10 Phospho	41.75,	S14 Phospho	83.12	100%, 100%, 100%, 100%	68.08	0.9986	2.562	1	0.445	850.2	2	2091.85	698.294	3	0.00494	2.36	41	57		fr23.1107.1107.3	1_fr23
	D7T1F1_VITVI	VIT_06s0009g01930	Encodes AKINbeta1, a subunit of the SnRK1 kinase (Sucrose non-fermenting-1-related protein kinase)	VASSDSmGNtPPQsPGR	n-term TMT6plex	1,000.00,	M7 Oxidation	1,000.00,	T10 Phospho	11.72,	S14 Phospho	25.4	100%, 100%, 92%, 100%	38.51	0.98	2.379	1	0.283	706.8	2	2091.85	698.294	3	0.00494	2.36	41	57		fr23.1110.1110.3	1_fr23
	D7T1F1_VITVI	VIT_06s0009g01930	Encodes AKINbeta1, a subunit of the SnRK1 kinase (Sucrose non-fermenting-1-related protein kinase)	VASSDSmGNtPPQsPGR	n-term TMT6plex	1,000.00,	M7 Oxidation	1,000.00,	T10 Phospho	8.87,	S14 Phospho	32.08	100%, 100%, 84%, 100%	61.49	0.9443	1.869	2	0.3616	350.9	2	2091.85	1046.94	2	0.00166	0.794	41	57		fr23.1115.1115.2	1_fr23
38	F6HSQ4_VITVI	VIT_14s0006g02520	HEAT repeat-containing protein	DSGDPPPEPVEsPR	n-term TMT6plex	1,000.00,	S12 Phospho	59.87					100%, 100%	67.94	0.7708	2.131	1	0.0929	255.2	2	1786.8	894.408	2	0.00187	1.04	1132	1145		fr17.1505.1505.2	1_fr17
	F6HSQ4_VITVI	VIT_14s0006g02520	HEAT repeat-containing protein	DSGDPPPEPVEsPR	n-term TMT6plex	1,000.00,	S12 Phospho	70.32					100%, 100%	62.8	0.9989	2.19	1	0.4496	491.8	2	1786.8	596.608	3	0.00185	1.04	1132	1145		fr17.1496.1496.3	1_fr17
	F6HSQ4_VITVI	VIT_14s0006g02520	HEAT repeat-containing protein	DSGDPPPEPVEsPR	n-term TMT6plex	1,000.00,	S12 Phospho	96.11					100%, 100%	92.42	0.9975	2.868	1	0.532	465.8	2	1786.8	894.409	2	0.00419	2.34	1132	1145		fr16.1658.1658.2	1_fr16
	F6HSQ4_VITVI	VIT_14s0006g02520	HEAT repeat-containing protein	DSGDPPPEPVEsPR	n-term TMT6plex	1,000.00,	S12 Phospho	43.75					100%, 100%	50.13	0.8813	2.088	1	0.2223	251.3	2	1786.8	894.409	2	0.00419	2.34	1132	1145		fr16.1661.1661.2	1_fr16
	F6HSQ4_VITVI	VIT_14s0006g02520	HEAT repeat-containing protein	DSGDPPPEPVEsPR	n-term TMT6plex	1,000.00,	S12 Phospho	67.26					100%, 100%	93.07	0.9981	2.221	1	0.5251	414	2	1786.8	894.408	2	0.00187	1.04	1132	1145		fr17.1502.1502.2	1_fr17
39	F6H068_VITVI	VIT_18s0001g13870	IQ-domain 31	RNsFGSTRPDNVDQEPR	n-term TMT6plex	1,000.00,	S3 Phospho	1.69					100%, 42%	49.38	0.9677	1.895	3	0.3066	302.6	2	2283.06	762.029	3	0.00468	2.05	694	710		fr20.1654.1654.3	1_fr20
	F6H068_VITVI	VIT_18s0001g13870	IQ-domain 31	RNsFGSTRPDNVDQEPR	n-term TMT6plex	1,000.00,	S3 Phospho	6.04					100%, 67%	29.9	0.9526	2.559	2	0.2123	520.7	2	2283.06	762.029	3	0.00468	2.05	694	710		fr20.1657.1657.3	1_fr20
	F6H068_VITVI	VIT_18s0001g13870	IQ-domain 31	QAYRSsPEAsPR	n-term TMT6plex	1,000.00,	S6 Phospho	20.41,	S10 Phospho	14.08			100%, 93%, 69%	32.42	0.6286	1.73	5	0.2028	204.4	2	1736.75	579.926	3	0.0052	2.99	613	624		fr22.1001.1001.3	1_fr22
	F6H068_VITVI	VIT_18s0001g13870	IQ-domain 31	RNsFGSTRPDNVDQEPR	n-term TMT6plex	1,000.00,	S3 Phospho	11.67					100%, 96%	34.76	0.9815	2.166	1	0.3104	598.4	2	2283.06	571.774	4	0.00369	1.62	694	710		fr20.1653.1653.4	1_fr20
	F6H068_VITVI	VIT_18s0001g13870	IQ-domain 31	SmsQAQQGAk	n-term TMT6plex	1,000.00,	M2 Oxidation	1,000.00,	S3 Phospho	0.00,	K10 TMT6plex	1000	100%, 100%, 33%, 100%	45.51	0.6991	2.273	1	0.0992	925.3	2	1588.77	530.597	3	-0.000472	-0.297	772	781		fr18.1124.1124.3	1_fr18
	F6H068_VITVI	VIT_18s0001g13870	IQ-domain 31	RNsFGSTRPDNVDQEPR	n-term TMT6plex	1,000.00,	S3 Phospho	15.5					100%, 98%	29.8	0.9943	3.648	1	0.2609	840.2	2	2283.06	571.774	4	0.00369	1.62	694	710		fr20.1656.1656.4	1_fr20
40	F6HPG4_VITVI	VIT_01s0026g01430	Actin cross-linking protein	QESNDSLENsPPkTEGR	n-term TMT6plex	1,000.00,	S10 Phospho	20.06,	K13 TMT6plex	1000			100%, 99%, 100%	44.01	0.9997	3.655	1	0.3629	795.1	2	2425.15	607.296	4	-0.000432	-0.178	386	402		fr19.1508.1508.4	1_fr19
	F6HPG4_VITVI	VIT_01s0026g01430	Actin cross-linking protein	QESNDSLENsPPkTEGR	n-term TMT6plex	1,000.00,	S10 Phospho	19.71,	K13 TMT6plex	1000			100%, 98%, 100%	62.59	0.9887	2.494	1	0.3103	269.7	2	2425.15	809.393	3	0.00221	0.909	386	402		fr19.1527.1527.3	1_fr19
	F6HPG4_VITVI	VIT_01s0026g01430	Actin cross-linking protein	QESNDSLENsPPkTEGR	n-term TMT6plex	1,000.00,	S10 Phospho	24.34,	K13 TMT6plex	1000			100%, 98%, 100%	47.78	0.5559	2.312	2	0.1079	328	2	2425.15	809.393	3	0.00221	0.909	386	402		fr19.1530.1530.3	1_fr19
41	F6HG13_VITVI	VIT_01s0010g01770	CCCH-type zinc finger family protein	LSPGRQQIsSQQGR	n-term TMT6plex	1,000.00,	S9 Phospho	7.12					100%, 34%	36.59	0.3455	1.91	25	0.1219	85.7	2	1849.94	925.977	2	0.00165	0.891	511	524		fr18.1722.1722.2	1_fr18
	F6HG13_VITVI	VIT_01s0010g01770	CCCH-type zinc finger family protein	RSsPVNGSDLRVEk	n-term TMT6plex	1,000.00,	S3 Phospho	0.00,	K14 TMT6plex	1000			100%, 33%, 100%	52.01	0.9024	2.206	2	0.2198	447.9	2	2081.1	521.283	4	-0.00167	-0.802	487	500		fr17.2069.2069.4	1_fr17
	F6HG13_VITVI	VIT_01s0010g01770	CCCH-type zinc finger family protein	NWGRLsPGRQQISSQQGR	S6 Phospho	17.44							0.97	18.18	0.7546	2.146	1	0.183	522.7	2	2134.02	712.35	3	0.0076	3.56	507	524		fr22.1808.1808.3	1_fr22
	F6HG13_VITVI	VIT_01s0010g01770	CCCH-type zinc finger family protein	GYRksEsPDQINESDLR	n-term TMT6plex	1,000.00,	K4 TMT6plex	1,000.00,	S5 Phospho	5.44,	S7 Phospho	3.87	100%, 100%, 83%, 76%	32.41	0.9932	2.671	2	0.2382	579.1	2	2611.21	653.81	4	0.000377	0.144	409	425		fr18.2518.2518.4	1_fr18
	F6HG13_VITVI	VIT_01s0010g01770	CCCH-type zinc finger family protein	RsSPVNGSDLR	n-term TMT6plex	1,000.00,	S2 Phospho	5.6					100%, 77%	53.87	0.9682	2.545	1	0.1914	908.5	2	1495.73	499.586	3	0.0007	0.468	487	497		fr16.1411.1411.3	1_fr16
	F6HG13_VITVI	VIT_01s0010g01770	CCCH-type zinc finger family protein	LsPGRQQISSQQGR	n-term TMT6plex	1,000.00,	S2 Phospho	32.92					100%, 100%	27.13	0.6536	1.298	1	0.2289	417	2	1849.94	617.653	3	-0.000316	-0.171	511	524		fr18.1724.1724.3	1_fr18
42	F6H1U2_VITVI	VIT_19s0014g00550	Target of Myb protein 1	SVSASEsNANLAQEVHHDIPVHR	n-term TMT6plex	1,000.00,	S7 Phospho	7.97					100%, 77%	17.4	0.9984	2.655	1	0.3165	1442	2	2805.34	562.077	5	0.00566	2.02	199	221		fr22.2554.2554.5	1_fr22
	F6H1U2_VITVI	VIT_19s0014g00550	Target of Myb protein 1	SVsASESNANLAQEVHHDIPVHR	n-term TMT6plex	1,000.00,	S3 Phospho	19.38					100%, 97%	34.3	0.96	2.627	1	0.2642	283.3	2	2805.34	936.125	3	0.0103	3.68	199	221		fr22.2614.2614.3	1_fr22
	F6H1U2_VITVI	VIT_19s0014g00550	Target of Myb protein 1	SVSASEsNANLAQEVHHDIPVHR	n-term TMT6plex	1,000.00,	S7 Phospho	6.67					100%, 67%	33.78	0.998	3.052	1	0.3501	1098	2	2805.34	702.344	4	0.00616	2.2	199	221		fr22.2572.2572.4	1_fr22
	F6H1U2_VITVI	VIT_19s0014g00550	Target of Myb protein 1	SVSAsESNANLAQEVHHDIPVHR	n-term TMT6plex	1,000.00,	S5 Phospho	5.55					100%, 54%	49.81	0.9992	3.476	2	0.4707	422.9	2	2805.34	936.124	3	0.00996	3.55	199	221		fr21.2563.2563.3	1_fr21
	F6H1U2_VITVI	VIT_19s0014g00550	Target of Myb protein 1	SVSAsESNANLAQEVHHDIPVHR	n-term TMT6plex	1,000.00,	S5 Phospho	0					100%, 13%	29.35	0.9979	3.095	2	0.3439	1570	2	2805.34	702.344	4	0.00592	2.11	199	221		fr21.2559.2559.4	1_fr21
	F6H1U2_VITVI	VIT_19s0014g00550	Target of Myb protein 1	SVSASEsNANLAQEVHHDIPVHR	n-term TMT6plex	1,000.00,	S7 Phospho	6.04					100%, 66%	35.55	0.9998	4.373	1	0.4358	1395	2	2805.34	702.344	4	0.00616	2.2	199	221		fr22.2575.2575.4	1_fr22
	F6H1U2_VITVI	VIT_19s0014g00550	Target of Myb protein 1	SVsASESNANLAQEVHHDIPVHR	n-term TMT6plex	1,000.00,	S3 Phospho	0.57					100%, 28%	38.85	0.9989	4.861	1	0.2789	1612	2	2805.34	702.344	4	0.00592	2.11	199	221		fr21.2562.2562.4	1_fr21
	F6H1U2_VITVI	VIT_19s0014g00550	Target of Myb protein 1	SVsASESNANLAQEVHHDIPVHR	n-term TMT6plex	1,000.00,	S3 Phospho	5.07					100%, 66%	47.55	0.996	2.997	1	0.3536	517.3	2	2805.34	936.124	3	0.00996	3.55	199	221		fr21.2560.2560.3	1_fr21
43	A5C4T4_VITVI	VITISV_030649	Actin cross-linking protein	QESNDSLENsPPkTEGR	n-term TMT6plex	1,000.00,	S10 Phospho	19.71,	K13 TMT6plex	1000			100%, 98%, 100%	62.59	0.9887	2.494	1	0.3103	269.7	2	2425.15	809.393	3	0.00221	0.909	386	402		fr19.1527.1527.3	1_fr19
	A5C4T4_VITVI	VITISV_030649	Actin cross-linking protein	QESNDSLENsPPkTEGR	n-term TMT6plex	1,000.00,	S10 Phospho	24.34,	K13 TMT6plex	1000			100%, 98%, 100%	47.78	0.5559	2.312	2	0.1079	328	2	2425.15	809.393	3	0.00221	0.909	386	402		fr19.1530.1530.3	1_fr19
	A5C4T4_VITVI	VITISV_030649	Actin cross-linking protein	QESNDSLENsPPkTEGR	n-term TMT6plex	1,000.00,	S10 Phospho	20.06,	K13 TMT6plex	1000			100%, 99%, 100%	44.01	0.9997	3.655	1	0.3629	795.1	2	2425.15	607.296	4	-0.000432	-0.178	386	402		fr19.1508.1508.4	1_fr19
44	A5BNT2_VITVI	VITISV_020135	Target of Myb protein 1	SVSAsESNANLAQEVHHDIPVHR	n-term TMT6plex	1,000.00,	S5 Phospho	5.55					100%, 54%	49.81	0.9992	3.476	2	0.4707	422.9	2	2805.34	936.124	3	0.00996	3.55	199	221		fr21.2563.2563.3	1_fr21
	A5BNT2_VITVI	VITISV_020135	Target of Myb protein 1	SVsASESNANLAQEVHHDIPVHR	n-term TMT6plex	1,000.00,	S3 Phospho	0.57					100%, 28%	38.85	0.9989	4.861	1	0.2789	1612	2	2805.34	702.344	4	0.00592	2.11	199	221		fr21.2562.2562.4	1_fr21
	A5BNT2_VITVI	VITISV_020135	Target of Myb protein 1	SVSAsESNANLAQEVHHDIPVHR	n-term TMT6plex	1,000.00,	S5 Phospho	0					100%, 13%	29.35	0.9979	3.095	2	0.3439	1570	2	2805.34	702.344	4	0.00592	2.11	199	221		fr21.2559.2559.4	1_fr21
	A5BNT2_VITVI	VITISV_020135	Target of Myb protein 1	SVSASEsNANLAQEVHHDIPVHR	n-term TMT6plex	1,000.00,	S7 Phospho	6.67					100%, 67%	33.78	0.998	3.052	1	0.3501	1098	2	2805.34	702.344	4	0.00616	2.2	199	221		fr22.2572.2572.4	1_fr22
	A5BNT2_VITVI	VITISV_020135	Target of Myb protein 1	SVSASEsNANLAQEVHHDIPVHR	n-term TMT6plex	1,000.00,	S7 Phospho	6.04					100%, 66%	35.55	0.9998	4.373	1	0.4358	1395	2	2805.34	702.344	4	0.00616	2.2	199	221		fr22.2575.2575.4	1_fr22
	A5BNT2_VITVI	VITISV_020135	Target of Myb protein 1	SVsASESNANLAQEVHHDIPVHR	n-term TMT6plex	1,000.00,	S3 Phospho	5.07					100%, 66%	47.55	0.996	2.997	1	0.3536	517.3	2	2805.34	936.124	3	0.00996	3.55	199	221		fr21.2560.2560.3	1_fr21
	A5BNT2_VITVI	VITISV_020135	Target of Myb protein 1	SVSASEsNANLAQEVHHDIPVHR	n-term TMT6plex	1,000.00,	S7 Phospho	7.97					100%, 77%	17.4	0.9984	2.655	1	0.3165	1442	2	2805.34	562.077	5	0.00566	2.02	199	221		fr22.2554.2554.5	1_fr22
	A5BNT2_VITVI	VITISV_020135	Target of Myb protein 1	SVsASESNANLAQEVHHDIPVHR	n-term TMT6plex	1,000.00,	S3 Phospho	19.38					100%, 97%	34.3	0.96	2.627	1	0.2642	283.3	2	2805.34	936.125	3	0.0103	3.68	199	221		fr22.2614.2614.3	1_fr22
45	A5C718_VITVI	VIT_17s0000g03690	Ribulose bisphosphate carboxylase small chain (EC 4.1.1.39)	QVQcIAFIAykPS	n-term TMT6plex	1,000.00,	Y10 Phospho	8.18,	K11 TMT6plex	1000			100%, 87%, 100%	119.61	0.9966	3.588	1	0.3756	1728	2	2062.07	1032.05	2	0.0015	0.729	168	180	C4 Carbamidomethyl	fr15.4584.4584.2	1_fr15
	A5C718_VITVI	VIT_17s0000g03690	Ribulose bisphosphate carboxylase small chain (EC 4.1.1.39)	EHNRsPGYYDGR	n-term TMT6plex	1,000.00,	S5 Phospho	27.62					100%, 100%	39.7	0.9991	2.792	1	0.2791	996.7	2	1758.77	440.7	4	-0.000308	-0.175	113	124		fr18.1156.1156.4	1_fr18
	A5C718_VITVI	VIT_17s0000g03690	Ribulose bisphosphate carboxylase small chain (EC 4.1.1.39)	EHNRsPGYYDGR	n-term TMT6plex	1,000.00,	S5 Phospho	8.87					100%, 96%	25.67	0.8729	1.757	4	0.2123	682.8	2	1758.77	440.7	4	-0.000308	-0.175	113	124		fr18.1159.1159.4	1_fr18
	A5C718_VITVI	VIT_17s0000g03690	Ribulose bisphosphate carboxylase small chain (EC 4.1.1.39)	QVQcIAFIAykPS	n-term TMT6plex	1,000.00,	Y10 Phospho	8.08,	K11 TMT6plex	1000			100%, 87%, 100%	56.47	0.9897	2.679	3	0.3801	141.6	2	2062.07	1032.05	2	0.0015	0.729	168	180	C4 Carbamidomethyl	fr15.4587.4587.2	1_fr15
46	F6HI21_VITVI	VIT_04s0043g00570	ILITYHIA	ALLEGGsDDEGASTEAHGR	n-term TMT6plex	1,000.00,	S7 Phospho	42.87					100%, 100%	64.62	0.9995	3.84	1	0.4242	1736	2	2179.96	727.661	3	0.00127	0.583	1129	1147		fr17.2038.2038.3	1_fr17
	F6HI21_VITVI	VIT_04s0043g00570	ILITYHIA	ALLEGGsDDEGASTEAHGR	n-term TMT6plex	1,000.00,	S7 Phospho	91.44					100%, 100%	69.99	0.9976	3.433	1	0.3125	633.5	2	2179.96	727.661	3	0.00127	0.583	1129	1147		fr17.2035.2035.3	1_fr17
	F6HI21_VITVI	VIT_04s0043g00570	ILITYHIA	ALLEGGsDDEGASTEAHGR	n-term TMT6plex	1,000.00,	S7 Phospho	52.06					100%, 100%	72.27	0.9997	3.916	1	0.4485	1989	2	2179.96	727.661	3	0.000355	0.163	1129	1147		fr16.2168.2168.3	1_fr16
	F6HI21_VITVI	VIT_04s0043g00570	ILITYHIA	ALLEGGsDDEGASTEAHGR	n-term TMT6plex	1,000.00,	S7 Phospho	104.76					100%, 100%	87.21	0.9991	3.514	1	0.381	676.9	2	2179.96	727.661	3	0.000355	0.163	1129	1147		fr16.2166.2166.3	1_fr16
47	F6HUA8_VITVI	VIT_02s0025g03190	Protein of unknown function	DLVTPQDDYHsEHsD	n-term TMT6plex	1,000.00,	S11 Phospho	13.92,	S14 Phospho	19.66			100%, 96%, 99%	69.81	0.9939	2.287	2	0.3387	301.6	2	2145.81	716.28	3	0.00205	0.953	144	158		fr18.2256.2256.3	1_fr18
	F6HUA8_VITVI	VIT_02s0025g03190	Protein of unknown function	DLVTPQDDYHsEHsD	n-term TMT6plex	1,000.00,	S11 Phospho	9.46,	S14 Phospho	7.18			100%, 78%, 62%	52.08	0.9985	2.797	1	0.4067	411.8	2	2145.81	716.281	3	0.00589	2.74	144	158		fr20.2172.2172.3	1_fr20
	F6HUA8_VITVI	VIT_02s0025g03190	Protein of unknown function	DLVTPQDDYHsEHsD	n-term TMT6plex	1,000.00,	S11 Phospho	12.50,	S14 Phospho	11.62			100%, 99%, 98%	39.53	0.9928	2.667	1	0.3586	304	2	2145.81	716.279	3	0.000582	0.271	144	158		fr25.2273.2273.3	1_fr25
	F6HUA8_VITVI	VIT_02s0025g03190	Protein of unknown function	DLVTPQDDYHsEHsD	n-term TMT6plex	1,000.00,	S11 Phospho	0.00,	S14 Phospho	5.19			100%, 38%, 80%	25.02	0.7744	2.011	5	0.1546	303.8	2	2145.81	716.28	3	0.00333	1.55	144	158		fr26.2107.2107.3	1_fr26
	F6HUA8_VITVI	VIT_02s0025g03190	Protein of unknown function	DLVTPQDDYHsEHsD	n-term TMT6plex	1,000.00,	S11 Phospho	6.07,	S14 Phospho	16.83			100%, 54%, 96%	63.88	0.9993	2.771	1	0.4752	299.6	2	2145.81	716.279	3	0.000766	0.357	144	158		fr19.2054.2054.3	1_fr19
48	A5AK71_VITVI	VITISV_015886	RNA-binding (RRM/RBD/RNP motifs) family protein	ESSyGGDDGASDYGYGEVNHEkVGR	n-term TMT6plex	1,000.00,	Y4 Phospho	7.34,	K22 TMT6plex	1000			100%, 76%, 100%	75.85	0.9973	4.314	1	0.3626	1375	2	3185.4	797.356	4	-0.00452	-1.42	41	65		fr20.2346.2346.4	1_fr20
	A5AK71_VITVI	VITISV_015886	RNA-binding (RRM/RBD/RNP motifs) family protein	TRESSyGGDDGASDYGYGEVNHEkVGR	n-term TMT6plex	1,000.00,	Y6 Phospho	0.00,	K24 TMT6plex	1000			100%, 8%, 100%	42.47	0.6429	4.557	1	0.0115	1278	2	3442.55	689.517	5	-0.00105	-0.305	39	65		fr22.2083.2083.5	1_fr22
	A5AK71_VITVI	VITISV_015886	RNA-binding (RRM/RBD/RNP motifs) family protein	TRESSyGGDDGASDYGYGEVNHEkVGR	n-term TMT6plex	1,000.00,	Y6 Phospho	0.00,	K24 TMT6plex	1000			100%, 15%, 100%	30.78	0.9226	3.56	1	0.1405	1127	2	3442.55	689.517	5	-0.00105	-0.305	39	65		fr22.2086.2086.5	1_fr22
	A5AK71_VITVI	VITISV_015886	RNA-binding (RRM/RBD/RNP motifs) family protein	ESSyGGDDGASDYGYGEVNHEkVGR	n-term TMT6plex	1,000.00,	Y4 Phospho	0.00,	K22 TMT6plex	1000			100%, 24%, 100%	41.49	0.9574	3.773	5	0.2653	624.5	2	3185.4	797.356	4	-0.00452	-1.42	41	65		fr20.2349.2349.4	1_fr20
49	F6HZ35_VITVI	VIT_07s0005g00180	translocon at the outer envelope membrane of chloroplasts 159	VStDDEEEEGGDDVVGGPR	n-term TMT6plex	1,000.00,	T3 Phospho	7.21					100%, 84%	200.94	0.9995	5.395	1	0.5051	1630	2	2269.94	1135.98	2	0.00103	0.454	130	148		fr16.2229.2229.2	1_fr16
	F6HZ35_VITVI	VIT_07s0005g00180	translocon at the outer envelope membrane of chloroplasts 159	VStDDEEEEGGDDVVGGPR	n-term TMT6plex	1,000.00,	T3 Phospho	12.81					100%, 95%	165.64	0.9999	5.472	1	0.5069	2693	2	2269.94	757.656	3	0.00114	0.502	130	148		fr16.2234.2234.3	1_fr16
	F6HZ35_VITVI	VIT_07s0005g00180	translocon at the outer envelope membrane of chloroplasts 159	VStDDEEEEGGDDVVGGPR	n-term TMT6plex	1,000.00,	T3 Phospho	14.02					100%, 96%	101.82	0.9967	3.653	1	0.3572	468.3	2	2269.94	1135.98	2	0.00103	0.454	130	148		fr16.2232.2232.2	1_fr16
	F6HZ35_VITVI	VIT_07s0005g00180	translocon at the outer envelope membrane of chloroplasts 159	VStDDEEEEGGDDVVGGPR	n-term TMT6plex	1,000.00,	T3 Phospho	5.47					100%, 78%	139.31	0.9979	4.093	1	0.4644	1412	2	2269.94	757.657	3	0.0059	2.6	130	148		fr17.2076.2076.3	1_fr17
	F6HZ35_VITVI	VIT_07s0005g00180	translocon at the outer envelope membrane of chloroplasts 159	VStDDEEEEGGDDVVGGPR	n-term TMT6plex	1,000.00,	T3 Phospho	14.63					100%, 99%	74.78	0.9996	4.229	1	0.417	1439	2	2269.94	757.656	3	0.00114	0.502	130	148		fr16.2237.2237.3	1_fr16
50	F6HNK4_VITVI	VIT_13s0019g03620	Tudor/PWWP/MBT superfamily protein	DHNDAcVsPDERTQVAER	n-term TMT6plex	1,000.00,	S8 Phospho	12.67					100%, 97%	20.99	0.9878	2.601	1	0.2727	993	2	2407.04	602.77	4	0.00622	2.58	502	519	C6 Carbamidomethyl	fr22.1292.1292.4	1_fr22
	F6HNK4_VITVI	VIT_13s0019g03620	Tudor/PWWP/MBT superfamily protein	DHNDAcVsPDER	n-term TMT6plex	1,000.00,	S8 Phospho	1000					100%, 100%	47.09	0.974	2.053	1	0.2893	675.9	2	1722.69	575.237	3	-0.000693	-0.402	502	513	C6 Carbamidomethyl	fr18.1093.1093.3	1_fr18
	F6HNK4_VITVI	VIT_13s0019g03620	Tudor/PWWP/MBT superfamily protein	DHNDAcVsPDER	n-term TMT6plex	1,000.00,	S8 Phospho	1000					100%, 100%	108.71	0.9893	2.897	1	0.2676	2122	2	1722.69	575.237	3	-0.000693	-0.402	502	513	C6 Carbamidomethyl	fr18.1090.1090.3	1_fr18
	F6HNK4_VITVI	VIT_13s0019g03620	Tudor/PWWP/MBT superfamily protein	DHNDAcVsPDERTQVAER	n-term TMT6plex	1,000.00,	S8 Phospho	13.21					100%, 98%	43.34	0.9954	2.976	18	0.3485	460.8	2	2407.04	602.77	4	0.00622	2.58	502	519	C6 Carbamidomethyl	fr22.1289.1289.4	1_fr22
51	F6HC52_VITVI	VIT_13s0067g02500	AZA-guanine resistant1	SNNNNNDAsISGGNGVHAGNPHVDGNAkPIDQV	n-term TMT6plex	1,000.00,	S9 Phospho	6.67,	K28 TMT6plex	1000			100%, 75%, 100%	28.98	0.9889	4.321	1	0.3243	1219	2	3820.79	956.453	4	0.987	-4.16	553	585		fr23.2259.2259.4	1_fr23
	F6HC52_VITVI	VIT_13s0067g02500	AZA-guanine resistant1	SNNNNNDASIsGGNGVHAGNPHVDGNAkPIDQV	n-term TMT6plex	1,000.00,	S11 Phospho	7.28,	K28 TMT6plex	1000			100%, 83%, 100%	25.65	0.7845	3.033	1	0.2235	264.9	2	3820.79	1274.93	3	0.971	-8.24	553	585		fr23.2240.2240.3	1_fr23
	F6HC52_VITVI	VIT_13s0067g02500	AZA-guanine resistant1	SNNNNNDAsISGGNGVHAGNPHVDGNAkPIDQV	n-term TMT6plex	1,000.00,	S9 Phospho	8.93,	K28 TMT6plex	1000			100%, 60%, 100%	30.24	0.9998	4.957	1	0.4129	588	2	3820.79	956.207	4	0.00392	1.03	553	585		fr23.2197.2197.4	1_fr23
	F6HC52_VITVI	VIT_13s0067g02500	AZA-guanine resistant1	SNNNNNDASIsGGNGVHAGNPHVDGNAkPIDQV	n-term TMT6plex	1,000.00,	S11 Phospho	4.88,	K28 TMT6plex	1000			100%, 33%, 100%	18.09	0.9971	4.095	2	0.4117	751	2	3820.79	956.453	4	0.987	-4.16	553	585		fr23.2256.2256.4	1_fr23
52	F6HN29_VITVI	VIT_18s0001g05630	Nucleic acid binding protein, putative (Ricinus communis)	SLsPQPGYPQYDATQmYGAHR	n-term TMT6plex	1,000.00,	S3 Phospho	12.09,	M16 Oxidation	1000			100%, 97%, 100%	96.05	0.9992	4.197	1	0.5294	668.3	2	2691.2	898.074	3	-0.000719	-0.267	752	772		fr17.2659.2659.3	1_fr17
	F6HN29_VITVI	VIT_18s0001g05630	Nucleic acid binding protein, putative (Ricinus communis)	SLsPQPGYPQYDATQMYGAHR	n-term TMT6plex	1,000.00,	S3 Phospho	18.77					100%, 97%	47.86	0.993	3.257	1	0.4728	866.3	2	2675.2	892.748	3	0.0159	5.93	752	772		fr16.3349.3349.3	1_fr16
	F6HN29_VITVI	VIT_18s0001g05630	Nucleic acid binding protein, putative (Ricinus communis)	SLsPQPGYPQYDATQMYGAHR	n-term TMT6plex	1,000.00,	S3 Phospho	5.42					100%, 76%	116.74	0.9964	4.571	1	0.4657	1286	2	2675.2	892.748	3	0.0159	5.93	752	772		fr16.3346.3346.3	1_fr16
	F6HN29_VITVI	VIT_18s0001g05630	Nucleic acid binding protein, putative (Ricinus communis)	SLsPQPGYPQYDATQmYGAHR	n-term TMT6plex	1,000.00,	S3 Phospho	9.38,	M16 Oxidation	1000			100%, 89%, 100%	118.15	0.9726	4.845	1	0.0952	579.3	2	2691.2	898.075	3	0.00294	1.09	752	772		fr18.2756.2756.3	1_fr18
53	D7TKA1_VITVI	VIT_10s0003g03830	Glycolate oxidase1	AIALTVDtPR	n-term TMT6plex	1,000.00,	T8 Phospho	20.7					100%, 100%	44.86	0.8514	1.937	1	0.1866	254	2	1364.73	683.371	2	0.000212	0.155	154	163		fr13.2769.2769.2	1_fr13
	D7TKA1_VITVI	VIT_10s0003g03830	Glycolate oxidase1	AIALTVDtPR	n-term TMT6plex	1,000.00,	T8 Phospho	9.42					100%, 90%	31.65	0.6863	1.709	15	0.2425	110.6	2	1364.73	683.37	2	-0.00162	-1.19	154	163		fr12.2560.2560.2	1_fr12
	D7TKA1_VITVI	VIT_10s0003g03830	Glycolate oxidase1	AIALTVDtPR	n-term TMT6plex	1,000.00,	T8 Phospho	20.7					100%, 99%	64.91	0.9852	2.215	1	0.3427	570.7	2	1364.73	683.37	2	-0.00162	-1.19	154	163		fr12.2557.2557.2	1_fr12
	D7TKA1_VITVI	VIT_10s0003g03830	Glycolate oxidase1	AIALTVDtPR	n-term TMT6plex	1,000.00,	T8 Phospho	25.95					100%, 100%	74.73	0.9658	2.319	1	0.2486	382.2	2	1364.73	683.371	2	0.000212	0.155	154	163		fr13.2766.2766.2	1_fr13
54	A5B5A0_VITVI	VITISV_025050	Unknown protein; BEST Arabidopsis thaliana protein match is:Unknown protein (TAIR:AT3G14750.1); Has 5478 Blast hits to 4354 proteins in 533 species: Archae - 87; Bacteria - 653; Metazoa - 2554; Fungi - 380; Plants - 418; Viruses - 16; Other Eukaryotes - 1370 (source: NCBI BLink).	AAPGPHGQVPSGNNVPyGsATPPAR	n-term TMT6plex	1,000.00,	Y17 Phospho	2.26,	S19 Phospho	3.6			100%, 68%, 76%	41.24	0.9986	3.729	1	0.4505	557.9	2	2787.27	930.099	3	0.000688	0.247	380	404		fr25.2260.2260.3	1_fr25
	A5B5A0_VITVI	VITISV_025050	Unknown protein; BEST Arabidopsis thaliana protein match is:Unknown protein (TAIR:AT3G14750.1); Has 5478 Blast hits to 4354 proteins in 533 species: Archae - 87; Bacteria - 653; Metazoa - 2554; Fungi - 380; Plants - 418; Viruses - 16; Other Eukaryotes - 1370 (source: NCBI BLink).	AAPGPHGQVPSGNNVPYGSAtPPAR	n-term TMT6plex	1,000.00,	T21 Phospho	8.26					100%, 66%	48.19	0.9996	4.618	2	0.4879	1118	2	2707.31	903.446	3	0.00761	2.81	380	404		fr21.1973.1973.3	1_fr21
	A5B5A0_VITVI	VITISV_025050	Unknown protein; BEST Arabidopsis thaliana protein match is:Unknown protein (TAIR:AT3G14750.1); Has 5478 Blast hits to 4354 proteins in 533 species: Archae - 87; Bacteria - 653; Metazoa - 2554; Fungi - 380; Plants - 418; Viruses - 16; Other Eukaryotes - 1370 (source: NCBI BLink).	AAPGPHGQVPSGNNVPYGSAtPPAR	n-term TMT6plex	1,000.00,	T21 Phospho	8.26					100%, 71%	49.98	0.9997	4.734	1	0.4638	1117	2	2707.31	903.446	3	0.00724	2.67	380	404		fr20.2130.2130.3	1_fr20
	A5B5A0_VITVI	VITISV_025050	Unknown protein; BEST Arabidopsis thaliana protein match is:Unknown protein (TAIR:AT3G14750.1); Has 5478 Blast hits to 4354 proteins in 533 species: Archae - 87; Bacteria - 653; Metazoa - 2554; Fungi - 380; Plants - 418; Viruses - 16; Other Eukaryotes - 1370 (source: NCBI BLink).	AAPGPHGQVPSGNNVPYGSAtPPAR	n-term TMT6plex	1,000.00,	T21 Phospho	11.01					100%, 86%	108.6	0.9999	5.469	3	0.6446	1208	2	2707.31	903.446	3	0.00761	2.81	380	404		fr21.1970.1970.3	1_fr21
	A5B5A0_VITVI	VITISV_025050	Unknown protein; BEST Arabidopsis thaliana protein match is:Unknown protein (TAIR:AT3G14750.1); Has 5478 Blast hits to 4354 proteins in 533 species: Archae - 87; Bacteria - 653; Metazoa - 2554; Fungi - 380; Plants - 418; Viruses - 16; Other Eukaryotes - 1370 (source: NCBI BLink).	APLPGATGGGVAAAGGGGGGGGtPAYAGPQSGPAASRPGYDGPR	n-term TMT6plex	1,000.00,	T23 Phospho	13.81					100%, 88%	47.78	0.9178	5.09	1	0.0588	2137	2	4027.91	1007.99	4	0.00868	2.15	271	314		fr22.2717.2717.4	1_fr22
	A5B5A0_VITVI	VITISV_025050	Unknown protein; BEST Arabidopsis thaliana protein match is:Unknown protein (TAIR:AT3G14750.1); Has 5478 Blast hits to 4354 proteins in 533 species: Archae - 87; Bacteria - 653; Metazoa - 2554; Fungi - 380; Plants - 418; Viruses - 16; Other Eukaryotes - 1370 (source: NCBI BLink).	AAPGPHGQVPSGNNVPyGsATPPAR	n-term TMT6plex	1,000.00,	Y17 Phospho	6.04,	S19 Phospho	1.94			100%, 78%, 51%	40.23	0.3367	3.577	1	0.0144	853.6	2	2787.27	930.099	3	0.000688	0.247	380	404		fr25.2261.2261.3	1_fr25
	A5B5A0_VITVI	VITISV_025050	Unknown protein; BEST Arabidopsis thaliana protein match is:Unknown protein (TAIR:AT3G14750.1); Has 5478 Blast hits to 4354 proteins in 533 species: Archae - 87; Bacteria - 653; Metazoa - 2554; Fungi - 380; Plants - 418; Viruses - 16; Other Eukaryotes - 1370 (source: NCBI BLink).	AAPGPHGQVPSGNNVPYGSAtPPAR	n-term TMT6plex	1,000.00,	T21 Phospho	7.94					100%, 76%	112.86	0.9999	5.2	2	0.6187	1169	2	2707.31	903.446	3	0.00724	2.67	380	404		fr20.2127.2127.3	1_fr20
55	A5ALP0_VITVI	VITISV_035521	C2H2 zinc-finger protein SERRATE (SE)	SGQTSDPNsDDETETGDkR	n-term TMT6plex	1,000.00,	S9 Phospho	12.96,	K18 TMT6plex	1000			100%, 97%, 100%	45.97	0.9721	2.07	1	0.2965	329.2	2	2576.13	859.719	3	0.00504	1.95	756	774		fr23.1134.1134.3	1_fr23
	A5ALP0_VITVI	VITISV_035521	C2H2 zinc-finger protein SERRATE (SE)	RSsPPLHFkR	n-term TMT6plex	1,000.00,	S3 Phospho	2.71,	K9 TMT6plex	1000			100%, 47%, 100%	23.86	0.9894	2.578	3	0.2478	618.9	2	1761.98	441.503	4	0.00104	0.587	115	124		fr16.2096.2096.4	1_fr16
	A5ALP0_VITVI	VITISV_035521	C2H2 zinc-finger protein SERRATE (SE)	RSsPPLHFkR	n-term TMT6plex	1,000.00,	S3 Phospho	5.37,	K9 TMT6plex	1000			100%, 52%, 100%	31.17	0.9487	1.872	3	0.2597	528.5	2	1761.98	441.503	4	0.00104	0.587	115	124		fr16.2093.2093.4	1_fr16
56	D7TWK5_VITVI	VIT_14s0066g00810	Raffinose synthase family protein	HDDDPIsDQEGmNR	n-term TMT6plex	1,000.00,	S7 Phospho	1,000.00,	M12 Oxidation	1000			100%, 100%, 100%	91.69	0.9997	3.382	1	0.512	617.1	2	1952.78	651.934	3	0.000471	0.241	252	265		fr19.1311.1311.3	1_fr19
	D7TWK5_VITVI	VIT_14s0066g00810	Raffinose synthase family protein	HDDDPIsDQEGMNR	n-term TMT6plex	1,000.00,	S7 Phospho	1000					100%, 100%	77.31	0.9972	3.126	1	0.3687	841	2	1936.78	646.603	3	0.00387	2	252	265		fr16.1860.1860.3	1_fr16
	D7TWK5_VITVI	VIT_14s0066g00810	Raffinose synthase family protein	HDDDPIsDQEGMNR	n-term TMT6plex	1,000.00,	S7 Phospho	1000					100%, 100%	55.51	0.994	2.07	1	0.4069	398.3	2	1936.78	646.603	3	0.00387	2	252	265		fr16.1863.1863.3	1_fr16
57	D7TWZ7_VITVI	VIT_14s0066g02400	ADP-glucose pyrophosphorylase family protein	VSsFEALQSATR	n-term TMT6plex	1,000.00,	S3 Phospho	0					100%, 7%	55.62	0.9045	2.6	4	0.1921	698.8	2	1603.78	535.602	3	0.00138	0.857	215	226		fr14.3477.3477.3	1_fr14
	D7TWZ7_VITVI	VIT_14s0066g02400	ADP-glucose pyrophosphorylase family protein	RVSsFEALQSATR	n-term TMT6plex	1,000.00,	S4 Phospho	3.44					100%, 49%	21.28	0.9658	2.61	1	0.1967	557.9	2	1759.88	587.635	3	6.81e-05	0.0387	214	226		fr15.3046.3046.3	1_fr15
	D7TWZ7_VITVI	VIT_14s0066g02400	ADP-glucose pyrophosphorylase family protein	VSSFEALQSAtR	n-term TMT6plex	1,000.00,	T11 Phospho	2.61					100%, 56%	17.91	0.1994	1.744	48	0.1007	89.1	2	1603.78	802.899	2	0.00163	1.02	215	226		fr14.3478.3478.2	1_fr14
	D7TWZ7_VITVI	VIT_14s0066g02400	ADP-glucose pyrophosphorylase family protein	VSsFEALQSATR	n-term TMT6plex	1,000.00,	S3 Phospho	18.42					100%, 99%	102.73	0.9975	2.684	1	0.468	449.3	2	1603.78	802.899	2	0.00163	1.02	215	226		fr14.3475.3475.2	1_fr14
	D7TWZ7_VITVI	VIT_14s0066g02400	ADP-glucose pyrophosphorylase family protein	RVSsFEALQSATR	n-term TMT6plex	1,000.00,	S4 Phospho	20.08					100%, 100%	54.29	0.9979	2.13	6	0.4246	217.6	2	1759.88	587.635	3	6.81e-05	0.0387	214	226		fr15.3043.3043.3	1_fr15
58	D7TQZ8_VITVI	VIT_19s0093g00510	Glycolate oxidase1	AIALTVDtPR	n-term TMT6plex	1,000.00,	T8 Phospho	25.95					100%, 100%	74.73	0.9658	2.319	1	0.2486	382.2	2	1364.73	683.371	2	0.000212	0.155	151	160		fr13.2766.2766.2	1_fr13
	D7TQZ8_VITVI	VIT_19s0093g00510	Glycolate oxidase1	AIALTVDtPR	n-term TMT6plex	1,000.00,	T8 Phospho	9.42					100%, 90%	31.65	0.6863	1.709	15	0.2425	110.6	2	1364.73	683.37	2	-0.00162	-1.19	151	160		fr12.2560.2560.2	1_fr12
	D7TQZ8_VITVI	VIT_19s0093g00510	Glycolate oxidase1	AIALTVDtPR	n-term TMT6plex	1,000.00,	T8 Phospho	20.7					100%, 99%	64.91	0.9852	2.215	1	0.3427	570.7	2	1364.73	683.37	2	-0.00162	-1.19	151	160		fr12.2557.2557.2	1_fr12
	D7TQZ8_VITVI	VIT_19s0093g00510	Glycolate oxidase1	AIALTVDtPR	n-term TMT6plex	1,000.00,	T8 Phospho	20.7					100%, 100%	44.86	0.8514	1.937	1	0.1866	254	2	1364.73	683.371	2	0.000212	0.155	151	160		fr13.2769.2769.2	1_fr13
59	F6GVS4_VITVI	VIT_14s0083g00450	Unknown protein; BEST Arabidopsis thaliana protein match is:Unknown protein (TAIR:AT3G14750.1); Has 5478 Blast hits to 4354 proteins in 533 species: Archae - 87; Bacteria - 653; Metazoa - 2554; Fungi - 380; Plants - 418; Viruses - 16; Other Eukaryotes - 1370 (source: NCBI BLink).	AAPGPHGQVPSGNNVPYGSAtPPAR	n-term TMT6plex	1,000.00,	T21 Phospho	11.01					100%, 86%	108.6	0.9999	5.469	3	0.6446	1208	2	2707.31	903.446	3	0.00761	2.81	392	416		fr21.1970.1970.3	1_fr21
	F6GVS4_VITVI	VIT_14s0083g00450	Unknown protein; BEST Arabidopsis thaliana protein match is:Unknown protein (TAIR:AT3G14750.1); Has 5478 Blast hits to 4354 proteins in 533 species: Archae - 87; Bacteria - 653; Metazoa - 2554; Fungi - 380; Plants - 418; Viruses - 16; Other Eukaryotes - 1370 (source: NCBI BLink).	AAPGPHGQVPSGNNVPyGsATPPAR	n-term TMT6plex	1,000.00,	Y17 Phospho	6.04,	S19 Phospho	1.94			100%, 78%, 51%	40.23	0.3367	3.577	1	0.0144	853.6	2	2787.27	930.099	3	0.000688	0.247	392	416		fr25.2261.2261.3	1_fr25
	F6GVS4_VITVI	VIT_14s0083g00450	Unknown protein; BEST Arabidopsis thaliana protein match is:Unknown protein (TAIR:AT3G14750.1); Has 5478 Blast hits to 4354 proteins in 533 species: Archae - 87; Bacteria - 653; Metazoa - 2554; Fungi - 380; Plants - 418; Viruses - 16; Other Eukaryotes - 1370 (source: NCBI BLink).	AAPGPHGQVPSGNNVPYGSAtPPAR	n-term TMT6plex	1,000.00,	T21 Phospho	7.94					100%, 76%	112.86	0.9999	5.2	2	0.6187	1169	2	2707.31	903.446	3	0.00724	2.67	392	416		fr20.2127.2127.3	1_fr20
	F6GVS4_VITVI	VIT_14s0083g00450	Unknown protein; BEST Arabidopsis thaliana protein match is:Unknown protein (TAIR:AT3G14750.1); Has 5478 Blast hits to 4354 proteins in 533 species: Archae - 87; Bacteria - 653; Metazoa - 2554; Fungi - 380; Plants - 418; Viruses - 16; Other Eukaryotes - 1370 (source: NCBI BLink).	AAPGPHGQVPSGNNVPYGSAtPPAR	n-term TMT6plex	1,000.00,	T21 Phospho	8.26					100%, 66%	48.19	0.9996	4.618	2	0.4879	1118	2	2707.31	903.446	3	0.00761	2.81	392	416		fr21.1973.1973.3	1_fr21
	F6GVS4_VITVI	VIT_14s0083g00450	Unknown protein; BEST Arabidopsis thaliana protein match is:Unknown protein (TAIR:AT3G14750.1); Has 5478 Blast hits to 4354 proteins in 533 species: Archae - 87; Bacteria - 653; Metazoa - 2554; Fungi - 380; Plants - 418; Viruses - 16; Other Eukaryotes - 1370 (source: NCBI BLink).	AAPGPHGQVPSGNNVPyGsATPPAR	n-term TMT6plex	1,000.00,	Y17 Phospho	2.26,	S19 Phospho	3.6			100%, 68%, 76%	41.24	0.9986	3.729	1	0.4505	557.9	2	2787.27	930.099	3	0.000688	0.247	392	416		fr25.2260.2260.3	1_fr25
	F6GVS4_VITVI	VIT_14s0083g00450	Unknown protein; BEST Arabidopsis thaliana protein match is:Unknown protein (TAIR:AT3G14750.1); Has 5478 Blast hits to 4354 proteins in 533 species: Archae - 87; Bacteria - 653; Metazoa - 2554; Fungi - 380; Plants - 418; Viruses - 16; Other Eukaryotes - 1370 (source: NCBI BLink).	AAPGPHGQVPSGNNVPYGSAtPPAR	n-term TMT6plex	1,000.00,	T21 Phospho	8.26					100%, 71%	49.98	0.9997	4.734	1	0.4638	1117	2	2707.31	903.446	3	0.00724	2.67	392	416		fr20.2130.2130.3	1_fr20
	F6GVS4_VITVI	VIT_14s0083g00450	Unknown protein; BEST Arabidopsis thaliana protein match is:Unknown protein (TAIR:AT3G14750.1); Has 5478 Blast hits to 4354 proteins in 533 species: Archae - 87; Bacteria - 653; Metazoa - 2554; Fungi - 380; Plants - 418; Viruses - 16; Other Eukaryotes - 1370 (source: NCBI BLink).	APLPGATGGGVAAAGGGGGGGGtPAYAGPQSGPAASRPGYDGPR	n-term TMT6plex	1,000.00,	T23 Phospho	13.81					100%, 88%	47.78	0.9178	5.09	1	0.0588	2137	2	4027.91	1007.99	4	0.00868	2.15	283	326		fr22.2717.2717.4	1_fr22
60	A5APM8_VITVI	VITISV_044143	Epsin-2, putative (Ricinus communis)	SRsNEDYQYGSR	n-term TMT6plex	1,000.00,	S3 Phospho	0					100%, 4%	43.04	0.9913	2.876	1	0.2404	984.7	2	1769.76	590.927	3	0.00103	0.58	204	215		fr18.1263.1263.3	1_fr18
	A5APM8_VITVI	VITISV_044143	Epsin-2, putative (Ricinus communis)	SRsNEDYQYGSR	n-term TMT6plex	1,000.00,	S3 Phospho	0					100%, 30%	18.3	0.344	1.975	1	0.0728	314.2	2	1769.76	590.927	3	0.00139	0.787	204	215		fr19.1119.1119.3	1_fr19
	A5APM8_VITVI	VITISV_044143	Epsin-2, putative (Ricinus communis)	SRsNEDYQYGSR	n-term TMT6plex	1,000.00,	S3 Phospho	0					100%, 0%	72.97	0.9215	2.51	3	0.1577	359.9	2	1769.76	590.927	3	0.00103	0.58	204	215		fr18.1260.1260.3	1_fr18
	A5APM8_VITVI	VITISV_044143	Epsin-2, putative (Ricinus communis)	SRsNEDYQYGSR	n-term TMT6plex	1,000.00,	S3 Phospho	5.55					100%, 80%	33.31	0.983	2.461	5	0.2998	357	2	1769.76	590.927	3	0.00139	0.787	204	215		fr19.1116.1116.3	1_fr19
	A5APM8_VITVI	VITISV_044143	Epsin-2, putative (Ricinus communis)	GGARtDEHPQYGR	n-term TMT6plex	1,000.00,	T5 Phospho	24.34					100%, 100%	20.34	0.5876	2.005	2	0.15	264.6	2	1751.79	584.94	3	0.00108	0.617	237	249		fr20.961.961.3	1_fr20
	A5APM8_VITVI	VITISV_044143	Epsin-2, putative (Ricinus communis)	SRsNEDYQYGSR	n-term TMT6plex	1,000.00,	S3 Phospho	11.36					100%, 88%	21.74	0.3853	1.542	6	0.1006	121.5	2	1769.76	885.888	2	0.00299	1.69	204	215		fr18.1269.1269.2	1_fr18
61	A5ASW9_VITVI	VITISV_032641	Protein-protein interaction regulator (Populus trichocarpa)	VEETTkLEAGNASPHHDtGDE	n-term TMT6plex	1,000.00,	K6 TMT6plex	1,000.00,	T18 Phospho	20.48			100%, 100%, 99%	50.17	0.995	3.441	1	0.2392	1466	2	2774.28	694.578	4	0.00122	0.439	449	469		fr17.2097.2097.4	1_fr17
	A5ASW9_VITVI	VITISV_032641	Protein-protein interaction regulator (Populus trichocarpa)	VEETTkLEAGNAsPHHDTGDE	n-term TMT6plex	1,000.00,	K6 TMT6plex	1,000.00,	S13 Phospho	6.36			100%, 100%, 82%	55.37	0.9031	2.713	2	0.1448	528.2	2	2774.28	925.769	3	0.00373	1.35	449	469		fr17.2133.2133.3	1_fr17
	A5ASW9_VITVI	VITISV_032641	Protein-protein interaction regulator (Populus trichocarpa)	LEAGNAsPHHDTGDE	n-term TMT6plex	1,000.00,	S7 Phospho	26.6					100%, 100%	40.93	0.7095	2.197	1	0.1579	435.3	2	1857.77	620.266	3	-0.000502	-0.27	455	469		fr16.1499.1499.3	1_fr16
62	F6GUZ1_VITVI	VIT_06s0004g05100	pumilio 1	SEsGHLQIPSAPQSGk	n-term TMT6plex	1,000.00,	S3 Phospho	8.87,	K16 TMT6plex	1000			100%, 85%, 100%	47.25	0.9779	2.913	3	0.2827	444.2	2	2160.1	721.042	3	0.00358	1.66	397	412		fr17.2611.2611.3	1_fr17
	F6GUZ1_VITVI	VIT_06s0004g05100	pumilio 1	APsPcLtPIGGGR	n-term TMT6plex	1,000.00,	S3 Phospho	1,000.00,	T7 Phospho	1000			100%, 100%, 100%	45.34	0.8771	2.498	18	0.2316	265.4	2	1670.75	557.923	3	-0.00112	-0.669	302	314	C5 Carbamidomethyl	fr16.2638.2638.3	1_fr16
	F6GUZ1_VITVI	VIT_06s0004g05100	pumilio 1	SEsGHLQIPSAPQSGk	n-term TMT6plex	1,000.00,	S3 Phospho	0.00,	K16 TMT6plex	1000			100%, 19%, 100%	60.59	0.9962	3.616	1	0.346	980.4	2	2160.1	721.042	3	0.00358	1.66	397	412		fr17.2608.2608.3	1_fr17
63	A5BPX0_VITVI	VITISV_004233	Putative uncharacterized protein (Vitis vinifera)	HTHQPEPEPELEREPEPESHEGEsPK	n-term TMT6plex	70.56,	S24 Phospho	15.01					100%, 98%	58.89	0.9922	3.588	1	0.2699	1479	2	3339.49	668.906	5	0.00308	0.923	92	117		fr24.1647.1647.5	1_fr24
	A5BPX0_VITVI	VITISV_004233	Putative uncharacterized protein (Vitis vinifera)	TksDQEPASGETPVR	n-term TMT6plex	1,000.00,	K2 TMT6plex	1,000.00,	S3 Phospho	15.41			100%, 100%, 97%	58.39	0.9639	1.987	1	0.2465	472.1	2	2139.06	714.029	3	0.00128	0.599	134	148		fr18.1650.1650.3	1_fr18
	A5BPX0_VITVI	VITISV_004233	Putative uncharacterized protein (Vitis vinifera)	TksDQEPASGETPVR	n-term TMT6plex	1,000.00,	K2 TMT6plex	1,000.00,	S3 Phospho	11.75			100%, 100%, 93%	31.14	0.9942	2.607	1	0.3018	384.2	2	2139.06	714.029	3	0.00128	0.599	134	148		fr18.1653.1653.3	1_fr18
64	A5BN72_VITVI	VITISV_024967	pumilio 1	SEsGHLQIPSAPQSGk	n-term TMT6plex	1,000.00,	S3 Phospho	0.00,	K16 TMT6plex	1000			100%, 19%, 100%	60.59	0.9962	3.616	1	0.346	980.4	2	2160.1	721.042	3	0.00358	1.66	371	386		fr17.2608.2608.3	1_fr17
	A5BN72_VITVI	VITISV_024967	pumilio 1	SEsGHLQIPSAPQSGk	n-term TMT6plex	1,000.00,	S3 Phospho	8.87,	K16 TMT6plex	1000			100%, 85%, 100%	47.25	0.9779	2.913	3	0.2827	444.2	2	2160.1	721.042	3	0.00358	1.66	371	386		fr17.2611.2611.3	1_fr17
	A5BN72_VITVI	VITISV_024967	pumilio 1	APsPcLtPIGGGR	n-term TMT6plex	1,000.00,	S3 Phospho	1,000.00,	T7 Phospho	1000			100%, 100%, 100%	45.34	0.8771	2.498	18	0.2316	265.4	2	1670.75	557.923	3	-0.00112	-0.669	276	288	C5 Carbamidomethyl	fr16.2638.2638.3	1_fr16
65	D7SQC7_VITVI	VIT_11s0052g00660	Galactose mutarotase-like superfamily protein	GRQELSAVPSSYcsGQLDPQk	n-term TMT6plex	1,000.00,	S14 Phospho	29.93,	K21 TMT6plex	1000			100%, 100%, 100%	106.35	0.9992	4.252	1	0.4437	1215	2	2844.39	949.138	3	0.00163	0.571	289	309	C13 Carbamidomethyl	fr17.2894.2894.3	1_fr17
	D7SQC7_VITVI	VIT_11s0052g00660	Galactose mutarotase-like superfamily protein	GRQELSAVPSSYcsGQLDPQk	n-term TMT6plex	1,000.00,	S14 Phospho	6.04,	K21 TMT6plex	1000			100%, 67%, 100%	25.07	0.412	2.559	4	0.0932	785	2	2844.39	712.105	4	0.000575	0.202	289	309	C13 Carbamidomethyl	fr17.2883.2883.4	1_fr17
	D7SQC7_VITVI	VIT_11s0052g00660	Galactose mutarotase-like superfamily protein	GRQELSAVPSSYcsGQLDPQk	n-term TMT6plex	1,000.00,	S14 Phospho	8.87,	K21 TMT6plex	1000			100%, 71%, 100%	24.72	0.9815	2.612	1	0.2902	418	2	2844.39	949.138	3	0.00163	0.571	289	309	C13 Carbamidomethyl	fr17.2897.2897.3	1_fr17
66	D7U4X1_VITVI	VIT_03s0038g03270	Probable serine/threonine-protein kinase At4g35230	HEDAPPtPQHPLSPMGEAcSR	n-term TMT6plex	1,000.00,	T7 Phospho	0					100%, 6%	52.49	0.9999	4.16	1	0.4396	1112	2	2622.16	656.547	4	-0.000734	-0.28	335	355	C19 Carbamidomethyl	fr19.2013.2013.4	1_fr19
	D7U4X1_VITVI	VIT_03s0038g03270	Probable serine/threonine-protein kinase At4g35230	HEDAPPtPQHPLSPMGEAcSR	n-term TMT6plex	1,000.00,	T7 Phospho	11.4					100%, 99%	45.43	0.9989	2.953	1	0.3468	791.9	2	2622.16	656.547	4	-0.000734	-0.28	335	355	C19 Carbamidomethyl	fr19.2016.2016.4	1_fr19
	D7U4X1_VITVI	VIT_03s0038g03270	Probable serine/threonine-protein kinase At4g35230	HEDAPPtPQHPLSPMGEAcSR	n-term TMT6plex	1,000.00,	T7 Phospho	12.78					100%, 95%	39.1	0.9998	3.864	1	0.4726	1254	2	2622.16	656.55	4	0.0122	4.65	335	355	C19 Carbamidomethyl	fr20.2121.2121.4	1_fr20
	D7U4X1_VITVI	VIT_03s0038g03270	Probable serine/threonine-protein kinase At4g35230	HEDAPPtPQHPLSPMGEAcSR	n-term TMT6plex	1,000.00,	T7 Phospho	26.05					100%, 100%	51.78	0.9992	3.673	1	0.4099	1339	2	2622.16	656.55	4	0.0122	4.65	335	355	C19 Carbamidomethyl	fr20.2124.2124.4	1_fr20
67	D7SW64_VITVI	VIT_07s0031g01630	FUNCTIONS IN: molecular_function unknown; INVOLVED IN: biological_process unknown; LOCATED IN: plasma membrane; EXPRESSED IN: 22 plant structures; EXPRESSED DURING: 13 growth stages; CONTAINS InterPro DOMAIN/s: RPM1-interacting protein 4, defence response (InterPro:IPR008700); BEST Arabidopsis thaliana protein match is:Unknown protein (TAIR:AT5G64850.1); Has 30201 Blast hits to 17322 proteins in …	DVSRAsLGNEEELVAPPTTNADTR	n-term TMT6plex	1,000.00,	S6 Phospho	3.23					100%, 31%	99.13	0.9994	4.752	1	0.4486	1237	2	2850.36	951.13	3	0.00659	2.31	46	69		fr16.3259.3259.3	1_fr16
	D7SW64_VITVI	VIT_07s0031g01630	FUNCTIONS IN: molecular_function unknown; INVOLVED IN: biological_process unknown; LOCATED IN: plasma membrane; EXPRESSED IN: 22 plant structures; EXPRESSED DURING: 13 growth stages; CONTAINS InterPro DOMAIN/s: RPM1-interacting protein 4, defence response (InterPro:IPR008700); BEST Arabidopsis thaliana protein match is:Unknown protein (TAIR:AT5G64850.1); Has 30201 Blast hits to 17322 proteins in …	DVSRAsLGNEEELVAPPTTNADTR	n-term TMT6plex	1,000.00,	S6 Phospho	10.47					100%, 91%	35.55	0.9949	3.192	1	0.3375	542.8	2	2850.36	951.128	3	0.00128	0.448	46	69		fr18.3093.3093.3	1_fr18
	D7SW64_VITVI	VIT_07s0031g01630	FUNCTIONS IN: molecular_function unknown; INVOLVED IN: biological_process unknown; LOCATED IN: plasma membrane; EXPRESSED IN: 22 plant structures; EXPRESSED DURING: 13 growth stages; CONTAINS InterPro DOMAIN/s: RPM1-interacting protein 4, defence response (InterPro:IPR008700); BEST Arabidopsis thaliana protein match is:Unknown protein (TAIR:AT5G64850.1); Has 30201 Blast hits to 17322 proteins in …	DVSRAsLGNEEELVAPPTTNADTR	n-term TMT6plex	1,000.00,	S6 Phospho	8.11					100%, 85%	32.42	0.8107	3.625	1	0.0861	959.5	2	2850.36	951.128	3	0.00164	0.576	46	69		fr17.3007.3007.3	1_fr17
	D7SW64_VITVI	VIT_07s0031g01630	FUNCTIONS IN: molecular_function unknown; INVOLVED IN: biological_process unknown; LOCATED IN: plasma membrane; EXPRESSED IN: 22 plant structures; EXPRESSED DURING: 13 growth stages; CONTAINS InterPro DOMAIN/s: RPM1-interacting protein 4, defence response (InterPro:IPR008700); BEST Arabidopsis thaliana protein match is:Unknown protein (TAIR:AT5G64850.1); Has 30201 Blast hits to 17322 proteins in …	DVSRAsLGNEEELVAPPTTNADTR	n-term TMT6plex	1,000.00,	S6 Phospho	2.6					100%, 28%	80.75	0.9993	4.666	1	0.4559	1227	2	2850.36	951.128	3	0.00164	0.576	46	69		fr17.3004.3004.3	1_fr17
	D7SW64_VITVI	VIT_07s0031g01630	FUNCTIONS IN: molecular_function unknown; INVOLVED IN: biological_process unknown; LOCATED IN: plasma membrane; EXPRESSED IN: 22 plant structures; EXPRESSED DURING: 13 growth stages; CONTAINS InterPro DOMAIN/s: RPM1-interacting protein 4, defence response (InterPro:IPR008700); BEST Arabidopsis thaliana protein match is:Unknown protein (TAIR:AT5G64850.1); Has 30201 Blast hits to 17322 proteins in …	DVSRAsLGNEEELVAPPTTNADTR	n-term TMT6plex	1,000.00,	S6 Phospho	8.11					100%, 87%	89.28	0.9994	4.302	2	0.4689	834	2	2850.36	951.128	3	0.00128	0.448	46	69		fr18.3090.3090.3	1_fr18
	D7SW64_VITVI	VIT_07s0031g01630	FUNCTIONS IN: molecular_function unknown; INVOLVED IN: biological_process unknown; LOCATED IN: plasma membrane; EXPRESSED IN: 22 plant structures; EXPRESSED DURING: 13 growth stages; CONTAINS InterPro DOMAIN/s: RPM1-interacting protein 4, defence response (InterPro:IPR008700); BEST Arabidopsis thaliana protein match is:Unknown protein (TAIR:AT5G64850.1); Has 30201 Blast hits to 17322 proteins in …	DVSRAsLGNEEELVAPPTTNADTR	n-term TMT6plex	1,000.00,	S6 Phospho	5.6					100%, 41%	22.03	0.2165	2.465	9	0.0783	235.7	2	2850.36	951.13	3	0.00659	2.31	46	69		fr16.3262.3262.3	1_fr16
68	F6HR18_VITVI	VIT_08s0040g01960	Transducin/WD40 repeat-like superfamily protein	DkPVSAsPPAPPSSYSTGGGVR	n-term TMT6plex	1,000.00,	K2 TMT6plex	1,000.00,	S7 Phospho	22.99			100%, 100%, 99%	61.23	0.9842	2.829	1	0.3616	455.3	2	2651.34	884.789	3	0.00808	3.04	67	88		fr18.2557.2557.3	1_fr18
	F6HR18_VITVI	VIT_08s0040g01960	Transducin/WD40 repeat-like superfamily protein	DkPVSAsPPAPPSSYSTGGGVR	n-term TMT6plex	1,000.00,	K2 TMT6plex	1,000.00,	S7 Phospho	16.21			100%, 100%, 99%	64.63	0.7365	3.642	1	0.1166	634.2	2	2651.34	884.789	3	0.00808	3.04	67	88		fr18.2560.2560.3	1_fr18
69	D7T1D7_VITVI	VIT_06s0009g02120	Nuclear factor Y, subunit C11	VVDDEGNDsDEESkR	n-term TMT6plex	1,000.00,	S9 Phospho	38.98,	K14 TMT6plex	1000			100%, 100%, 100%	39.16	0.9894	1.798	1	0.3364	316.8	2	2231	744.675	3	0.00125	0.561	108	122		fr17.1593.1593.3	1_fr17
	D7T1D7_VITVI	VIT_06s0009g02120	Nuclear factor Y, subunit C11	VVDDEGNDsDEESkR	n-term TMT6plex	1,000.00,	S9 Phospho	21.68,	K14 TMT6plex	1000			100%, 100%, 100%	48.31	0.9891	2.428	1	0.2697	475.4	2	2231	744.675	3	0.00125	0.561	108	122		fr17.1596.1596.3	1_fr17
70	A5B9W7_VITVI	VITISV_005070	Transducin/WD40 repeat-like superfamily protein	DkPVSAsPPAPPSSYSTGGGVR	n-term TMT6plex	1,000.00,	K2 TMT6plex	1,000.00,	S7 Phospho	22.99			100%, 100%, 99%	61.23	0.9842	2.829	1	0.3616	455.3	2	2651.34	884.789	3	0.00808	3.04	67	88		fr18.2557.2557.3	1_fr18
	A5B9W7_VITVI	VITISV_005070	Transducin/WD40 repeat-like superfamily protein	DkPVSAsPPAPPSSYSTGGGVR	n-term TMT6plex	1,000.00,	K2 TMT6plex	1,000.00,	S7 Phospho	16.21			100%, 100%, 99%	64.63	0.7365	3.642	1	0.1166	634.2	2	2651.34	884.789	3	0.00808	3.04	67	88		fr18.2560.2560.3	1_fr18
71	A5AHH6_VITVI	VITISV_014287	Nuclear factor Y, subunit C11	VVDDEGNDsDEESkR	n-term TMT6plex	1,000.00,	S9 Phospho	21.68,	K14 TMT6plex	1000			100%, 100%, 100%	48.31	0.9891	2.428	1	0.2697	475.4	2	2231	744.675	3	0.00125	0.561	120	134		fr17.1596.1596.3	1_fr17
	A5AHH6_VITVI	VITISV_014287	Nuclear factor Y, subunit C11	VVDDEGNDsDEESkR	n-term TMT6plex	1,000.00,	S9 Phospho	38.98,	K14 TMT6plex	1000			100%, 100%, 100%	39.16	0.9894	1.798	1	0.3364	316.8	2	2231	744.675	3	0.00125	0.561	120	134		fr17.1593.1593.3	1_fr17
72	F6HVQ2_VITVI	VIT_13s0106g00640	Single-stranded nucleic acid binding R3H protein	SQNVScANsHSFk	n-term TMT6plex	1,000.00,	S9 Phospho	0.00,	K13 TMT6plex	1000			100%, 0%, 100%	66.08	0.8945	2.895	1	0.2914	425	2	2002.93	668.656	3	0.0118	5.9	197	209	C6 Carbamidomethyl	fr17.1705.1705.3	1_fr17
	F6HVQ2_VITVI	VIT_13s0106g00640	Single-stranded nucleic acid binding R3H protein	SQNVScANSHsFkANNSk	n-term TMT6plex	1,000.00,	S11 Phospho	7.27,	K13 TMT6plex	1,000.00,	K18 TMT6plex	1000	100%, 81%, 100%, 100%	46.59	0.9738	3.171	1	0.2532	704	2	2746.35	687.595	4	0.00163	0.592	197	214	C6 Carbamidomethyl	fr22.1686.1686.4	1_fr22
	F6HVQ2_VITVI	VIT_13s0106g00640	Single-stranded nucleic acid binding R3H protein	SQNVScANSHsFkANNSk	n-term TMT6plex	1,000.00,	S11 Phospho	3.32,	K13 TMT6plex	1,000.00,	K18 TMT6plex	1000	100%, 33%, 100%, 100%	41.69	0.9978	3.976	1	0.3476	1140	2	2746.35	687.595	4	0.00163	0.592	197	214	C6 Carbamidomethyl	fr22.1689.1689.4	1_fr22
73	A5AV15_VITVI	VITISV_041705	Single-stranded nucleic acid binding R3H protein	SQNVScANSHsFkANNSk	n-term TMT6plex	1,000.00,	S11 Phospho	7.27,	K13 TMT6plex	1,000.00,	K18 TMT6plex	1000	100%, 81%, 100%, 100%	46.59	0.9738	3.171	1	0.2532	704	2	2746.35	687.595	4	0.00163	0.592	100	117	C6 Carbamidomethyl	fr22.1686.1686.4	1_fr22
	A5AV15_VITVI	VITISV_041705	Single-stranded nucleic acid binding R3H protein	SQNVScANSHsFkANNSk	n-term TMT6plex	1,000.00,	S11 Phospho	3.32,	K13 TMT6plex	1,000.00,	K18 TMT6plex	1000	100%, 33%, 100%, 100%	41.69	0.9978	3.976	1	0.3476	1140	2	2746.35	687.595	4	0.00163	0.592	100	117	C6 Carbamidomethyl	fr22.1689.1689.4	1_fr22
	A5AV15_VITVI	VITISV_041705	Single-stranded nucleic acid binding R3H protein	SQNVScANsHSFk	n-term TMT6plex	1,000.00,	S9 Phospho	0.00,	K13 TMT6plex	1000			100%, 0%, 100%	66.08	0.8945	2.895	1	0.2914	425	2	2002.93	668.656	3	0.0118	5.9	100	112	C6 Carbamidomethyl	fr17.1705.1705.3	1_fr17
74	F6GTH9_VITVI	VIT_17s0000g04280	C3HC zinc finger-like	ScVNQENsPSGANkk	n-term TMT6plex	1,000.00,	S8 Phospho	32.83,	K14 TMT6plex	1,000.00,	K15 TMT6plex	1000	100%, 100%, 100%, 100%	46.95	0.9601	3.041	25	0.2509	471.1	2	2386.19	597.556	4	0.00124	0.52	412	426	C2 Carbamidomethyl	fr20.1590.1590.4	1_fr20
	F6GTH9_VITVI	VIT_17s0000g04280	C3HC zinc finger-like	ScVNQENsPSGANkk	n-term TMT6plex	1,000.00,	S8 Phospho	28.40,	K14 TMT6plex	1,000.00,	K15 TMT6plex	1000	100%, 100%, 100%, 100%	47.51	0.9648	2.962	2	0.2175	527	2	2386.19	597.556	4	0.00124	0.52	412	426	C2 Carbamidomethyl	fr20.1593.1593.4	1_fr20
75	D7T9T5_VITVI	VIT_01s0011g00820	Remorin family protein	TTPPPPPPPPPPPPsVQkTPTVk	n-term TMT6plex	1,000.00,	S15 Phospho	0.00,	K18 TMT6plex	1,000.00,	K23 TMT6plex	1000	100%, 26%, 100%, 100%	75.33	0.9997	4.254	2	0.3959	1802	2	3120.76	781.201	4	0.0106	3.41	149	171		fr23.2989.2989.4	1_fr23
	D7T9T5_VITVI	VIT_01s0011g00820	Remorin family protein	TTPPPPPPPPPPPPSVQkTPtVk	n-term TMT6plex	1,000.00,	K18 TMT6plex	1,000.00,	T21 Phospho	9.55,	K23 TMT6plex	1000	100%, 100%, 85%, 100%	42.5	0.9993	3.256	1	0.3903	662.7	2	3120.76	781.201	4	0.0106	3.41	149	171		fr23.2991.2991.4	1_fr23
	D7T9T5_VITVI	VIT_01s0011g00820	Remorin family protein	TTPPPPPPPPPPPPSVQkTPtVk	n-term TMT6plex	1,000.00,	K18 TMT6plex	1,000.00,	T21 Phospho	6.04,	K23 TMT6plex	1000	100%, 100%, 55%, 100%	16.29	0.2635	2.377	2	0.1048	705.4	2	3120.76	625.162	5	0.0108	3.46	149	171		fr23.2983.2983.5	1_fr23
76	D7TBJ4_VITVI	VIT_11s0016g03460	Casein kinase I-like 3 (ckl3)	TQPQLsPAAGGSSSR	n-term TMT6plex	1,000.00,	S6 Phospho	26.08					100%, 100%	41.22	0.9922	2.035	1	0.4466	174.6	2	1751.84	876.931	2	0.00482	2.75	303	317		fr19.1374.1374.2	1_fr19
	D7TBJ4_VITVI	VIT_11s0016g03460	Casein kinase I-like 3 (ckl3)	tQPQLSPAAGGSsSR	T1 Phospho	10.09,	S13 Phospho	0					87%, 28%	20.44	0.2011	1.171	1	0.1705	370.8	2	1602.64	802.329	2	-0.0017	-1.06	303	317		fr19.984.984.2	1_fr19
	D7TBJ4_VITVI	VIT_11s0016g03460	Casein kinase I-like 3 (ckl3)	TQPQLsPAAGGSSSR	n-term TMT6plex	1,000.00,	S6 Phospho	31.05					100%, 100%	77.94	0.9982	2.811	1	0.4002	776.9	2	1751.84	584.955	3	0.00084	0.479	303	317		fr19.1388.1388.3	1_fr19
	D7TBJ4_VITVI	VIT_11s0016g03460	Casein kinase I-like 3 (ckl3)	TQPQLsPAAGGSSSR	n-term TMT6plex	1,000.00,	S6 Phospho	29.85					100%, 100%	35.94	0.8796	1.742	1	0.2361	131.9	2	1751.84	876.931	2	0.00482	2.75	303	317		fr19.1377.1377.2	1_fr19
77	D7T2X0_VITVI	VIT_13s0064g01350	tetratricopeptide repeat (TPR)-containing protein	SGGEVHVASDsPK	n-term TMT6plex	33.69,	S11 Phospho	1.94					100%, 59%	19.77	0.4786	1.816	26	0.2036	320.4	2	1577.73	526.917	3	-0.000985	-0.624	702	714		fr16.1250.1250.3	1_fr16
	D7T2X0_VITVI	VIT_13s0064g01350	tetratricopeptide repeat (TPR)-containing protein	SGGEVHVAsDSPK	n-term TMT6plex	31.56,	S9 Phospho	2.24					100%, 50%	22.86	0.6518	1.601	7	0.2445	293.4	2	1577.73	526.917	3	-0.000985	-0.624	702	714		fr16.1253.1253.3	1_fr16
	D7T2X0_VITVI	VIT_13s0064g01350	tetratricopeptide repeat (TPR)-containing protein	SGGEVHVASDsPk	n-term TMT6plex	1,000.00,	S11 Phospho	8.26,	K13 TMT6plex	1000			100%, 58%, 100%	66.38	0.9989	3.247	1	0.3628	910.5	2	1806.89	603.305	3	8.27e-05	0.0458	702	714		fr16.1677.1677.3	1_fr16
	D7T2X0_VITVI	VIT_13s0064g01350	tetratricopeptide repeat (TPR)-containing protein	SGGEVHVAsDSPk	n-term TMT6plex	1,000.00,	S9 Phospho	8.26,	K13 TMT6plex	1000			100%, 86%, 100%	31.89	0.9329	2.064	1	0.2052	428.9	2	1806.89	603.305	3	8.27e-05	0.0458	702	714		fr16.1680.1680.3	1_fr16
78	F6HUU9_VITVI	VIT_14s0066g00490	Putative uncharacterized protein (Vitis vinifera)	ARPSNPPANSSIVAPTtPDRR	n-term TMT6plex	1,000.00,	T17 Phospho	4.64					100%, 23%	113.96	0.9967	3.668	1	0.3526	511.2	2	2512.28	838.436	3	0.01	4	810	830		fr22.1625.1625.3	1_fr22
	F6HUU9_VITVI	VIT_14s0066g00490	Putative uncharacterized protein (Vitis vinifera)	ARPSNPPANSSIVAPTtPDRR	n-term TMT6plex	1,000.00,	T17 Phospho	10.14					100%, 91%	138.02	0.9997	6.424	1	0.4352	1606	2	2512.28	838.436	3	0.01	4	810	830		fr22.1628.1628.3	1_fr22
	F6HUU9_VITVI	VIT_14s0066g00490	Putative uncharacterized protein (Vitis vinifera)	ARPSNPPANSSIVAPTtPDRR	n-term TMT6plex	1,000.00,	T17 Phospho	6.98					100%, 83%	56.04	0.9924	3.555	1	0.2422	1168	2	2512.28	629.078	4	0.00387	1.54	810	830		fr22.1617.1617.4	1_fr22
	F6HUU9_VITVI	VIT_14s0066g00490	Putative uncharacterized protein (Vitis vinifera)	ARPSNPPANSSIVAPTtPDR	n-term TMT6plex	1,000.00,	T17 Phospho	11.1					100%, 91%	32.81	0.9757	2.905	1	0.379	283.3	2	2356.17	786.404	3	0.0134	5.67	810	829		fr20.1873.1873.3	1_fr20
	F6HUU9_VITVI	VIT_14s0066g00490	Putative uncharacterized protein (Vitis vinifera)	ARPSNPPANSSIVAPTtPDRR	n-term TMT6plex	1,000.00,	T17 Phospho	9.42					100%, 90%	79.06	0.9999	5.562	1	0.4258	1800	2	2512.28	629.078	4	0.00387	1.54	810	830		fr22.1619.1619.4	1_fr22
	F6HUU9_VITVI	VIT_14s0066g00490	Putative uncharacterized protein (Vitis vinifera)	ARPSNPPANSSIVAPtTPDR	n-term TMT6plex	1,000.00,	T16 Phospho	0					100%, 1%	86.3	0.9906	3.868	1	0.3951	721.3	2	2356.17	786.404	3	0.0134	5.67	810	829		fr20.1870.1870.3	1_fr20
79	F6GZZ5_VITVI	VIT_18s0001g10560	Encodes a coiled-coil protein WEB1 (weak chloroplast movement under blue light 1)	ASESGQGVVNPIRsPR	n-term TMT6plex	1,000.00,	S14 Phospho	89.93					100%, 100%	86.89	0.9928	2.377	1	0.3772	226.9	2	1961.99	655.004	3	-0.000309	-0.157	750	765		fr16.2032.2032.3	1_fr16
	F6GZZ5_VITVI	VIT_18s0001g10560	Encodes a coiled-coil protein WEB1 (weak chloroplast movement under blue light 1)	ASESGQGVVNPIRsPR	n-term TMT6plex	1,000.00,	S14 Phospho	93.17					100%, 100%	79.05	0.9987	2.381	1	0.5053	279.2	2	1961.99	655.004	3	0.000606	0.309	750	765		fr17.1870.1870.3	1_fr17
	F6GZZ5_VITVI	VIT_18s0001g10560	Encodes a coiled-coil protein WEB1 (weak chloroplast movement under blue light 1)	ASESGQGVVNPIRsPR	n-term TMT6plex	1,000.00,	S14 Phospho	58.47					100%, 100%	46.26	0.8653	2.149	1	0.1953	293.5	2	1961.99	655.004	3	0.000606	0.309	750	765		fr17.1873.1873.3	1_fr17
80	F6HGL7_VITVI	VIT_11s0016g03290	SKIP, SNW/SKI-INTERACTING PROTEIN	ASGsPPVPVMHsPPRPVTVk	n-term TMT6plex	1,000.00,	S4 Phospho	5.60,	S12 Phospho	12.63,	K20 TMT6plex	1000	100%, 47%, 89%, 100%	27.4	0.4237	2.272	1	0.1189	649.7	2	2657.36	665.349	4	0.00862	3.24	228	247		fr18.3196.3196.4	1_fr18
	F6HGL7_VITVI	VIT_11s0016g03290	SKIP, SNW/SKI-INTERACTING PROTEIN	ASGsPPVPVMHsPPRPVTVk	n-term TMT6plex	1,000.00,	S4 Phospho	0.00,	S12 Phospho	4.55,	K20 TMT6plex	1000	100%, 32%, 66%, 100%	33.48	0.995	2.651	1	0.3151	715.6	2	2657.36	665.348	4	0.00398	1.5	228	247		fr17.3107.3107.4	1_fr17
	F6HGL7_VITVI	VIT_11s0016g03290	SKIP, SNW/SKI-INTERACTING PROTEIN	ASGsPPVPVMHsPPRPVTVk	n-term TMT6plex	1,000.00,	S4 Phospho	4.67,	S12 Phospho	4.34,	K20 TMT6plex	1000	100%, 73%, 71%, 100%	29.98	0.9994	3.05	1	0.3613	840.3	2	2657.36	665.349	4	0.00862	3.24	228	247		fr18.3193.3193.4	1_fr18
81	F6HBB3_VITVI	VIT_13s0064g01190	RNA binding (RRM/RBD/RNP motifs) family protein	SVVSTStGDSSLDDRPQR	n-term TMT6plex	1,000.00,	T7 Phospho	0					100%, 4%	32.92	0.6622	3.237	1	0.0839	572.1	2	2215.03	739.354	3	0.00648	2.93	242	259		fr20.1871.1871.3	1_fr20
	F6HBB3_VITVI	VIT_13s0064g01190	RNA binding (RRM/RBD/RNP motifs) family protein	NDSLHLDsESERGNSLR	S8 Phospho	16.76							0.98	16.37	0.7794	2.051	581	0.2633	75.1	2	2007.86	670.297	3	0.004	1.99	116	132		fr20.1862.1862.3	1_fr20
	F6HBB3_VITVI	VIT_13s0064g01190	RNA binding (RRM/RBD/RNP motifs) family protein	SVVSTStGDSSLDDRPQR	n-term TMT6plex	1,000.00,	T7 Phospho	0					100%, 0%	59.29	0.6334	2.552	2	0.139	307.6	2	2215.03	739.354	3	0.00648	2.93	242	259		fr20.1868.1868.3	1_fr20
	F6HBB3_VITVI	VIT_13s0064g01190	RNA binding (RRM/RBD/RNP motifs) family protein	LRsVVSTSTGDSSLDDRPQR	n-term TMT6plex	1,000.00,	S3 Phospho	3.23					100%, 32%	47.75	0.781	2.817	4	0.1396	230.8	2	2484.22	829.081	3	0.00189	0.759	240	259		fr19.2307.2307.3	1_fr19
	F6HBB3_VITVI	VIT_13s0064g01190	RNA binding (RRM/RBD/RNP motifs) family protein	NDSLHLDsESERGNSLR	S8 Phospho	12.23							0.85	28.21	0.6533	1.811	1	0.1407	392.7	2	2007.86	670.297	3	0.004	1.99	116	132		fr20.1865.1865.3	1_fr20
	F6HBB3_VITVI	VIT_13s0064g01190	RNA binding (RRM/RBD/RNP motifs) family protein	DAQPTLAESGAPASNNSVPsPTAR	n-term TMT6plex	1,000.00,	S20 Phospho	0					100%, 39%	23.29	0.9591	2.1	1	0.2811	612.6	2	2646.25	883.091	3	0.00178	0.673	663	686		fr19.2112.2112.3	1_fr19
82	F6H9S8_VITVI	VIT_19s0085g01000	Ring domain ligase4 (RGLR4)	QLSNtRDEGNQAcPIcLTSVk	n-term TMT6plex	1,000.00,	T5 Phospho	0.00,	K21 TMT6plex	1000			100%, 1%, 100%	40.51	0.608	2.246	2	0.1508	261.2	2	2928.42	977.151	3	0.00486	1.66	328	348	C13 Carbamidomethyl, C16 Carbamidomethyl	fr17.3270.3270.3	1_fr17
	F6H9S8_VITVI	VIT_19s0085g01000	Ring domain ligase4 (RGLR4)	QLsNTRDEGNQAcPIcLTSVk	n-term TMT6plex	1,000.00,	S3 Phospho	19.86,	K21 TMT6plex	1000			100%, 100%, 100%	87.28	0.9913	3.371	1	0.3124	434	2	2928.42	977.151	3	0.00486	1.66	328	348	C13 Carbamidomethyl, C16 Carbamidomethyl	fr17.3268.3268.3	1_fr17
83	A5AIM8_VITVI	VITISV_013835	Auxin efflux carrier family protein	GPTPRPSNFEENcAPGAQAIsSPR	n-term TMT6plex	1,000.00,	S21 Phospho	2.99					100%, 65%	52.31	0.9995	5.084	1	0.4749	771	2	2848.32	950.448	3	0.00317	1.11	282	305	C13 Carbamidomethyl	fr20.2367.2367.3	1_fr20
	A5AIM8_VITVI	VITISV_013835	Auxin efflux carrier family protein	GPTPRPSNFEENcAPGAQAISsPR	n-term TMT6plex	1,000.00,	S22 Phospho	5.47					100%, 78%	62	0.9996	3.76	1	0.5145	440	2	2848.32	950.45	3	0.00848	2.98	282	305	C13 Carbamidomethyl	fr21.2245.2245.3	1_fr21
	A5AIM8_VITVI	VITISV_013835	Auxin efflux carrier family protein	GPTPRPSNFEENcAPGAQAIsSPR	n-term TMT6plex	1,000.00,	S21 Phospho	0					100%, 49%	33.46	0.9993	4.609	1	0.4217	699	2	2848.32	950.45	3	0.00848	2.98	282	305	C13 Carbamidomethyl	fr21.2247.2247.3	1_fr21
	A5AIM8_VITVI	VITISV_013835	Auxin efflux carrier family protein	GPTPRPSNFEENcAPGAQAISsPR	n-term TMT6plex	1,000.00,	S22 Phospho	18.31					100%, 99%	38.85	0.96	2.344	7	0.286	579.4	2	2848.32	713.089	4	0.00786	2.76	282	305	C13 Carbamidomethyl	fr20.2374.2374.4	1_fr20
84	F6HPY6_VITVI	VIT_07s0104g01790	Transducin/WD40 repeat-like superfamily protein	TELEDVDsPPNSRPTQNFNPNIQDGR	n-term TMT6plex	1,000.00,	S8 Phospho	8.77					100%, 84%	70.64	0.9415	3.259	1	0.2674	526.8	2	3248.49	1083.84	3	0.014	4.31	41	66		fr20.2824.2824.3	1_fr20
	F6HPY6_VITVI	VIT_07s0104g01790	Transducin/WD40 repeat-like superfamily protein	TELEDVDsPPNSRPTQNFNPNIQDGR	n-term TMT6plex	1,000.00,	S8 Phospho	12.77					100%, 98%	112.51	0.9977	3.807	2	0.4036	694.5	2	3248.49	1083.84	3	0.00668	2.06	41	66		fr19.2761.2761.3	1_fr19
	F6HPY6_VITVI	VIT_07s0104g01790	Transducin/WD40 repeat-like superfamily protein	TELEDVDsPPNSRPTQNFNPNIQDGR	n-term TMT6plex	1,000.00,	S8 Phospho	8.82					100%, 87%	46.49	0.9987	3.993	1	0.4247	1038	2	3248.49	1083.84	3	0.00668	2.06	41	66		fr19.2762.2762.3	1_fr19
	F6HPY6_VITVI	VIT_07s0104g01790	Transducin/WD40 repeat-like superfamily protein	TELEDVDsPPNSRPTQNFNPNIQDGR	n-term TMT6plex	1,000.00,	S8 Phospho	5.59					100%, 55%	57.42	0.9924	3.951	1	0.3776	1037	2	3248.49	1083.84	3	0.014	4.31	41	66		fr20.2825.2825.3	1_fr20
85	F6I216_VITVI	VIT_00s0361g00080	Eukaryotic translation initiation factor-related	ERNPQSYNDGVQVsPTNGk	n-term TMT6plex	1,000.00,	S14 Phospho	14.19,	K19 TMT6plex	1000			100%, 98%, 100%	66.95	0.9995	3.737	1	0.4404	427.6	2	2627.27	876.768	3	0.00687	2.61	317	335		fr20.2007.2007.3	1_fr20
	F6I216_VITVI	VIT_00s0361g00080	Eukaryotic translation initiation factor-related	ERNPQSYNDGVQVSPtNGk	n-term TMT6plex	1,000.00,	T16 Phospho	0.00,	K19 TMT6plex	1000			100%, 1%, 100%	76.32	0.9996	4.855	2	0.4254	524.1	2	2627.27	876.768	3	0.00687	2.61	317	335		fr20.2010.2010.3	1_fr20
86	F6H4Q9_VITVI	VIT_19s0027g01670	Cyclin T partner CYCT1;5	HGsEGPGEDDQER	n-term TMT6plex	1,000.00,	S3 Phospho	1000					100%, 100%	51.94	0.7894	2.613	1	0.1761	727.5	2	1720.69	574.571	3	-0.000975	-0.566	392	404		fr20.737.737.3	1_fr20
	F6H4Q9_VITVI	VIT_19s0027g01670	Cyclin T partner CYCT1;5	FKVAQNALAQVAWNFVNDGLRTsLcLQFK	n-term TMT6plex	13.21,	S23 Phospho	9.42					94%, 96%	13.5	0.6392	3.119	51	0.1252	737.1	2	3646.87	730.387	5	0.0275	7.54	189	217	C25 Carbamidomethyl	fr22.1967.1967.5	1_fr22
	F6H4Q9_VITVI	VIT_19s0027g01670	Cyclin T partner CYCT1;5	HGsEGPGEDDQER	n-term TMT6plex	1,000.00,	S3 Phospho	1000					100%, 100%	33.46	0.9737	2.131	1	0.3649	259	2	1720.69	574.571	3	-0.000975	-0.566	392	404		fr20.734.734.3	1_fr20
87	F6HUM6_VITVI	VIT_02s0025g00200	POX (plan tHomeobox) family protein	EQDNLGsPDGATDPDDNGRPNPNPQPR	n-term TMT6plex	1,000.00,	S7 Phospho	30.15					100%, 100%	51.89	0.9998	3.551	1	0.4218	626.2	2	3181.39	796.358	4	0.00946	2.97	460	486		fr23.1686.1686.4	1_fr23
	F6HUM6_VITVI	VIT_02s0025g00200	POX (plan tHomeobox) family protein	EQDNLGsPDGATDPDDNGRPNPNPQPR	n-term TMT6plex	1,000.00,	S7 Phospho	12.23					100%, 94%	59.77	0.9992	3.36	1	0.4483	520.2	2	3181.39	1061.47	3	0.00715	2.25	460	486		fr23.1665.1665.3	1_fr23
	F6HUM6_VITVI	VIT_02s0025g00200	POX (plan tHomeobox) family protein	EQDNLGSPDGAtDPDDNGRPNPNPQPR	n-term TMT6plex	1,000.00,	T12 Phospho	4.78					100%, 75%	45.77	0.9986	3.606	1	0.3948	356.7	2	3181.39	1061.47	3	0.00715	2.25	460	486		fr23.1666.1666.3	1_fr23
	F6HUM6_VITVI	VIT_02s0025g00200	POX (plan tHomeobox) family protein	EQDNLGsPDGATDPDDNGRPNPNPQPR	n-term TMT6plex	1,000.00,	S7 Phospho	2.11					100%, 48%	40.88	0.979	3.2	2	0.4042	274.4	2	3181.39	1061.8	3	0.996	-2.25	460	486		fr23.1728.1728.3	1_fr23
88	F6HAH8_VITVI	VIT_00s0264g00100	Phospholipase D (EC 3.1.4.4)	DVStPDTDDRPAR	n-term TMT6plex	1,000.00,	T4 Phospho	4.64					100%, 73%	64.64	0.9979	3.495	1	0.3621	1003	2	1752.79	585.271	3	6.21e-05	0.0354	54	66		fr17.1187.1187.3	1_fr17
	F6HAH8_VITVI	VIT_00s0264g00100	Phospholipase D (EC 3.1.4.4)	DVStPDTDDRPAR	n-term TMT6plex	1,000.00,	T4 Phospho	6.59					100%, 70%	59.06	0.9948	3.084	1	0.3234	908.6	2	1752.79	585.272	3	0.00372	2.12	54	66		fr16.1361.1361.3	1_fr16
	F6HAH8_VITVI	VIT_00s0264g00100	Phospholipase D (EC 3.1.4.4)	DVStPDTDDRPAR	n-term TMT6plex	1,000.00,	T4 Phospho	21.46					100%, 59%	64.33	0.7429	2.552	3	0.1619	458.1	2	1752.79	585.27	3	-0.00104	-0.591	54	66		fr17.1327.1327.3	1_fr17
	F6HAH8_VITVI	VIT_00s0264g00100	Phospholipase D (EC 3.1.4.4)	DVStPDTDDRPAR	n-term TMT6plex	1,000.00,	T4 Phospho	0					100%, 15%	65.44	0.9961	2.371	1	0.4021	483.6	2	1752.79	585.272	3	0.00372	2.12	54	66		fr16.1358.1358.3	1_fr16
	F6HAH8_VITVI	VIT_00s0264g00100	Phospholipase D (EC 3.1.4.4)	DVsTPDTDDRPAR	n-term TMT6plex	1,000.00,	S3 Phospho	0					100%, 18%	70.66	0.9979	3.199	1	0.3832	532.7	2	1752.79	585.271	3	6.21e-05	0.0354	54	66		fr17.1184.1184.3	1_fr17
89	D7T850_VITVI	VIT_19s0090g01320	homolog of bacterial cytokinesis Z-ring protein FTSZ 1-1	SSNSPPAVPsRLPSRk	n-term TMT6plex	1,000.00,	S10 Phospho	0.00,	K16 TMT6plex	1000			100%, 8%, 100%	52.41	0.9519	2.539	10	0.231	545.2	2	2217.2	555.309	4	-0.000839	-0.378	343	358		fr19.2155.2155.4	1_fr19
	D7T850_VITVI	VIT_19s0090g01320	homolog of bacterial cytokinesis Z-ring protein FTSZ 1-2	SSNSPPAVPSRLPsRk	n-term TMT6plex	1,000.00,	S14 Phospho	19.37,	K16 TMT6plex	1000			100%, 100%, 100%	43.4	0.9705	1.869	1	0.2772	712.3	2	2217.2	555.309	4	-0.000839	-0.378	343	358		fr19.2153.2153.4	1_fr19
90	F6HXN8_VITVI	VIT_09s0002g00430	ARID/BRIGHT DNA-binding domain-containing protein(Arabidopsis thaliana)	VEPSQDtSPGHHNGLVFANQATSR	n-term TMT6plex	1,000.00,	T7 Phospho	0					100%, 27%	43.41	0.9999	4.379	4	0.4515	1039	2	2857.33	715.342	4	0.0013	0.453	459	482		fr19.2313.2313.4	1_fr19
	F6HXN8_VITVI	VIT_09s0002g00430	ARID/BRIGHT DNA-binding domain-containing protein(Arabidopsis thaliana)	RVEPSQDtSPGHHNGLVFANQATSR	n-term TMT6plex	1,000.00,	T8 Phospho	6.63					100%, 68%	33.56	0.9988	3.017	3	0.4044	453.2	2	3013.44	754.369	4	0.00713	2.36	458	482		fr22.2026.2026.4	1_fr22
	F6HXN8_VITVI	VIT_09s0002g00430	ARID/BRIGHT DNA-binding domain-containing protein(Arabidopsis thaliana)	VEPSQDtSPGHHNGLVFANQATSR	n-term TMT6plex	1,000.00,	T7 Phospho	0					100%, 6%	38.34	0.9997	4.141	2	0.3658	1061	2	2857.33	715.342	4	0.0013	0.453	459	482		fr19.2315.2315.4	1_fr19
	F6HXN8_VITVI	VIT_09s0002g00430	ARID/BRIGHT DNA-binding domain-containing protein(Arabidopsis thaliana)	RVEPSQDTsPGHHNGLVFANQATSR	n-term TMT6plex	1,000.00,	S9 Phospho	0					100%, 14%	22.03	0.8122	2.548	53	0.2609	388.4	2	3013.44	754.369	4	0.0105	3.5	458	482		fr23.1940.1940.4	1_fr23
	F6HXN8_VITVI	VIT_09s0002g00430	ARID/BRIGHT DNA-binding domain-containing protein(Arabidopsis thaliana)	RVEPSQDtSPGHHNGLVFANQATSR	n-term TMT6plex	1,000.00,	T8 Phospho	5.08					100%, 67%	31.36	0.9978	3.971	1	0.2989	1309	2	3013.44	754.369	4	0.00713	2.36	458	482		fr22.2029.2029.4	1_fr22
91	F6HZE1_VITVI	VIT_07s0005g02220	chlorophyll A/B binding protein 1	sFAkPSGSPWYGPDRVk	S1 Phospho	4.99,	K4 TMT6plex	0.00,	K17 TMT6plex	53.68			68%, 34%, 100%	40.36	0.8192	3	1	0.1743	327.9	2	2416.23	806.088	3	-0.995	3.3	38	54		fr16.2827.2827.3	1_fr16
	F6HZE1_VITVI	VIT_07s0005g02220	chlorophyll A/B binding protein 1	SFAkPsGSPWYGPDR	n-term TMT6plex	1,000.00,	K4 TMT6plex	1,000.00,	S6 Phospho	0			100%, 100%, 0%	53.25	0.9922	2.952	2	0.2658	348.5	2	2189.07	730.698	3	0.000615	0.281	38	52		fr14.3535.3535.3	1_fr14
	F6HZE1_VITVI	VIT_07s0005g02220	chlorophyll A/B binding protein 1	SFAkPsGSPWYGPDR	n-term TMT6plex	1,000.00,	K4 TMT6plex	1,000.00,	S6 Phospho	0			100%, 100%, 0%	49	0.9383	2.61	1	0.1746	288.6	2	2189.07	730.698	3	0.000615	0.281	38	52		fr15.3665.3665.3	1_fr15
92	A5C347_VITVI	VIT_17s0000g05650	Protein of unknown function (DUF1118)	AEELGFtLSSIEk	n-term TMT6plex	1,000.00,	T7 Phospho	38.40,	K13 TMT6plex	1000			100%, 100%, 100%	97.94	0.9892	2.768	2	0.4296	222	2	1961.02	981.518	2	0.00391	1.99	97	109		fr10.5153.5153.2	1_fr10
	A5C347_VITVI	VIT_17s0000g05650	Protein of unknown function (DUF1118)	AEELGFtLSSIEk	n-term TMT6plex	1,000.00,	T7 Phospho	6.59,	K13 TMT6plex	1000			100%, 70%, 100%	41.88	0.7606	1.637	10	0.3122	83.4	2	1961.02	981.518	2	0.00391	1.99	97	109		fr10.5156.5156.2	1_fr10
93	F6HFI3_VITVI	VIT_01s0011g04860	Auxin efflux carrier family protein	GPTPRPSNFEENcAPGAQAIsSPR	n-term TMT6plex	1,000.00,	S21 Phospho	0					100%, 49%	33.46	0.9993	4.609	1	0.4217	699	2	2848.32	950.45	3	0.00848	2.98	282	305	C13 Carbamidomethyl	fr21.2247.2247.3	1_fr21
	F6HFI3_VITVI	VIT_01s0011g04860	Auxin efflux carrier family protein	GPTPRPSNFEENcAPGAQAISsPR	n-term TMT6plex	1,000.00,	S22 Phospho	18.31					100%, 99%	38.85	0.96	2.344	7	0.286	579.4	2	2848.32	713.089	4	0.00786	2.76	282	305	C13 Carbamidomethyl	fr20.2374.2374.4	1_fr20
	F6HFI3_VITVI	VIT_01s0011g04860	Auxin efflux carrier family protein	GPTPRPSNFEENcAPGAQAISsPR	n-term TMT6plex	1,000.00,	S22 Phospho	5.47					100%, 78%	62	0.9996	3.76	1	0.5145	440	2	2848.32	950.45	3	0.00848	2.98	282	305	C13 Carbamidomethyl	fr21.2245.2245.3	1_fr21
	F6HFI3_VITVI	VIT_01s0011g04860	Auxin efflux carrier family protein	GPTPRPSNFEENcAPGAQAIsSPR	n-term TMT6plex	1,000.00,	S21 Phospho	2.99					100%, 65%	52.31	0.9995	5.084	1	0.4749	771	2	2848.32	950.448	3	0.00317	1.11	282	305	C13 Carbamidomethyl	fr20.2367.2367.3	1_fr20
94	E0CRI0_VITVI	VIT_18s0001g05080	Sec14p-like phosphatidylinositol transfer family protein	AENSPsHGVNSGEGPLDNNVLVSDESR	n-term TMT6plex	1,000.00,	S6 Phospho	0					100%, 13%	107.4	0.9984	5.625	2	0.4483	1210	2	3088.39	1030.48	3	0.0102	3.29	328	354		fr18.3043.3043.3	1_fr18
	E0CRI0_VITVI	VIT_18s0001g05080	Sec14p-like phosphatidylinositol transfer family protein	AENSPsHGVNSGEGPLDNNVLVSDESR	n-term TMT6plex	1,000.00,	S6 Phospho	3.53					100%, 24%	101.32	0.9987	4.906	2	0.4614	1107	2	3088.39	1030.47	3	0.00762	2.47	328	354		fr19.2804.2804.3	1_fr19
	E0CRI0_VITVI	VIT_18s0001g05080	Sec14p-like phosphatidylinositol transfer family protein	AENsPSHGVNSGEGPLDNNVLVSDESR	n-term TMT6plex	1,000.00,	S4 Phospho	4.34					100%, 32%	65.66	0.9986	5.027	1	0.468	1291	2	3088.39	1030.48	3	0.0102	3.29	328	354		fr18.3046.3046.3	1_fr18
	E0CRI0_VITVI	VIT_18s0001g05080	Sec14p-like phosphatidylinositol transfer family protein	AENSPSHGVNsGEGPLDNNVLVSDESR	n-term TMT6plex	1,000.00,	S11 Phospho	10.03					100%, 73%	52.43	0.9991	4.768	1	0.491	1173	2	3088.39	1030.47	3	0.00762	2.47	328	354		fr19.2807.2807.3	1_fr19
95	F6HLX4_VITVI	VIT_10s0003g04720	D111/G-patch domain-containing protein	SPsFQPALVGVTSSVVEEYDPARPNDYEDYRR	n-term TMT6plex	1,000.00,	S3 Phospho	0					100%, 0%	72.3	0.9993	4.755	1	0.3849	542.3	2	3951.85	988.976	4	0.0193	4.87	88	119		fr16.5469.5469.4	1_fr16
	F6HLX4_VITVI	VIT_10s0003g04720	D111/G-patch domain-containing protein	SPsFQPALVGVTSSVVEEYDPARPNDYEDYRR	n-term TMT6plex	1,000.00,	S3 Phospho	0					100%, 0%	58.87	0.9996	4.517	3	0.4468	562	2	3951.85	988.978	4	0.0305	7.71	88	119		fr17.5124.5124.4	1_fr17
	F6HLX4_VITVI	VIT_10s0003g04720	D111/G-patch domain-containing protein	SPsFQPALVGVTSSVVEEYDPARPNDYEDYRR	n-term TMT6plex	1,000.00,	S3 Phospho	0					100%, 0%	53.66	0.9994	4.363	1	0.4061	826.1	2	3951.85	988.976	4	0.0193	4.87	88	119		fr16.5468.5468.4	1_fr16
	F6HLX4_VITVI	VIT_10s0003g04720	D111/G-patch domain-containing protein	SPsFQPALVGVTSSVVEEYDPARPNDYEDYRR	n-term TMT6plex	1,000.00,	S3 Phospho	0					100%, 0%	63.44	0.9971	4.174	1	0.3393	576.9	2	3951.85	988.978	4	0.0305	7.71	88	119		fr17.5125.5125.4	1_fr17
96	D7TZB7_VITVI	VIT_09s0002g08370	WUS-INTERACTING PROTEIN 1	TPPtNPSVDYPSGDSEHVAk	n-term TMT6plex	1,000.00,	T4 Phospho	0.29,	K20 TMT6plex	1000			100%, 2%, 100%	58.55	0.998	3.773	1	0.4132	634.2	2	2635.26	879.427	3	-0.00104	-0.393	284	303		fr19.2278.2278.3	1_fr19
	D7TZB7_VITVI	VIT_09s0002g08370	WUS-INTERACTING PROTEIN 1	TPPtNPSVDYPSGDSEHVAk	n-term TMT6plex	1,000.00,	T4 Phospho	0.00,	K20 TMT6plex	1000			100%, 8%, 100%	46.38	0.8746	3.109	1	0.1735	421.2	2	2635.26	879.427	3	-0.00104	-0.393	284	303		fr19.2281.2281.3	1_fr19
97	D7T7D9_VITVI	VIT_16s0039g00370	CONTAINS InterPro DOMAIN/s: mRNA splicing factor, Cwf18	LmEEQEkENQLAEDGGNVsED	n-term TMT6plex	1,000.00,	M2 Oxidation	1,000.00,	K7 TMT6plex	1,000.00,	S19 Phospho	1000	100%, 100%, 100%, 100%	39.37	0.9837	2.329	1	0.2676	432.5	2	2917.29	973.44	3	0.00223	0.765	129	149		fr17.2888.2888.3	1_fr17
98	A5B2U7_VITVI	VITISV_032016	glycine decarboxylase P-protein 1	RHNSAtPEEQTk	n-term TMT6plex	1,000.00,	T6 Phospho	8.26,	K12 TMT6plex	1000			100%, 83%, 100%	21.17	0.2619	2.063	1	0.053	504.6	2	1934.96	645.995	3	0.000657	0.339	97	108		fr20.1013.1013.3	1_fr20
	A5B2U7_VITVI	VITISV_032016	glycine decarboxylase P-protein 1	RHNSAtPEEQTk	n-term TMT6plex	1,000.00,	T6 Phospho	14.19,	K12 TMT6plex	1000			100%, 95%, 100%	33.78	0.9672	2.619	2	0.2606	297.7	2	1934.96	645.995	3	0.000657	0.339	97	108		fr20.1016.1016.3	1_fr20
99	F6H3J1_VITVI	VIT_04s0008g05880	PHD finger family protein	SDRRPIYNLDEsDDDADLVHGk	n-term TMT6plex	1,000.00,	S12 Phospho	8.72,	K22 TMT6plex	1000			100%, 62%, 100%	45.72	0.9969	2.302	1	0.3585	1194	2	3067.47	614.501	5	-0.000622	-0.203	12	33		fr18.2991.2991.5	1_fr18
	F6H3J1_VITVI	VIT_04s0008g05880	PHD finger family protein	SDRRPIYNLDEsDDDADLVHGk	n-term TMT6plex	1,000.00,	S12 Phospho	4.63,	K22 TMT6plex	1000			100%, 50%, 100%	19.37	0.9899	3.54	3	0.2353	1366	2	3067.47	614.501	5	-0.000622	-0.203	12	33		fr18.2992.2992.5	1_fr18
100	F6HH03_VITVI	VIT_11s0016g03410	novel interactor of JAZ	ISQAAVQAIPHNSPEASHyDGR	n-term TMT6plex	1,000.00,	Y19 Phospho	5.17					100%, 39%	24.07	0.7044	2.68	1	0.1157	1096	2	2656.26	532.259	5	-0.00166	-0.625	344	365		fr18.2789.2789.5	1_fr18
	F6HH03_VITVI	VIT_11s0016g03410	novel interactor of JAZ	ISQAAVQAIPHNsPEASHYDGR	n-term TMT6plex	1,000.00,	S13 Phospho	0					100%, 14%	97.64	1	4.097	1	0.4682	1717	2	2656.26	665.073	4	0.00159	0.598	344	365		fr18.2782.2782.4	1_fr18
	F6HH03_VITVI	VIT_11s0016g03410	novel interactor of JAZ	ISQAAVQAIPHNsPEASHYDGR	n-term TMT6plex	1,000.00,	S13 Phospho	18.44					100%, 98%	88.68	1	5.473	1	0.4299	2528	2	2656.26	665.073	4	0.00159	0.598	344	365		fr18.2784.2784.4	1_fr18
101	A5BX87_VITVI	VITISV_028790	non-specific phospholipase C1	ISTEEEVAGLDIsSHGGYAYVAHPDEGHPR	n-term TMT6plex	1,000.00,	S13 Phospho	8.08					100%, 71%	65.44	1	4.574	1	0.4455	1267	2	3501.6	876.409	4	0.00035	0.0999	1777	1806		fr17.3580.3580.4	1_fr17
	A5BX87_VITVI	VITISV_028790	non-specific phospholipase C1	ISTEEEVAGLDISSHGGYAyVAHPDEGHPR	n-term TMT6plex	1,000.00,	Y20 Phospho	2.91					100%, 23%	35.62	0.9998	3.864	1	0.3381	787.3	2	3501.6	876.411	4	0.00816	2.33	1777	1806		fr18.3644.3644.4	1_fr18
	A5BX87_VITVI	VITISV_028790	non-specific phospholipase C1	ISTEEEVAGLDIsSHGGYAYVAHPDEGHPR	n-term TMT6plex	1,000.00,	S13 Phospho	9.2					100%, 27%	37.15	1	3.976	1	0.4276	887	2	3501.6	876.411	4	0.00816	2.33	1777	1806		fr18.3642.3642.4	1_fr18
	A5BX87_VITVI	VITISV_028790	non-specific phospholipase C1	ISTEEEVAGLDIsSHGGYAYVAHPDEGHPR	n-term TMT6plex	1,000.00,	S13 Phospho	3.29					100%, 40%	60.07	1	4.761	2	0.4502	1220	2	3501.6	876.409	4	0.00035	0.0999	1777	1806		fr17.3581.3581.4	1_fr17
102	F6H7M5_VITVI	VIT_10s0116g01810	Protein of unknown function, DUF584	GHHMAtSAPVNVPDWHk	n-term TMT6plex	1,000.00,	T6 Phospho	6.63,	K17 TMT6plex	1000			100%, 82%, 100%	17.87	0.2279	2.736	109	0.1153	317.4	2	2421.18	606.303	4	-0.00111	-0.459	106	122		fr17.2699.2699.4	1_fr17
	F6H7M5_VITVI	VIT_10s0116g01810	Protein of unknown function, DUF584	GHHMATsAPVNVPDWHk	n-term TMT6plex	1,000.00,	S7 Phospho	3.72,	K17 TMT6plex	1000			100%, 48%, 100%	46.19	1	4.175	17	0.5296	664.3	2	2421.18	606.303	4	-0.00111	-0.459	106	122		fr17.2696.2696.4	1_fr17
103	F6I605_VITVI	VIT_15s0046g03030	C2 calcium/lipid-binding plant phosphoribosyltransferase family protein	MFSGsASQPLDYQLk	n-term TMT6plex	1,000.00,	S5 Phospho	3.04,	K15 TMT6plex	1000			100%, 50%, 100%	93.09	0.9903	3.26	1	0.3111	1489	2	2209.09	737.37	3	-0.00381	-1.72	228	242		fr12.4166.4166.3	1_fr12
	F6I605_VITVI	VIT_15s0046g03030	C2 calcium/lipid-binding plant phosphoribosyltransferase family protein	MFSGsASQPLDYQLk	n-term TMT6plex	1,000.00,	S5 Phospho	0.00,	K15 TMT6plex	1000			100%, 22%, 100%	77.85	0.9944	2.934	1	0.3066	1150	2	2209.09	737.371	3	-0.000878	-0.397	228	242		fr13.4269.4269.3	1_fr13
104	F6H7M9_VITVI	VIT_10s0116g01820	Protein of unknown function, DUF584	GHHMAtSAPVNVPDWHk	n-term TMT6plex	1,000.00,	T6 Phospho	6.63,	K17 TMT6plex	1000			100%, 82%, 100%	17.87	0.2279	2.736	109	0.1153	317.4	2	2421.18	606.303	4	-0.00111	-0.459	126	142		fr17.2699.2699.4	1_fr17
	F6H7M9_VITVI	VIT_10s0116g01820	Protein of unknown function, DUF584	GHHMATsAPVNVPDWHk	n-term TMT6plex	1,000.00,	S7 Phospho	3.72,	K17 TMT6plex	1000			100%, 48%, 100%	46.19	1	4.175	17	0.5296	664.3	2	2421.18	606.303	4	-0.00111	-0.459	126	142		fr17.2696.2696.4	1_fr17
105	A5C2J5_VITVI	VITISV_031103	Putative uncharacterized protein (Vitis vinifera)	DDDGGVIASATGEVADDHRsPk	n-term TMT6plex	1,000.00,	S20 Phospho	9.67,	K22 TMT6plex	1000			100%, 87%, 100%	50.2	0.9991	3.851	1	0.2931	1347	2	2749.3	688.332	4	0.00196	0.714	31	52		fr17.2738.2738.4	1_fr17
	A5C2J5_VITVI	VITISV_031103	Putative uncharacterized protein (Vitis vinifera)	DDDGGVIASAtGEVADDHRSPk	n-term TMT6plex	1,000.00,	T11 Phospho	5.66,	K22 TMT6plex	1000			100%, 8%, 100%	56.71	0.9996	4.036	3	0.3377	1163	2	2749.3	688.332	4	0.00196	0.714	31	52		fr17.2740.2740.4	1_fr17
106	D7TSK3_VITVI	VIT_14s0006g00430	prenylcysteine methylesterase	SAsRPSPAPSQPLR	n-term TMT6plex	1,000.00,	S3 Phospho	2.29					100%, 36%	24.47	0.2113	1.762	6	0	130.1	2	1758.9	880.459	2	0.00406	2.31	39	52		fr18.1536.1536.2	1_fr18
	D7TSK3_VITVI	VIT_14s0006g00430	prenylcysteine methylesterase	SAsRPSPAPSQPLR	n-term TMT6plex	1,000.00,	S3 Phospho	0					100%, 19%	16.28	0.9396	2.482	1	0.2013	480.9	2	1758.9	587.307	3	-4.09e-05	-0.0233	39	52		fr18.1527.1527.3	1_fr18
	D7TSK3_VITVI	VIT_14s0006g00430	prenylcysteine methylesterase	SAsRPSPAPSQPLRR	n-term TMT6plex	1,000.00,	S3 Phospho	0					100%, 18%	22.5	0.985	2.938	44	0.2948	541	2	1915	479.758	4	0.00206	1.07	39	53		fr22.1223.1223.4	1_fr22
	D7TSK3_VITVI	VIT_14s0006g00430	prenylcysteine methylesterase	SAsRPSPAPSQPLR	n-term TMT6plex	1,000.00,	S3 Phospho	0					100%, 3%	24.42	0.9783	2.403	1	0.2721	279.7	2	1758.9	587.307	3	-4.09e-05	-0.0233	39	52		fr18.1524.1524.3	1_fr18
107	D7SPY0_VITVI	VIT_14s0219g00190	Putative uncharacterized protein (Vitis vinifera)	NSNIGsPPDTTER	n-term TMT6plex	1,000.00,	S6 Phospho	17.63					100%, 98%	50.01	0.9818	2.195	1	0.3985	237.8	2	1695.77	848.893	2	0.00318	1.87	481	493		fr17.1510.1510.2	1_fr17
	D7SPY0_VITVI	VIT_14s0219g00190	Putative uncharacterized protein (Vitis vinifera)	NSNIGsPPDTTER	n-term TMT6plex	1,000.00,	S6 Phospho	49.79					100%, 100%	60.14	0.9948	2.664	1	0.4661	286.5	2	1695.77	848.893	2	0.00318	1.87	481	493		fr17.1507.1507.2	1_fr17
108	A5C1C0_VITVI	VITISV_012293	ATP binding protein, putative (Ricinus communis)	SDIALLTVEDGGsPIRNPSTAAEDAR	n-term TMT6plex	1,000.00,	S13 Phospho	15.28					100%, 80%	47.38	0.9923	3.626	1	0.2605	1033	2	2963.44	988.824	3	0.00466	1.57	452	477		fr15.4336.4336.3	1_fr15
	A5C1C0_VITVI	VITISV_012293	ATP binding protein, putative (Ricinus communis)	GNsPGRSPIHYDSSMR	n-term TMT6plex	1,000.00,	S3 Phospho	9.78					100%, 95%	37.08	0.9766	2.274	1	0.3142	303.3	2	2068.94	690.654	3	0.00262	1.26	245	260		fr19.1733.1733.3	1_fr19
	A5C1C0_VITVI	VITISV_012293	ATP binding protein, putative (Ricinus communis)	SDIALLTVEDGGsPIRNPSTAAEDAR	n-term TMT6plex	1,000.00,	S13 Phospho	35.3					100%, 100%	66.26	0.9836	2.336	1	0.3046	334.9	2	2963.44	988.824	3	0.00466	1.57	452	477		fr15.4334.4334.3	1_fr15
109	E0CUI8_VITVI	VIT_16s0050g02610	Putative uncharacterized protein (Vitis vinifera)	THSsPELTDASSDVPSR	n-term TMT6plex	1,000.00,	S4 Phospho	14.63					100%, 93%	69.6	0.9985	3.095	1	0.3891	1128	2	2093.95	698.992	3	0.00532	2.54	514	530		fr20.1936.1936.3	1_fr20
	E0CUI8_VITVI	VIT_16s0050g02610	Putative uncharacterized protein (Vitis vinifera)	THSsPELTDASSDVPSR	n-term TMT6plex	1,000.00,	S4 Phospho	0					100%, 32%	47.96	0.9798	2.534	1	0.2546	931	2	2093.95	698.992	3	0.00532	2.54	514	530		fr20.1939.1939.3	1_fr20
	E0CUI8_VITVI	VIT_16s0050g02610	Putative uncharacterized protein (Vitis vinifera)	THsSPELTDASSDVPSR	n-term TMT6plex	1,000.00,	S3 Phospho	0					100%, 31%	42.19	0.9555	2.628	4	0.2419	460.7	2	2093.95	698.99	3	0.000558	0.266	514	530		fr19.1838.1838.3	1_fr19
	E0CUI8_VITVI	VIT_16s0050g02610	Putative uncharacterized protein (Vitis vinifera)	THsSPELTDASSDVPSR	S3 Phospho	0							0.22	73.73	0.9991	3.945	2	0.4935	1145	2	1864.78	622.604	3	0.00352	1.89	514	530		fr21.1595.1595.3	1_fr21
	E0CUI8_VITVI	VIT_16s0050g02610	Putative uncharacterized protein (Vitis vinifera)	THSsPELTDASSDVPSR	n-term TMT6plex	1,000.00,	S4 Phospho	7.43					100%, 73%	108.73	0.9997	4.885	1	0.4406	2303	2	2093.95	698.99	3	0.000558	0.266	514	530		fr19.1835.1835.3	1_fr19
	E0CUI8_VITVI	VIT_16s0050g02610	Putative uncharacterized protein (Vitis vinifera)	THSsPELTDASSDVPSR	S4 Phospho	4.64							0.49	28.77	0.2422	1.835	3	0.1126	216.6	2	1864.78	622.604	3	0.00352	1.89	514	530		fr21.1598.1598.3	1_fr21
110	F6H8G5_VITVI	VIT_00s2576g00010	Phosphoenolpyruvate carboxykinase1	QSEIcHDDSTTPVkAQtIDELHSLQk	n-term TMT6plex	1,000.00,	K14 TMT6plex	1,000.00,	T17 Phospho	5.23,	K26 TMT6plex	1000	100%, 100%, 51%, 100%	26.37	0.9861	4.125	9	0.2672	833.9	2	3746.88	750.383	5	-0.00473	-1.26	32	57	C5 Carbamidomethyl	fr17.3730.3730.5	1_fr17
	F6H8G5_VITVI	VIT_00s2576g00010	Phosphoenolpyruvate carboxykinase1	QSEIcHDDSTTPVkAQtIDELHSLQk	n-term TMT6plex	1,000.00,	K14 TMT6plex	1,000.00,	T17 Phospho	9.40,	K26 TMT6plex	1000	100%, 100%, 62%, 100%	22.52	0.4397	3.288	797	0.161	683.4	2	3746.88	750.383	5	-0.00473	-1.26	32	57	C5 Carbamidomethyl	fr17.3733.3733.5	1_fr17
111	A5ADH3_VITVI	VITISV_027426	Putative uncharacterized protein (Vitis vinifera)	THsSPELTDASSDVPSR	S3 Phospho	0							0.22	73.73	0.9991	3.945	2	0.4935	1145	2	1864.78	622.604	3	0.00352	1.89	483	499		fr21.1595.1595.3	1_fr21
	A5ADH3_VITVI	VITISV_027426	Putative uncharacterized protein (Vitis vinifera)	THSsPELTDASSDVPSR	n-term TMT6plex	1,000.00,	S4 Phospho	7.43					100%, 73%	108.73	0.9997	4.885	1	0.4406	2303	2	2093.95	698.99	3	0.000558	0.266	483	499		fr19.1835.1835.3	1_fr19
	A5ADH3_VITVI	VITISV_027426	Putative uncharacterized protein (Vitis vinifera)	THSsPELTDASSDVPSR	S4 Phospho	4.64							0.49	28.77	0.2422	1.835	3	0.1126	216.6	2	1864.78	622.604	3	0.00352	1.89	483	499		fr21.1598.1598.3	1_fr21
	A5ADH3_VITVI	VITISV_027426	Putative uncharacterized protein (Vitis vinifera)	THSsPELTDASSDVPSR	n-term TMT6plex	1,000.00,	S4 Phospho	14.63					100%, 93%	69.6	0.9985	3.095	1	0.3891	1128	2	2093.95	698.992	3	0.00532	2.54	483	499		fr20.1936.1936.3	1_fr20
	A5ADH3_VITVI	VITISV_027426	Putative uncharacterized protein (Vitis vinifera)	THsSPELTDASSDVPSR	n-term TMT6plex	1,000.00,	S3 Phospho	0					100%, 31%	42.19	0.9555	2.628	4	0.2419	460.7	2	2093.95	698.99	3	0.000558	0.266	483	499		fr19.1838.1838.3	1_fr19
	A5ADH3_VITVI	VITISV_027426	Putative uncharacterized protein (Vitis vinifera)	THSsPELTDASSDVPSR	n-term TMT6plex	1,000.00,	S4 Phospho	0					100%, 32%	47.96	0.9798	2.534	1	0.2546	931	2	2093.95	698.992	3	0.00532	2.54	483	499		fr20.1939.1939.3	1_fr20
112	F6HXF8_VITVI	VIT_09s0002g07300	Phox (PX) domain-containing protein	SSPDSISVDGNSPVSNPsPPR	n-term TMT6plex	1,000.00,	S18 Phospho	16.36					100%, 99%	75.52	0.9949	3.978	1	0.3388	982.5	2	2404.11	802.378	3	-0.00174	-0.722	32	52		fr18.2604.2604.3	1_fr18
	F6HXF8_VITVI	VIT_09s0002g07300	Phox (PX) domain-containing protein	SSPDSISVDGNSPVSNPsPPR	n-term TMT6plex	1,000.00,	S18 Phospho	20.81					100%, 100%	63.92	0.9809	3.074	1	0.277	685.4	2	2404.11	802.38	3	0.00522	2.17	32	52		fr19.2350.2350.3	1_fr19
113	F6HUF2_VITVI	VIT_02s0025g04050	SAY1	ALREQGGEVGASELGADsPAEVEELRELPAPNGR	n-term TMT6plex	1,000.00,	S18 Phospho	42.18					100%, 100%	48.81	0.9923	3.176	1	0.2602	549.3	2	3811.86	953.976	4	0.0129	3.37	285	318		fr18.3784.3784.4	1_fr18
	F6HUF2_VITVI	VIT_02s0025g04050	SAY1	ETEAIEVsPVSsPR	n-term TMT6plex	1,000.00,	S8 Phospho	6.80,	S12 Phospho	7.43			100%, 85%, 87%	53.3	0.9747	2.607	1	0.2509	628.1	2	1888.84	630.622	3	0.000552	0.292	371	384		fr17.2339.2339.3	1_fr17
	F6HUF2_VITVI	VIT_02s0025g04050	SAY1	EQGGEVGASELGADsPAEVEELRELPAPNGR	n-term TMT6plex	1,000.00,	S15 Phospho	7.91					100%, 64%	8.98	0.6327	2.36	1	0.1276	551.7	2	3471.64	868.918	4	0.00297	0.856	288	318		fr17.3794.3794.4	1_fr17
114	D7U0C1_VITVI	VIT_09s0002g03610	Homeodomain-like superfamily protein	DAIHEPDGYLsDDPGQATcSSNR	n-term TMT6plex	1,000.00,	S11 Phospho	40.19					100%, 100%	148.91	0.9666	5.217	1	0.1834	946.2	2	2813.18	938.737	3	0.00765	2.72	82	104	C19 Carbamidomethyl	fr19.2283.2283.3	1_fr19
	D7U0C1_VITVI	VIT_09s0002g03610	Homeodomain-like superfamily protein	DAIHEPDGYLsDDPGQATcSSNR	n-term TMT6plex	1,000.00,	S11 Phospho	6.72					100%, 82%	42.92	0.3906	2.28	1	0.0811	639.2	2	2813.18	704.303	4	0.000989	0.351	82	104	C19 Carbamidomethyl	fr19.2288.2288.4	1_fr19
	D7U0C1_VITVI	VIT_09s0002g03610	Homeodomain-like superfamily protein	DAIHEPDGYLsDDPGQATcSSNR	n-term TMT6plex	1,000.00,	S11 Phospho	8.96					100%, 87%	56.37	0.6187	3.584	1	0.0951	1171	2	2813.18	938.737	3	0.00765	2.72	82	104	C19 Carbamidomethyl	fr19.2285.2285.3	1_fr19
115	F6HUM9_VITVI	VIT_02s0025g00280	Heat shock protein 81-1/90-1	TTEkEVsDDEDEEPk	K4 TMT6plex	1.09,	S7 Phospho	26.73,	K15 TMT6plex	67.14			58%, 100%, 100%	50.31	0.8868	2.75	3	0.1948	456.2	2	2288.04	763.688	3	0.00439	1.92	218	232		fr18.1699.1699.3	1_fr18
	F6HUM9_VITVI	VIT_02s0025g00280	Heat shock protein 81-1/90-1	TTEKEVsDDEDEEPK	n-term TMT6plex	5.68,	S7 Phospho	12.95					75%, 99%	36.71	0.266	2.472	1	0.0404	340	2	2058.87	687.299	3	0.00204	0.989	218	232		fr19.1185.1185.3	1_fr19
	F6HUM9_VITVI	VIT_02s0025g00280	Heat shock protein 81-1/90-1	TTEKEVsDDEDEEPK	n-term TMT6plex	6.08,	S7 Phospho	22.49					77%, 100%	25.62	0.9801	2.233	1	0.3254	510.8	2	2058.87	687.299	3	0.00204	0.989	218	232		fr19.1188.1188.3	1_fr19
116	F6HE16_VITVI	VIT_05s0020g00460	evolutionarily conserved C-terminal region 6	StPDSIQAmDNVPHGR	n-term TMT6plex	1,000.00,	T2 Phospho	11.36,	M9 Oxidation	1000			100%, 87%, 100%	40.29	0.994	2.738	1	0.3634	770.2	2	2048.92	683.982	3	0.00409	2	253	268		fr19.1585.1585.3	1_fr19
	F6HE16_VITVI	VIT_05s0020g00460	evolutionarily conserved C-terminal region 6	StPDSIQAmDNVPHGR	n-term TMT6plex	1,000.00,	T2 Phospho	0.00,	M9 Oxidation	1000			100%, 10%, 100%	99.05	0.9987	3.898	1	0.4031	1280	2	2048.92	683.982	3	0.00409	2	253	268		fr19.1582.1582.3	1_fr19
117	F6GU12_VITVI	VIT_06s0004g02770	SIT4 phosphatase-associated family protein	TRDsDEDDLHDRDYDVAALANNLSQAFR	n-term TMT6plex	1,000.00,	S4 Phospho	20.17					100%, 100%	51.38	0.9324	3.012	1	0.2643	438	2	3530.59	1177.87	3	-0.00622	-1.76	505	532		fr17.5004.5004.3	1_fr17
	F6GU12_VITVI	VIT_06s0004g02770	SIT4 phosphatase-associated family protein	TRDsDEDDLHDRDYDVAALANNLSQAFR	n-term TMT6plex	1,000.00,	S4 Phospho	16.8					100%, 95%	49.34	0.9979	3.805	1	0.5103	494.6	2	3530.59	1177.87	3	-0.00622	-1.76	505	532		fr17.5005.5005.3	1_fr17
118	A5B250_VITVI	VITISV_014665	Ankyrin repeat-containing protein (Arabidopsis thaliana)	StQGLHAPADEDEDAEHkk	n-term TMT6plex	1,000.00,	T2 Phospho	0.00,	K18 TMT6plex	1,000.00,	K19 TMT6plex	1000	100%, 39%, 100%, 100%	53.16	0.9996	3.602	1	0.3163	1746	2	2844.39	569.887	5	0.00539	1.89	187	205		fr22.1836.1836.5	1_fr22
	A5B250_VITVI	VITISV_014665	Ankyrin repeat-containing protein (Arabidopsis thaliana)	LGFsBQSNRSK	S4 Phospho	9.42							0.84	1.51	0.5949	0.256	1	1	5	2	1316.59	659.544	2	0.485	368	62	72		fr26.1023.1023.2	1_fr26
	A5B250_VITVI	VITISV_014665	Ankyrin repeat-containing protein (Arabidopsis thaliana)	StQGLHAPADEDEDAEHkk	n-term TMT6plex	1,000.00,	T2 Phospho	2.71,	K18 TMT6plex	1,000.00,	K19 TMT6plex	1000	100%, 65%, 100%, 100%	71.11	1	5.112	1	0.4839	2504	2	2844.39	569.887	5	0.00539	1.89	187	205		fr22.1833.1833.5	1_fr22
119	D2Y3W8_VITVI	FCA (Fragment) OS=Vitis vinifera PE=2 SV=1	RNA binding, Abscisic acid binding	GGsPDRYDGGGFAk	n-term TMT6plex	1,000.00,	S3 Phospho	25.87,	K14 TMT6plex	1000			100%, 100%, 100%	46.59	0.9963	2.391	1	0.3584	724.4	2	1920.91	641.313	3	0.00189	0.982	90	103		fr15.2513.2513.3	1_fr15
120	F6GY49_VITVI	VIT_18s0072g00340	RIBOSOMAL PROTEIN 1, RP1	EMNkKIyk	n-term TMT6plex	43.74,	K4 TMT6plex	33.98,	Y7 Phospho	1,000.00,	K8 TMT6plex	73.31	100%, 100%, 100%, 100%	101.26	0.4273	2.68	2	-0.0809	1161	1	1820.02	911.021	2	0.00322	1.77	288	295		fr10.5723.5723.2	1_fr10
121	P56648_VITVI	Ribulose bisphosphate carboxylase large chain OS=Vitis vinifera GN=rbcL PE=3 SV=2	Ribulose bisphosphate carboxylase large chain	AsVGFk	n-term TMT6plex	1,000.00,	S2 Phospho	1,000.00,	K6 TMT6plex	1000			100%, 100%, 100%	29.84	0.2522	1.638	3	-0.0023	314.6	2	1145.63	573.821	2	0.000295	0.257	9	14		fr11.2133.2133.2	1_fr11
122	E0CTX7_VITVI	VIT_12s0028g01390	alpha-crystallin domain containing protein with homology to small heat shock proteins	QVSTEQGSsPQPGmPLk	n-term TMT6plex	1,000.00,	S9 Phospho	7.44,	M14 Oxidation	1,000.00,	K17 TMT6plex	1000	100%, 42%, 100%, 100%	42.04	0.996	3.124	2	0.3064	515	2	2324.15	775.725	3	0.00263	1.13	64	80		fr18.2249.2249.3	1_fr18
123	F6H8P9_VITVI	VIT_05s0049g00940	Pht1;4, a member of the Pht1 family of phosphate transporters	SLEEmSGENEEEESPSEEsRQQAR	n-term TMT6plex	1,000.00,	M5 Oxidation	1,000.00,	S19 Phospho	12.28			100%, 100%, 97%	39.84	0.9982	3.239	1	0.4436	188.3	2	3091.28	1031.44	3	0.00964	3.12	509	532		fr23.1484.1484.3	1_fr23
124	D7T2M5_VITVI	VIT_05s0094g01400	RNA-binding protein	GNHVGtPPNSSINHEQPAVAkPPPGPR	n-term TMT6plex	1,000.00,	T6 Phospho	18.44,	K21 TMT6plex	1000			100%, 99%, 100%	47.09	0.9953	3.719	2	0.383	950	2	3292.69	659.548	5	0.0133	4.03	278	304		fr23.1836.1836.5	1_fr23
125	A5B2F1_VITVI	VITISV_000979	Probable serine/threonine-protein kinase At4g35230	HEEAPPtPQHPLSPMGDAcTR	n-term TMT6plex	1,000.00,	T7 Phospho	22.47					100%, 99%	47.05	0.9996	3.956	1	0.3655	1000	2	2636.17	660.051	4	0.00212	0.804	343	363	C19 Carbamidomethyl	fr19.2027.2027.4	1_fr19
126	A5B2F1_VITVI	VITISV_000979	Probable serine/threonine-protein kinase At4g35230	HEEAPPtPQHPLSPMGDAcTR	n-term TMT6plex	1,000.00,	T7 Phospho	8.91					100%, 73%	39.54	0.9998	3.883	1	0.4101	1037	2	2636.17	660.051	4	0.00212	0.804	343	363	C19 Carbamidomethyl	fr19.2030.2030.4	1_fr19
127	F6I4W9_VITVI	VIT_19s0015g01790	WIP2, WPP DOMAIN INTERACTING PROTEIN 2	QSGTLTNYDGENsDEAQAGEk	n-term TMT6plex	1,000.00,	S13 Phospho	61.49,	K21 TMT6plex	1000			100%, 100%, 100%	131.04	0.9929	4.202	1	0.3252	1381	2	2751.23	918.087	3	0.00847	3.08	293	313		fr19.2120.2120.3	1_fr19
128	F6H711_VITVI	VIT_05s0077g00710	RNA binding, Abscisic acid binding	GGsPDRYDGGGFAk	n-term TMT6plex	1,000.00,	S3 Phospho	25.87,	K14 TMT6plex	1000			100%, 100%, 100%	46.59	0.9963	2.391	1	0.3584	724.4	2	1920.91	641.313	3	0.00189	0.982	106	119		fr15.2513.2513.3	1_fr15
129	F6HVH7_VITVI	VIT_14s0081g00710	unknown protein	HSQQPELYQPFRPPsPNAPIPSHFR	n-term TMT6plex	1,000.00,	S15 Phospho	2.49					100%, 33%	35.02	0.9358	3.063	127	0.3217	327.8	2	3235.59	809.91	4	0.0177	5.46	47	71		fr18.3659.3659.4	1_fr18
	F6HVH7_VITVI	VIT_14s0081g00710	unknown protein	HSQQPELYQPFRPPsPNAPIPSHFR	n-term TMT6plex	1,000.00,	S15 Phospho	18.55					100%, 99%	49.41	0.9937	3.912	1	0.3019	1298	2	3235.59	648.128	5	0.00717	2.21	47	71		fr19.3399.3399.5	1_fr19
130	D7U9F8_VITVI	VIT_05s0062g00010	Pumilio5	SSVDLIQDDFPRtPsPVYNQSR	n-term TMT6plex	1,000.00,	T13 Phospho	23.29,	S15 Phospho	19.2			100%, 99%, 98%	42.89	0.9801	2.604	1	0.2412	565.3	2	2909.32	970.782	3	0.0022	0.758	208	229		fr18.3924.3924.3	1_fr18
131	A5BLX5_VITVI	VITISV_039089	Protein kinase superfamily protein	SLRSDsLESSNQEk	n-term TMT6plex	1,000.00,	S6 Phospho	19.86,	K14 TMT6plex	1000			100%, 99%, 100%	48.9	0.9751	2.251	2	0.2582	308.5	2	2117.04	706.688	3	0.000636	0.3	536	549		fr16.1997.1997.3	1_fr16
132	F6GWA8_VITVI	VIT_06s0061g00270	Chaperonin-60 alpha	NVVLDEFGsPk	n-term TMT6plex	1,000.00,	S9 Phospho	1,000.00,	K11 TMT6plex	1000			100%, 100%, 100%	100.11	0.9928	3.284	1	0.2407	1109	2	1741.91	581.643	3	-0.000694	-0.398	82	92		fr12.3488.3488.3	1_fr12
133	F6H6J3_VITVI	VIT_16s0050g00850	Putative uncharacterized protein (Vitis vinifera)	YRAPGSAYsPPYGVPPPAGTR	n-term TMT6plex	1,000.00,	S9 Phospho	10.14					100%, 71%	40.09	0.9997	3.255	1	0.4279	674.5	2	2469.2	824.077	3	0.00205	0.831	139	159		fr15.3067.3067.3	1_fr15
	F6H6J3_VITVI	VIT_16s0050g00850	Putative uncharacterized protein (Vitis vinifera)	YRAPGSAYsPPYGVPPPAGTR	n-term TMT6plex	1,000.00,	S9 Phospho	20.08					100%, 98%	78.86	0.9931	2.384	1	0.3054	363.6	2	2469.2	824.077	3	0.00205	0.831	139	159		fr15.3064.3064.3	1_fr15
134	D7SXE3_VITVI	VIT_14s0108g01040	RNA-binding KH domain-containing protein	VHDRVVSEEVHGEDsEEASQVTVR	n-term TMT6plex	1,000.00,	S15 Phospho	22.4					100%, 100%	57.26	0.9993	4.354	1	0.4233	919.1	2	3001.4	751.358	4	0.00172	0.572	119	142		fr21.1889.1889.4	1_fr21
	D7SXE3_VITVI	VIT_14s0108g01040	RNA-binding KH domain-containing protein	VHDRVVSEEVHGEDsEEASQVTVR	n-term TMT6plex	1,000.00,	S15 Phospho	7.52					100%, 90%	48.09	0.9836	3.425	1	0.2867	680.3	2	3001.4	751.358	4	0.00172	0.572	119	142		fr21.1886.1886.4	1_fr21
135	E0CQS1_VITVI	VIT_18s0001g00180	Probable serine/threonine-protein kinase At4g35230	HEEAPPtPQHPLSPMGDAcTR	n-term TMT6plex	1,000.00,	T7 Phospho	8.91					100%, 73%	39.54	0.9998	3.883	1	0.4101	1037	2	2636.17	660.051	4	0.00212	0.804	343	363	C19 Carbamidomethyl	fr19.2030.2030.4	1_fr19
	E0CQS1_VITVI	VIT_18s0001g00180	Probable serine/threonine-protein kinase At4g35230	HEEAPPtPQHPLSPMGDAcTR	n-term TMT6plex	1,000.00,	T7 Phospho	22.47					100%, 99%	47.05	0.9996	3.956	1	0.3655	1000	2	2636.17	660.051	4	0.00212	0.804	343	363	C19 Carbamidomethyl	fr19.2027.2027.4	1_fr19
136	D7T502_VITVI	VIT_11s0118g00670	Ribosomal protein L14	VALVNyGk	n-term TMT6plex	1,000.00,	Y6 Phospho	1,000.00,	K8 TMT6plex	1000			100%, 100%, 100%	50.88	0.5158	1.896	32	0.0802	365	2	1400.78	701.4	2	0.000686	0.489	57	64		fr10.3631.3631.2	1_fr10
137	F6H1C1_VITVI	VIT_18s0001g10310	Protein kinase superfamily protein	IDHsRNPANPNPDPk	n-term TMT6plex	1,000.00,	S4 Phospho	1,000.00,	K15 TMT6plex	1000			100%, 100%, 100%	48.36	0.9797	1.811	1	0.2952	329.5	2	2209.1	737.377	3	0.00233	1.06	72	86		fr17.1614.1614.3	1_fr17
138	F6GY33_VITVI	VIT_18s0072g00630	Tubby-like F-box protein	GksHGsVHELQDQPLVVQNSR	n-term TMT6plex	1,000.00,	K2 TMT6plex	1,000.00,	S3 Phospho	66.31,	S6 Phospho	64.62	100%, 100%, 100%, 100%	46.99	0.996	3.475	1	0.2833	1158	2	2932.44	734.119	4	0.00681	2.32	32	52		fr20.2357.2357.4	1_fr20
139	F6HFU3_VITVI	VIT_01s0011g00530	UPS2, UREIDE PERMEASE 2	EAsPNNGDPENGSSGTAPk	n-term TMT6plex	1,000.00,	S3 Phospho	27.72,	K19 TMT6plex	1000			100%, 100%, 100%	40.05	0.9969	2.602	3	0.4566	512.3	2	2366.08	789.702	3	0.00313	1.32	184	202		fr20.1501.1501.3	1_fr20
140	F6H5G6_VITVI	VIT_12s0028g03150	Cap binding protein 20 (Nicotiana tabacum)	FRESGDsDDEEEDDR	n-term TMT6plex	1,000.00,	S7 Phospho	21.33					100%, 100%	84.66	0.9832	2.232	1	0.2674	753.5	2	2108.8	703.942	3	0.00161	0.761	106	120		fr18.1539.1539.3	1_fr18
	F6H5G6_VITVI	VIT_12s0028g03150	Cap binding protein 20 (Nicotiana tabacum)	FRESGDsDDEEEDDR	n-term TMT6plex	1,000.00,	S7 Phospho	7.84					100%, 86%	39.53	0.9827	2.533	1	0.2381	829.1	2	2108.8	703.942	3	0.00161	0.761	106	120		fr18.1542.1542.3	1_fr18
141	A5AJR7_VITVI	VITISV_009404	Tubby-like F-box protein	GksHGsVHELQDQPLVVQNSR	n-term TMT6plex	1,000.00,	K2 TMT6plex	1,000.00,	S3 Phospho	66.31,	S6 Phospho	64.62	100%, 100%, 100%, 100%	46.99	0.996	3.475	1	0.2833	1158	2	2932.44	734.119	4	0.00681	2.32	32	52		fr20.2357.2357.4	1_fr20
142	D7TVQ3_VITVI	VIT_02s0025g02480	Protein kinase superfamily protein	SLRSDsLESSNQEk	n-term TMT6plex	1,000.00,	S6 Phospho	19.86,	K14 TMT6plex	1000			100%, 99%, 100%	48.9	0.9751	2.251	2	0.2582	308.5	2	2117.04	706.688	3	0.000636	0.3	417	430		fr16.1997.1997.3	1_fr16
143	A5B907_VITVI	VITISV_013416	ATABCG11, ATP-BINDING CASSETTE G11	LLFLItIk	n-term TMT6plex	1,000.00,	T6 Phospho	1,000.00,	K8 TMT6plex	1000			100%, 100%, 100%	87.76	0.9876	2.285	1	0.292	855	2	1497.93	749.976	2	0.00127	0.85	610	617		fr11.4136.4136.2	1_fr11
144	D7T6M3_VITVI	VIT_05s0020g02240	Putative uncharacterized protein (Vitis vinifera)	SQYSEIGNsFAEDRETDASR	n-term TMT6plex	1,000.00,	S9 Phospho	28.17					100%, 100%	54.11	0.997	4.13	1	0.3856	964	2	2570.11	857.712	3	-0.00118	-0.46	172	191		fr17.2577.2577.3	1_fr17
	D7T6M3_VITVI	VIT_05s0020g02240	Putative uncharacterized protein (Vitis vinifera)	SQYSEIGNsFAEDRETDASR	n-term TMT6plex	1,000.00,	S9 Phospho	15.18					100%, 92%	46.72	0.6155	1.644	1	0.2207	337.3	2	2570.11	857.712	3	-0.00118	-0.46	172	191		fr17.2574.2574.3	1_fr17
145	F6HAM6_VITVI	VIT_16s0022g01440	Transketolase	KPtLLk	T3 Phospho	1,000.00,	K6 TMT6plex	47.81					100%, 100%	36.97	0.3308	1.326	1	0.1508	224.2	1	1007.6	504.807	2	-0.00109	-1.08	304	309		fr13.1941.1941.2	1_fr13
146	A5ASP6_VITVI	VITISV_014038	Ribosomal protein S14p/S29e family	sNAKEIGFIkVAWk	S1 Phospho	1,000.00,	K10 TMT6plex	6.48,	K14 TMT6plex	14.45			100%, 79%, 97%	6.73	0.9886	1.962	55	0.3365	249.8	2	2128.19	533.054	4	0.000227	0.106	64	77		fr18.1705.1705.4	1_fr18
147	D7TN22_VITVI	VIT_02s0154g00190	Flavin-containing monooxygenase	mAPSIsLFksRDVAVIGAGAAGLVAAR	M1 Oxidation	1,000.00,	S6 Phospho	0.00,	K9 TMT6plex	0.30,	S10 Phospho	12.24	100%, 42%, 14%, 97%	8.55	0.9945	3.394	4	0.2451	705.6	2	3032.55	759.144	4	-0.00513	-1.69	1	27		fr10.5941.5941.4	1_fr10
148	A5AFL7_VITVI	VITISV_004059	DNAse I-like superfamily protein	cSDQtSSPFLSLGkRDSSLFSTPSGWDGEGAVMVR	n-term TMT6plex	1,000.00,	T5 Phospho	0.56,	K14 TMT6plex	1000			100%, 4%, 100%	10.36	0.9931	3.091	1	0.2233	1236	2	4299.04	861.009	5	0.969	-7.79	517	551	C1 Carbamidomethyl	fr12.6248.6248.5	1_fr12
149	D7SJ71_VITVI	VIT_17s0000g02830	NB-ARC domain-containing disease resistance protein	QATNLQIsDWLGKLK	n-term TMT6plex	37.67,	S8 Phospho	34.56					100%, 100%	30.34	0.9881	2.582	6	0.3076	265.8	2	2023.07	675.031	3	-1	0.479	56	70		fr17.1682.1682.3	1_fr17
150	D7U6I1_VITVI	VIT_00s0207g00100	Calcineurin-like metallo-phosphoesterase superfamily protein	LEFIGsPDIMVVVLSHLcFVVLPsILVAAALAAEk	S6 Phospho	38.25,	S24 Phospho	9.10,	K35 TMT6plex	25.24			100%, 92%, 100%	12.57	0.9896	3.823	1	0.3603	592.9	2	4110.16	823.244	5	1.03	5.45	566	600	C18 Carbamidomethyl	fr14.5688.5688.5	1_fr14
151	F6H777_VITVI	VIT_16s0098g01900	Pectinesterase	AAsFQQDNAAASALQQQR	n-term TMT6plex	1,000.00,	S3 Phospho	44.56					100%, 100%	84.68	0.9998	4.793	1	0.4247	1270	2	2213.04	738.689	3	0.000667	0.301	10	27		fr16.2935.2935.3	1_fr16
152	F6GWJ5_VITVI	VIT_05s0029g01140	SPS3F, SUCROSE PHOSPHATE SYNTHASE 3F	NSsNLEVWSDDNKEk	S3 Phospho	12.31,	K15 TMT6plex	12.09					97%, 96%	29.06	0.9946	2	2	0.3703	381.7	2	2072.93	691.984	3	0.00247	1.19	149	163		fr17.2445.2445.3	1_fr17
153	F6GUY5_VITVI	VIT_06s0004g05230	PLASTID TRANSCRIPTIONALLY ACTIVE 16, PTAC16	VQIAtVR	n-term TMT6plex	1,000.00,	T5 Phospho	1000					100%, 100%	32.47	0.3417	1.638	1	0.0593	242	2	1094.61	548.31	2	-0.000524	-0.478	447	453		fr13.2020.2020.2	1_fr13
154	F6H9Y5_VITVI	VIT_06s0009g01800	Serine/threonine-protein kinase bur1 (Zea mays)	SFSNDHNGNLtNR	n-term TMT6plex	1,000.00,	T11 Phospho	18.58					100%, 99%	20.49	0.9815	2.405	12	0.33	297.6	2	1783.78	595.603	3	0.000556	0.312	187	199		fr17.1442.1442.3	1_fr17
155	Q4U339_VITVI	VIT_18s0122g00850	Putative hexose transporter (Putative tonoplastic monosaccharide transporter, HT6)	IYLHEEGVPGsRR	n-term TMT6plex	1,000.00,	S11 Phospho	58.77					100%, 100%	38.97	0.9966	2.591	1	0.337	346.5	2	1820.91	607.979	3	-0.000482	-0.265	438	450		fr15.2502.2502.3	1_fr15
156	A5B900_VITVI	VITISV_021856	5'-3' exoribonuclease 3	SPVHGyYQPGFHQNDGPGYHPR	n-term TMT6plex	1,000.00,	Y6 Phospho	0					100%, 0%	75.9	0.996	3.578	1	0.3531	809.1	2	2818.26	705.574	4	0.00299	1.06	387	408		fr21.2058.2058.4	1_fr21
	A5B900_VITVI	VITISV_021856	5'-3' exoribonuclease 3	SPVHGYyQPGFHQNDGPGYHPR	n-term TMT6plex	1,000.00,	Y7 Phospho	0					100%, 1%	40	0.9539	3.23	2	0.251	826.8	2	2818.26	705.574	4	0.00299	1.06	387	408		fr21.2061.2061.4	1_fr21
157	A5AWG3_VITVI	VITISV_017766	Polynucleotidyl transferase	EsssHDDK	S2 Phospho	1,000.00,	S3 Phospho	1,000.00,	S4 Phospho	1000			100%, 100%, 100%	10.86	0.7143	0.6167	1	0.695	64.2	2	1143.26	573.14	2	1.01	4.02	149	156		fr17.4032.4032.2	1_fr17
	A5AWG3_VITVI	VITISV_017766	Polynucleotidyl transferase	EsssHDDK	S2 Phospho	1,000.00,	S3 Phospho	1,000.00,	S4 Phospho	1000			100%, 100%, 100%	4.1	0.9833	0.4959	1	1	38.2	2	1143.26	572.638	2	0.00343	3	149	156		fr20.2642.2642.2	1_fr20
158	E0CQX9_VITVI	VIT_18s0001g01120	PAM domain (PCI/PINT associated module) protein	LDsANPVADAESIVAk	n-term TMT6plex	1,000.00,	S3 Phospho	6.74,	K16 TMT6plex	1000			100%, 83%, 100%	10.12	0.6916	2.636	17	0.1504	187.7	2	2137.11	713.711	3	1	-0.231	380	395		fr14.4234.4234.3	1_fr14
159	F6HPQ0_VITVI	VIT_01s0026g02650	RNA-binding KH domain-containing protein	AEREsSDSVVTTR	n-term TMT6plex	1,000.00,	S5 Phospho	11.1					100%, 73%	27.91	0.9763	2.031	16	0.3184	161.9	2	1744.82	582.615	3	0.000861	0.493	385	397		fr16.1399.1399.3	1_fr16
	F6HPQ0_VITVI	VIT_01s0026g02650	RNA-binding KH domain-containing protein	SGSTGLsSQGR	n-term TMT6plex	1,000.00,	S7 Phospho	9.58					100%, 30%	33.35	0.7282	1.778	6	0.3012	124.8	2	1344.62	673.319	2	-0.000569	-0.423	553	563		fr16.1184.1184.2	1_fr16
160	F6GXS5_VITVI	VIT_08s0058g00680	Uncharacterised protein family (UPF0497)	HADSSPAtPPPTAPPVPDVENQTAASTR	n-term TMT6plex	1,000.00,	T8 Phospho	4.89					100%, 15%	46.37	0.9974	3.816	2	0.3841	1070	2	3119.48	1040.84	3	0.0136	4.35	12	39		fr22.2367.2367.3	1_fr22
	F6GXS5_VITVI	VIT_08s0058g00680	Uncharacterised protein family (UPF0497)	HADsSPATPPPTAPPVPDVENQTAASTR	n-term TMT6plex	1,000.00,	S4 Phospho	0					100%, 29%	55.27	0.9983	3.475	1	0.421	534.8	2	3119.48	1040.84	3	0.0136	4.35	12	39		fr22.2365.2365.3	1_fr22
161	F6H077_VITVI	VIT_18s0001g14020	5'-3' exoribonuclease 3	SPVHGYyQPGFHQNDGPGYHPR	n-term TMT6plex	1,000.00,	Y7 Phospho	0					100%, 1%	40	0.9539	3.23	2	0.251	826.8	2	2818.26	705.574	4	0.00299	1.06	952	973		fr21.2061.2061.4	1_fr21
	F6H077_VITVI	VIT_18s0001g14020	5'-3' exoribonuclease 3	SPVHGyYQPGFHQNDGPGYHPR	n-term TMT6plex	1,000.00,	Y6 Phospho	0					100%, 0%	75.9	0.996	3.578	1	0.3531	809.1	2	2818.26	705.574	4	0.00299	1.06	952	973		fr21.2058.2058.4	1_fr21
162	D7SXG2_VITVI	VIT_14s0108g01230	SNF1 kinase homolog 10	TscGSPNYAAPEVISGR	n-term TMT6plex	1,000.00,	S2 Phospho	0					100%, 0%	202.77	0.9992	3.764	1	0.5388	757.6	2	2073.94	1037.98	2	0.00247	1.19	181	197	C3 Carbamidomethyl	fr16.2799.2799.2	1_fr16
	D7SXG2_VITVI	VIT_14s0108g01230	SNF1 kinase homolog 10	TscGSPNYAAPEVISGR	n-term TMT6plex	1,000.00,	S2 Phospho	0					100%, 9%	66.87	0.9976	3.688	2	0.4141	293.2	2	2073.94	1037.98	2	0.00247	1.19	181	197	C3 Carbamidomethyl	fr16.2802.2802.2	1_fr16
163	A5AQ39_VITVI	VITISV_034707	SNF1 kinase homolog 10	TscGSPNYAAPEVISGR	n-term TMT6plex	1,000.00,	S2 Phospho	0					100%, 0%	202.77	0.9992	3.764	1	0.5388	757.6	2	2073.94	1037.98	2	0.00247	1.19	162	178	C3 Carbamidomethyl	fr16.2799.2799.2	1_fr16
	A5AQ39_VITVI	VITISV_034707	SNF1 kinase homolog 10	TscGSPNYAAPEVISGR	n-term TMT6plex	1,000.00,	S2 Phospho	0					100%, 9%	66.87	0.9976	3.688	2	0.4141	293.2	2	2073.94	1037.98	2	0.00247	1.19	162	178	C3 Carbamidomethyl	fr16.2802.2802.2	1_fr16
164	D7T5K7_VITVI	VIT_00s0233g00180	Flavin-containing monooxygenase	mAPSIsLFksRDVAVIGAGAAGLVAAR	M1 Oxidation	1,000.00,	S6 Phospho	0.00,	K9 TMT6plex	0.30,	S10 Phospho	12.24	100%, 42%, 14%, 97%	8.55	0.9945	3.394	4	0.2451	705.6	2	3032.55	759.144	4	-0.00513	-1.69	1	27		fr10.5941.5941.4	1_fr10
165	F6GT26_VITVI	VIT_17s0000g06950	RNA helicase family protein	TSQDEDDDsELEEESLRDR	n-term TMT6plex	1,000.00,	S9 Phospho	41.77					100%, 100%	64.78	0.9705	3.149	1	0.3351	499.2	2	2576.06	859.693	3	-0.00595	-2.31	165	183		fr17.2221.2221.3	1_fr17
166	F6GY20_VITVI	VIT_18s0072g00790	Ubiquitin carboxyl-terminal hydrolase family protein	MMSLVEEEEsVk	n-term TMT6plex	1,000.00,	S10 Phospho	25.38,	K12 TMT6plex	1000			100%, 92%, 100%	62.13	0.9345	2.721	1	0.2127	691.4	2	1947.93	974.977	2	0.00328	1.68	115	126		fr08.5746.5746.2	1_fr08
167	F6GZB1_VITVI	VIT_00s0455g00020	varicose-related (VCR)	SSALPSSISSENIHAAsPPLPLsPR	n-term TMT6plex	1,000.00,	S17 Phospho	28.73,	S23 Phospho	76.91			100%, 100%, 100%	60.96	0.9911	3.389	1	0.3915	439	2	2903.4	968.808	3	-0.00372	-1.28	639	663		fr17.3834.3834.3	1_fr17
168	A5BA36_VITVI	VITISV_017581	SPS3F, SUCROSE PHOSPHATE SYNTHASE 3F	NSsNLEVWSDDNKEk	S3 Phospho	12.31,	K15 TMT6plex	12.09					97%, 96%	29.06	0.9946	2	2	0.3703	381.7	2	2072.93	691.984	3	0.00247	1.19	149	163		fr17.2445.2445.3	1_fr17
169	F6I6I6_VITVI	VIT_15s0046g03380	K+ efflux antiporter 1	IVSIsPESSRESDSEDESR	n-term TMT6plex	1,000.00,	S5 Phospho	19.86					100%, 91%	24.9	0.9692	2.924	3	0.1987	472.7	2	2417.08	806.702	3	0.00259	1.07	191	209		fr17.2420.2420.3	1_fr17
	F6I6I6_VITVI	VIT_15s0046g03380	K+ efflux antiporter 1	IVSISPESSREsDSEDESR	n-term TMT6plex	1,000.00,	S12 Phospho	13.86					100%, 59%	40.69	0.5532	2.345	1	0.0549	234.3	2	2417.08	806.702	3	0.00259	1.07	191	209		fr17.2417.2417.3	1_fr17
170	D7T7C0_VITVI	VIT_16s0039g00010	ABCG11	NGNQTTTIAPDGLTQSPsLR	n-term TMT6plex	1,000.00,	S18 Phospho	25.11					100%, 100%	59.75	0.9969	3.697	1	0.345	848.3	2	2379.16	794.063	3	0.000472	0.198	674	693		fr17.2783.2783.3	1_fr17
172	F6GWQ0_VITVI	VIT_04s0023g03010	Fructose-bisphosphate aldolase	TIAsPGR	n-term TMT6plex	1,000.00,	S4 Phospho	38.16					100%, 100%	27.6	0.1989	1.433	4	0.0864	172.7	2	1009.52	505.765	2	-0.00115	-1.13	59	65		fr15.1343.1343.2	1_fr15
172	F6HUY8_VITVI	VIT_14s0066g01120	Tudor/PWWP/MBT superfamily protein	GGNEAESHVVNSNLAsPR	n-term TMT6plex	1,000.00,	S16 Phospho	8.66					100%, 77%	55.17	0.9041	2.511	1	0.2229	514.5	2	2146	716.34	3	-0.00275	-1.28	511	528		fr18.1887.1887.3	1_fr18
	F6HUY8_VITVI	VIT_14s0066g01120	Tudor/PWWP/MBT superfamily protein	GGNEAESHVVNSNLAsPR	n-term TMT6plex	1,000.00,	S16 Phospho	3.48					100%, 5%	41.41	0.982	2.597	2	0.3383	681.9	2	2146	716.34	3	-0.00275	-1.28	511	528		fr18.1890.1890.3	1_fr18
173	A5BXP6_VITVI	VITISV_034900	Serine/threonine-protein kinase bur1 (Zea mays)	SFSNDHNGNLtNR	n-term TMT6plex	1,000.00,	T11 Phospho	18.58					100%, 99%	20.49	0.9815	2.405	12	0.33	297.6	2	1783.78	595.603	3	0.000556	0.312	196	208		fr17.1442.1442.3	1_fr17
174	D7T9L3_VITVI	VIT_01s0011g01630	transcription activators	QHFANQDASLsPTAGR	n-term TMT6plex	1,000.00,	S11 Phospho	8.26					100%, 62%	60.03	0.9939	2.858	1	0.2747	688.4	2	2007.94	670.32	3	0.00109	0.544	6	21		fr17.1797.1797.3	1_fr17
	D7T9L3_VITVI	VIT_01s0011g01630	transcription activators	QHFANQDASLsPTAGR	n-term TMT6plex	1,000.00,	S11 Phospho	10.23					100%, 84%	98.21	0.9997	4.348	1	0.445	1050	2	2007.94	670.32	3	0.00109	0.544	6	21		fr17.1794.1794.3	1_fr17
175	D7SWB7_VITVI	VIT_07s0031g02170	Glutamate receptor	HYIEESDSsVQNSR	n-term TMT6plex	1,000.00,	S9 Phospho	17.01					100%, 98%	81.93	0.9968	3.391	1	0.3161	1609	2	1958.86	653.96	3	0.000537	0.274	860	873		fr19.1445.1445.3	1_fr19
176	F6HPS1_VITVI	VIT_13s0156g00070	P-loop containing nucleoside triphosphate hydrolases superfamily protein	NRPPSStPPPPAVSAPPAANTR	n-term TMT6plex	1,000.00,	T7 Phospho	3.13					100%, 51%	29.28	0.986	2.756	2	0.3573	469.3	2	2490.26	831.095	3	0.00282	1.13	55	76		fr22.1925.1925.3	1_fr22
	F6HPS1_VITVI	VIT_13s0156g00070	P-loop containing nucleoside triphosphate hydrolases superfamily protein	NRPPsSTPPPPAVSAPPAANTR	n-term TMT6plex	1,000.00,	S5 Phospho	14.63					100%, 94%	33.53	0.9958	3.164	2	0.4128	708	2	2490.26	831.095	3	0.00282	1.13	55	76		fr22.1922.1922.3	1_fr22
177	A5BLV0_VITVI	VITISV_033389	CRK8, CYSTEINE-RICH RLK (RECEPTOR-LIKE PROTEIN KINASE) 8	HIAstBQLADVFTK	S4 Phospho	13.40,	T5 Phospho	15.14					96%, 97%	3.32	0.9951	0.62	1	0.8917	38.3	2	1703.73	568.753	3	-0.497	-292	1243	1256		fr08.6742.6742.3	1_fr08
178	F6HEU9_VITVI	VIT_01s0011g04140	Octicosapeptide/Phox/Bem1p family protein	VHVEDGSGGGsVR	n-term TMT6plex	1,000.00,	S11 Phospho	20.95					100%, 100%	48.51	0.9979	2.864	1	0.4124	714.7	2	1563.72	522.249	3	-0.000674	-0.431	275	287		fr16.1495.1495.3	1_fr16
179	D7SJ77_VITVI	VIT_17s0000g02770	NB-ARC domain-containing disease resistance protein	QATNLQIsDWLGKLK	n-term TMT6plex	37.67,	S8 Phospho	34.56					100%, 100%	30.34	0.9881	2.582	6	0.3076	265.8	2	2023.07	675.031	3	-1	0.479	56	70		fr17.1682.1682.3	1_fr17
180	A5BPB2_VITVI	VIT_12s0028g00320	light-harvesting chlorophyll-protein complex II subunit B1	sKAVSSGSPWYGPDRVk	S1 Phospho	16.93,	K17 TMT6plex	73.48					98%, 100%	49.76	0.9954	2.292	1	0.3856	361.4	2	2129.05	710.692	3	0.00154	0.723	45	61		fr19.2236.2236.3	1_fr19
181	F6H736_VITVI	VIT_05s0077g01200	Putative uncharacterized protein (Vitis vinifera)	DTIIEIFYEKHLGQLIDVItSScPkEGGAQSISK	T20 Phospho	7.97,	K25 TMT6plex	0					52%, 12%	1.83	0.884	2.103	6	0.1141	1220	2	4085.06	584.591	7	0.0194	4.75	446	479	C23 Carbamidomethyl	fr19.2874.2874.7	1_fr19
	F6H736_VITVI	VIT_05s0077g01200	Putative uncharacterized protein (Vitis vinifera)	TTDGNQsTDEEkHQEDEPLSFR	n-term TMT6plex	1,000.00,	S7 Phospho	6.63,	K12 TMT6plex	1000			100%, 78%, 100%	30.53	0.9979	3.096	1	0.3331	441.3	2	3100.4	776.109	4	0.0023	0.741	805	826		fr19.2300.2300.4	1_fr19
182	A5BGT0_VITVI	VITISV_011094	PapD-like superfamily protein	QQVEGVDsV	n-term TMT6plex	1,000.00,	S8 Phospho	1000					100%, 100%	55.13	0.9921	1.857	2	0.4125	298.2	2	1268.59	635.3	2	-0.000277	-0.218	270	278		fr12.1628.1628.2	1_fr12
183	A5B9H3_VITVI	VITISV_042796	SIS1, SUGAR-INSENSITIVE 1,Homologous to the RAF family of serine/threonine protein kinases	NHsVTSRSSLkYSLVEEDLEIPWSELVLk	n-term TMT6plex	1,000.00,	S3 Phospho	5.83,	K11 TMT6plex	1,000.00,	K29 TMT6plex	1000	100%, 64%, 100%, 100%	21.02	0.9872	3.372	2	0.2586	414.6	2	4125.2	1032.31	4	0.00901	2.18	263	291		fr13.6537.6537.4	1_fr13
184	A5ANE2_VITVI	VITISV_003889	Esterase PIR7B, putative (Ricinus communis)	RLPNSSSTAAGALPTGsSNR	n-term TMT6plex	1,000.00,	S17 Phospho	0					100%, 33%	77.59	0.9981	4.363	1	0.3857	1040	2	2252.11	751.711	3	-0.00127	-0.562	24	43		fr19.1980.1980.3	1_fr19
	A5ANE2_VITVI	VITISV_003889	Esterase PIR7B, putative (Ricinus communis)	RLPNSSSTAAGALPTGSsNR	n-term TMT6plex	1,000.00,	S18 Phospho	0					100%, 42%	118.05	0.9867	2.919	1	0.3265	874.7	2	2252.11	751.711	3	-0.00127	-0.562	24	43		fr19.1977.1977.3	1_fr19
185	F6HEJ4_VITVI	VIT_19s0090g00310	Putative uncharacterized protein (Vitis vinifera)	ESQVPGVQDAATsSGHDFDEPR	n-term TMT6plex	1,000.00,	S13 Phospho	0					100%, 24%	92.26	0.9987	4.769	1	0.4946	893.1	2	2637.15	880.058	3	-0.00464	-1.76	396	417		fr18.2531.2531.3	1_fr18
	F6HEJ4_VITVI	VIT_19s0090g00310	Putative uncharacterized protein (Vitis vinifera)	ESQVPGVQDAAtSSGHDFDEPR	n-term TMT6plex	1,000.00,	T12 Phospho	11.1					100%, 93%	53.03	0.9738	2.942	1	0.3284	601.9	2	2637.15	880.058	3	-0.00464	-1.76	396	417		fr18.2534.2534.3	1_fr18
186	D7SQC6_VITVI	VIT_11s0052g00670	Villin 4	GRsPAFNALAANFENPNSR	n-term TMT6plex	1,000.00,	S3 Phospho	101.39					100%, 100%	70.83	0.9995	3.98	1	0.4401	998.7	2	2341.12	781.379	3	-0.00248	-1.06	784	802		fr15.4108.4108.3	1_fr15
187	E0CR63_VITVI	VIT_18s0001g02740	CP22, NONPHOTOCHEMICAL QUENCHING 4, NPQ4	FVtDDEEE	n-term TMT6plex	1,000.00,	T3 Phospho	1000					100%, 100%	49.57	0.8346	1.51	2	0.2712	379.7	2	1291.51	646.761	2	0.000553	0.428	263	270		fr08.2141.2141.2	1_fr08
188	D7SVB8_VITVI	VIT_14s0068g00390	Esterase PIR7B, putative (Ricinus communis)	RLPNSSSTAAGALPTGSsNR	n-term TMT6plex	1,000.00,	S18 Phospho	0					100%, 42%	118.05	0.9867	2.919	1	0.3265	874.7	2	2252.11	751.711	3	-0.00127	-0.562	24	43		fr19.1977.1977.3	1_fr19
	D7SVB8_VITVI	VIT_14s0068g00390	Esterase PIR7B, putative (Ricinus communis)	RLPNSSSTAAGALPTGsSNR	n-term TMT6plex	1,000.00,	S17 Phospho	0					100%, 33%	77.59	0.9981	4.363	1	0.3857	1040	2	2252.11	751.711	3	-0.00127	-0.562	24	43		fr19.1980.1980.3	1_fr19
189	F6GTZ9_VITVI	VIT_06s0004g02990	geminivirus rep interacting kinase 2	SYNGEVsDTAHGDDGELQSR	n-term TMT6plex	1,000.00,	S7 Phospho	7.28					100%, 71%	58.88	0.9947	3.33	1	0.3629	855.6	2	2445.03	816.017	3	-0.000658	-0.269	44	63		fr19.1769.1769.3	1_fr19
	F6GTZ9_VITVI	VIT_06s0004g02990	geminivirus rep interacting kinase 2	SYNGEVsDTAHGDDGELQSR	n-term TMT6plex	1,000.00,	S7 Phospho	14.01					100%, 89%	40.1	0.2755	1.742	1	0.1412	256.3	2	2445.03	816.017	3	-0.000658	-0.269	44	63		fr19.1766.1766.3	1_fr19
190	A5AQG4_VITVI	VITISV_006943	ABCG11	NGNQTTTIAPDGLTQSPsLR	n-term TMT6plex	1,000.00,	S18 Phospho	25.11					100%, 100%	59.75	0.9969	3.697	1	0.345	848.3	2	2379.16	794.063	3	0.000472	0.198	674	693		fr17.2783.2783.3	1_fr17
191	CSPLA_VITVI	VIT_01s0010g01870	CASP-like protein 2A1	EcATASsPIELGcGEGDESGNk	n-term TMT6plex	1,000.00,	S7 Phospho	0.00,	K22 TMT6plex	1000			100%, 20%, 100%	99.17	0.9996	4.484	1	0.4862	1148	2	2805.22	936.082	3	-0.000766	-0.273	9	30	C2 Carbamidomethyl, C13 Carbamidomethyl	fr18.2687.2687.3	1_fr18
192	A5BDH7_VITVI	VIT_03s0038g00670	Fructose-bisphosphate aldolase	TIAsPGR	n-term TMT6plex	1,000.00,	S4 Phospho	38.16					100%, 100%	27.6	0.1989	1.433	4	0.0864	172.7	2	1009.52	505.765	2	-0.00115	-1.13	61	67		fr15.1343.1343.2	1_fr15
193	F6HHP9_VITVI	VIT_12s0057g01010	Nuclear factor Y, subunit B3 (NF-YB3)	NNTGSsSGGGGGVASTVR	n-term TMT6plex	1,000.00,	S6 Phospho	0					100%, 25%	46.46	0.9843	2.658	1	0.3147	1152	2	1872.85	625.293	3	0.00111	0.595	196	213		fr20.1301.1301.3	1_fr20
	F6HHP9_VITVI	VIT_12s0057g01010	Nuclear factor Y, subunit B3 (NF-YB3)	NNTGSSsGGGGGVASTVR	S7 Phospho	8.14							0.66	19.04	0.8137	1.422	1	0.2832	398.7	2	1643.69	822.856	2	0.00702	4.27	196	213		fr22.817.817.2	1_fr22
	F6HHP9_VITVI	VIT_12s0057g01010	Nuclear factor Y, subunit B3 (NF-YB3)	NNTGSsSGGGGGVASTVR	n-term TMT6plex	1,000.00,	S6 Phospho	11.1					100%, 83%	62.9	0.4272	2.733	1	0.0499	678.1	2	1872.85	625.293	3	0.00111	0.595	196	213		fr20.1304.1304.3	1_fr20
194	F6HTW0_VITVI	VIT_14s0030g01350	Transducin/WD40 repeat-like superfamily protein	VGSAGNTsNSTRPR	n-term TMT6plex	1,000.00,	S8 Phospho	10.53					100%, 41%	39.43	0.7822	1.479	6	0.301	85.4	2	1711.82	856.921	2	0.00488	2.85	11	24		fr20.1026.1026.2	1_fr20
	F6HTW0_VITVI	VIT_14s0030g01350	Transducin/WD40 repeat-like superfamily protein	VGSAGNTSNsTRPR	n-term TMT6plex	1,000.00,	S10 Phospho	5.17					100%, 52%	40.4	0.9631	2.393	5	0.2981	324.9	2	1711.82	571.615	3	0.00133	0.774	11	24		fr20.973.973.3	1_fr20
195	D7TWP2_VITVI	VIT_14s0066g01210	Carbonic anhydrase	SSDGSSsPFDPVER	n-term TMT6plex	1,000.00,	S7 Phospho	7.21					100%, 57%	40.64	0.5633	1.572	1	0.1429	169.6	2	1774.76	888.389	2	0.000136	0.0766	106	119		fr15.2543.2543.2	1_fr15
	D7TWP2_VITVI	VIT_14s0066g01210	Carbonic anhydrase	SSDGSsSPFDPVER	n-term TMT6plex	1,000.00,	S6 Phospho	0					100%, 8%	120.96	0.9992	3.528	1	0.5333	1236	2	1774.76	888.389	2	0.000136	0.0766	106	119		fr15.2540.2540.2	1_fr15
196	A5AXH2_VITVI	VITISV_028729	DNAJ heat shock N-terminal domain-containing protein	HQDDYTNTDPDQDtDGEREEDVQQLR	n-term TMT6plex	1,000.00,	T14 Phospho	30.86					100%, 100%	98.19	1	5.576	1	0.5063	1912	2	3427.43	857.867	4	0.00824	2.4	684	709		fr23.1864.1864.4	1_fr23
197	F6HE19_VITVI	VIT_05s0020g04980	TRAF-like superfamily protein	TRsYHVGANHDEVFQR	n-term TMT6plex	1,000.00,	S3 Phospho	4.12					100%, 56%	33.14	0.9825	2.582	1	0.2734	533.3	2	2224.04	557.018	4	0.00323	1.45	1046	1061		fr20.1875.1875.4	1_fr20
	F6HE19_VITVI	VIT_05s0020g04980	TRAF-like superfamily protein	TRsYHVGANHDEVFQR	n-term TMT6plex	1,000.00,	S3 Phospho	6.63					100%, 70%	15	0.5588	3.003	8	0.0998	620.2	2	2224.04	557.018	4	0.00323	1.45	1046	1061		fr20.1878.1878.4	1_fr20
198	A5AD05_VITVI	VITISV_033523	Octicosapeptide/Phox/Bem1p family protein	VHVEDGSGGGsVR	n-term TMT6plex	1,000.00,	S11 Phospho	20.95					100%, 100%	48.51	0.9979	2.864	1	0.4124	714.7	2	1563.72	522.249	3	-0.000674	-0.431	275	287		fr16.1495.1495.3	1_fr16
199	D7UDP4_VITVI	VIT_00s0203g00040	PapD-like superfamily protein	QQVEGVDsV	n-term TMT6plex	1,000.00,	S8 Phospho	1000					100%, 100%	55.13	0.9921	1.857	2	0.4125	298.2	2	1268.59	635.3	2	-0.000277	-0.218	256	264		fr12.1628.1628.2	1_fr12
200	D7SIK8_VITVI	VIT_17s0000g05190	Histone-lysine N-methyltransferases	QTISSPNsATAGR	n-term TMT6plex	1,000.00,	S8 Phospho	4.64					100%, 21%	42.9	0.5885	1.909	3	0.1716	177.5	2	1597.77	799.892	2	0.00283	1.77	934	946		fr17.1340.1340.2	1_fr17
	D7SIK8_VITVI	VIT_17s0000g05190	Histone-lysine N-methyltransferases	QTISsPNSATAGR	n-term TMT6plex	1,000.00,	S5 Phospho	11.06					100%, 89%	66.06	0.9895	2.678	1	0.3853	330.1	2	1597.77	799.892	2	0.00283	1.77	934	946		fr17.1337.1337.2	1_fr17
201	F6H0F0_VITVI	VIT_18s0001g01180	Target of Myb protein 1	GAPAVAVGTTESSAPVLVNVTHEDDEsEDDFAQLAHR	n-term TMT6plex	1,000.00,	S27 Phospho	9.4					100%, 61%	86.66	0.9774	6.159	1	0.0969	1259	2	4142.93	1036.74	4	0.00747	1.8	267	303		fr17.4172.4172.4	1_fr17
	F6H0F0_VITVI	VIT_18s0001g01180	Target of Myb protein 1	GAPAVAVGTTESSAPVLVNVTHEDDEsEDDFAQLAHR	n-term TMT6plex	1,000.00,	S27 Phospho	0					100%, 13%	36.07	0.9997	5.699	2	0.3152	1192	2	4142.93	1036.74	4	0.00747	1.8	267	303		fr17.4175.4175.4	1_fr17
202	A5BCK7_VITVI	VITISV_041982	Pentatricopeptide repeat (PPR) superfamily protein	NFtPNIQTYVILGR	T3 Phospho	79.12							1	67.84	0.9652	2.847	5	0.2804	665.3	2	1714.84	572.288	3	-1.01	-1.54	924	937		fr10.4710.4710.3	1_fr10
203	F6H561_VITVI	VIT_12s0028g01250	ATP-dependent Clp protease proteolytic subunit	TLDsVLALPLAHGSQtPGmGAR	S4 Phospho	1.46,	T16 Phospho	3.24,	M19 Oxidation	1000			40%, 53%, 100%	8.39	0.9826	2.386	8	0.2272	845.6	2	2367.07	474.221	5	-1	0.2	52	73		fr20.2178.2178.5	1_fr20
204	F6HCA1_VITVI	VIT_13s0067g01990	Sorting nexin 2A (SNX2a)	SASsNSDYLNISVTEPHR	n-term TMT6plex	1,000.00,	S4 Phospho	6.55					100%, 57%	66.73	0.9953	4.224	2	0.2649	1182	2	2285.05	762.693	3	0.00314	1.37	119	136		fr16.3304.3304.3	1_fr16
205	A5BUE1_VITVI	VITISV_016468	RNA-binding (RRM/RBD/RNP motifs) family protein	QDYYHAVASEVNYEGIYDNDFHGsPPPSR	n-term TMT6plex	1,000.00,	S24 Phospho	3.82					100%, 33%	55.23	0.9812	2.967	1	0.2158	891.8	2	3635.58	909.903	4	-0.00194	-0.534	126	154		fr18.4050.4050.4	1_fr18
206	F6GX27_VITVI	VIT_04s0023g00370	Zinc finger protein1	QSEQPNTGSQGTFsPYR	n-term TMT6plex	1,000.00,	S14 Phospho	4.27					100%, 69%	81.79	0.9998	3.768	1	0.5651	768.7	2	2191.97	731.666	3	-0.00028	-0.128	264	280		fr18.2167.2167.3	1_fr18
207	D7U1R3_VITVI	VIT_05s0102g00560	ATE1, ATPASE E1	VEAEVLNQSNsS	n-term TMT6plex	1,000.00,	S11 Phospho	0					100%, 44%	108.33	0.9944	2.876	1	0.4545	797.4	2	1584.72	793.369	2	-0.00166	-1.05	162	173		fr15.2893.2893.2	1_fr15
208	F6I6V1_VITVI	VIT_18s0122g00830	plastid movement impaired1	SMNFASsFGR	n-term TMT6plex	1,000.00,	S7 Phospho	11.06					100%, 93%	38.39	0.9631	1.812	5	0.3617	128.2	2	1411.62	706.816	2	0.00106	0.751	292	301		fr13.3067.3067.2	1_fr13
209	A5BCC0_VITVI	VIT_06s0004g04300	Histone H2B	NVETYKIyIFKVLk	Y8 Phospho	3.13,	K14 TMT6plex	55.33					51%, 100%	53.1	0.4127	2.853	2	0.0679	640.7	2	2066.14	1033.58	2	-1.01	-1.31	61	74		fr08.4959.4959.2	1_fr08
210	A5AU57_VITVI	VITISV_035925	LIK1, LYSM RLK1-INTERACTING KINASE 1	YNVmAPTLGLVSYLPILETyFINNLASVRSLQLELKSR	M4 Oxidation	1,000.00,	Y20 Phospho	0					100%, 9%	7.67	0.9841	2.745	1	0.1587	980.8	2	4421.31	737.894	6	0.00829	1.87	418	455		fr17.3848.3848.6	1_fr17
211	F6HAJ0_VITVI	VIT_16s0022g02110	DEAD box RNA helicase (PRH75)	SLLASLDNHVTVLLEAGKPIyTPsFAyGVLR	n-term TMT6plex	3.70,	Y21 Phospho	1.88,	S24 Phospho	5.24,	Y27 Phospho	16.63	47%, 38%, 61%, 96%	8.88	0.992	2.995	1	0.3018	428.9	2	3812.88	953.976	4	-1.01	-1.62	561	591		fr18.3787.3787.4	1_fr18
212	D7SNW9_VITVI	VIT_04s0023g03700	unknown protein	ESSQTAAsPDAMGESSSSGTAR	n-term TMT6plex	1,000.00,	S8 Phospho	15.09					100%, 95%	31.98	0.9825	2.609	1	0.324	566.6	2	2422.02	808.348	3	0.00549	2.27	56	77		fr21.1325.1325.3	1_fr21
213	A5CBS5_VITVI	VITISV_031233	Putative uncharacterized protein (Vitis vinifera)	AIANEVSDTRGGsPR	n-term TMT6plex	1,000.00,	S13 Phospho	10.4					100%, 90%	49.33	0.9898	2.743	3	0.3035	677.8	2	1837.89	613.638	3	0.00179	0.974	138	152		fr16.1891.1891.3	1_fr16
214	F6I3K6_VITVI	VIT_08s0032g01150	SYR1, Syntaxin Related Protein 1	ANsFVTGGTQQLQTAR	n-term TMT6plex	1,000.00,	S3 Phospho	9.87					100%, 85%	33.34	0.9982	2.938	1	0.3428	696.5	2	1986.97	663.332	3	0.000332	0.167	250	265		fr15.3098.3098.3	1_fr15
215	D7SMU8_VITVI	VIT_18s0089g01060	Vacuolar sorting protein 9	GTSNYPFmEAEAGELTVGDVEtLLSLYK	M8 Oxidation	1,000.00,	T22 Phospho	3.19					100%, 29%	2.88	0.9709	2.717	2	0.2314	1019	2	3129.41	522.414	6	-0.98	7.17	55	82		fr22.2383.2383.6	1_fr22
216	F6I0K0_VITVI	VIT_04s0044g00080	RNA-binding (RRM/RBD/RNP motifs) family protein	QDYYHAVASEVNYEGIYDNDFHGsPPPSR	n-term TMT6plex	1,000.00,	S24 Phospho	3.82					100%, 33%	55.23	0.9812	2.967	1	0.2158	891.8	2	3635.58	909.903	4	-0.00194	-0.534	133	161		fr18.4050.4050.4	1_fr18
217	F6GU40_VITVI	VIT_06s0004g02220	Putative uncharacterized protein (Vitis vinifera)	AIANEVSDTRGGsPR	n-term TMT6plex	1,000.00,	S13 Phospho	10.4					100%, 90%	49.33	0.9898	2.743	3	0.3035	677.8	2	1837.89	613.638	3	0.00179	0.974	136	150		fr16.1891.1891.3	1_fr16
218	A5AIE0_VITVI	VIT_14s0060g00820	CHLOROPLAST RNA BINDING	AGRPIPIPNsGIQITQLGHVK	S10 Phospho	0							0.5	15.09	0.3483	1.551	4	0.1098	65	2	2275.22	1139.12	2	1.01	2.91	231	251		fr21.5778.5778.2	1_fr21
219	E0CRG7_VITVI	VIT_18s0001g04890	SULFATE TRANSPORTER 2;1, SULTR2;1	LFWLPAIAPLISVVLSTAIVFLtKADEHGVk	T23 Phospho	0.69,	K31 TMT6plex	0.3					19%, 30%	0.83	0.9919	3.035	4	0.2655	595.6	2	3657.06	732.22	5	-0.995	2.19	288	318		fr22.3466.3466.5	1_fr22
