# Supplementary material for: Relative quantification of phosphoproteomic changes in grapevine (Vitis vinifera L.) leaves in response to abscisic acid
Source: Hortic Res. 2016 Jun 22;3:16029–. doi: 10.1038/hortres.2016.29 (PMC4916266; doi:10.1038/hortres.2016.29)
Supplement: Supplementary File 7 [file hortres201629-s7.xls]

## Sheet: Additional file 7
Supplemental File S7: Report of phosphorylation sites with ascore≥ 13 and localization probability
Modification	Surrounding Sequence	Accession	VIT_ID	Annotation	Site	Best Ascore	Localization Probability	Finding	Site Found Before in Melo-Braga et al. 2012 and Yao et al. 2014
Phospho	QQVEGVDsV	D7UDP4	VIT_00s0203g00040	PapD-like superfamily protein	S263	1000	1	New
Phospho	KLEFIGsPDIMVV	D7U6I1	VIT_00s0207g00100	Transmembrane protein 62 OS=Mus musculus GN=Tmem62 PE=2 SV=1	S571	38.25	0.999897	New
Phospho	QKQVTDsPARNDN	F6HRH5	VIT_00s0231g00040	RPM1-interacting protein 4 OS=Arabidopsis thaliana GN=RIN4 PE=1 SV=1	S94	36.05	0.99999	Confirm	S55, S94, S188
Phospho	YDSSHGtPGRSRM	F6HRH5	VIT_00s0231g00040	RPM1-interacting protein 4 OS=Arabidopsis thaliana GN=RIN4 PE=1 SV=1	T174	17.57	0.991194	New	S55, S94, S188
Phospho	DVStPDTDDRPAR	F6HAH8	VIT_00s0264g00100	Phospholipase D (EC 3.1.4.4)	T57	21.46	0.59	New	T702
Phospho	NDGVQVsPTNGKS	F6I216	VIT_00s0361g00080	Putative uncharacterized protein	S330	14.19	0.984664	New
Phospho	ENIHAAsPPLPLS	F6GZB1	VIT_00s0455g00020	Enhancer of mRNA-decapping protein 4 OS=Xenopus laevis GN=edc4 PE=2 SV=1	S655	28.73	0.999781	New
Phospho	SPPLPLsPRLSGK	F6GZB1	VIT_00s0455g00020	Enhancer of mRNA-decapping protein 4 OS=Xenopus laevis GN=edc4 PE=2 SV=1	S661	76.91	1	New
Phospho	DFPESSsPERKRP	F6HDA9	VIT_00s1286g00010	Heat shock protein sti1 homolog OS=Schizosaccharomyces pombe GN=sti1 PE=2 SV=1	S207	27.96	0.99681	Confirm	S195, S207
Phospho	LNVKLRtAPEGAD	F6HDA9	VIT_00s1286g00010	Heat shock protein sti1 homolog OS=Schizosaccharomyces pombe GN=sti1 PE=2 SV=1	T195	24.06	0.980731	Confirm	T195, S207
Phospho	TAPEGADFPESSsPER	F6I2J2	VIT_00s2851g00010	stress-inducible protein, putative	S207	27.96	1	New
Phospho	tAPEGADFPESSSPER	F6I2J2	VIT_00s2851g00010	stress-inducible protein, putative	T195	24.06	0.98	New
Phospho	RNWGRLsPGRQQI	F6HG13	VIT_01s0010g01770	Zinc finger CCCH domain-containing protein 17 OS=Arabidopsis thaliana GN=At2g02160 PE=2 SV=1	S512	32.92	0.999598	New
Phospho	SVVKEAsPNNGDP	F6HFU3	VIT_01s0011g00530	Ureide permease 2 OS=Arabidopsis thaliana GN=UPS2 PE=2 SV=2	S186	27.72	0.999871	New
Phospho	VHVEDGSGGGsVR	F6HEU9	VIT_01s0011g04140	Octicosapeptide/Phox/Bem1p family protein	S285	20.95	1	New
Phospho	GPTPRPSNFEENcAPGAQAISsPR	F6HFI3	VIT_01s0011g04860	Auxin efflux carrier family protein	S303	18.31	0.99	New
Phospho	AFILTAsHNPGGP	F6HFF7	VIT_01s0011g05370	Phosphoglucomutase, cytoplasmic OS=Populus tremula GN=PGM1 PE=2 SV=1	S162	20.12	0.999399	Confirm	T160, S162, S564
Phospho	QESNDSLENsPPkTEGR	F6HPG4	VIT_01s0026g01430	Actin cross-linking protein	S395	24.34,	0.98	New
Phospho	NIRksPLHQPNFGNTAR	F6HT93	VIT_02s0012g01280	VQ motif-containing protein	S23	57.02	1	New
Phospho	EQDNLGsPDGATD	F6HUM6	VIT_02s0025g00200	Homeobox protein BEL1 homolog OS=Arabidopsis thaliana GN=BEL1 PE=1 SV=2	S466	30.15	0.999034	New
Phospho	TTEKEVsDDEDEE	F6HUM9	VIT_02s0025g00280	Heat shock protein 83 OS=Ipomoea nil GN=HSP83A PE=2 SV=1	S224	22.49	0.999894	New
Phospho	SLRSDsLESSNQEk	D7TVQ3	VIT_02s0025g02480	Protein kinase superfamily protein	S422	19.86,	0.99	Confirm	S390, S422, S526, S528
Phospho	DYHSEHsD	F6HUA8	VIT_02s0025g03190	Putative uncharacterized protein	S157	19.66	0.989725	New
Phospho	SELGADsPAEVEE	F6HUF2	VIT_02s0025g04050	FAS-associated factor 1 OS=Homo sapiens GN=FAF1 PE=1 SV=2	S302	42.18	0.999981	New
Phospho	SLSRARsFEDSPH	F6HUI9	VIT_02s0025g04640	Protein FAM63A OS=Mus musculus GN=Fam63a PE=1 SV=1	S217	24.34	0.993428	New	S221
Phospho	ARSFEDsPHSISD	F6HUI9	VIT_02s0025g04640	Protein FAM63A OS=Mus musculus GN=Fam63a PE=1 SV=1	S221	23.02	0.993186	Confirm	S221
Phospho	TAKTIAsPGRGIL	A5BDH7	VIT_03s0038g00670	Probable fructose-bisphosphate aldolase 1, chloroplastic OS=Arabidopsis thaliana GN=FBA1 PE=1 SV=2	S64	38.16	0.999847	New
Phospho	HEDAPPtPQHPLS	D7U4X1	VIT_03s0038g03270	Putative serine/threonine-protein kinase At4g35230 OS=Arabidopsis thaliana GN=At4g35230 PE=1 SV=1	T341	26.05	0.999845	New	S218
Phospho	ERKMELyQAILKM	F6I0R5	VIT_03s0038g03870	Glutamate receptor	Y687	1000	1	new	S840
Phospho	VKAEGVsPVERSP	F6I0N8	VIT_03s0038g04210	Phototropin-2 OS=Arabidopsis thaliana GN=PHOT2 PE=1 SV=2	S105	1000	1	New	S596
Phospho	PVERSPsSNQIFT	F6I0N8	VIT_03s0038g04210	Phototropin-2 OS=Arabidopsis thaliana GN=PHOT2 PE=1 SV=2	S112	24.44	0.96454	New	S598
Phospho	GETTRTsEESNYE	F6I0N8	VIT_03s0038g04210	Phototropin-2 OS=Arabidopsis thaliana GN=PHOT2 PE=1 SV=2	S170	36.83	0.999877	New	S600
Phospho	TRTSEEsNYEGES	F6I0N8	VIT_03s0038g04210	Phototropin-2 OS=Arabidopsis thaliana GN=PHOT2 PE=1 SV=2	S173	14.19	0.977605	New	S596
Phospho	GSFPRVsQELKDA	F6I0N8	VIT_03s0038g04210	Phototropin-2 OS=Arabidopsis thaliana GN=PHOT2 PE=1 SV=2	S186	30.61	0.999939	New	S599
Phospho	QTPQVDsRNISRS	F6I0N8	VIT_03s0038g04210	Phototropin-2 OS=Arabidopsis thaliana GN=PHOT2 PE=1 SV=2	S397	36.99	0.999756	New	S601
Phospho	DIERSDsWERAER	F6I0N8	VIT_03s0038g04210	Phototropin-2 OS=Arabidopsis thaliana GN=PHOT2 PE=1 SV=2	S456	18.04	0.98453	New	S597
Phospho	PLRNRLsEQTEQQ	F6I0N8	VIT_03s0038g04210	Phototropin-2 OS=Arabidopsis thaliana GN=PHOT2 PE=1 SV=2	S596	51.23	1	Confirm	S596
Phospho	ELDNIStPGRQTP	F6I0N8	VIT_03s0038g04210	Phototropin-2 OS=Arabidopsis thaliana GN=PHOT2 PE=1 SV=2	T387	20.41	0.994843	New	S596
Phospho	STPGRQtPQVDSR	F6I0N8	VIT_03s0038g04210	Phototropin-2 OS=Arabidopsis thaliana GN=PHOT2 PE=1 SV=2	T392	18.98	0.995801	New	S596
Phospho	DTIQHHyTV	F6H3A8	VIT_04s0008g02460	Plasma membrane ATPase 4 OS=Nicotiana plumbaginifolia GN=PMA4 PE=2 SV=1	Y952	26.31	0.998704	new	T953
Phospho	RAKGPKsPERNEE	F6H331	VIT_04s0008g05540	Putative clathrin assembly protein At2g25430 OS=Arabidopsis thaliana GN=At2g25430 PE=2 SV=2	S370	1000	1	New	S209
Phospho	TAKTIAsPGRGIL	F6GWQ0	VIT_04s0023g03010	Probable fructose-bisphosphate aldolase 1, chloroplastic OS=Arabidopsis thaliana GN=FBA1 PE=1 SV=2	S62	38.16	0.999847	New
Phospho	ESSQTAAsPDAMGESSSSGTAR	D7SNW9	VIT_04s0023g03700	unknown protein	S63	15.09	0.95	New
Phospho	ALLEGGsDDEGAS	F6HI21	VIT_04s0043g00570	Translational activator GCN1 OS=Homo sapiens GN=GCN1L1 PE=1 SV=5	S1135	104.76	1	New
Phospho	YSEIGNsFAEDRE	D7T6M3	VIT_05s0020g02240	Putative uncharacterized protein	S180	28.17	0.997377	New	S214, S221, S223
Phospho	DFPRTPsPVYNQS	D7U9F8	VIT_05s0062g00010	Maternal protein pumilio OS=Drosophila melanogaster GN=pum PE=1 SV=2	S222	19.2	0.983304	New
Phospho	QDDFPRtPSPVYN	D7U9F8	VIT_05s0062g00010	Maternal protein pumilio OS=Drosophila melanogaster GN=pum PE=1 SV=2	T220	23.29	0.993476	New
Phospho	GGsPDRYDGGGFAk	F6H711	VIT_05s0077g00710	RNA binding, Abscisic acid binding	S108	25.87,	1	New
Phospho	FPGRGGsPDRYDG	D2Y3W8	VIT_05s0077g00710	Flowering time control protein FCA OS=Arabidopsis thaliana GN=FCA PE=2 SV=1	S92	25.87	0.999285	New
Phospho	RGNHVGtPPNSSI	D7T2M5	VIT_05s0094g01400	La-related protein 7 OS=Danio rerio GN=larp7 PE=2 SV=1	T283	18.44	0.990639	New
Phospho	QDRTRDsDEDDLH	F6GU12	VIT_06s0004g02770	Serine/threonine-protein phosphatase 6 regulatory subunit 3 OS=Gallus gallus GN=SAPS3 PE=2 SV=1	S508	20.17	0.997275	Confirm	S508
Phospho	SYNGEVsDTAHGDDGELQSR	F6GTZ9	VIT_06s0004g02990	geminivirus rep interacting kinase 2	S50	14.01	0.89	New
Phospho	APsPcLtPIGGGR	F6GUZ1	VIT_06s0004g05100	pumilio 1	S304	1000	1	New	S202, S222, S226, T292, S399
Phospho	APsPcLtPIGGGR	F6GUZ1	VIT_06s0004g05100	pumilio 1	T308	1000	1	New	S202, S222, S226, T292, S399
Phospho	PKVQIAtVRGQAK	F6GUY5	VIT_06s0004g05230	Uncharacterized protein At2g34460, chloroplastic OS=Arabidopsis thaliana GN=At2g34460 PE=1 SV=1	T451	1000	1	New
Phospho	SFSNDHNGNLtNR	F6H9Y5	VIT_06s0009g01800	Serine/threonine-protein kinase bur1 (Zea mays)	T197	18.58	0.99	New
Phospho	VASSDSmGNtPPQsPGR	D7T1F1	VIT_06s0009g01930	Encodes AKINbeta1, a subunit of the SnRK1 kinase (Sucrose non-fermenting-1-related protein kinase)	S54	83.12	1	New	T36
Phospho	VASSDSmGNtPPQsPGR	D7T1F1	VIT_06s0009g01930	Encodes AKINbeta1, a subunit of the SnRK1 kinase (Sucrose non-fermenting-1-related protein kinase)	T50	41.75,	1	New	T36
Phospho	VVDDEGNDsDEESkR	D7T1D7	VIT_06s0009g02120	Nuclear factor Y, subunit C11	S116	38.98	1	New
Phospho	VLDEFGsPKVVND	F6GWA8	VIT_06s0061g00270	RuBisCO large subunit-binding protein subunit alpha, chloroplastic OS=Pisum sativum PE=1 SV=2	S90	1000	1	Confirm	S90
Phospho	PVARVStDDEEEE	F6HZ35	VIT_07s0005g00180	Translocase of chloroplast 159, chloroplastic OS=Arabidopsis thaliana GN=TOC159 PE=1 SV=1	T132	14.63	0.993814	New
Phospho	SQKSHPsPQNIAQ	F6HZB5	VIT_07s0005g01740	Putative uncharacterized protein	S214	22.31	0.997533	New	S247
Phospho	QKLSRGsPQAYGN	F6HZB5	VIT_07s0005g01740	Putative uncharacterized protein	S247	23.64	0.998897	Confirm	S247
Phospho	IEESDSsVQNSRS	D7SWB7	VIT_07s0031g02170	Glutamate receptor 3.6 OS=Arabidopsis thaliana GN=GLR3.6 PE=2 SV=1	S868	17.01	0.975576	New
Phospho	AGDVIGtRFEGGE	F6HKS7	VIT_08s0007g02190	Chlorophyll a-b binding protein CP29.2, chloroplastic OS=Arabidopsis thaliana GN=LHCB4.2 PE=1 SV=1	T164	1000	1	Confirm	T164
Phospho	PSRSSRsPPPPES	D7THV1	VIT_08s0007g08690	Villin-2 OS=Arabidopsis thaliana GN=VLN2 PE=1 SV=2	S826	15.74	0.983206	Confirm	S824, S826, S832, S833
Phospho	DkPVSAsPPAPPSSYSTGGGVR	F6HR18	VIT_08s0040g01960	Transducin/WD40 repeat-like superfamily protein	S73	22.99	0.99	New
Phospho	REREENsDGVGLG	D7SY29	VIT_08s0105g00570	AMP deaminase OS=Arabidopsis thaliana GN=AMPD PE=1 SV=2	S51	1000	1	New	S59, S225
Phospho	GVGLGDsPQHFRK	D7SY29	VIT_08s0105g00570	AMP deaminase OS=Arabidopsis thaliana GN=AMPD PE=1 SV=2	S59	1000	1	Confirm	S59, S225
Phospho	LRGHVEsVVRLKN	F6HXK4	VIT_09s0002g00130	ATPase 10, plasma membrane-type OS=Arabidopsis thaliana GN=AHA10 PE=2 SV=2	S934	1000	1	Confirm	S906, S907, S934, T951
Phospho	VIQAAHtV	F6HXK4	VIT_09s0002g00130	ATPase 10, plasma membrane-type OS=Arabidopsis thaliana GN=AHA10 PE=2 SV=2	T951	1000	1	Confirm	S906, S907, S934, T951
Phospho	EPDGYLsDDPGQA	D7U0C1	VIT_09s0002g03610	Myb-like protein J OS=Dictyostelium discoideum GN=mybJ PE=3 SV=1	S92	40.19	0.999993	New
Phospho	ELSQRNsSIDQAA	F6HX69	VIT_09s0002g05600	ABC-type transporter family protein G 40	S803	27.96	0.998403	New
Phospho	LSQRNSsIDQAAS	F6HX69	VIT_09s0002g05600	ABC-type transporter family protein G 40	S804	14.89	0.966974	New
Phospho	AETPQHPAPsPVsc	F6HXD4	VIT_09s0002g06870	methyl-CPG-binding domain 10	S320	49.37	1	New
Phospho	AETPQHPAPsPVsc	F6HXD4	VIT_09s0002g06870	methyl-CPG-binding domain 10	S323	52.42	1	New
Phospho	AEtPQHPAPSPVsc	F6HXD4	VIT_09s0002g06870	methyl-CPG-binding domain 10	T313	42.56	1	New
Phospho	SPVSNPsPPRYRH	F6HXF8	VIT_09s0002g07300	Putative uncharacterized protein	S49	20.81	0.995844	New
Phospho	IALTVDtPRLGRR	D7TKA1	VIT_10s0003g03830	Probable peroxisomal (S)-2-hydroxy-acid oxidase 2 OS=Arabidopsis thaliana GN=At3g14420 PE=1 SV=1	T161	20.7	0.999581	New
Phospho	QAIPHNsPEASHY	F6HH03	VIT_11s0016g03410	UPF0737 protein mc410 OS=Nicotiana tabacum GN=MC410 PE=2 SV=1	S356	18.44	0.983632	New
Phospho	RTQPQLsPAAGGS	D7TBJ4	VIT_11s0016g03460	Casein kinase I isoform delta-like OS=Arabidopsis thaliana GN=At4g26100 PE=2 SV=2	S308	31.05	0.999849	Confirm	S308
Phospho	YERRPPsPPPPPL	F6HH13	VIT_11s0016g03670	TATA-binding protein-associated factor 2N OS=Homo sapiens GN=TAF15 PE=1 SV=1	S345	1000	1	New
Phospho	APPPQHsPAGRYS	F6HH27	VIT_11s0016g04070	Protein FRIGIDA OS=Arabidopsis thaliana GN=FRI PE=1 SV=1	S449	1000	1	Confirm	S449
Phospho	VPSSYCsGQLDPQ	D7SQC7	VIT_11s0052g00660	Putative apospory-associated protein C OS=Cenchrus ciliaris PE=2 SV=1	S302	29.93	0.999784	New
Phospho	VRVRGRsPAFNAL	D7SQC6	VIT_11s0052g00670	Villin-4 OS=Arabidopsis thaliana GN=VLN4 PE=1 SV=1	S786	101.39	1	Confirm	S742, S786, S801
Phospho	RVALVNyGKEYGR	D7T502	VIT_11s0118g00670	60S ribosomal protein L14-2 OS=Arabidopsis thaliana GN=RPL14B PE=2 SV=1	Y62	1000	1	new
Phospho	RKSVAKsKAVSSG	A5BPB2	VIT_12s0028g00320	Chlorophyll a-b binding protein 40, chloroplastic OS=Nicotiana tabacum GN=CAB40 PE=2 SV=1	S45	16.93	0.980491	New
Phospho	FRESGDsDDEEED	F6H5G6	VIT_12s0028g03150	Putative uncharacterized protein	S112	21.33	0.99983	New
Phospho	NGGAESsPRTPGP	D7TGM4	VIT_12s0035g01740	Dynamin-2B OS=Arabidopsis thaliana GN=DRP2B PE=1 SV=2	S841	26.31	0.999134	Confirm	S529, S536, S841, S884
Phospho	RATSPQtGGQQTG	D7TGM4	VIT_12s0035g01740	Dynamin-2B OS=Arabidopsis thaliana GN=DRP2B PE=1 SV=2	T539	36.2	0.998537	New	S529, S536, S841, S884
Phospho	HNDACVsPDERTQ	F6HNK4	VIT_13s0019g03620	Serine/threonine-protein kinase ATM OS=Arabidopsis thaliana GN=ATM PE=2 SV=1	S509	1000	1	New
Phospho	DSLHLDsESERGN	F6HBB3	VIT_13s0064g01190	Embryonic polyadenylate-binding protein 2 OS=Homo sapiens GN=PABPNL1 PE=2 SV=1	S123	16.76	0.977496	New
Phospho	NRPPsSTPPPPAVSAPPAANTR	F6HPS1	VIT_13s0156g00070	P-loop containing nucleoside triphosphate hydrolases superfamily protein	S59	14.63	0.94	New
Phospho	SPVPRRsPPPPPS	F6HPW0	VIT_13s0156g00640	Probable serine/threonine-protein kinase DDB_G0276461 OS=Dictyostelium discoideum GN=DDB_G0276461 PE=3 SV=1	S427	64.84	1	Confirm	S427, S507
Phospho	EPTRNPsPPSLTT	F6HPW0	VIT_13s0156g00640	Probable serine/threonine-protein kinase DDB_G0276461 OS=Dictyostelium discoideum GN=DDB_G0276461 PE=3 SV=1	S442	17.45	0.977307	New	S427, S506
Phospho	ERAYFDsADWALG	D7TSV6	VIT_14s0006g02010	Putative uncharacterized protein	S58	60	1	New
Phospho	PPEPVEsPRAVPP	F6HSQ4	VIT_14s0006g02520	LisH domain and HEAT repeat-containing protein KIAA1468 homolog OS=Xenopus tropicalis PE=2 SV=1	S1143	96.11	1	New
Phospho	HDDDPIsDQEGMN	D7TWK5	VIT_14s0066g00810	Stachyose synthase OS=Pisum sativum GN=STS1 PE=1 SV=1	S258	1000	1	New
Phospho	PPVRERsPVHSFH	F6HUY4	VIT_14s0066g01020	DEAD-box ATP-dependent RNA helicase 46 OS=Arabidopsis thaliana GN=RH46 PE=2 SV=2	S691	52	1	New
Phospho	PQDWQRsPGGGQD	F6HUY4	VIT_14s0066g01020	DEAD-box ATP-dependent RNA helicase 46 OS=Arabidopsis thaliana GN=RH46 PE=2 SV=2	S815	33.8	0.999893	New
Phospho	RAPYDDtPQDWQR	F6HUY4	VIT_14s0066g01020	DEAD-box ATP-dependent RNA helicase 46 OS=Arabidopsis thaliana GN=RH46 PE=2 SV=2	T808	15.78	0.965896	New
Phospho	SLRRVSsFEALQS	D7TWZ7	VIT_14s0066g02400	Mannose-1-phosphate guanyltransferase alpha OS=Dictyostelium discoideum GN=gmppA PE=2 SV=1	S217	20.08	0.999131	Confirm	S216, S217
Phospho	QPFRPPsPNAPIP	F6HVH7	VIT_14s0081g00710	Putative uncharacterized protein	S61	18.55	0.987291	New
Phospho	APLPGATGGGVAAAGGGGGGGGtPAYAGPQSGPAASRPGYDGPR	F6GVS4	VIT_14s0083g00450	Unknown protein; BEST Arabidopsis thaliana protein match is:Unknown protein (TAIR:AT3G14750.1); Has 5478 Blast hits to 4354 proteins in 533 species: Archae - 87; Bacteria - 653; Metazoa - 2554; Fungi - 380; Plants - 418; Viruses - 16; Other Eukaryotes - 1370 (source: NCBI BLink).	T305	13.81	0.88	New
Phospho	EVHGEDsEEASQV	D7SXE3	VIT_14s0108g01040	KH domain-containing protein At4g18375 OS=Arabidopsis thaliana GN=At4g18375 PE=2 SV=1	S133	22.4	0.997747	New
Phospho	KNSNIGsPPDTTE	D7SPY0	VIT_14s0219g00190	Uncharacterized membrane protein At3g27390 OS=Arabidopsis thaliana GN=At3g27390 PE=1 SV=1	S486	49.79	0.999992	Confirm	S486
Phospho	IVSIsPESSRESDSEDESR	F6I6I6	VIT_15s0046g03380	K+ efflux antiporter 1	S195	19.86	0.91	New
Phospho	IVSISPESSREsDSEDESR	F6I6I6	VIT_15s0046g03380	K+ efflux antiporter 1	S202	13.86	0.59	New
Phospho	PPPQPPsPVREGS	D7U7Y2	VIT_15s0048g00220	Vesicle-associated membrane protein-associated protein B OS=Mus musculus GN=Vapb PE=2 SV=3	S133	33.87	0.999487	Confirm	S133
Phospho	SPVREGsEEGSSP	D7U7Y2	VIT_15s0048g00220	Vesicle-associated membrane protein-associated protein B OS=Mus musculus GN=Vapb PE=2 SV=3	S139	18.77	0.984604	New	S133
Phospho	EGSEEGsSPRASV	D7U7Y2	VIT_15s0048g00220	Vesicle-associated membrane protein-associated protein B OS=Mus musculus GN=Vapb PE=2 SV=3	S143	20.41	0.989451	New	S133
Phospho	QTETKAsVGFKAG	P56648	VIT_16s0013g00330	Ribulose bisphosphate carboxylase large chain OS=Vitis vinifera GN=rbcL PE=3 SV=2	S10	1000	1	New
Phospho	AVKDKPtLIKVTT	F6HAM6	VIT_16s0022g01440	Transketolase, chloroplastic OS=Solanum tuberosum PE=2 SV=1	T306	1000	1	New
Phospho	YTPSFAyGVLRRF	F6HAJ0	VIT_16s0022g02110	DEAD-box ATP-dependent RNA helicase 7 OS=Spinacia oleracea GN=RH7 PE=2 SV=1	Y587	16.63	0.963245	new
Phospho	NGNQTTTIAPDGLTQSPsLR	D7T7C0	VIT_16s0039g00010	ABCG11	S691	25.11	1	Confirm	S691, S703
Phospho	EDGGNVsED	D7T7D9	VIT_16s0039g00370	Coiled-coil domain-containing protein 12 OS=Mus musculus GN=Ccdc12 PE=1 SV=2	S147	1000	1	New
Phospho	QIHESEsPKAATS	D7T7N4	VIT_16s0039g01860	Putative uncharacterized protein	S257	16.76	0.994101	New	S143
Phospho	APGSAYsPPYGVP	F6H6J3	VIT_16s0050g00850	Putative uncharacterized protein	S147	20.08	0.975385	New
Phospho	THSsPELTDASSDVPSR	E0CUI8	VIT_16s0050g02610	Putative uncharacterized protein (Vitis vinifera)	S517	14.63	0.93	New
Phospho	LGSKAAsFQQDNA	F6H777	VIT_16s0098g01900	Pectinesterase	S12	44.56	0.999999	New
Phospho	QATNLQIsDWLGKLK	D7SJ77	VIT_17s0000g02770	NB-ARC domain-containing disease resistance protein	S63	34.56	1	New
Phospho	ATNLQIsDWLGKL	D7SJ71	VIT_17s0000g02830	Putative disease resistance protein RGA1 OS=Solanum bulbocastanum GN=RGA1 PE=2 SV=2	S63	34.56	0.999993	New
Phospho	HREHNRsPGYYDG	A5C718	VIT_17s0000g03690	Ribulose bisphosphate carboxylase small chain, chloroplastic OS=Fagus crenata GN=RBCS1 PE=2 SV=1	S117	27.62	0.99813	New
Phospho	CVNQENsPSGANK	F6GTH9	VIT_17s0000g04280	Nuclear-interacting partner of ALK OS=Mus musculus GN=Zc3hc1 PE=1 SV=1	S419	32.83	0.999996	New
Phospho	AEELGFtLSSIEK	A5C347	VIT_17s0000g05650	Putative uncharacterized protein	T103	38.4	0.999841	New
Phospho	QDEDDDsELEEES	F6GT26	VIT_17s0000g06950	Putative pre-mRNA-splicing factor ATP-dependent RNA helicase DHX16 OS=Homo sapiens GN=DHX16 PE=1 SV=2	S173	41.77	1	New
Phospho	HEEAPPtPQHPLSPMGDAcTR	E0CQS1	VIT_18s0001g00180	Probable serine/threonine-protein kinase At4g35230	T349	22.47	0.99	New
Phospho	GSGKFVtDDEEE	E0CR63	VIT_18s0001g02740	Photosystem II 22 kDa protein, chloroplastic OS=Spinacia oleracea GN=PSBS PE=1 SV=1	T265	1000	1	New
Phospho	GYGKSLsPQPGYP	F6HN29	VIT_18s0001g05630	Far upstream element-binding protein 3 OS=Homo sapiens GN=FUBP3 PE=1 SV=2	S754	18.77	0.970935	Confirm	S13, S254, S754
Phospho	EIRIDHsRNPANP	F6H1C1	VIT_18s0001g10310	Putative serine/threonine-protein kinase At1g01540 OS=Arabidopsis thaliana GN=At1g01540 PE=1 SV=2	S75	1000	1	New	S115
Phospho	VVNPIRsPRKSFE	F6GZZ5	VIT_18s0001g10560	Putative uncharacterized protein	S763	93.17	1	Confirm	S763
Phospho	TGKRRNsFGSTRP	F6H068	VIT_18s0001g13870	Protein IQ-DOMAIN 32 OS=Arabidopsis thaliana GN=IQD32 PE=1 SV=2	S696	15.5	0.980553	New	S450, T598, S600, S667, S737, S774
Phospho	EMNKKIyKLGKIE	F6GY49	VIT_18s0072g00340	60S ribosomal protein L3 OS=Oryza sativa subsp. japonica GN=RPL3 PE=2 SV=2	Y294	1000	1	new
Phospho	GksHGsVHELQDQPLVVQNSR	F6GY33	VIT_18s0072g00630	Tubby-like F-box protein	S34	66.31,	1	New
Phospho	GksHGsVHELQDQPLVVQNSR	F6GY33	VIT_18s0072g00630	Tubby-like F-box protein	S37	64.62	1	New
Phospho	MMSLVEEEEsVk	F6GY20	VIT_18s0072g00790	Ubiquitin carboxyl-terminal hydrolase family protein	S124	25.38,	0.92	New
Phospho	ATsPQTGGQQSGGSLk	D7SN01	VIT_18s0089g00350	dynamin-like protein 6	S538	22.45	0.99	Confirm	S538, S725
Phospho	EEGVPGsRRGSLV	Q4U339	VIT_18s0122g00850	Putative hexose transporter (HT6)	S448	58.77	1	New
Phospho	SVsASESNANLAQEVHHDIPVHR	F6H1U2	VIT_19s0014g00550	Target of Myb protein 1	S201	19.38	0.97	Confirm	S35, S201, S331, S351
Phospho	TGGQPEsPANVEN	D7UAI8	VIT_19s0015g00690	RPM1-interacting protein 4 OS=Arabidopsis thaliana GN=RIN4 PE=1 SV=1	S44	87.35	1	Confirm	S44
Phospho	NYDGENsDEAQAG	F6I4W9	VIT_19s0015g01790	WPP domain-interacting protein 2 OS=Arabidopsis thaliana GN=WIP2 PE=1 SV=1	S305	61.49	1	New
Phospho	NASRHGsEGPGED	F6H4Q9	VIT_19s0027g01670	Cyclin-T1-5 OS=Arabidopsis thaliana GN=CYCT1-5 PE=2 SV=2	S394	1000	1	New	S436
Phospho	MPSRQLsNTRDEG	F6H9S8	VIT_19s0085g01000	E3 ubiquitin-protein ligase RGLG2 OS=Arabidopsis thaliana GN=RGLG2 PE=1 SV=1	S330	19.86	0.995059	New
Phospho	VPSRLPsRKLFF	D7T850	VIT_19s0090g01320	Cell division protein ftsZ homolog, chloroplastic OS=Arabidopsis thaliana GN=FTSZ PE=2 SV=2	S356	19.37	0.99556	New
Phospho	IALTVDtPRLGRR	D7TQZ8	VIT_19s0093g00510	Probable peroxisomal (S)-2-hydroxy-acid oxidase 2 OS=Arabidopsis thaliana GN=At3g14420 PE=1 SV=1	T158	20.7	0.999581	New
Phospho	HEEAPPtPQHPLS	A5B2F1	VITISV_000979	Putative uncharacterized protein	T349	22.47	0.993457	New
Phospho	GKNIRKsPLHQPN	A5AQZ6	VITISV_002989	Putative uncharacterized protein	S23	57.02	1	New
Phospho	ESHEGEsPKTLDE	A5BPX0	VITISV_004233	Putative uncharacterized protein	S115	15.01	0.978793	New
Phospho	PFERTKsDQEPAS	A5BPX0	VITISV_004233	Putative uncharacterized protein	S136	15.41	0.971541	New
Phospho	DKPVSAsPPAPPS	A5B9W7	VITISV_005070	Putative uncharacterized protein	S73	22.99	0.994994	New	S105
Phospho	GLTQSPsLRSYVA	A5AQG4	VITISV_006943	Putative uncharacterized protein	S691	25.11	0.999073	New
Phospho	GLKNSDsSNDLNT	A5BLW1	VITISV_008490	Putative uncharacterized protein	S1795	14.89	0.996167	New
Phospho	SVQRLQsGDFEDS	A5BLW1	VITISV_008490	Putative uncharacterized protein	S533	67.52	1	New
Phospho	GHHRGKsHGSVHE	A5AJR7	VITISV_009404	Tubby-like F-box protein	S34	66.31	1	New
Phospho	RGKSHGsVHELQD	A5AJR7	VITISV_009404	Putative uncharacterized protein	S37	64.62	1	New
Phospho	QVEGVDsV	A5BGT0	VITISV_011094	Putative uncharacterized protein	S277	1000	1	New
Phospho	TVEDGGsPIRNPS	A5C1C0	VITISV_012293	Putative uncharacterized protein	S464	35.3	0.99989	New
Phospho	RLLFLItIKTTEK	A5B907	VITISV_013416	Putative uncharacterized protein	T615	1000	1	New
Phospho	GAQAISsPRFGFY	A5AIM8	VITISV_013835	Auxin efflux carrier component	S303	18.31	0.993402	New
Phospho	CRQCFRsNAKEIG	A5ASP6	VITISV_014038	Putative uncharacterized protein	S64	1000	1	New
Phospho	DDEGNDsDEESKR	A5AHH6	VITISV_014287	Putative uncharacterized protein	S128	38.98	1	New
Phospho	DLSKKEsSSHDDK	A5AWG3	VITISV_017766	Putative uncharacterized protein	S150	1000	1	New
Phospho	LSKKESsSHDDKE	A5AWG3	VITISV_017766	Putative uncharacterized protein	S151	1000	1	New
Phospho	SKKESSsHDDKEK	A5AWG3	VITISV_017766	Putative uncharacterized protein	S152	1000	1	New
Phospho	TPPRSVsASESNA	A5BNT2	VITISV_020135	Putative uncharacterized protein	S201	19.38	0.974048	New
Phospho	LIARAPsPCLTPI	A5BN72	VITISV_024967	Putative uncharacterized protein	S278	1000	1	New	S593
Phospho	APSPCLtPIGGGR	A5BN72	VITISV_024967	Putative uncharacterized protein	T282	1000	1	New	S593
Phospho	APLPGATGGGVAAAGGGGGGGGtPAYAGPQSGPAASRPGYDGPR	A5B5A0	VITISV_025050	Unknown protein; BEST Arabidopsis thaliana protein match is:Unknown protein (TAIR:AT3G14750.1); Has 5478 Blast hits to 4354 proteins in 533 species: Archae - 87; Bacteria - 653; Metazoa - 2554; Fungi - 380; Plants - 418; Viruses - 16; Other Eukaryotes - 1370 (source: NCBI BLink).	T305	13.81	0.88	New
Phospho	THSsPELTDASSDVPSR	A5ADH3	VITISV_027426	Putative uncharacterized protein	S517	14.63	0.93	New
Phospho	TDPDQDtDGEREE	A5AXH2	VITISV_028729	Putative uncharacterized protein	T697	30.86	0.999989	New
Phospho	NDSLENsPPKTEG	A5C4T4	VITISV_030649	Putative uncharacterized protein	S395	20.06	0.994917	New
Phospho	PPQMSSsPSKGLM	A5C8Q9	VITISV_031562	Kinesin-like protein	S1642	33.81	0.999888	New
Phospho	GRPTDVsPLALTT	A5C8Q9	VITISV_031562	Kinesin-like protein	S1670	41.94	0.999999	New
Phospho	RHNSAtPEEQTk	A5B2U7	VITISV_032016	glycine decarboxylase P-protein 1	T102	14.19	0.95	New
Phospho	LEAGNAsPHHDTG	A5ASW9	VITISV_032641	Putative uncharacterized protein	S461	26.6	0.999273	Confirm	S461
Phospho	ASPHHDtGDE	A5ASW9	VITISV_032641	Putative uncharacterized protein	T466	20.48	0.991245	New	S461
Phospho	PQHPAPsPVSC	A5BDX9	VITISV_032961	Putative uncharacterized protein	S307	49.37	1	New
Phospho	PAPSPVsC	A5BDX9	VITISV_032961	Putative uncharacterized protein	S310	52.42	0.999999	New
Phospho	QMQRAEtPQHPAP	A5BDX9	VITISV_032961	Putative uncharacterized protein	T300	42.56	0.999972	New
Phospho	VTKHIAsTBQLAD	A5BLV0	VITISV_033389	Putative uncharacterized protein	S1246	13.4	0.962419	New
Phospho	TKHIAStBQLADV	A5BLV0	VITISV_033389	Putative uncharacterized protein	T1247	15.14	0.974845	New
Phospho	DGSGGGsVRLQDQ	A5AD05	VITISV_033523	Putative uncharacterized protein	S285	20.95	0.997787	Confirm	S285
Phospho	GNTPPQsPGRSRS	A5ALC6	VITISV_033732	Putative uncharacterized protein	S54	83.12	1	New
Phospho	SDSMGNtPPQSPG	A5ALC6	VITISV_033732	Putative uncharacterized protein	T50	41.75	0.999927	New
Phospho	DHNGNLtNRVITL	A5BXP6	VITISV_034900	Putative uncharacterized protein	T206	18.58	0.992824	Confirm	T206
Phospho	KSLRSDsLESSNQ	A5BLX5	VITISV_039089	Putative uncharacterized protein	S541	19.86	0.992997	New	S509, S630
Phospho	MESKNFtPNIQTY	A5BCK7	VITISV_041982	Putative uncharacterized protein	T926	79.12	1	New
Phospho	ILNRATsPQTGGQ	A5AFQ1	VITISV_043157	Putative uncharacterized protein	S545	22.45	0.988297	New
Phospho	RAAFERsPAGSPA	A5AMA5	VITISV_043723	Putative uncharacterized protein	S882	1000	1	New	S840
Phospho	ERSPAGsPAARTA	A5AMA5	VITISV_043724	Putative uncharacterized protein	S886	1000	1	New	S840
Phospho	ERSPVGsPAARAA	A5AMA5	VITISV_043725	Putative uncharacterized protein	S872	36.68	0.999872	New	S840
Phospho	SRGGARtDEHPQY	A5APM8	VITISV_044143	Putative uncharacterized protein	T241	24.34	0.999629	New	S256, S234, S275
