# Supplementary material for: Relative quantification of phosphoproteomic changes in grapevine (Vitis vinifera L.) leaves in response to abscisic acid
Source: Hortic Res. 2016 Jun 22;3:16029–. doi: 10.1038/hortres.2016.29 (PMC4916266; doi:10.1038/hortres.2016.29)
Supplement: Supplementary File 8 [file hortres201629-s8.xls]

## Sheet: BinGoAll phosphoprotein.bgo
Supplemental File S8 - BinGO result for overrespresented GO biological process functional categories of all phosphoproteins from the TMT labeling approach.
ontology: namespace
curator: bingo
Selected ontology file : bundle://108.0:1/data/GO_Full
Selected annotation file : /Users/supakanrattanakon/Desktop/BinGOFile-uniprot-vitis+vinifera_101612_TMT_SR 042615.txt
Discarded evidence codes :
Overrepresentation
Selected statistical test : Hypergeometric test
Selected correction : Benjamini & Hochberg False Discovery Rate (FDR) correction
Selected significance level : 0.05
Testing option : Use whole annotation as reference set
The selected cluster :
F6HAJ0	E0CRG7	F6HPG4	F6I3K6	F6I605	F6HX69	D7U9F8	F6GU40	F6HE19	D7TN22	F6HUA8	A5BX87	A5AU57	F6HE16	D7SIK8	D7T502	F6HFU3	D7SW64	A5ALC6	F6H4Q9	F6GT26	F6I2J2	D7SPY0	F6H777	A5AIM8	D7THV1	A5C2J5	F6HPY6	D7T7D9	D7TBJ4	E0CRI0	F6GWJ5	D7T9L3	F6HDA9	A5BNT2	A5BPX0	F6HFF7	A5ASP6	E0CQX9	D2Y3W8	A5AWG3	A5B5A0	D7SMU8	D7SNW9	D7T2M5	F6HSQ4	D7TQZ8	F6HCA1	A5ANE2	A5C718
No annotations were retrieved for the following entities:
A5AXH2	CSPLA	E0CRI0	F6I6I6	D7T1F1	D7T9T5	A5BPX0	F6GY33	F6HUU9	F6I216	A5AQZ6	A5AJR7	F6HT93	F6HUA8	A5C1C0	D7SJ77	A5AU57	F6HE16	F6H5G6	D7SW64	A5B5A0	D7SMU8	D7SNW9	A5B250	F6GVS4	F6GY20	F6HR18	D7SPY0	F6GU12	F6I4W9	F6HH27	A5APM8	D7SVB8	D7T7D9	F6HEU9	A5ASW9
GO-ID	p-value	corr p-value	x	n	X	N	Description	Genes in test set
5515	1.0848e-29	1.5295e-26	17	33182	29889		protein binding	A5ASG6|F6HAJ0|F6HUF2|A5AD05|F6HDA9|F6H6J3|F6I605|F6I2J2|F6HSQ4|D7SHS0|D7T1D7|A5BCK7|F6HE19|A5AW25|A5AHH6|F6HI21|A5B9W7
6996	1.2411e-23	8.7499e-21	32	490182	29889		organelle organization	D7TSK3|F6HUI9|A5C8Q9|F6H8P9|F6HC52|F6HXK4|D7T9L3|F6GWQ0|D7SQC6|F6HAH8|F6H561|A5BCC0|F6I6V1|D7SY29|F6GUY5|A5BX87|F6HG13|A5AQ39|D7T2X0|D7SIK8|A5ASG6|D7SHS0|A5AIE0|F6GZZ5|D7U4X1|F6H331|D7THV1|A5AW25|F6HKS7|A5C718|F6GWA8|F6HH03
16043	4.7429e-20	2.2292e-17	39	1040182	29889		cellular component organization	D7TSK3|F6HUI9|A5C8Q9|F6H8P9|F6HC52|D7T850|F6HXK4|D7T9L3|A5BNT2|F6H3J1|F6GWQ0|D7SQC6|F6HAH8|F6H561|A5BCC0|F6I6V1|D7SY29|F6GUY5|A5BX87|F6HG13|A5AQ39|D7T2X0|D7SIK8|A5ASG6|D7SHS0|A5AIM8|A5AIE0|F6GZZ5|D7U4X1|F6H331|D7THV1|F6HFI3|D7TQZ8|A5AW25|F6HKS7|A5C718|F6GWA8|F6HH03|F6HAM6
44435	3.7207e-19	1.3116e-16	32	691182	29889		plastid part	F6HZE1|D7T850|F6H3J1|A5C347|F6GWQ0|F6HAH8|F6H561|D7U7Y2|F6H068|F6GUY5|A5AQ39|D7T502|A5ASG6|F6HVH7|A5BPB2|F6HRH5|F6GY49|F6HZ35|F6GT26|D7T6M3|A5BDH7|A5B2U7|A5AIE0|F6H331|E0CR63|D7UAI8|F6HUY4|F6HPS1|A5AW25|F6HKS7|F6GWA8|F6H3A8
9536	6.1119e-19	1.7236e-16	43	1392182	29889		plastid	F6HZE1|F6HAJ0|D7T850|F6HXK4|F6H3J1|D7U9F8|F6HFF7|A5C347|F6GWQ0|F6HAH8|F6H561|D7U7Y2|F6H068|F6GUY5|F6HLX4|A5AQ39|D7T502|F6HFU3|A5ASG6|F6HVH7|F6H7M9|A5BPB2|F6HRH5|F6GY49|F6HZ35|F6H7M5|F6GT26|D7T6M3|P56648|A5BDH7|A5B2U7|A5AIE0|F6H331|E0CR63|D7UAI8|F6HUY4|F6HPS1|A5AW25|F6HKS7|A5ANE2|A5C718|F6GWA8|F6H3A8
9507	1.6416e-17	3.8578e-15	40	1304182	29889		chloroplast	F6HZE1|F6HAJ0|D7T850|F6HXK4|F6H3J1|D7U9F8|F6HFF7|A5C347|F6GWQ0|F6HAH8|F6H561|F6H068|F6GUY5|F6HLX4|A5AQ39|D7T502|F6HFU3|A5ASG6|F6HVH7|F6H7M9|A5BPB2|F6HRH5|F6GY49|F6HZ35|F6H7M5|D7T6M3|P56648|A5BDH7|A5B2U7|A5AIE0|F6H331|E0CR63|D7UAI8|F6HUY4|F6HPS1|A5AW25|F6HKS7|A5ANE2|A5C718|F6GWA8
6468	1.9242e-17	3.8759e-15	14	74182	29889		protein amino acid phosphorylation	A5BXP6|F6HRH5|F6H1C1|D7T6M3|A5AFQ1|A5BLX5|F6H9Y5|F6GTZ9|D7U4X1|F6HAH8|E0CQS1|A5B2F1|D7TBJ4|F6HPW0
44444	5.6632e-17	9.9813e-15	64	3453182	29889		cytoplasmic part	A5BGT0|F6HAJ0|F6HUI9|F6HXK4|F6HUM6|F6HPG4|D7TKA1|F6H3J1|D7U9F8|A5C347|D7SQC7|F6GWQ0|F6H561|D7SY29|F6GUY5|E0CTX7|A5BX87|F6HLX4|F6GZB1|D7T502|F6HFU3|F6HVH7|F6HUF2|F6HRH5|F6GY49|F6HZ35|F6GT26|P56648|A5BDH7|A5B2U7|A5AIE0|D7U4X1|F6H331|D7UAI8|F6HKS7|F6GWA8|F6HZE1|D7T850|D7T9L3|F6HFF7|F6HAH8|D7U7Y2|F6H068|A5ASP6|Q4U339|A5AQ39|A5ASG6|F6H8G5|F6H7M9|A5BPB2|F6H7M5|D7T6M3|A5C4T4|F6HNK4|D7SHS0|F6GZZ5|E0CR63|…
44434	1.3608e-16	2.132e-14	29	673182	29889		chloroplast part	F6HZE1|D7T850|F6H3J1|A5C347|F6GWQ0|F6HAH8|F6H561|F6H068|F6GUY5|A5AQ39|D7T502|A5ASG6|F6HVH7|A5BPB2|F6HRH5|F6GY49|F6HZ35|D7T6M3|A5BDH7|A5B2U7|A5AIE0|F6H331|E0CR63|D7UAI8|F6HUY4|F6HPS1|A5AW25|F6HKS7|F6GWA8
44422	2.5593e-16	3.6087e-14	46	1885182	29889		organelle part	F6HZE1|A5BGT0|F6HAJ0|A5C8Q9|D7T850|D7T9L3|D7TKA1|F6H3J1|A5C347|F6GWQ0|F6HAH8|D7SXG2|F6H561|D7U7Y2|A5BCC0|F6H068|D7SY29|F6GUY5|F6HGL7|Q4U339|A5AQ39|D7T502|A5ASG6|F6HVH7|A5BPB2|F6HRH5|F6GY49|F6HZ35|F6GT26|D7T6M3|A5BDH7|A5B2U7|D7SHS0|A5AIM8|A5AIE0|F6H331|E0CR63|F6HFI3|D7UAI8|F6HUY4|F6HPS1|A5AW25|F6HKS7|F6GWA8|F6HTW0|F6H3A8
43227	1.122e-15	1.4381e-13	74	4765182	29889		membrane-bounded organelle	A5BGT0|F6HAJ0|F6HUI9|F6HXK4|F6HUM6|F6HPG4|D7TKA1|F6H3J1|D7U9F8|A5C347|D7SQC7|F6GWQ0|F6H561|A5BCC0|D7SY29|F6HHP9|F6GUY5|E0CTX7|A5BX87|A5AHH6|F6HLX4|F6GZB1|D7T502|F6HFU3|F6HVH7|F6HUF2|F6HRH5|F6GY49|F6HZ35|F6GT26|P56648|A5BDH7|A5B2U7|A5AIM8|A5AIE0|D7U4X1|D7T1D7|F6H331|F6HFI3|D7UAI8|F6HKS7|F6GWA8|F6HXD4|F6HH03|F6HZE1|A5BDX9|F6GTH9|D7T850|D7T9L3|F6HFF7|F6HAH8|D7SXG2|D7U7Y2|F6H068|F6HGL7|Q4U339|A5AQ39|…
43226	1.9413e-15	2.281e-13	79	5399182	29889		organelle	A5BGT0|F6HAJ0|F6HUI9|F6H8P9|F6HXK4|F6HUM6|F6HPG4|D7TKA1|F6H3J1|D7U9F8|A5C347|D7SQC7|F6GWQ0|F6H561|A5BCC0|D7SY29|F6HHP9|F6GUY5|E0CTX7|A5BX87|A5AHH6|F6HLX4|F6GZB1|D7SIK8|D7T502|F6HFU3|F6HVH7|F6HUF2|F6HRH5|F6GY49|F6HZ35|F6GT26|P56648|A5BDH7|A5B2U7|A5AIM8|A5AIE0|D7U4X1|D7T1D7|F6H331|F6HFI3|D7UAI8|F6HKS7|F6GWA8|F6HXD4|F6HH03|F6HZE1|A5BDX9|F6GTH9|A5C8Q9|D7T850|D7T9L3|F6HFF7|F6HAH8|D7SXG2|D7U7Y2|F6H068|…
43687	6.0487e-15	6.3202e-13	22	400182	29889		post-translational protein modification	D7SIK8|A5BXP6|F6HRH5|F6H1C1|F6H9S8|D7T6M3|A5AFQ1|A5BLX5|F6H9Y5|F6GTZ9|D7U4X1|F6HAH8|E0CQS1|D7SY29|F6HKS7|A5B2F1|D7TBJ4|F6HG13|F6HLX4|F6HH03|A5AQ39|F6HPW0
44446	6.2754e-15	6.3202e-13	44	1883182	29889		intracellular organelle part	F6HZE1|A5BGT0|F6HAJ0|A5C8Q9|D7T850|D7T9L3|D7TKA1|F6H3J1|A5C347|F6GWQ0|F6HAH8|D7SXG2|F6H561|D7U7Y2|A5BCC0|F6H068|D7SY29|F6GUY5|F6HGL7|Q4U339|A5AQ39|D7T502|A5ASG6|F6HVH7|A5BPB2|F6HRH5|F6GY49|F6HZ35|F6GT26|D7T6M3|A5BDH7|A5B2U7|D7SHS0|A5AIE0|F6H331|E0CR63|D7UAI8|F6HUY4|F6HPS1|A5AW25|F6HKS7|F6GWA8|F6HTW0|F6H3A8
9526	6.9111e-15	6.4964e-13	21	357182	29889		plastid envelope	F6HZE1|A5ASG6|A5BPB2|F6GY49|F6HZ35|F6GT26|D7T6M3|A5BDH7|A5C347|F6GWQ0|A5B2U7|A5AIE0|F6HAH8|E0CR63|F6H561|F6H068|F6GUY5|F6HKS7|F6GWA8|A5AQ39|F6H3A8
5737	1.0862e-14	9.5718e-13	66	4065182	29889		cytoplasm	A5BGT0|F6HAJ0|F6HUI9|F6HXK4|F6HUM6|F6HPG4|D7TKA1|F6H3J1|D7U9F8|A5C347|D7SQC7|F6GWQ0|F6H561|D7SY29|F6GUY5|E0CTX7|A5BX87|F6HLX4|D7T2X0|F6GZB1|D7T502|F6HFU3|F6HVH7|F6HUF2|F6HRH5|F6GY49|F6HZ35|F6GT26|P56648|A5BDH7|A5B2U7|A5AIE0|D7U4X1|F6H331|D7UAI8|F6HKS7|F6GWA8|F6HZE1|A5C8Q9|D7T850|D7T9L3|F6HFF7|F6HAH8|D7U7Y2|F6H068|A5ASP6|Q4U339|A5AQ39|A5ASG6|F6H8G5|F6H7M9|A5BPB2|F6H7M5|D7T6M3|A5C4T4|F6HNK4|D7SHS0|…
5622	1.3349e-14	1.0838e-12	92	7239182	29889		intracellular	A5BGT0|F6HAJ0|F6HUI9|F6H8P9|F6HXK4|F6HUM6|F6HPG4|F6I3K6|D7TKA1|F6H3J1|D7U9F8|A5C347|D7SQC7|F6GWQ0|F6H561|A5BCC0|D7SY29|F6HHP9|F6GUY5|E0CTX7|A5BX87|A5AHH6|F6HLX4|D7T2X0|F6GZB1|D7SIK8|D7T502|F6HFU3|F6HVH7|A5ALC6|F6HUF2|F6HRH5|F6GY49|F6HZ35|A5ALP0|F6GT26|P56648|A5BDH7|A5B2U7|A5AIE0|D7U4X1|D7T1D7|F6H331|D7UAI8|F6HKS7|F6GWA8|F6HXD4|F6HH03|F6HZE1|A5BDX9|F6GTH9|A5C8Q9|D7T850|A5BUE1|D7T9L3|A5BNT2|F6H0F0|…
43231	1.3835e-14	1.0838e-12	72	4760182	29889		intracellular membrane-bounded organelle	A5BGT0|F6HAJ0|F6HUI9|F6HXK4|F6HUM6|F6HPG4|D7TKA1|F6H3J1|D7U9F8|A5C347|D7SQC7|F6GWQ0|F6H561|A5BCC0|D7SY29|F6HHP9|F6GUY5|E0CTX7|A5BX87|A5AHH6|F6HLX4|F6GZB1|D7T502|F6HFU3|F6HVH7|F6HUF2|F6HRH5|F6GY49|F6HZ35|F6GT26|P56648|A5BDH7|A5B2U7|A5AIE0|D7U4X1|D7T1D7|F6H331|D7UAI8|F6HKS7|F6GWA8|F6HXD4|F6HH03|F6HZE1|A5BDX9|F6GTH9|D7T850|D7T9L3|F6HFF7|F6HAH8|D7SXG2|D7U7Y2|F6H068|F6HGL7|Q4U339|A5AQ39|A5ASG6|F6H7M9|…
44424	1.5493e-14	1.1498e-12	85	6346182	29889		intracellular part	A5BGT0|F6HAJ0|F6HUI9|F6H8P9|F6HXK4|F6HUM6|F6HPG4|D7TKA1|F6H3J1|D7U9F8|A5C347|D7SQC7|F6GWQ0|F6H561|A5BCC0|D7SY29|F6HHP9|F6GUY5|E0CTX7|A5BX87|A5AHH6|F6HLX4|D7T2X0|F6GZB1|D7SIK8|D7T502|F6HFU3|F6HVH7|A5ALC6|F6HUF2|F6HRH5|F6GY49|F6HZ35|F6GT26|P56648|A5BDH7|A5B2U7|A5AIE0|D7U4X1|D7T1D7|F6H331|D7UAI8|F6HKS7|F6GWA8|F6HXD4|F6HH03|F6HZE1|A5BDX9|F6GTH9|A5C8Q9|D7T850|A5BUE1|D7T9L3|F6HFF7|F6HAH8|D7SXG2|D7U7Y2|…
43229	2.2255e-14	1.569e-12	77	5394182	29889		intracellular organelle	A5BGT0|F6HAJ0|F6HUI9|F6H8P9|F6HXK4|F6HUM6|F6HPG4|D7TKA1|F6H3J1|D7U9F8|A5C347|D7SQC7|F6GWQ0|F6H561|A5BCC0|D7SY29|F6HHP9|F6GUY5|E0CTX7|A5BX87|A5AHH6|F6HLX4|F6GZB1|D7SIK8|D7T502|F6HFU3|F6HVH7|F6HUF2|F6HRH5|F6GY49|F6HZ35|F6GT26|P56648|A5BDH7|A5B2U7|A5AIE0|D7U4X1|D7T1D7|F6H331|D7UAI8|F6HKS7|F6GWA8|F6HXD4|F6HH03|F6HZE1|A5BDX9|F6GTH9|A5C8Q9|D7T850|D7T9L3|F6HFF7|F6HAH8|D7SXG2|D7U7Y2|F6H068|F6HGL7|A5ASP6|…
44436	4.1263e-14	2.7705e-12	21	391182	29889		thylakoid part	F6HZE1|A5ASG6|D7T850|A5ALC6|A5BPB2|F6HRH5|D7T6M3|F6H3J1|A5BDH7|A5C347|F6GWQ0|A5B2U7|F6H561|D7TQZ8|D7UAI8|F6HUY4|F6GUY5|F6HPS1|F6HKS7|A5AQ39|F6HPW0
9657	4.4223e-14	2.8343e-12	14	126182	29889		plastid organization	D7TSK3|F6HUI9|F6HC52|F6GWQ0|A5AIE0|F6GZZ5|F6HAH8|F6H561|F6I6V1|F6GUY5|F6HKS7|A5C718|F6GWA8|F6HH03
9579	6.9632e-14	4.2687e-12	22	451182	29889		thylakoid	F6HZE1|A5ASG6|D7T850|A5ALC6|A5BPB2|F6HRH5|D7T6M3|F6H3J1|A5BDH7|A5C347|F6GWQ0|A5B2U7|F6H561|D7TQZ8|D7UAI8|F6HUY4|F6GUY5|F6HPS1|F6HKS7|F6GWA8|A5AQ39|F6HPW0
31967	1.1599e-13	6.8145e-12	24	570182	29889		organelle envelope	F6HZE1|A5ASG6|F6HAJ0|A5BPB2|F6GY49|F6HZ35|F6GT26|D7T6M3|D7TKA1|A5BDH7|A5C347|F6GWQ0|A5B2U7|A5AIE0|F6HAH8|E0CR63|F6H561|F6H068|D7SY29|F6GUY5|F6HKS7|F6GWA8|A5AQ39|F6H3A8
31975	1.2436e-13	7.0136e-12	25	629182	29889		envelope	F6HZE1|F6HAJ0|D7TKA1|A5C347|F6GWQ0|F6HAH8|F6H561|F6H068|D7SY29|F6GUY5|A5AQ39|A5ASG6|A5BPB2|F6GY49|F6HZ35|F6GT26|D7T6M3|A5BDH7|A5B2U7|A5AIE0|E0CR63|F6HKS7|F6GWA8|D7SWB7|F6H3A8
9941	3.1977e-13	1.7341e-11	19	338182	29889		chloroplast envelope	F6HZE1|A5ASG6|A5BPB2|F6GY49|F6HZ35|D7T6M3|A5BDH7|A5C347|F6GWQ0|A5B2U7|A5AIE0|F6HAH8|E0CR63|F6H561|F6H068|F6GUY5|F6HKS7|F6GWA8|A5AQ39
6464	3.5939e-13	1.8768e-11	23	544182	29889		protein modification process	D7SIK8|A5BXP6|F6HRH5|F6H1C1|F6H9S8|D7T6M3|A5AFQ1|A5BLX5|F6H9Y5|F6GTZ9|D7U4X1|F6HAH8|E0CQS1|D7SY29|F6HKS7|A5B2F1|D7TBJ4|F6HG13|F6HLX4|F6HH03|A5AQ39|F6HPW0|F6HH13
16310	1.2396e-12	6.1287e-11	16	233182	29889		phosphorylation	A5BXP6|F6HUM9|F6HRH5|F6H1C1|D7T6M3|A5AFQ1|A5BLX5|F6H9Y5|F6GTZ9|D7U4X1|F6HAH8|E0CQS1|A5C718|A5B2F1|D7TBJ4|F6HPW0
10287	1.2605e-12	6.1287e-11	10	55182	29889		plastoglobule	F6HZE1|A5BDH7|A5ASG6|F6GWQ0|A5AIE0|D7UAI8|A5BPB2|A5AW25|F6HKS7|A5AQ39
44267	1.4877e-12	6.8472e-11	38	1672182	29889		cellular protein metabolic process	F6HAJ0|A5C8Q9|F6H8P9|F6HUM9|D7T9L3|D7TKA1|A5AFQ1|A5BLX5|F6H3J1|F6H9Y5|F6HAH8|D7SY29|A5ASP6|A5B2F1|F6HG13|F6HLX4|A5AQ39|F6HH13|D7SIK8|D7T502|A5BXP6|F6HRH5|F6GY49|F6H1C1|F6H9S8|D7T6M3|F6GTZ9|F6HNK4|A5AIM8|A5AIE0|D7U4X1|D7THV1|E0CQS1|F6HKS7|F6GWA8|D7TBJ4|F6HH03|F6HPW0
34357	1.5054e-12	6.8472e-11	19	369182	29889		photosynthetic membrane	F6HZE1|A5ASG6|D7T850|A5ALC6|A5BPB2|F6HRH5|D7T6M3|F6H3J1|A5C347|A5B2U7|F6H561|D7TQZ8|D7UAI8|F6HUY4|F6GUY5|F6HPS1|F6HKS7|A5AQ39|F6HPW0
43412	3.8404e-12	1.6922e-10	24	672182	29889		macromolecule modification	D7SIK8|F6HAJ0|A5BXP6|F6HRH5|F6H1C1|F6H9S8|D7T6M3|A5AFQ1|A5BLX5|F6H9Y5|F6GTZ9|D7U4X1|F6HAH8|E0CQS1|D7SY29|F6HKS7|A5B2F1|D7TBJ4|F6HG13|F6HLX4|F6HH03|A5AQ39|F6HPW0|F6HH13
9987	4.3608e-12	1.8633e-10	117	11661182	29889		cellular process	F6HAJ0|A5BA36|F6HUI9|D7U6I1|F6H8P9|F6HC52|E0CRG7|F6I3K6|D7T7N4|F6HX69|A5AFQ1|D7U9F8|A5C347|D7SQC7|F6GWQ0|D7SQC6|D7SY29|D7TGM4|A5B2F1|A5BX87|F6HLX4|D7SIK8|D7T502|A5BXP6|A5ALC6|F6GY49|F6H1C1|F6HZ35|F6H9S8|F6GT26|P56648|A5BDH7|A5B2U7|A5AIM8|A5AIE0|D7THV1|F6GWA8|F6HPY6|D7TBJ4|F6HH03|F6HZE1|F6GWJ5|D7T9L3|A5BNT2|A5BLX5|F6HFF7|A5ASP6|D2Y3W8|F6H1U2|A5AQ39|F6HH13|A5ASG6|A5AWG3|A5B907|D7T6M3|A5BLW1|D7T2M5|…
16020	5.2226e-12	2.1658e-10	70	5109182	29889		membrane	A5BGT0|F6HAJ0|F6HUI9|D7U6I1|F6H8P9|F6HC52|F6HXK4|E0CRG7|F6HUM6|F6I3K6|F6HX69|D7TKA1|F6H3J1|A5C347|F6GWQ0|F6H561|F6I6V1|D7SY29|F6GUY5|A5BX87|F6HFU3|A5ALC6|F6HRH5|F6H1C1|F6HZ35|F6GT26|F6GXS5|A5BDH7|A5B2U7|A5AIM8|A5AIE0|D7U4X1|F6H331|F6HFI3|D7UAI8|F6GUZ1|F6HKS7|F6GWA8|D7SWB7|F6HZE1|A5C8Q9|D7T850|D7T9L3|A5BN72|F6HFF7|F6HAH8|D7T7C0|D7U7Y2|F6H068|Q4U339|F6H1U2|A5AQ39|A5ASG6|A5AQG4|A5B907|A5BPB2|D7TSV6|…
44464	6.976e-12	2.7323e-10	111	10790182	29889		cell part	F6HAJ0|F6HUI9|D7U6I1|F6H8P9|F6HC52|E0CRG7|F6HPG4|F6I3K6|F6HX69|D7U9F8|A5C347|D7SQC7|F6GWQ0|D7SY29|F6HHP9|A5BX87|F6HLX4|D7SIK8|D7T502|F6HFU3|A5ALC6|F6GY49|F6H1C1|F6HZ35|F6GT26|F6GXS5|P56648|A5BDH7|F6H777|A5B2U7|A5AIM8|A5AIE0|F6GWA8|F6HH03|F6HZE1|A5BDX9|D7T9L3|A5BNT2|F6HFF7|A5ASP6|E0CQX9|F6H1U2|A5AQ39|F6HH13|A5ASG6|A5B907|D7TSV6|D7T6M3|D7T2M5|A5C4T4|D7SHS0|F6GZZ5|D7TQZ8|F6HPS1|A5ANE2|A5C718|F6H3A8|…
5623	6.976e-12	2.7323e-10	111	10790182	29889		cell	F6HAJ0|F6HUI9|D7U6I1|F6H8P9|F6HC52|E0CRG7|F6HPG4|F6I3K6|F6HX69|D7U9F8|A5C347|D7SQC7|F6GWQ0|D7SY29|F6HHP9|A5BX87|F6HLX4|D7SIK8|D7T502|F6HFU3|A5ALC6|F6GY49|F6H1C1|F6HZ35|F6GT26|F6GXS5|P56648|A5BDH7|F6H777|A5B2U7|A5AIM8|A5AIE0|F6GWA8|F6HH03|F6HZE1|A5BDX9|D7T9L3|A5BNT2|F6HFF7|A5ASP6|E0CQX9|F6H1U2|A5AQ39|F6HH13|A5ASG6|A5B907|D7TSV6|D7T6M3|D7T2M5|A5C4T4|D7SHS0|F6GZZ5|D7TQZ8|F6HPS1|A5ANE2|A5C718|F6H3A8|…
15979	2.8988e-11	1.1047e-09	16	287182	29889		photosynthesis	F6HZE1|A5ASG6|F6H8G5|D7T850|A5BPB2|A5ALP0|D7T6M3|P56648|F6H3J1|A5AIE0|D7TQZ8|D7UAI8|F6GUY5|F6HKS7|A5C718|A5AQ39
9637	3.9626e-11	1.4326e-09	9	54182	29889		response to blue light	F6HZE1|D7TWP2|A5ASG6|A5AIE0|A5BPB2|F6GUY5|F6HKS7|D7T6M3|A5AFQ1
10114	3.9626e-11	1.4326e-09	9	54182	29889		response to red light	F6HZE1|A5ASG6|A5AIE0|A5BPB2|F6GUY5|A5AW25|F6HKS7|D7TGM4|F6HH03
51179	1.0648e-10	3.7535e-09	37	1841182	29889		localization	F6H8P9|F6HC52|F6HUM9|F6HXK4|E0CRG7|F6HUM6|F6I3K6|A5BNT2|D7T7N4|F6HX69|F6H0F0|A5C347|D7SQC7|F6I6V1|D7SY29|F6GUY5|F6H1U2|A5AQ39|D7T2X0|F6HFU3|A5ASG6|A5BPB2|F6HZ35|F6H9S8|D7T6M3|D7SHS0|A5AIM8|A5AIE0|F6GZZ5|D7U4X1|F6H331|F6HFI3|D7UAI8|A5AW25|F6HKS7|A5C718|F6H3A8
32502	1.1712e-10	3.9718e-09	26	936182	29889		developmental process	F6HUI9|F6HC52|D7T9L3|F6HUM6|F6HFF7|D7SXG2|D7SY29|F6GUY5|D2Y3W8|F6HG13|F6HLX4|A5AQ39|F6GZB1|F6GT26|D7T6M3|F6H711|A5AIM8|A5AIE0|D7U4X1|F6HFI3|A5AW25|F6HKS7|A5ANE2|F6GWA8|F6HPY6|F6HTW0
6091	1.2081e-10	3.9718e-09	19	476182	29889		generation of precursor metabolites and energy	F6HZE1|A5ASG6|F6HUM9|A5BPB2|D7T9L3|A5ALP0|D7T6M3|F6H3J1|A5BDH7|F6GWQ0|A5AIE0|F6HAH8|D7TQZ8|D7UAI8|F6GUY5|F6HKS7|A5C718|F6GWA8|A5AQ39
9853	1.2113e-10	3.9718e-09	7	25182	29889		photorespiration	A5AIE0|D7U4X1|E0CTX7|A5C718|D7TKA1|P56648|F6HAM6
50896	1.3882e-10	4.4486e-09	50	3153182	29889		response to stimulus	F6HAJ0|D7U6I1|F6HUM9|F6HUM6|F6I3K6|F6HX69|A5AFQ1|F6GWQ0|D7SY29|F6GUY5|E0CTX7|D7TGM4|F6HG13|F6HLX4|A5AMA5|D7TWP2|F6HRH5|F6H9S8|A5BDH7|A5B2U7|A5AIM8|A5AIE0|D7U4X1|D7THV1|F6HFI3|F6HPQ0|F6HKS7|F6GWA8|F6HPY6|F6HH03|F6HZE1|F6GTH9|A5C8Q9|D7T850|D7T9L3|A5BNT2|F6H0F0|F6HFF7|D7SJ71|F6HAH8|D7SXG2|F6H068|F6HGL7|Q4U339|A5AQ39|A5ASG6|A5BPB2|D7T6M3|F6GTZ9|A5AW25
42651	1.5885e-10	4.9649e-09	15	274182	29889		thylakoid membrane	F6HZE1|A5ASG6|D7T850|A5BPB2|F6HRH5|D7T6M3|F6H3J1|A5C347|F6H561|F6HUY4|F6GUY5|F6HPS1|F6HKS7|A5AQ39|F6HPW0
19684	1.6197e-10	4.9649e-09	12	151182	29889		photosynthesis, light reaction	F6HZE1|A5ASG6|A5AIE0|D7TQZ8|D7UAI8|A5BPB2|F6GUY5|F6HKS7|A5ALP0|D7T6M3|A5AQ39|F6H3J1
43094	3.468e-10	1.0241e-08	8	46182	29889		cellular metabolic compound salvage	A5AIE0|D7U4X1|D7SY29|E0CTX7|A5C718|D7TKA1|P56648|F6HAM6
9639	3.4863e-10	1.0241e-08	11	126182	29889		response to red or far red light	F6HZE1|A5ASG6|A5AIE0|A5BPB2|D7SY29|F6GUY5|A5AW25|F6HKS7|D7TGM4|F6HG13|F6HH03
10033	4.7333e-10	1.362e-08	23	779182	29889		response to organic substance	A5AMA5|F6HAJ0|F6GTH9|F6HRH5|F6I3K6|F6H9S8|D7T6M3|F6H0F0|A5BDH7|F6GWQ0|A5AIM8|A5AIE0|D7U4X1|F6HAH8|D7SXG2|F6HFI3|F6H068|D7SY29|F6HGL7|A5AW25|F6HPQ0|F6HH03|A5AQ39
9535	6.0583e-10	1.6749e-08	14	254182	29889		chloroplast thylakoid membrane	F6HZE1|A5ASG6|D7T850|A5BPB2|F6HRH5|D7T6M3|F6H3J1|A5C347|F6H561|F6HUY4|F6GUY5|F6HPS1|F6HKS7|A5AQ39
55035	6.0583e-10	1.6749e-08	14	254182	29889		plastid thylakoid membrane	F6HZE1|A5ASG6|D7T850|A5BPB2|F6HRH5|D7T6M3|F6H3J1|A5C347|F6H561|F6HUY4|F6GUY5|F6HPS1|F6HKS7|A5AQ39
51234	6.9823e-10	1.8933e-08	35	1783182	29889		establishment of localization	F6H8P9|F6HC52|F6HUM9|F6HXK4|E0CRG7|F6HUM6|F6I3K6|A5BNT2|D7T7N4|F6HX69|F6H0F0|A5C347|D7SQC7|F6I6V1|F6GUY5|F6H1U2|A5AQ39|F6HFU3|A5ASG6|A5BPB2|F6HZ35|F6H9S8|D7T6M3|D7SHS0|A5AIM8|A5AIE0|F6GZZ5|D7U4X1|F6H331|F6HFI3|D7UAI8|A5AW25|F6HKS7|A5C718|F6H3A8
7275	8.9281e-10	2.3752e-08	24	878182	29889		multicellular organismal development	F6HUI9|D7T9L3|F6HUM6|F6GT26|D7T6M3|F6HFF7|F6H711|A5AIM8|A5AIE0|D7U4X1|D7SXG2|F6HFI3|D7SY29|F6GUY5|F6HKS7|D2Y3W8|A5ANE2|F6GWA8|F6HPY6|F6HTW0|F6HG13|F6HLX4|A5AQ39|F6GZB1
5575	9.4451e-10	2.4662e-08	111	11574182	29889		cellular_component	F6HAJ0|F6HUI9|D7U6I1|F6H8P9|F6HC52|E0CRG7|F6HPG4|F6I3K6|F6HX69|D7U9F8|A5C347|D7SQC7|F6GWQ0|D7SY29|F6HHP9|A5BX87|F6HLX4|D7SIK8|D7T502|F6HFU3|A5ALC6|F6GY49|F6H1C1|F6HZ35|F6GT26|F6GXS5|P56648|A5BDH7|F6H777|A5B2U7|A5AIM8|A5AIE0|F6GWA8|F6HH03|F6HZE1|A5BDX9|D7T9L3|A5BNT2|F6HFF7|A5ASP6|E0CQX9|F6H1U2|A5AQ39|F6HH13|A5ASG6|A5B907|D7TSV6|D7T6M3|D7T2M5|A5C4T4|D7SHS0|F6GZZ5|D7TQZ8|F6HPS1|A5ANE2|A5C718|F6H3A8|…
46483	1.0919e-09	2.7992e-08	24	887182	29889		heterocycle metabolic process	F6H8G5|D7U6I1|A5AQG4|D7T850|A5B907|F6HUM9|A5BPB2|F6HXK4|F6H9S8|F6HX69|A5AFQ1|A5BDH7|A5AIE0|F6H331|D7T7C0|E0CQS1|F6HUY4|D7SY29|F6GUY5|D7SN01|A5AW25|A5C718|D7TGM4|F6H3A8
31976	1.2761e-09	3.1565e-08	14	269182	29889		plastid thylakoid	F6HZE1|A5ASG6|D7T850|A5BPB2|F6HRH5|D7T6M3|F6H3J1|A5C347|F6H561|F6HUY4|F6GUY5|F6HPS1|F6HKS7|A5AQ39
9534	1.2761e-09	3.1565e-08	14	269182	29889		chloroplast thylakoid	F6HZE1|A5ASG6|D7T850|A5BPB2|F6HRH5|D7T6M3|F6H3J1|A5C347|F6H561|F6HUY4|F6GUY5|F6HPS1|F6HKS7|A5AQ39
31984	1.4043e-09	3.4138e-08	14	271182	29889		organelle subcompartment	F6HZE1|A5ASG6|D7T850|A5BPB2|F6HRH5|D7T6M3|F6H3J1|A5C347|F6H561|F6HUY4|F6GUY5|F6HPS1|F6HKS7|A5AQ39
9056	1.6587e-09	3.9641e-08	28	1223182	29889		catabolic process	F6HAJ0|D7T850|D7T9L3|F6HX69|D7TKA1|A5AFQ1|F6GWQ0|F6HAH8|D7T7C0|F6GUY5|D7TGM4|F6GZB1|D7TWP2|A5AQG4|A5B907|D7T6M3|A5BDH7|A5B2U7|A5AIE0|D7U4X1|F6H331|F6H077|F6HUY4|D7SN01|A5C718|F6GWA8|F6HPY6|A5B900
6796	2.2875e-09	5.3757e-08	16	387182	29889		phosphate metabolic process	A5BXP6|F6HUM9|F6HRH5|F6H1C1|D7T6M3|A5AFQ1|A5BLX5|F6H9Y5|F6GTZ9|D7U4X1|F6HAH8|E0CQS1|A5C718|A5B2F1|D7TBJ4|F6HPW0
6793	2.3734e-09	5.4861e-08	16	388182	29889		phosphorus metabolic process	A5BXP6|F6HUM9|F6HRH5|F6H1C1|D7T6M3|A5AFQ1|A5BLX5|F6H9Y5|F6GTZ9|D7U4X1|F6HAH8|E0CQS1|A5C718|A5B2F1|D7TBJ4|F6HPW0
32991	2.819e-09	6.3544e-08	35	1881182	29889		macromolecular complex	F6HAJ0|A5C8Q9|D7T850|A5BUE1|D7T9L3|D7TKA1|F6GWQ0|D7SXG2|F6H561|D7U7Y2|A5BCC0|F6HGL7|A5ASP6|E0CQX9|A5AQ39|F6GZB1|D7T502|A5ASG6|F6H8G5|A5ALC6|F6HRH5|F6GY49|D7T6M3|D7T2M5|A5BDH7|A5B2U7|A5AIE0|D7U4X1|F6H331|D7TQZ8|D7UAI8|F6HUY4|F6HPS1|A5AW25|F6GWA8
48513	2.8392e-09	6.3544e-08	17	451182	29889		organ development	F6HUI9|D7T9L3|F6HUM6|F6GT26|D7T6M3|A5AIM8|A5AIE0|D7U4X1|D7SXG2|F6HFI3|D7SY29|F6GUY5|F6HKS7|F6HPY6|F6HTW0|A5AQ39|F6GZB1
48731	2.9347e-09	6.4654e-08	17	452182	29889		system development	F6HUI9|D7T9L3|F6HUM6|F6GT26|D7T6M3|A5AIM8|A5AIE0|D7U4X1|D7SXG2|F6HFI3|D7SY29|F6GUY5|F6HKS7|F6HPY6|F6HTW0|A5AQ39|F6GZB1
19538	3.1412e-09	6.814e-08	41	2483182	29889		protein metabolic process	F6HAJ0|A5C8Q9|F6H8P9|F6HUM9|D7T9L3|D7TKA1|A5AFQ1|A5BLX5|F6H3J1|F6H9Y5|F6HAH8|F6H561|D7SY29|A5ASP6|A5B2F1|F6HG13|F6HLX4|A5AQ39|F6HH13|D7SIK8|D7T502|A5BXP6|F6HRH5|F6GY49|F6H1C1|F6H9S8|D7T6M3|F6GTZ9|F6HNK4|A5B2U7|A5AIM8|A5AIE0|D7U4X1|D7THV1|E0CQS1|F6HKS7|F6GWA8|F6HTW0|D7TBJ4|F6HH03|F6HPW0
51641	3.3021e-09	7.0544e-08	18	517182	29889		cellular localization	A5ASG6|F6HC52|A5BPB2|F6HZ35|F6I3K6|A5BNT2|F6H0F0|D7SQC7|D7SHS0|A5AIE0|F6GZZ5|D7UAI8|F6I6V1|F6GUY5|A5AW25|F6HKS7|F6H1U2|D7T2X0
51649	4.3357e-09	9.1243e-08	17	464182	29889		establishment of localization in cell	A5ASG6|F6HC52|A5BPB2|F6HZ35|F6I3K6|A5BNT2|F6H0F0|D7SQC7|D7SHS0|A5AIE0|F6GZZ5|D7UAI8|F6I6V1|F6GUY5|A5AW25|F6HKS7|F6H1U2
6753	5.3809e-09	1.0996e-07	20	667182	29889		nucleoside phosphate metabolic process	D7TWP2|A5AQG4|D7T850|A5B907|F6HUM9|A5BPB2|F6HXK4|F6HX69|A5AFQ1|D7U9F8|A5AIE0|D7T7C0|E0CQS1|F6HUY4|D7SY29|F6GUY5|D7SN01|A5C718|D7TGM4|F6H3A8
9117	5.3809e-09	1.0996e-07	20	667182	29889		nucleotide metabolic process	D7TWP2|A5AQG4|D7T850|A5B907|F6HUM9|A5BPB2|F6HXK4|F6HX69|A5AFQ1|D7U9F8|A5AIE0|D7T7C0|E0CQS1|F6HUY4|D7SY29|F6GUY5|D7SN01|A5C718|D7TGM4|F6H3A8
5886	5.7194e-09	1.152e-07	29	1381182	29889		plasma membrane	F6HUI9|F6I3K6|F6HX69|A5BN72|F6HFF7|F6HAH8|F6I6V1|F6H068|F6GUY5|Q4U339|F6H1U2|F6HFU3|A5ASG6|F6HRH5|F6H1C1|D7TSV6|F6GXS5|F6GTZ9|D7SHS0|A5AIM8|A5AIE0|F6GZZ5|D7U4X1|F6H331|F6HFI3|D7UAI8|F6GUZ1|A5AW25|F6H3A8
51640	6.2302e-09	1.2373e-07	7	42182	29889		organelle localization	A5AIE0|F6GZZ5|F6HC52|F6I6V1|F6GUY5|F6HKS7|D7T2X0
9314	6.3797e-09	1.2494e-07	16	416182	29889		response to radiation	F6HZE1|D7TWP2|A5ASG6|A5BPB2|D7T6M3|A5AFQ1|A5AIE0|D7SY29|F6GUY5|A5AW25|F6HKS7|D7TGM4|F6HG13|F6HLX4|F6HH03|A5AQ39
9628	6.4897e-09	1.2535e-07	24	972182	29889		response to abiotic stimulus	F6HZE1|D7TWP2|A5ASG6|F6HAJ0|F6GTH9|D7T850|A5BPB2|A5BNT2|D7T6M3|A5AFQ1|A5AIE0|F6HAH8|D7THV1|F6H068|D7SY29|F6GUY5|F6HGL7|A5AW25|F6HKS7|D7TGM4|F6HG13|F6HLX4|F6HH03|A5AQ39
65007	6.9949e-09	1.3328e-07	41	2553182	29889		biological regulation	D7T850|F6HXK4|D7T9L3|F6I3K6|A5AFQ1|D7U9F8|A5C347|D7SQC7|F6H561|D7TZB7|D7SY29|F6HHP9|E0CQX9|D2Y3W8|D7TGM4|A5BX87|F6HG13|F6HLX4|A5AQ39|D7TWP2|D7SIK8|A5ASG6|F6H4Q9|F6HRH5|A5ALP0|F6H9S8|F6GT26|D7T6M3|F6I0N8|F6H777|D7SHS0|F6H711|A5AIM8|A5AIE0|D7U4X1|E0CR63|F6HFI3|A5AW25|F6GWA8|F6HH03|F6H3A8
70887	7.8454e-09	1.4749e-07	14	310182	29889		cellular response to chemical stimulus	A5AMA5|F6I3K6|F6H9S8|D7T6M3|F6H0F0|F6HFF7|A5AIM8|A5AIE0|D7U4X1|D7SXG2|F6HFI3|D7SY29|F6HH03|A5AQ39
9765	1.032e-08	1.9146e-07	7	45182	29889		photosynthesis, light harvesting	F6HZE1|A5ASG6|D7UAI8|A5BPB2|F6HKS7|A5AQ39|F6H3J1
42221	1.1431e-08	2.0932e-07	29	1425182	29889		response to chemical stimulus	F6HAJ0|F6GTH9|D7U6I1|D7T9L3|F6I3K6|F6HX69|F6H0F0|F6HFF7|F6GWQ0|F6HAH8|D7SXG2|F6H068|D7SY29|F6HGL7|A5AQ39|A5AMA5|F6HRH5|F6H9S8|D7T6M3|A5BDH7|A5B2U7|A5AIM8|A5AIE0|D7U4X1|F6HFI3|A5AW25|F6HPQ0|F6GWA8|F6HH03
32501	1.3388e-08	2.4202e-07	25	1091182	29889		multicellular organismal process	F6HAJ0|F6HUI9|D7T9L3|F6HUM6|F6HFF7|D7SXG2|D7SY29|F6GUY5|D2Y3W8|F6HG13|F6HLX4|A5AQ39|F6GZB1|F6GT26|D7T6M3|F6H711|A5AIM8|A5AIE0|D7U4X1|F6HFI3|F6HKS7|A5ANE2|F6GWA8|F6HPY6|F6HTW0
9658	1.3903e-08	2.4815e-07	8	72182	29889		chloroplast organization	A5AIE0|F6GZZ5|F6HC52|F6H561|F6I6V1|F6GUY5|F6HKS7|F6GWA8
55086	1.7935e-08	3.161e-07	20	717182	29889		nucleobase, nucleoside and nucleotide metabolic process	D7TWP2|A5AQG4|D7T850|A5B907|F6HUM9|A5BPB2|F6HXK4|F6HX69|A5AFQ1|D7U9F8|A5AIE0|D7T7C0|E0CQS1|F6HUY4|D7SY29|F6GUY5|D7SN01|A5C718|D7TGM4|F6H3A8
9668	1.9138e-08	3.2908e-07	7	49182	29889		plastid membrane organization	F6GWQ0|D7TSK3|A5AIE0|F6HAH8|F6GUY5|A5C718|F6HH03
10027	1.9138e-08	3.2908e-07	7	49182	29889		thylakoid membrane organization	F6GWQ0|D7TSK3|A5AIE0|F6HAH8|F6GUY5|A5C718|F6HH03
9416	3.7338e-08	6.3429e-07	15	410182	29889		response to light stimulus	F6HZE1|D7TWP2|A5ASG6|A5BPB2|D7T6M3|A5AFQ1|A5AIE0|D7SY29|F6GUY5|A5AW25|F6HKS7|D7TGM4|F6HG13|F6HH03|A5AQ39
44237	4.4168e-08	7.2803e-07	94	9640182	29889		cellular metabolic process	F6HAJ0|A5B9H3|A5BA36|F6HUI9|D7U6I1|F6H8P9|F6HC52|F6HUM9|F6HXK4|F6HX69|D7TKA1|A5AFQ1|A5BLV0|F6H3J1|A5AFL7|D7U9F8|A5C347|F6GWQ0|D7SY29|F6GUY5|E0CTX7|D7TGM4|A5B2F1|F6HG13|A5AHH6|F6HLX4|F6GZB1|D7TWP2|D7SIK8|D7T502|A5BXP6|A5ALC6|F6HRH5|F6GY49|F6H1C1|A5ALP0|F6H9S8|F6GT26|P56648|A5BDH7|A5B2U7|A5AIM8|A5AIE0|D7U4X1|D7T1D7|F6H331|D7THV1|E0CQS1|D7UAI8|D7SN01|F6HKS7|F6GWA8|F6HPY6|D7TBJ4|F6HH03|F6HZE1|D7TSK3|…
51644	4.5342e-08	7.2803e-07	6	33182	29889		plastid localization	A5AIE0|F6GZZ5|F6HC52|F6I6V1|F6GUY5|F6HKS7
51667	4.5342e-08	7.2803e-07	6	33182	29889		establishment of plastid localization	A5AIE0|F6GZZ5|F6HC52|F6I6V1|F6GUY5|F6HKS7
9902	4.5342e-08	7.2803e-07	6	33182	29889		chloroplast relocation	A5AIE0|F6GZZ5|F6HC52|F6I6V1|F6GUY5|F6HKS7
44085	4.5437e-08	7.2803e-07	16	479182	29889		cellular component biogenesis	D7TWP2|D7SIK8|A5ASG6|F6HUI9|D7T850|A5BNT2|F6H3J1|A5AIE0|D7U4X1|F6H331|D7TQZ8|A5BCC0|F6GUY5|A5AW25|F6HKS7|F6HAM6
5829	4.76e-08	7.5412e-07	14	358182	29889		cytosol	F6HUI9|F6HUF2|F6HUM6|F6HZ35|F6HNK4|F6HFF7|D7SHS0|F6GZZ5|D7U4X1|F6H331|F6H068|D7SY29|A5AW25|F6GZB1
34621	5.8147e-08	9.1098e-07	12	254182	29889		cellular macromolecular complex subunit organization	A5ASG6|A5AIE0|D7U4X1|F6H8P9|F6H331|D7T850|D7TQZ8|A5BCC0|F6HKS7|A5BNT2|F6HAM6|F6H3J1
8150	6.3091e-08	9.7757e-07	140	17341182	29889		biological_process	F6HAJ0|A5BA36|F6HUI9|D7U6I1|F6H8P9|F6HC52|E0CRG7|F6I3K6|D7T7N4|F6HX69|A5AFQ1|D7U9F8|A5C347|D7SQC7|F6GWQ0|D7SQC6|D7TZB7|D7SY29|F6HHP9|D7TGM4|F6HEJ4|A5B2F1|A5BX87|F6HLX4|D7SIK8|D7T502|F6HFU3|A5BXP6|A5ALC6|F6H4Q9|F6GY49|F6H1C1|F6HZ35|F6H9S8|F6GT26|P56648|F6I0N8|A5BDH7|F6H777|A5B2U7|A5AIM8|A5AIE0|D7THV1|D7TWK5|F6HPQ0|F6GWA8|F6HPY6|D7TBJ4|F6HH03|F6HZE1|F6GWJ5|D7T9L3|A5BNT2|A5BLX5|F6HFF7|D7SJ71|D7T5K7|…
71310	7.1936e-08	1.1025e-06	12	259182	29889		cellular response to organic substance	A5AMA5|A5AIM8|A5AIE0|D7U4X1|D7SXG2|F6HFI3|D7SY29|F6I3K6|F6H9S8|F6HH03|A5AQ39|F6H0F0
6810	8.8178e-08	1.3369e-06	31	1758182	29889		transport	F6H8P9|F6HC52|F6HUM9|F6HXK4|E0CRG7|F6HUM6|F6I3K6|A5BNT2|D7T7N4|F6HX69|F6H0F0|A5C347|D7SQC7|F6H1U2|A5AQ39|F6HFU3|A5ASG6|A5BPB2|F6HZ35|F6H9S8|D7T6M3|D7SHS0|A5AIM8|A5AIE0|D7U4X1|F6H331|F6HFI3|D7UAI8|A5AW25|A5C718|F6H3A8
44248	9.0274e-08	1.3541e-06	21	870182	29889		cellular catabolic process	F6HAJ0|A5AQG4|A5B907|D7T9L3|D7T6M3|F6HX69|D7TKA1|A5AFQ1|A5B2U7|D7U4X1|F6HAH8|F6H331|D7T7C0|F6H077|F6HUY4|D7SN01|A5C718|D7TGM4|F6HPY6|A5B900|F6GZB1
71495	9.423e-08	1.3986e-06	11	215182	29889		cellular response to endogenous stimulus	A5AMA5|A5AIM8|A5AIE0|D7U4X1|D7SXG2|F6HFI3|F6I3K6|F6H9S8|F6HH03|A5AQ39|F6H0F0
9719	1.0569e-07	1.5524e-06	17	578182	29889		response to endogenous stimulus	A5AMA5|F6I3K6|F6H9S8|F6H0F0|A5BDH7|F6GWQ0|A5AIM8|A5AIE0|D7U4X1|D7SXG2|F6HFI3|F6H068|D7SY29|F6HGL7|F6HPQ0|F6HH03|A5AQ39
51656	1.102e-07	1.6019e-06	6	38182	29889		establishment of organelle localization	A5AIE0|F6GZZ5|F6HC52|F6I6V1|F6GUY5|F6HKS7
43623	1.1792e-07	1.6966e-06	10	173182	29889		cellular protein complex assembly	A5ASG6|A5AIE0|D7U4X1|F6H331|D7T850|D7TQZ8|F6HKS7|A5BNT2|F6HAM6|F6H3J1
9737	1.4262e-07	2.0313e-06	11	224182	29889		response to abscisic acid stimulus	A5AMA5|A5BDH7|F6GWQ0|D7U4X1|D7SXG2|F6H068|D7SY29|F6HGL7|F6HPQ0|F6I3K6|A5AQ39
15995	1.5168e-07	2.1387e-06	6	40182	29889		chlorophyll biosynthetic process	F6H8G5|A5AIE0|F6H331|D7T850|F6GUY5|A5AW25
16564	2.2209e-07	3.0403e-06	3	3182	29889		transcription repressor activity	A5ASG6|D7SHS0|A5AW25
9594	2.2209e-07	3.0403e-06	3	3182	29889		detection of nutrient	A5AMA5|D7SXG2|A5AQ39
3714	2.2209e-07	3.0403e-06	3	3182	29889		transcription corepressor activity	A5ASG6|D7SHS0|A5AW25
61024	2.3526e-07	3.1592e-06	8	103182	29889		membrane organization	F6GWQ0|D7TSK3|A5AIE0|F6HAH8|F6H331|F6GUY5|A5C718|F6HH03
16044	2.3526e-07	3.1592e-06	8	103182	29889		cellular membrane organization	F6GWQ0|D7TSK3|A5AIE0|F6HAH8|F6H331|F6GUY5|A5C718|F6HH03
166	2.8365e-07	3.7731e-06	67	6137182	29889		nucleotide binding	A5CBS5|F6HAJ0|A5B9H3|D7U6I1|F6HUM9|F6HXK4|D7T7N4|F6HX69|D7TKA1|A5AFQ1|F6H3J1|F6GWQ0|F6GU40|D7SY29|F6GUY5|D7TN22|D7TGM4|A5B2F1|F6HLX4|D7T502|A5BXP6|D7U1R3|F6GY49|F6H1C1|F6HZ35|F6GT26|F6GXS5|F6I0N8|A5B2U7|F6I0K0|A5AIE0|D7U4X1|D7T1D7|E0CQS1|D7SN01|F6GWA8|D7TBJ4|A5C8Q9|D7T850|A5BUE1|D7T9L3|A5BLX5|D7TVQ3|F6H9Y5|F6HFF7|D7SJ71|D7SXG2|D7T7C0|F6HBB3|D7T5K7|D2Y3W8|A5AQ39|F6H8G5|A5AQG4|A5B907|A5BPB2|A5AK71|…
33014	2.9172e-07	3.8442e-06	7	72182	29889		tetrapyrrole biosynthetic process	A5BDH7|F6H8G5|A5AIE0|F6H331|D7T850|F6GUY5|A5AW25
10218	3.1385e-07	4.0975e-06	6	45182	29889		response to far red light	F6HZE1|A5ASG6|A5AIE0|A5BPB2|F6GUY5|F6HKS7
34622	4.2752e-07	5.5303e-06	11	250182	29889		cellular macromolecular complex assembly	A5ASG6|A5AIE0|D7U4X1|F6H331|D7T850|D7TQZ8|A5BCC0|F6HKS7|A5BNT2|F6HAM6|F6H3J1
43933	5.8797e-07	7.5368e-06	12	315182	29889		macromolecular complex subunit organization	A5ASG6|A5AIE0|D7U4X1|F6H8P9|F6H331|D7T850|D7TQZ8|A5BCC0|F6HKS7|A5BNT2|F6HAM6|F6H3J1
44281	6.783e-07	8.6163e-06	37	2569182	29889		small molecule metabolic process	F6HAJ0|D7U6I1|D7T850|F6HUM9|F6HXK4|D7T9L3|F6HX69|A5AFQ1|F6H3J1|D7U9F8|A5C347|F6GWQ0|F6HAH8|D7T7C0|F6H068|D7SY29|F6GUY5|D7TGM4|F6HG13|A5AQ39|D7TWP2|D7SIK8|F6H8G5|A5AQG4|A5B907|A5BPB2|A5BDH7|A5B2U7|A5AIE0|F6H331|E0CQS1|F6HUY4|D7SN01|A5ANE2|A5C718|F6GWA8|F6H3A8
10016	7.1438e-07	8.9936e-06	8	119182	29889		shoot morphogenesis	F6HUI9|A5AIE0|D7SY29|F6GUY5|D7T9L3|F6HKS7|F6GT26|F6GZB1
9150	7.2656e-07	9.0659e-06	15	517182	29889		purine ribonucleotide metabolic process	A5AQG4|A5B907|F6HUM9|A5BPB2|F6HXK4|F6HX69|A5AFQ1|D7T7C0|E0CQS1|F6HUY4|D7SY29|D7SN01|A5C718|D7TGM4|F6H3A8
51716	7.4779e-07	9.2489e-06	17	665182	29889		cellular response to stimulus	A5AMA5|A5C8Q9|F6HRH5|F6I3K6|F6H9S8|D7T6M3|F6H0F0|F6HFF7|A5AIM8|A5AIE0|D7U4X1|D7SXG2|F6HFI3|D7SY29|F6HLX4|F6HH03|A5AQ39
9743	7.5481e-07	9.2546e-06	9	163182	29889		response to carbohydrate stimulus	A5AIE0|F6GTH9|D7SXG2|D7SY29|F6HGL7|A5AW25|D7T6M3|F6HH03|A5AQ39
7584	8.8438e-07	1.075e-05	3	4182	29889		response to nutrient	A5AMA5|D7SXG2|A5AQ39
10155	9.111e-07	1.098e-05	4	13182	29889		regulation of proton transport	D7TWP2|D7T6M3|A5AFQ1|F6HH03
6163	9.6673e-07	1.1552e-05	15	529182	29889		purine nucleotide metabolic process	A5AQG4|A5B907|F6HUM9|A5BPB2|F6HXK4|F6HX69|A5AFQ1|D7T7C0|E0CQS1|F6HUY4|D7SY29|D7SN01|A5C718|D7TGM4|F6H3A8
50789	1.0027e-06	1.1881e-05	32	2071182	29889		regulation of biological process	D7T9L3|F6I3K6|A5AFQ1|D7U9F8|F6H561|D7TZB7|D7SY29|F6HHP9|E0CQX9|D2Y3W8|D7TGM4|A5BX87|F6HG13|F6HLX4|A5AQ39|D7TWP2|D7SIK8|F6H4Q9|F6HRH5|F6GT26|D7T6M3|F6I0N8|D7SHS0|F6H711|A5AIM8|A5AIE0|E0CR63|F6HFI3|A5AW25|F6GWA8|F6HH03|F6H3A8
7010	1.0717e-06	1.2592e-05	7	87182	29889		cytoskeleton organization	D7SQC6|D7U4X1|F6H8P9|D7THV1|D7T9L3|F6HKS7|A5BX87
9653	1.1222e-06	1.3076e-05	12	335182	29889		anatomical structure morphogenesis	A5AIM8|F6HUI9|A5AIE0|D7U4X1|F6HFI3|D7SY29|F6GUY5|D7T9L3|F6HKS7|F6HTW0|F6GT26|F6GZB1
15994	1.1836e-06	1.3548e-05	6	56182	29889		chlorophyll metabolic process	F6H8G5|A5AIE0|F6H331|D7T850|F6GUY5|A5AW25
44271	1.189e-06	1.3548e-05	17	688182	29889		cellular nitrogen compound biosynthetic process	F6H8G5|D7T850|F6HUM9|A5BPB2|F6HXK4|D7U9F8|A5BDH7|A5AIE0|F6H331|E0CQS1|F6H068|D7SY29|F6GUY5|A5AW25|A5C718|A5AQ39|F6H3A8
9259	1.1914e-06	1.3548e-05	15	538182	29889		ribonucleotide metabolic process	A5AQG4|A5B907|F6HUM9|A5BPB2|F6HXK4|F6HX69|A5AFQ1|D7T7C0|E0CQS1|F6HUY4|D7SY29|D7SN01|A5C718|D7TGM4|F6H3A8
33013	1.4544e-06	1.6405e-05	7	91182	29889		tetrapyrrole metabolic process	A5BDH7|F6H8G5|A5AIE0|F6H331|D7T850|F6GUY5|A5AW25
9144	1.8744e-06	2.0282e-05	14	486182	29889		purine nucleoside triphosphate metabolic process	A5AQG4|A5B907|F6HUM9|A5BPB2|F6HXK4|F6HX69|A5AFQ1|D7T7C0|E0CQS1|F6HUY4|D7SN01|A5C718|D7TGM4|F6H3A8
9199	1.8744e-06	2.0282e-05	14	486182	29889		ribonucleoside triphosphate metabolic process	A5AQG4|A5B907|F6HUM9|A5BPB2|F6HXK4|F6HX69|A5AFQ1|D7T7C0|E0CQS1|F6HUY4|D7SN01|A5C718|D7TGM4|F6H3A8
9205	1.8744e-06	2.0282e-05	14	486182	29889		purine ribonucleoside triphosphate metabolic process	A5AQG4|A5B907|F6HUM9|A5BPB2|F6HXK4|F6HX69|A5AFQ1|D7T7C0|E0CQS1|F6HUY4|D7SN01|A5C718|D7TGM4|F6H3A8
46907	1.8769e-06	2.0282e-05	12	352182	29889		intracellular transport	A5ASG6|D7SQC7|D7SHS0|A5AIE0|D7UAI8|A5BPB2|A5AW25|F6HZ35|F6I3K6|A5BNT2|F6H1U2|F6H0F0
6461	1.8844e-06	2.0282e-05	10	234182	29889		protein complex assembly	A5ASG6|A5AIE0|D7U4X1|F6H331|D7T850|D7TQZ8|F6HKS7|A5BNT2|F6HAM6|F6H3J1
70271	1.8844e-06	2.0282e-05	10	234182	29889		protein complex biogenesis	A5ASG6|A5AIE0|D7U4X1|F6H331|D7T850|D7TQZ8|F6HKS7|A5BNT2|F6HAM6|F6H3J1
9141	2.0133e-06	2.1506e-05	14	489182	29889		nucleoside triphosphate metabolic process	A5AQG4|A5B907|F6HUM9|A5BPB2|F6HXK4|F6HX69|A5AFQ1|D7T7C0|E0CQS1|F6HUY4|D7SN01|A5C718|D7TGM4|F6H3A8
44425	2.1335e-06	2.2619e-05	38	2809182	29889		membrane part	A5BGT0|F6HAJ0|A5C8Q9|D7U6I1|F6H8P9|F6HXK4|E0CRG7|D7T9L3|D7TKA1|D7U7Y2|D7SY29|Q4U339|A5BX87|A5AQ39|F6HFU3|A5ASG6|A5ALC6|A5BPB2|D7TWZ7|F6GT26|D7T6M3|F6GXS5|F6GTZ9|A5B2U7|A5AIM8|A5AIE0|D7U4X1|F6H331|E0CR63|F6HFI3|D7TQZ8|D7UAI8|F6HUY4|F6HPS1|D7SWB7|F6HTW0|F6H3A8|F6HPW0
30529	2.1822e-06	2.2962e-05	16	641182	29889		ribonucleoprotein complex	D7T502|F6H8G5|A5BUE1|F6HRH5|F6GY49|D7T6M3|D7T2M5|A5BDH7|F6GWQ0|A5AIE0|D7U7Y2|F6HGL7|A5ASP6|A5AW25|F6GWA8|F6GZB1
44282	2.408e-06	2.515e-05	17	725182	29889		small molecule catabolic process	D7TWP2|A5AQG4|D7T850|A5B907|F6HX69|A5AFQ1|A5BDH7|F6GWQ0|A5B2U7|A5AIE0|F6H331|D7T7C0|F6HUY4|F6GUY5|D7SN01|D7TGM4|F6GWA8
6779	2.8775e-06	2.9832e-05	6	65182	29889		porphyrin biosynthetic process	F6H8G5|A5AIE0|F6H331|D7T850|F6GUY5|A5AW25
10015	3.1493e-06	3.2412e-05	6	66182	29889		root morphogenesis	A5AIM8|D7U4X1|F6HFI3|D7T9L3|F6HKS7|F6HTW0
9791	3.3564e-06	3.4294e-05	13	440182	29889		post-embryonic development	F6HUI9|D7T9L3|F6HUM6|F6GT26|A5AIM8|D7SXG2|F6HFI3|D7SY29|F6GUY5|A5ANE2|F6HTW0|F6HG13|A5AQ39
65003	3.583e-06	3.6346e-05	11	311182	29889		macromolecular complex assembly	A5ASG6|A5AIE0|D7U4X1|F6H331|D7T850|D7TQZ8|A5BCC0|F6HKS7|A5BNT2|F6HAM6|F6H3J1
48856	3.6484e-06	3.6744e-05	17	748182	29889		anatomical structure development	F6HUI9|D7T9L3|F6HUM6|F6GT26|D7T6M3|A5AIM8|A5AIE0|D7U4X1|D7SXG2|F6HFI3|D7SY29|F6GUY5|F6HKS7|F6HPY6|F6HTW0|A5AQ39|F6GZB1
30154	3.7722e-06	3.7722e-05	9	198182	29889		cell differentiation	A5AIM8|A5AIE0|D7U4X1|F6HC52|F6HFI3|D7T9L3|A5AW25|F6HKS7|F6HLX4
9867	3.8566e-06	3.8026e-05	5	39182	29889		jasmonic acid mediated signaling pathway	A5AIE0|F6I3K6|F6H9S8|F6HH03|F6H0F0
71395	3.8566e-06	3.8026e-05	5	39182	29889		cellular response to jasmonic acid stimulus	A5AIE0|F6I3K6|F6H9S8|F6HH03|F6H0F0
48469	4.3858e-06	4.2068e-05	5	40182	29889		cell maturation	A5AIM8|D7U4X1|F6HFI3|D7T9L3|F6HKS7
48764	4.3858e-06	4.2068e-05	5	40182	29889		trichoblast maturation	A5AIM8|D7U4X1|F6HFI3|D7T9L3|F6HKS7
48765	4.3858e-06	4.2068e-05	5	40182	29889		root hair cell differentiation	A5AIM8|D7U4X1|F6HFI3|D7T9L3|F6HKS7
10054	4.3858e-06	4.2068e-05	5	40182	29889		trichoblast differentiation	A5AIM8|D7U4X1|F6HFI3|D7T9L3|F6HKS7
22622	5.9918e-06	5.6701e-05	8	158182	29889		root system development	A5AIM8|D7U4X1|D7SXG2|F6HFI3|D7T9L3|F6HKS7|F6HTW0|A5AQ39
48364	5.9918e-06	5.6701e-05	8	158182	29889		root development	A5AIM8|D7U4X1|D7SXG2|F6HFI3|D7T9L3|F6HKS7|F6HTW0|A5AQ39
46148	6.2016e-06	5.8295e-05	7	113182	29889		pigment biosynthetic process	F6H8G5|A5AIE0|F6H331|F6HC52|D7T850|F6GUY5|A5AW25
10053	6.3219e-06	5.9032e-05	5	43182	29889		root epidermal cell differentiation	A5AIM8|D7U4X1|F6HFI3|D7T9L3|F6HKS7
16558	7.6345e-06	7.082e-05	3	7182	29889		protein import into peroxisome matrix	A5ASG6|D7SHS0|A5AW25
31090	8.5548e-06	7.8839e-05	13	480182	29889		organelle membrane	A5BGT0|F6HAJ0|D7T9L3|F6HZ35|D7TKA1|D7SHS0|A5AIM8|F6HFI3|D7U7Y2|D7SY29|A5AW25|Q4U339|F6HTW0
21700	8.8704e-06	8.1216e-05	5	46182	29889		developmental maturation	A5AIM8|D7U4X1|F6HFI3|D7T9L3|F6HKS7
18130	8.9981e-06	8.1854e-05	8	167182	29889		heterocycle biosynthetic process	A5BDH7|F6H8G5|A5AIE0|F6H331|D7T850|D7SY29|F6GUY5|A5AW25
6886	9.5011e-06	8.5876e-05	10	281182	29889		intracellular protein transport	A5ASG6|D7SHS0|A5AIE0|A5BPB2|A5AW25|F6HZ35|F6I3K6|A5BNT2|F6H1U2|F6H0F0
22607	1.0361e-05	9.3047e-05	11	348182	29889		cellular component assembly	A5ASG6|A5AIE0|D7U4X1|F6H331|D7T850|D7TQZ8|A5BCC0|F6HKS7|A5BNT2|F6HAM6|F6H3J1
48367	1.2138e-05	0.00010832	8	174182	29889		shoot development	F6HUI9|A5AIE0|D7SY29|F6GUY5|D7T9L3|F6HKS7|F6GT26|F6GZB1
43269	1.2849e-05	0.0001127	4	24182	29889		regulation of ion transport	D7TWP2|D7T6M3|A5AFQ1|F6HH03
51049	1.2849e-05	0.0001127	4	24182	29889		regulation of transport	D7TWP2|D7T6M3|A5AFQ1|F6HH03
6778	1.2869e-05	0.0001127	6	84182	29889		porphyrin metabolic process	F6H8G5|A5AIE0|F6H331|D7T850|F6GUY5|A5AW25
22621	1.3189e-05	0.00011479	8	176182	29889		shoot system development	F6HUI9|A5AIE0|D7SY29|F6GUY5|D7T9L3|F6HKS7|F6GT26|F6GZB1
34613	1.4902e-05	0.00012843	10	296182	29889		cellular protein localization	A5ASG6|D7SHS0|A5AIE0|A5BPB2|A5AW25|F6HZ35|F6I3K6|A5BNT2|F6H1U2|F6H0F0
9725	1.4938e-05	0.00012843	13	506182	29889		response to hormone stimulus	A5AMA5|F6I3K6|A5BDH7|F6GWQ0|A5AIM8|D7U4X1|D7SXG2|F6HFI3|F6H068|D7SY29|F6HGL7|F6HPQ0|A5AQ39
23033	1.5482e-05	0.0001323	15	666182	29889		signaling pathway	A5AMA5|F6HRH5|F6I3K6|F6H9S8|F6H0F0|A5AIM8|A5AIE0|D7U4X1|D7SXG2|F6HFI3|D7SY29|F6GWA8|D7SWB7|F6HH03|A5AQ39
44262	1.6216e-05	0.00013774	17	839182	29889		cellular carbohydrate metabolic process	D7TWP2|D7SIK8|A5BA36|F6H8G5|D7T850|A5ALC6|F6GWJ5|F6H9S8|A5BDH7|F6GWQ0|A5AIE0|F6GUY5|E0CTX7|A5C718|F6GWA8|F6H3A8|F6HH13
17076	1.7075e-05	0.00014417	53	4961182	29889		purine nucleotide binding	F6HAJ0|A5B9H3|D7U6I1|F6HUM9|F6HXK4|F6HX69|A5AFQ1|F6H3J1|F6GWQ0|D7SY29|F6GUY5|D7TN22|D7TGM4|A5B2F1|D7T502|A5BXP6|F6GY49|F6H1C1|F6HZ35|F6GT26|F6GXS5|F6I0N8|A5B2U7|D7U4X1|D7T1D7|E0CQS1|D7SN01|F6GWA8|D7TBJ4|A5C8Q9|D7T850|D7T9L3|A5BLX5|D7TVQ3|F6H9Y5|F6HFF7|D7SJ71|D7SXG2|D7T7C0|D7T5K7|A5AQ39|F6H8G5|A5AQG4|A5B907|A5BPB2|F6GTZ9|E0CR63|D7TQZ8|F6HUY4|F6HPS1|F6HTW0|F6H3A8|F6HPW0
8152	1.7768e-05	0.00014913	103	12295182	29889		metabolic process	F6HAJ0|A5BA36|F6HUI9|D7U6I1|F6H8P9|F6HC52|F6HX69|A5AFQ1|D7U9F8|A5C347|D7SQC7|F6GWQ0|D7SY29|D7TGM4|A5B2F1|F6HLX4|D7SIK8|D7T502|A5BXP6|A5ALC6|F6GY49|F6H1C1|F6H9S8|F6GT26|P56648|A5BDH7|A5B2U7|A5AIM8|A5AIE0|D7THV1|D7TWK5|F6GWA8|F6HPY6|D7TBJ4|F6HH03|F6HZE1|F6GWJ5|D7T9L3|A5BLX5|F6HFF7|D7T5K7|A5ASP6|A5AQ39|F6HH13|A5ASG6|A5AWG3|A5B907|D7T6M3|A5BLW1|D7T2M5|D7TQZ8|F6HPS1|A5ANE2|A5C718|F6H3A8|F6HAM6|A5B900|…
42440	1.8037e-05	0.00015049	7	133182	29889		pigment metabolic process	F6H8G5|A5AIE0|F6H331|F6HC52|D7T850|F6GUY5|A5AW25
60255	1.8165e-05	0.00015066	18	936182	29889		regulation of macromolecule metabolic process	D7SIK8|D7T9L3|F6H4Q9|F6GT26|D7T6M3|F6I0N8|D7U9F8|D7SHS0|F6H711|A5AIE0|D7TZB7|F6HHP9|E0CQX9|A5AW25|D2Y3W8|F6HG13|F6HLX4|A5AQ39
43228	1.9168e-05	0.00015713	20	1126182	29889		non-membrane-bounded organelle	D7SIK8|D7T502|F6HAJ0|F6H8G5|A5C8Q9|F6H8P9|D7T850|F6HRH5|F6GY49|D7T6M3|A5BDH7|F6GWQ0|A5AIE0|D7U7Y2|A5BCC0|F6GUY5|F6HGL7|A5ASP6|A5AW25|F6GWA8
43232	1.9168e-05	0.00015713	20	1126182	29889		intracellular non-membrane-bounded organelle	D7SIK8|D7T502|F6HAJ0|F6H8G5|A5C8Q9|F6H8P9|D7T850|F6HRH5|F6GY49|D7T6M3|A5BDH7|F6GWQ0|A5AIE0|D7U7Y2|A5BCC0|F6GUY5|F6HGL7|A5ASP6|A5AW25|F6GWA8
50793	1.9663e-05	0.00016026	8	186182	29889		regulation of developmental process	F6H711|A5AIM8|F6H561|F6HFI3|D7SY29|D7T9L3|D2Y3W8|D7T6M3
51253	2.0921e-05	0.0001676	4	27182	29889		negative regulation of RNA metabolic process	D7SHS0|F6H711|A5AW25|D2Y3W8
16481	2.0921e-05	0.0001676	4	27182	29889		negative regulation of transcription	D7SHS0|F6H711|A5AW25|D2Y3W8
45892	2.0921e-05	0.0001676	4	27182	29889		negative regulation of transcription, DNA-dependent	D7SHS0|F6H711|A5AW25|D2Y3W8
80090	2.1193e-05	0.00016883	18	947182	29889		regulation of primary metabolic process	D7SIK8|D7T9L3|F6H4Q9|D7T6M3|F6I0N8|D7U9F8|D7SHS0|F6H711|A5AIE0|D7TZB7|F6HHP9|E0CQX9|A5AW25|D2Y3W8|F6HG13|F6HLX4|A5AQ39|F6H3A8
9605	2.5127e-05	0.00019904	7	140182	29889		response to external stimulus	A5AMA5|F6HAJ0|A5AIM8|D7SXG2|F6HFI3|F6HPY6|A5AQ39
10629	2.5668e-05	0.00020219	5	57182	29889		negative regulation of gene expression	D7SHS0|F6H711|A5AW25|D2Y3W8|F6GT26
10050	2.5825e-05	0.00020229	3	10182	29889		vegetative phase change	D7SXG2|A5ANE2|A5AQ39
9523	2.7632e-05	0.00021444	6	96182	29889		photosystem II	A5B2U7|A5ALC6|D7TQZ8|D7UAI8|F6HPS1|A5AQ39
44238	2.768e-05	0.00021444	91	10518182	29889		primary metabolic process	F6HAJ0|A5B9H3|A5BA36|F6HUI9|F6H8P9|F6HC52|F6HUM9|F6HXK4|F6HUM6|F6HX69|D7TKA1|A5AFQ1|A5BLV0|E0CUI8|F6H3J1|A5AFL7|D7U9F8|A5C347|D7SQC7|F6GWQ0|F6H561|D7SY29|F6GUY5|E0CTX7|D7TGM4|A5B2F1|F6HG13|A5AHH6|F6HLX4|F6GZB1|D7TWP2|D7SIK8|D7T502|A5BXP6|A5ALC6|F6HRH5|F6GY49|F6H1C1|F6H9S8|F6GT26|P56648|A5BDH7|A5B2U7|A5AIM8|A5AIE0|D7U4X1|D7T1D7|F6H331|D7THV1|E0CQS1|D7SN01|F6HKS7|F6GWA8|D7TBJ4|F6HH03|D7TSK3|A5C8Q9|…
48507	2.7951e-05	0.00021491	5	58182	29889		meristem development	A5AIM8|F6HFI3|D7SY29|D7T9L3|D7T6M3
70838	2.8045e-05	0.00021491	4	29182	29889		divalent metal ion transport	A5ASG6|A5C347|F6H9S8|A5AQ39
48519	2.8619e-05	0.00021812	8	196182	29889		negative regulation of biological process	D7SHS0|F6H711|A5AIE0|F6HRH5|A5AW25|D2Y3W8|F6I3K6|F6GT26
6811	3.0328e-05	0.0002299	11	391182	29889		ion transport	A5ASG6|A5C347|F6H8P9|F6HUM9|F6HXK4|E0CRG7|A5C718|F6H9S8|F6HX69|A5AQ39|F6H3A8
32879	3.2206e-05	0.00024283	4	30182	29889		regulation of localization	D7TWP2|D7T6M3|A5AFQ1|F6HH03
80129	3.535e-05	0.00026087	3	11182	29889		proteasome core complex assembly	D7U4X1|A5BNT2|F6HAM6
6625	3.535e-05	0.00026087	3	11182	29889		protein targeting to peroxisome	A5ASG6|D7SHS0|A5AW25
43574	3.535e-05	0.00026087	3	11182	29889		peroxisomal transport	A5ASG6|D7SHS0|A5AW25
9880	3.535e-05	0.00026087	3	11182	29889		embryonic pattern specification	A5AIM8|F6HFI3|D7SY29
70727	3.5739e-05	0.00026087	10	328182	29889		cellular macromolecule localization	A5ASG6|D7SHS0|A5AIE0|A5BPB2|A5AW25|F6HZ35|F6I3K6|A5BNT2|F6H1U2|F6H0F0
5524	3.5855e-05	0.00026087	43	3796182	29889		ATP binding	F6HAJ0|A5B9H3|A5C8Q9|D7U6I1|F6HUM9|F6HXK4|D7T9L3|F6HX69|A5BLX5|F6H3J1|D7TVQ3|F6H9Y5|F6GWQ0|D7SXG2|D7T7C0|D7SY29|F6GUY5|A5B2F1|A5AQ39|F6H8G5|A5AQG4|A5BXP6|A5B907|A5BPB2|F6GY49|F6H1C1|F6GT26|F6GXS5|F6I0N8|F6GTZ9|A5B2U7|D7U4X1|D7T1D7|E0CQS1|E0CR63|D7TQZ8|F6HUY4|F6HPS1|F6GWA8|F6HTW0|D7TBJ4|F6H3A8|F6HPW0
51239	3.5892e-05	0.00026087	7	148182	29889		regulation of multicellular organismal process	F6H711|A5AIM8|F6H561|F6HFI3|D7SY29|D2Y3W8|D7T6M3
9783	3.6876e-05	0.0002626	2	2182	29889		photosystem II antenna complex	D7UAI8|A5AQ39
46982	3.6876e-05	0.0002626	2	2182	29889		protein heterodimerization activity	D7T1D7|A5AHH6
46983	3.6876e-05	0.0002626	2	2182	29889		protein dimerization activity	D7T1D7|A5AHH6
16328	3.6876e-05	0.0002626	2	2182	29889		lateral plasma membrane	A5AIM8|F6HFI3
9521	3.747e-05	0.00026417	7	149182	29889		photosystem	A5ASG6|A5B2U7|A5ALC6|D7TQZ8|D7UAI8|F6HPS1|A5AQ39
9790	3.747e-05	0.00026417	7	149182	29889		embryonic development	F6H711|A5AIM8|F6HFI3|D7SY29|D2Y3W8|F6GWA8|F6GT26
6605	4.3446e-05	0.00030477	6	104182	29889		protein targeting	A5ASG6|D7SHS0|A5AIE0|A5AW25|F6HZ35|F6I3K6
32553	4.6273e-05	0.00031961	50	4742182	29889		ribonucleotide binding	F6HAJ0|A5B9H3|D7U6I1|F6HUM9|F6HXK4|F6HX69|A5AFQ1|F6H3J1|F6GWQ0|D7SY29|F6GUY5|D7TGM4|A5B2F1|D7T502|A5BXP6|F6GY49|F6H1C1|F6HZ35|F6GT26|F6GXS5|F6I0N8|A5B2U7|D7U4X1|D7T1D7|E0CQS1|D7SN01|F6GWA8|D7TBJ4|A5C8Q9|D7T850|D7T9L3|A5BLX5|D7TVQ3|F6H9Y5|D7SJ71|D7SXG2|D7T7C0|A5AQ39|F6H8G5|A5AQG4|A5B907|A5BPB2|F6GTZ9|E0CR63|D7TQZ8|F6HUY4|F6HPS1|F6HTW0|F6H3A8|F6HPW0
32555	4.6273e-05	0.00031961	50	4742182	29889		purine ribonucleotide binding	F6HAJ0|A5B9H3|D7U6I1|F6HUM9|F6HXK4|F6HX69|A5AFQ1|F6H3J1|F6GWQ0|D7SY29|F6GUY5|D7TGM4|A5B2F1|D7T502|A5BXP6|F6GY49|F6H1C1|F6HZ35|F6GT26|F6GXS5|F6I0N8|A5B2U7|D7U4X1|D7T1D7|E0CQS1|D7SN01|F6GWA8|D7TBJ4|A5C8Q9|D7T850|D7T9L3|A5BLX5|D7TVQ3|F6H9Y5|D7SJ71|D7SXG2|D7T7C0|A5AQ39|F6H8G5|A5AQG4|A5B907|A5BPB2|F6GTZ9|E0CR63|D7TQZ8|F6HUY4|F6HPS1|F6HTW0|F6H3A8|F6HPW0
43248	4.6922e-05	0.00031961	3	12182	29889		proteasome assembly	D7U4X1|A5BNT2|F6HAM6
9756	4.6922e-05	0.00031961	3	12182	29889		carbohydrate mediated signaling	D7SXG2|D7SY29|A5AQ39
71322	4.6922e-05	0.00031961	3	12182	29889		cellular response to carbohydrate stimulus	D7SXG2|D7SY29|A5AQ39
10182	4.6922e-05	0.00031961	3	12182	29889		sugar mediated signaling pathway	D7SXG2|D7SY29|A5AQ39
48869	5.1251e-05	0.00034742	9	275182	29889		cellular developmental process	A5AIM8|A5AIE0|D7U4X1|F6HC52|F6HFI3|D7T9L3|A5AW25|F6HKS7|F6HLX4
9888	5.8915e-05	0.00039746	7	160182	29889		tissue development	A5AIM8|D7U4X1|F6HFI3|D7SY29|D7T9L3|F6HKS7|D7T6M3
45934	6.0087e-05	0.00040153	4	35182	29889		negative regulation of nucleobase, nucleoside, nucleotide and nucleic acid metabolic process	D7SHS0|F6H711|A5AW25|D2Y3W8
51172	6.0087e-05	0.00040153	4	35182	29889		negative regulation of nitrogen compound metabolic process	D7SHS0|F6H711|A5AW25|D2Y3W8
19222	6.3649e-05	0.00042332	19	1128182	29889		regulation of metabolic process	D7SIK8|D7T9L3|F6H4Q9|F6GT26|D7T6M3|F6I0N8|D7U9F8|D7SHS0|F6H711|A5AIE0|D7TZB7|F6HHP9|E0CQX9|A5AW25|D2Y3W8|F6HG13|F6HLX4|A5AQ39|F6H3A8
9165	6.4756e-05	0.00042867	8	220182	29889		nucleotide biosynthetic process	D7U9F8|E0CQS1|F6HUM9|A5BPB2|D7SY29|F6HXK4|A5C718|F6H3A8
6396	6.6048e-05	0.00043518	10	353182	29889		RNA processing	D7TWP2|F6HUI9|A5AIE0|F6HBB3|F6H068|F6GUY5|F6HGL7|A5AW25|F6GT26|D7T2M5
48523	6.9147e-05	0.00045347	6	113182	29889		negative regulation of cellular process	D7SHS0|F6H711|F6HRH5|A5AW25|D2Y3W8|F6I3K6
23052	7.0435e-05	0.00045978	17	944182	29889		signaling	A5AMA5|F6HRH5|F6I3K6|F6H9S8|F6H0F0|F6I0N8|A5AIM8|A5AIE0|D7U4X1|D7SXG2|F6HFI3|D7SY29|D7TGM4|F6GWA8|D7SWB7|F6HH03|A5AQ39
9886	7.4508e-05	0.00048116	5	71182	29889		post-embryonic morphogenesis	F6HUI9|F6GUY5|D7T9L3|F6HTW0|F6GT26
45893	7.5075e-05	0.00048116	4	37182	29889		positive regulation of transcription, DNA-dependent	A5AIE0|D7T9L3|F6HG13|F6HLX4
45941	7.5075e-05	0.00048116	4	37182	29889		positive regulation of transcription	A5AIE0|D7T9L3|F6HG13|F6HLX4
31977	7.5075e-05	0.00048116	4	37182	29889		thylakoid lumen	A5BDH7|F6GWQ0|D7T850|F6H3J1
9593	7.694e-05	0.00049089	3	14182	29889		detection of chemical stimulus	A5AMA5|D7SXG2|A5AQ39
65008	7.7371e-05	0.00049141	13	594182	29889		regulation of biological quality	A5ASG6|F6HXK4|D7T9L3|F6H9S8|D7T6M3|A5C347|D7SQC7|A5AIM8|D7U4X1|E0CR63|F6HFI3|F6GWA8|A5BX87
9152	8.0104e-05	0.00050648	7	168182	29889		purine ribonucleotide biosynthetic process	E0CQS1|F6HUM9|A5BPB2|D7SY29|F6HXK4|A5C718|F6H3A8
6006	8.308e-05	0.00052296	8	228182	29889		glucose metabolic process	D7TWP2|A5BDH7|F6GWQ0|F6H8G5|A5AIE0|D7T850|F6GUY5|F6GWA8
10605	8.5116e-05	0.00053339	5	73182	29889		negative regulation of macromolecule metabolic process	D7SHS0|F6H711|A5AW25|D2Y3W8|F6GT26
10628	9.2613e-05	0.00057781	4	39182	29889		positive regulation of gene expression	A5AIE0|D7T9L3|F6HG13|F6HLX4
19725	9.3741e-05	0.00058227	8	232182	29889		cellular homeostasis	A5ASG6|A5C347|E0CR63|F6HXK4|D7T9L3|F6GWA8|A5BX87|D7T6M3
42793	9.5745e-05	0.00059211	3	15182	29889		transcription from plastid promoter	F6GWQ0|D7TSK3|A5AIE0
22857	9.9332e-05	0.00061161	19	1167182	29889		transmembrane transporter activity	F6HFU3|F6H8P9|F6HC52|F6HXK4|E0CRG7|F6HUM6|F6HRH5|D7TWZ7|D7T6M3|D7SQC7|A5AIM8|E0CR63|F6HFI3|F6HUY4|Q4U339|D7SWB7|F6HTW0|A5BX87|F6H3A8
34404	0.00010864	0.00066312	8	237182	29889		nucleobase, nucleoside and nucleotide biosynthetic process	D7U9F8|E0CQS1|F6HUM9|A5BPB2|D7SY29|F6HXK4|A5C718|F6H3A8
34654	0.00010864	0.00066312	8	237182	29889		nucleobase, nucleoside, nucleotide and nucleic acid biosynthetic process	D7U9F8|E0CQS1|F6HUM9|A5BPB2|D7SY29|F6HXK4|A5C718|F6H3A8
46689	0.00011018	0.00066677	2	3182	29889		response to mercury ion	D7T9L3|F6GWA8
50787	0.00011018	0.00066677	2	3182	29889		detoxification of mercury ion	D7T9L3|F6GWA8
6164	0.00011098	0.00066873	7	177182	29889		purine nucleotide biosynthetic process	E0CQS1|F6HUM9|A5BPB2|D7SY29|F6HXK4|A5C718|F6H3A8
51254	0.00011295	0.0006777	4	41182	29889		positive regulation of RNA metabolic process	A5AIE0|D7T9L3|F6HG13|F6HLX4
7015	0.00011731	0.00069793	3	16182	29889		actin filament organization	F6H8P9|D7T9L3|F6HKS7
9738	0.00011731	0.00069793	3	16182	29889		abscisic acid mediated signaling pathway	A5AMA5|D7SXG2|A5AQ39
46034	0.00012103	0.00071701	10	380182	29889		ATP metabolic process	D7T7C0|E0CQS1|A5AQG4|A5B907|F6HUY4|F6HUM9|F6HXK4|A5C718|F6HX69|F6H3A8
10558	0.00012425	0.00073302	4	42182	29889		negative regulation of macromolecule biosynthetic process	D7SHS0|F6H711|A5AW25|D2Y3W8
51186	0.00013459	0.00078467	10	385182	29889		cofactor metabolic process	D7TWP2|F6H8G5|A5AIE0|D7U6I1|F6H331|D7T850|F6GUY5|D7T9L3|A5AW25|F6H3A8
45935	0.00013634	0.00078467	4	43182	29889		positive regulation of nucleobase, nucleoside, nucleotide and nucleic acid metabolic process	A5AIE0|D7T9L3|F6HG13|F6HLX4
48509	0.00013634	0.00078467	4	43182	29889		regulation of meristem development	A5AIM8|F6H561|F6HFI3|D7T6M3
19320	0.00013648	0.00078467	7	183182	29889		hexose catabolic process	D7TWP2|A5BDH7|F6GWQ0|A5AIE0|D7T850|F6GUY5|F6GWA8
46365	0.00013648	0.00078467	7	183182	29889		monosaccharide catabolic process	D7TWP2|A5BDH7|F6GWQ0|A5AIE0|D7T850|F6GUY5|F6GWA8
6007	0.00013648	0.00078467	7	183182	29889		glucose catabolic process	D7TWP2|A5BDH7|F6GWQ0|A5AIE0|D7T850|F6GUY5|F6GWA8
45184	0.00013746	0.00078467	10	386182	29889		establishment of protein localization	A5ASG6|D7SHS0|A5AIE0|A5BPB2|A5AW25|F6HZ35|F6I3K6|A5BNT2|F6H1U2|F6H0F0
15031	0.00013746	0.00078467	10	386182	29889		protein transport	A5ASG6|D7SHS0|A5AIE0|A5BPB2|A5AW25|F6HZ35|F6I3K6|A5BNT2|F6H1U2|F6H0F0
9913	0.0001396	0.00079371	5	81182	29889		epidermal cell differentiation	A5AIM8|D7U4X1|F6HFI3|D7T9L3|F6HKS7
3712	0.00014181	0.00079983	3	17182	29889		transcription cofactor activity	A5ASG6|D7SHS0|A5AW25
8134	0.00014181	0.00079983	3	17182	29889		transcription factor binding	A5ASG6|D7SHS0|A5AW25
8544	0.00014794	0.00082776	5	82182	29889		epidermis development	A5AIM8|D7U4X1|F6HFI3|D7T9L3|F6HKS7
7398	0.00014794	0.00082776	5	82182	29889		ectoderm development	A5AIM8|D7U4X1|F6HFI3|D7T9L3|F6HKS7
51173	0.00014927	0.0008319	4	44182	29889		positive regulation of nitrogen compound metabolic process	A5AIE0|D7T9L3|F6HG13|F6HLX4
44283	0.00015286	0.00084857	17	1007182	29889		small molecule biosynthetic process	F6H8G5|D7T850|F6HUM9|A5BPB2|F6HXK4|D7T9L3|D7U9F8|A5AIE0|F6H331|E0CQS1|F6H068|D7SY29|A5ANE2|A5C718|D7TGM4|A5AQ39|F6H3A8
33036	0.00016093	0.00088985	12	554182	29889		macromolecule localization	A5ASG6|D7SHS0|A5AIE0|A5BPB2|D7SY29|F6HUM6|A5AW25|F6HZ35|F6I3K6|A5BNT2|F6H1U2|F6H0F0
9260	0.00016654	0.00091523	7	189182	29889		ribonucleotide biosynthetic process	E0CQS1|F6HUM9|A5BPB2|D7SY29|F6HXK4|A5C718|F6H3A8
30554	0.00016751	0.00091523	47	4584182	29889		adenyl nucleotide binding	F6HAJ0|A5B9H3|A5C8Q9|D7U6I1|F6HUM9|F6HXK4|D7T9L3|F6HX69|A5BLX5|F6H3J1|D7TVQ3|F6H9Y5|F6HFF7|F6GWQ0|D7SJ71|D7SXG2|D7T7C0|D7SY29|D7T5K7|F6GUY5|D7TN22|A5B2F1|A5AQ39|F6H8G5|A5AQG4|A5BXP6|A5B907|A5BPB2|F6GY49|F6H1C1|F6GT26|F6GXS5|F6I0N8|F6GTZ9|A5B2U7|D7U4X1|D7T1D7|E0CQS1|E0CR63|D7TQZ8|F6HUY4|F6HPS1|F6GWA8|F6HTW0|D7TBJ4|F6H3A8|F6HPW0
1883	0.00016751	0.00091523	47	4584182	29889		purine nucleoside binding	F6HAJ0|A5B9H3|A5C8Q9|D7U6I1|F6HUM9|F6HXK4|D7T9L3|F6HX69|A5BLX5|F6H3J1|D7TVQ3|F6H9Y5|F6HFF7|F6GWQ0|D7SJ71|D7SXG2|D7T7C0|D7SY29|D7T5K7|F6GUY5|D7TN22|A5B2F1|A5AQ39|F6H8G5|A5AQG4|A5BXP6|A5B907|A5BPB2|F6GY49|F6H1C1|F6GT26|F6GXS5|F6I0N8|F6GTZ9|A5B2U7|D7U4X1|D7T1D7|E0CQS1|E0CR63|D7TQZ8|F6HUY4|F6HPS1|F6GWA8|F6HTW0|D7TBJ4|F6H3A8|F6HPW0
6066	0.00016902	0.00091523	10	396182	29889		alcohol metabolic process	D7TWP2|A5BDH7|F6GWQ0|F6H8G5|A5AIE0|F6HAH8|D7T850|F6GUY5|F6GWA8|F6H3A8
10363	0.00016941	0.00091523	3	18182	29889		regulation of plant-type hypersensitive response	A5AIE0|F6HRH5|F6I3K6
71215	0.00016941	0.00091523	3	18182	29889		cellular response to abscisic acid stimulus	A5AMA5|D7SXG2|A5AQ39
10557	0.00017774	0.00095291	4	46182	29889		positive regulation of macromolecule biosynthetic process	A5AIE0|D7T9L3|F6HG13|F6HLX4
31327	0.00017774	0.00095291	4	46182	29889		negative regulation of cellular biosynthetic process	D7SHS0|F6H711|A5AW25|D2Y3W8
51188	0.00018941	0.0010116	7	193182	29889		cofactor biosynthetic process	F6H8G5|A5AIE0|D7U6I1|F6H331|D7T850|F6GUY5|A5AW25
51606	0.00019336	0.0010222	4	47182	29889		detection of stimulus	A5AMA5|A5AIE0|D7SXG2|A5AQ39
9890	0.00019336	0.0010222	4	47182	29889		negative regulation of biosynthetic process	D7SHS0|F6H711|A5AW25|D2Y3W8
1882	0.00019357	0.0010222	47	4612182	29889		nucleoside binding	F6HAJ0|A5B9H3|A5C8Q9|D7U6I1|F6HUM9|F6HXK4|D7T9L3|F6HX69|A5BLX5|F6H3J1|D7TVQ3|F6H9Y5|F6HFF7|F6GWQ0|D7SJ71|D7SXG2|D7T7C0|D7SY29|D7T5K7|F6GUY5|D7TN22|A5B2F1|A5AQ39|F6H8G5|A5AQG4|A5BXP6|A5B907|A5BPB2|F6GY49|F6H1C1|F6GT26|F6GXS5|F6I0N8|F6GTZ9|A5B2U7|D7U4X1|D7T1D7|E0CQS1|E0CR63|D7TQZ8|F6HUY4|F6HPS1|F6GWA8|F6HTW0|D7TBJ4|F6H3A8|F6HPW0
6401	0.00020028	0.0010537	3	19182	29889		RNA catabolic process	F6H077|A5B900|F6GZB1
6364	0.00020626	0.0010771	5	88182	29889		rRNA processing	D7TWP2|F6HUI9|A5AIE0|F6GUY5|A5AW25
9892	0.00020626	0.0010771	5	88182	29889		negative regulation of metabolic process	D7SHS0|F6H711|A5AW25|D2Y3W8|F6GT26
8104	0.00021476	0.0011061	10	408182	29889		protein localization	A5ASG6|D7SHS0|A5AIE0|A5BPB2|A5AW25|F6HZ35|F6I3K6|A5BNT2|F6H1U2|F6H0F0
9142	0.00021574	0.0011061	6	139182	29889		nucleoside triphosphate biosynthetic process	E0CQS1|F6HUM9|A5BPB2|F6HXK4|A5C718|F6H3A8
9145	0.00021574	0.0011061	6	139182	29889		purine nucleoside triphosphate biosynthetic process	E0CQS1|F6HUM9|A5BPB2|F6HXK4|A5C718|F6H3A8
9201	0.00021574	0.0011061	6	139182	29889		ribonucleoside triphosphate biosynthetic process	E0CQS1|F6HUM9|A5BPB2|F6HXK4|A5C718|F6H3A8
9206	0.00021574	0.0011061	6	139182	29889		purine ribonucleoside triphosphate biosynthetic process	E0CQS1|F6HUM9|A5BPB2|F6HXK4|A5C718|F6H3A8
31048	0.00021948	0.0011172	2	4182	29889		chromatin silencing by small RNA	F6H711|D2Y3W8
48766	0.00021948	0.0011172	2	4182	29889		root hair initiation	A5AIM8|F6HFI3
46164	0.00022148	0.0011233	7	198182	29889		alcohol catabolic process	D7TWP2|A5BDH7|F6GWQ0|A5AIE0|D7T850|F6GUY5|F6GWA8
31667	0.00022752	0.0011498	4	49182	29889		response to nutrient levels	A5AMA5|D7SXG2|F6HPY6|A5AQ39
19318	0.00023284	0.0011719	8	265182	29889		hexose metabolic process	D7TWP2|A5BDH7|F6GWQ0|F6H8G5|A5AIE0|D7T850|F6GUY5|F6GWA8
5840	0.00023354	0.0011719	12	577182	29889		ribosome	D7T502|A5BDH7|F6GWQ0|F6H8G5|A5AIE0|D7U7Y2|A5ASP6|F6HRH5|A5AW25|F6GY49|F6GWA8|D7T6M3
3729	0.00023457	0.0011728	3	20182	29889		mRNA binding	D7U9F8|F6GUZ1|A5BN72
3006	0.00023667	0.0011792	10	413182	29889		reproductive developmental process	A5AIM8|D7SXG2|F6HFI3|D7SY29|D7T9L3|F6HUM6|A5ANE2|F6GT26|F6HLX4|A5AQ39
51246	0.00024127	0.0011978	5	91182	29889		regulation of protein metabolic process	D7U9F8|A5AIE0|E0CQX9|D7T6M3|A5AQ39
31328	0.00024613	0.0012134	4	50182	29889		positive regulation of cellular biosynthetic process	A5AIE0|D7T9L3|F6HG13|F6HLX4
9891	0.00024613	0.0012134	4	50182	29889		positive regulation of biosynthetic process	A5AIE0|D7T9L3|F6HG13|F6HLX4
6733	0.00025389	0.001243	5	92182	29889		oxidoreduction coenzyme metabolic process	D7TWP2|A5AIE0|D7T850|F6GUY5|F6H3A8
16072	0.00025389	0.001243	5	92182	29889		rRNA metabolic process	D7TWP2|F6HUI9|A5AIE0|F6GUY5|A5AW25
42592	0.00025757	0.0012566	8	269182	29889		homeostatic process	A5ASG6|A5C347|E0CR63|F6HXK4|D7T9L3|F6GWA8|A5BX87|D7T6M3
16817	0.00026289	0.0012782	20	1365182	29889		hydrolase activity, acting on acid anhydrides	F6HAJ0|A5C8Q9|A5AQG4|D7T850|A5B907|F6HXK4|F6HUM6|F6HRH5|F6HZ35|F6GT26|F6HX69|A5AFQ1|F6H3J1|D7T7C0|E0CR63|F6HUY4|F6HPS1|D7SN01|D7TGM4|F6H3A8
10075	0.00027244	0.0013201	3	21182	29889		regulation of meristem growth	A5AIM8|F6HFI3|D7T6M3
10604	0.00028661	0.001384	4	52182	29889		positive regulation of macromolecule metabolic process	A5AIE0|D7T9L3|F6HG13|F6HLX4
5543	0.00030254	0.0014559	6	148182	29889		phospholipid binding	F6H331|F6HCA1|D7SN01|D7TGM4|F6HXF8|A5AFQ1
80135	0.00031405	0.0015061	3	22182	29889		regulation of cellular response to stress	A5AIE0|F6HRH5|F6I3K6
16114	0.00034046	0.0016273	5	98182	29889		terpenoid biosynthetic process	A5AIE0|D7T1D7|F6HC52|F6GUY5|A5AHH6
48767	0.00035954	0.001703	3	23182	29889		root hair elongation	A5AIM8|D7U4X1|F6HFI3
10329	0.00036434	0.001703	2	5182	29889		auxin efflux transmembrane transporter activity	A5AIM8|F6HFI3
10587	0.00036434	0.001703	2	5182	29889		miRNA catabolic process	F6H077|A5B900
9942	0.00036434	0.001703	2	5182	29889		longitudinal axis specification	A5AIM8|F6HFI3
10082	0.00036434	0.001703	2	5182	29889		regulation of root meristem growth	A5AIM8|F6HFI3
8289	0.00036476	0.001703	7	215182	29889		lipid binding	F6HUI9|F6H331|F6HCA1|D7SN01|D7TGM4|F6HXF8|A5AFQ1
44275	0.00036476	0.001703	7	215182	29889		cellular carbohydrate catabolic process	D7TWP2|A5BDH7|F6GWQ0|A5AIE0|D7T850|F6GUY5|F6GWA8
22892	0.00037117	0.0017272	16	986182	29889		substrate-specific transporter activity	F6HFU3|A5ASG6|F6H8P9|F6HC52|F6HXK4|E0CRG7|F6HRH5|D7TWZ7|A5AIM8|F6HFI3|F6HUY4|Q4U339|D7SWB7|F6HTW0|A5BX87|F6H3A8
16830	0.00037417	0.0017354	6	154182	29889		carbon-carbon lyase activity	A5BDH7|F6GWQ0|F6H8G5|A5C718|A5BX87|P56648
31325	0.00038154	0.0017639	4	56182	29889		positive regulation of cellular metabolic process	A5AIE0|D7T9L3|F6HG13|F6HLX4
10468	0.00038747	0.0017854	15	891182	29889		regulation of gene expression	D7SIK8|D7T9L3|F6H4Q9|F6GT26|F6I0N8|D7U9F8|D7SHS0|F6H711|A5AIE0|D7TZB7|F6HHP9|A5AW25|D2Y3W8|F6HG13|F6HLX4
31324	0.0004084	0.0018666	4	57182	29889		negative regulation of cellular metabolic process	D7SHS0|F6H711|A5AW25|D2Y3W8
35304	0.00040907	0.0018666	3	24182	29889		regulation of protein amino acid dephosphorylation	A5AIE0|D7T6M3|A5AQ39
10103	0.00040907	0.0018666	3	24182	29889		stomatal complex morphogenesis	F6HUI9|F6GUY5|F6GT26
5975	0.0004157	0.0018908	21	1524182	29889		carbohydrate metabolic process	D7TWP2|D7SIK8|A5BA36|F6H8G5|D7T850|A5ALC6|F6GWJ5|F6HUM6|F6H9S8|P56648|A5BDH7|F6HFF7|D7SQC7|F6GWQ0|A5AIE0|F6GUY5|E0CTX7|A5C718|F6GWA8|F6H3A8|F6HH13
32559	0.00042001	0.0019036	44	4365182	29889		adenyl ribonucleotide binding	F6HAJ0|A5B9H3|A5C8Q9|D7U6I1|F6HUM9|F6HXK4|D7T9L3|F6HX69|A5BLX5|F6H3J1|D7TVQ3|F6H9Y5|F6GWQ0|D7SJ71|D7SXG2|D7T7C0|D7SY29|F6GUY5|A5B2F1|A5AQ39|F6H8G5|A5AQG4|A5BXP6|A5B907|A5BPB2|F6GY49|F6H1C1|F6GT26|F6GXS5|F6I0N8|F6GTZ9|A5B2U7|D7U4X1|D7T1D7|E0CQS1|E0CR63|D7TQZ8|F6HUY4|F6HPS1|F6GWA8|F6HTW0|D7TBJ4|F6H3A8|F6HPW0
43234	0.00042156	0.0019036	18	1203182	29889		protein complex	A5ASG6|F6HAJ0|A5C8Q9|D7T850|A5ALC6|D7T9L3|D7TKA1|A5B2U7|D7U4X1|F6H331|D7SXG2|F6H561|D7TQZ8|D7UAI8|F6HUY4|E0CQX9|F6HPS1|A5AQ39
16462	0.00042258	0.0019036	19	1309182	29889		pyrophosphatase activity	F6HAJ0|A5C8Q9|A5AQG4|D7T850|A5B907|F6HXK4|F6HUM6|F6HRH5|F6GT26|F6HX69|A5AFQ1|F6H3J1|D7T7C0|E0CR63|F6HUY4|F6HPS1|D7SN01|D7TGM4|F6H3A8
9532	0.00042523	0.0019095	8	290182	29889		plastid stroma	D7T502|F6HVH7|F6HAH8|F6H331|F6H561|D7U7Y2|F6GUY5|F6GWA8
9753	0.00042827	0.001917	5	103182	29889		response to jasmonic acid stimulus	A5AIE0|F6I3K6|F6H9S8|F6HH03|F6H0F0
9893	0.00043658	0.0019481	4	58182	29889		positive regulation of metabolic process	A5AIE0|D7T9L3|F6HG13|F6HLX4
6812	0.00045081	0.0020052	9	368182	29889		cation transport	A5ASG6|A5C347|F6HUM9|F6HXK4|A5C718|F6H9S8|F6HX69|A5AQ39|F6H3A8
22891	0.00046082	0.0020327	15	906182	29889		substrate-specific transmembrane transporter activity	F6HFU3|F6H8P9|F6HC52|F6HXK4|E0CRG7|F6HRH5|D7TWZ7|A5AIM8|F6HFI3|F6HUY4|Q4U339|D7SWB7|F6HTW0|A5BX87|F6H3A8
16567	0.00046277	0.0020327	3	25182	29889		protein ubiquitination	D7SY29|F6H9S8|F6HG13
7031	0.00046277	0.0020327	3	25182	29889		peroxisome organization	A5ASG6|D7SHS0|A5AW25
9636	0.00046277	0.0020327	3	25182	29889		response to toxin	F6HAH8|D7T9L3|F6GWA8
16818	0.00051282	0.0022456	19	1330182	29889		hydrolase activity, acting on acid anhydrides, in phosphorus-containing anhydrides	F6HAJ0|A5C8Q9|A5AQG4|D7T850|A5B907|F6HXK4|F6HUM6|F6HRH5|F6GT26|F6HX69|A5AFQ1|F6H3J1|D7T7C0|E0CR63|F6HUY4|F6HPS1|D7SN01|D7TGM4|F6H3A8
10556	0.00053475	0.0023344	14	821182	29889		regulation of macromolecule biosynthetic process	D7SIK8|D7T9L3|F6H4Q9|F6I0N8|D7U9F8|D7SHS0|F6H711|A5AIE0|D7TZB7|F6HHP9|A5AW25|D2Y3W8|F6HG13|F6HLX4
10586	0.00054431	0.0023542	2	6182	29889		miRNA metabolic process	F6H077|A5B900
578	0.00054431	0.0023542	2	6182	29889		embryonic axis specification	A5AIM8|F6HFI3
5345	0.00054431	0.0023542	2	6182	29889		purine transmembrane transporter activity	F6HFU3|F6HC52
32446	0.00058328	0.0025151	3	27182	29889		protein modification by small protein conjugation	D7SY29|F6H9S8|F6HG13
31323	0.00064604	0.0027772	16	1038182	29889		regulation of cellular metabolic process	D7SIK8|D7T9L3|F6H4Q9|D7T6M3|F6I0N8|D7U9F8|D7SHS0|F6H711|A5AIE0|D7TZB7|F6HHP9|A5AW25|D2Y3W8|F6HG13|F6HLX4|A5AQ39
31399	0.00065036	0.0027788	3	28182	29889		regulation of protein modification process	A5AIE0|D7T6M3|A5AQ39
48638	0.00065036	0.0027788	3	28182	29889		regulation of developmental growth	A5AIM8|F6HFI3|D7T6M3
9991	0.00067401	0.0028712	4	65182	29889		response to extracellular stimulus	A5AMA5|D7SXG2|F6HPY6|A5AQ39
32787	0.00068229	0.0028977	10	473182	29889		monocarboxylic acid metabolic process	A5C347|F6H8G5|A5AIE0|D7U6I1|D7T850|F6GUY5|D7T9L3|A5ANE2|A5C718|D7TGM4
5996	0.00068669	0.0029076	8	312182	29889		monosaccharide metabolic process	D7TWP2|A5BDH7|F6GWQ0|F6H8G5|A5AIE0|D7T850|F6GUY5|F6GWA8
9755	0.00069147	0.0029191	6	173182	29889		hormone-mediated signaling pathway	A5AMA5|A5AIM8|D7U4X1|D7SXG2|F6HFI3|A5AQ39
35303	0.00072217	0.0030396	3	29182	29889		regulation of dephosphorylation	A5AIE0|D7T6M3|A5AQ39
46524	0.00075898	0.003185	2	7182	29889		sucrose-phosphate synthase activity	A5BA36|F6GWJ5
6355	0.00076283	0.0031917	13	754182	29889		regulation of transcription, DNA-dependent	D7SIK8|D7T9L3|F6H4Q9|F6I0N8|D7SHS0|F6H711|A5AIE0|D7TZB7|F6HHP9|A5AW25|D2Y3W8|F6HG13|F6HLX4
6950	0.00077876	0.0032401	26	2183182	29889		response to stress	F6HAJ0|F6GTH9|A5C8Q9|D7U6I1|D7T850|F6HUM9|F6HUM6|F6I3K6|F6H0F0|F6HFF7|D7SJ71|F6HAH8|D7SXG2|F6H068|D7SY29|F6HGL7|E0CTX7|F6HLX4|A5AQ39|F6HRH5|F6H9S8|D7T6M3|F6GTZ9|A5AIE0|D7THV1|F6HPY6
32870	0.00077901	0.0032401	6	177182	29889		cellular response to hormone stimulus	A5AMA5|A5AIM8|D7U4X1|D7SXG2|F6HFI3|A5AQ39
31348	0.00079883	0.0033054	3	30182	29889		negative regulation of defense response	A5AIE0|F6HRH5|F6I3K6
5215	0.00079938	0.0033054	20	1491182	29889		transporter activity	F6HFU3|A5ASG6|F6H8P9|F6HC52|F6HXK4|E0CRG7|F6HUM6|F6HRH5|D7TWZ7|D7T6M3|D7SQC7|A5AIM8|E0CR63|F6HFI3|F6HUY4|Q4U339|D7SWB7|F6HTW0|A5BX87|F6H3A8
17111	0.00081189	0.0033473	18	1273182	29889		nucleoside-triphosphatase activity	F6HAJ0|A5C8Q9|A5AQG4|D7T850|A5B907|F6HXK4|F6HRH5|F6GT26|F6HX69|A5AFQ1|F6H3J1|D7T7C0|E0CR63|F6HUY4|F6HPS1|D7SN01|D7TGM4|F6H3A8
45449	0.0008201	0.0033712	13	760182	29889		regulation of transcription	D7SIK8|D7T9L3|F6H4Q9|F6I0N8|D7SHS0|F6H711|A5AIE0|D7TZB7|F6HHP9|A5AW25|D2Y3W8|F6HG13|F6HLX4
51252	0.00083997	0.0034351	13	762182	29889		regulation of RNA metabolic process	D7SIK8|D7T9L3|F6H4Q9|F6I0N8|D7SHS0|F6H711|A5AIE0|D7TZB7|F6HHP9|A5AW25|D2Y3W8|F6HG13|F6HLX4
44260	0.0008405	0.0034351	59	6609182	29889		cellular macromolecule metabolic process	F6HAJ0|A5B9H3|F6HUI9|F6H8P9|F6HUM9|D7TKA1|A5AFQ1|A5BLV0|F6H3J1|A5AFL7|F6GWQ0|D7SY29|F6GUY5|E0CTX7|A5B2F1|F6HG13|F6HLX4|F6GZB1|D7TWP2|D7SIK8|D7T502|A5BXP6|F6HRH5|F6GY49|F6H1C1|F6H9S8|F6GT26|A5AIM8|A5AIE0|D7U4X1|D7THV1|E0CQS1|F6HKS7|F6GWA8|D7TBJ4|F6HH03|D7TSK3|A5C8Q9|D7T9L3|A5BLX5|F6H9Y5|F6HAH8|F6HBB3|F6H068|F6HGL7|A5ASP6|A5AQ39|F6HH13|A5AWG3|D7T6M3|A5BLW1|D7T2M5|F6GTZ9|F6HNK4|F6H077|A5AW25|A5C718|…
15674	0.00084453	0.0034416	4	69182	29889		di-, tri-valent inorganic cation transport	A5ASG6|A5C347|F6H9S8|A5AQ39
31326	0.00084782	0.003445	14	861182	29889		regulation of cellular biosynthetic process	D7SIK8|D7T9L3|F6H4Q9|F6I0N8|D7U9F8|D7SHS0|F6H711|A5AIE0|D7TZB7|F6HHP9|A5AW25|D2Y3W8|F6HG13|F6HLX4
9889	0.00085729	0.0034735	14	862182	29889		regulation of biosynthetic process	D7SIK8|D7T9L3|F6H4Q9|F6I0N8|D7U9F8|D7SHS0|F6H711|A5AIE0|D7TZB7|F6HHP9|A5AW25|D2Y3W8|F6HG13|F6HLX4
50794	0.00086801	0.0035069	23	1844182	29889		regulation of cellular process	D7SIK8|D7T9L3|F6H4Q9|F6HRH5|F6I3K6|D7T6M3|F6I0N8|D7U9F8|D7SHS0|F6H711|A5AIE0|E0CR63|D7TZB7|D7SY29|F6HHP9|A5AW25|D2Y3W8|D7TGM4|F6GWA8|A5BX87|F6HG13|F6HLX4|A5AQ39
10374	0.00088048	0.0035269	3	31182	29889		stomatal complex development	F6HUI9|F6GUY5|F6GT26
31047	0.00088048	0.0035269	3	31182	29889		gene silencing by RNA	F6H711|D2Y3W8|F6GT26
16168	0.00088048	0.0035269	3	31182	29889		chlorophyll binding	A5BPB2|F6HRH5|A5AQ39
7389	0.00089149	0.0035609	4	70182	29889		pattern specification process	A5AIM8|F6HFI3|D7SY29|D7T9L3
5488	0.00090439	0.0036022	130	17954182	29889		binding	A5CBS5|F6HAJ0|F6HUI9|D7U6I1|D7T7N4|F6I605|F6HX69|A5AFQ1|D7U9F8|A5C347|D7SQC7|F6GWQ0|F6GU40|D7SY29|F6HHP9|F6HE19|D7TN22|D7TGM4|F6HEJ4|A5B2F1|A5BX87|F6HLX4|D7SIK8|D7T502|A5BXP6|F6GY49|F6H1C1|F6HZ35|F6GX27|F6H9S8|F6GT26|F6GXS5|P56648|F6I2J2|F6I0N8|A5BDH7|A5B2U7|A5AIM8|A5AIE0|F6HPQ0|F6GWA8|A5C2J5|D7TBJ4|F6HI21|A5BDX9|D7T9L3|F6HDA9|A5BLX5|F6HFF7|D7SJ71|D7T5K7|D2Y3W8|A5AQ39|F6HH13|A5ASG6|A5AWG3|A5B907|…
42254	0.00099414	0.0039485	5	124182	29889		ribosome biogenesis	D7TWP2|F6HUI9|A5AIE0|F6GUY5|A5AW25
15205	0.0010079	0.0039587	2	8182	29889		nucleobase transmembrane transporter activity	F6HFU3|F6HC52
15562	0.0010079	0.0039587	2	8182	29889		efflux transmembrane transporter activity	A5AIM8|F6HFI3
9986	0.0010079	0.0039587	2	8182	29889		cell surface	A5AIM8|F6HFI3
45010	0.0010079	0.0039587	2	8182	29889		actin nucleation	D7T9L3|F6HKS7
43436	0.0010392	0.0040483	16	1086182	29889		oxoacid metabolic process	F6H8G5|D7U6I1|D7T850|D7T9L3|A5C347|A5B2U7|A5AIE0|F6HAH8|F6H331|F6H068|F6GUY5|A5ANE2|A5C718|D7TGM4|A5AQ39|F6H3A8
19752	0.0010392	0.0040483	16	1086182	29889		carboxylic acid metabolic process	F6H8G5|D7U6I1|D7T850|D7T9L3|A5C347|A5B2U7|A5AIE0|F6HAH8|F6H331|F6H068|F6GUY5|A5ANE2|A5C718|D7TGM4|A5AQ39|F6H3A8
16887	0.0010393	0.0040483	11	590182	29889		ATPase activity	F6HAJ0|D7T7C0|A5AQG4|A5B907|F6HUY4|F6HXK4|F6HPS1|F6HRH5|F6GT26|F6HX69|F6H3A8
43067	0.0010592	0.0040806	3	33182	29889		regulation of programmed cell death	A5AIE0|F6HRH5|F6I3K6
9506	0.0010592	0.0040806	3	33182	29889		plasmodesma	F6GTZ9|A5AIE0|D7U4X1
55044	0.0010592	0.0040806	3	33182	29889		symplast	F6GTZ9|A5AIE0|D7U4X1
6082	0.0010592	0.0040806	16	1088182	29889		organic acid metabolic process	F6H8G5|D7U6I1|D7T850|D7T9L3|A5C347|A5B2U7|A5AIE0|F6HAH8|F6H331|F6H068|F6GUY5|A5ANE2|A5C718|D7TGM4|A5AQ39|F6H3A8
6098	0.0010978	0.0042178	4	74182	29889		pentose-phosphate shunt	D7TWP2|A5AIE0|D7T850|F6GUY5
42180	0.0011427	0.0043602	16	1096182	29889		cellular ketone metabolic process	F6H8G5|D7U6I1|D7T850|D7T9L3|A5C347|A5B2U7|A5AIE0|F6HAH8|F6H331|F6H068|F6GUY5|A5ANE2|A5C718|D7TGM4|A5AQ39|F6H3A8
6721	0.0011456	0.0043602	5	128182	29889		terpenoid metabolic process	A5AIE0|D7T1D7|F6HC52|F6GUY5|A5AHH6
6739	0.0011542	0.0043602	4	75182	29889		NADP metabolic process	D7TWP2|A5AIE0|D7T850|F6GUY5
6740	0.0011542	0.0043602	4	75182	29889		NADPH regeneration	D7TWP2|A5AIE0|D7T850|F6GUY5
10319	0.0011565	0.0043602	3	34182	29889		stromule	A5AIE0|F6GT26|F6H3A8
10941	0.0011565	0.0043602	3	34182	29889		regulation of cell death	A5AIE0|F6HRH5|F6I3K6
70647	0.0011565	0.0043602	3	34182	29889		protein modification by small protein conjugation or removal	D7SY29|F6H9S8|F6HG13
6754	0.001186	0.0044594	5	129182	29889		ATP biosynthetic process	E0CQS1|F6HUM9|F6HXK4|A5C718|F6H3A8
10260	0.0012593	0.0046851	3	35182	29889		organ senescence	D7SXG2|F6HPY6|A5AQ39
9606	0.0012593	0.0046851	3	35182	29889		tropism	F6HAJ0|A5AIM8|F6HFI3
5911	0.0012593	0.0046851	3	35182	29889		cell-cell junction	F6GTZ9|A5AIE0|D7U4X1
10149	0.0012593	0.0046851	3	35182	29889		senescence	D7SXG2|F6HPY6|A5AQ39
22613	0.00127	0.0047123	5	131182	29889		ribonucleoprotein complex biogenesis	D7TWP2|F6HUI9|A5AIE0|F6GUY5|A5AW25
10315	0.0012907	0.0047394	2	9182	29889		auxin efflux	A5AIM8|F6HFI3
9404	0.0012907	0.0047394	2	9182	29889		toxin metabolic process	D7U4X1|F6HAH8
9407	0.0012907	0.0047394	2	9182	29889		toxin catabolic process	D7U4X1|F6HAH8
34661	0.0012907	0.0047394	2	9182	29889		ncRNA catabolic process	F6H077|A5B900
48827	0.0013136	0.0047792	5	132182	29889		phyllome development	A5AIE0|D7SY29|D7T9L3|F6HKS7|F6GZB1
6195	0.0013321	0.0047792	8	346182	29889		purine nucleotide catabolic process	D7T7C0|A5AQG4|A5B907|F6HUY4|D7SN01|D7TGM4|F6HX69|A5AFQ1
9143	0.0013321	0.0047792	8	346182	29889		nucleoside triphosphate catabolic process	D7T7C0|A5AQG4|A5B907|F6HUY4|D7SN01|D7TGM4|F6HX69|A5AFQ1
9146	0.0013321	0.0047792	8	346182	29889		purine nucleoside triphosphate catabolic process	D7T7C0|A5AQG4|A5B907|F6HUY4|D7SN01|D7TGM4|F6HX69|A5AFQ1
9154	0.0013321	0.0047792	8	346182	29889		purine ribonucleotide catabolic process	D7T7C0|A5AQG4|A5B907|F6HUY4|D7SN01|D7TGM4|F6HX69|A5AFQ1
9166	0.0013321	0.0047792	8	346182	29889		nucleotide catabolic process	D7T7C0|A5AQG4|A5B907|F6HUY4|D7SN01|D7TGM4|F6HX69|A5AFQ1
9203	0.0013321	0.0047792	8	346182	29889		ribonucleoside triphosphate catabolic process	D7T7C0|A5AQG4|A5B907|F6HUY4|D7SN01|D7TGM4|F6HX69|A5AFQ1
9207	0.0013321	0.0047792	8	346182	29889		purine ribonucleoside triphosphate catabolic process	D7T7C0|A5AQG4|A5B907|F6HUY4|D7SN01|D7TGM4|F6HX69|A5AFQ1
9261	0.0013321	0.0047792	8	346182	29889		ribonucleotide catabolic process	D7T7C0|A5AQG4|A5B907|F6HUY4|D7SN01|D7TGM4|F6HX69|A5AFQ1
5634	0.0013417	0.0048016	26	2267182	29889		nucleus	F6HAJ0|F6HUI9|A5BDX9|F6GTH9|D7T9L3|F6HUM6|F6H3J1|F6HFF7|D7SXG2|A5BCC0|F6H068|D7SY29|F6HHP9|F6GUY5|F6HGL7|A5AHH6|F6HLX4|A5AQ39|F6GZB1|F6HUF2|D7T2M5|D7T1D7|F6H331|F6H077|F6HXD4|F6HH03
9058	0.0013585	0.0048492	50	5449182	29889		biosynthetic process	A5B9H3|A5BA36|D7U6I1|F6H8P9|F6HC52|F6HUM9|F6HXK4|D7TKA1|A5AFL7|D7U9F8|F6GWQ0|D7SY29|F6GUY5|E0CTX7|D7TGM4|A5AHH6|D7SIK8|D7T502|F6HRH5|F6GY49|F6H9S8|P56648|A5BDH7|A5AIM8|A5AIE0|D7U4X1|D7T1D7|F6H331|E0CQS1|D7TSK3|A5C8Q9|D7T850|F6GWJ5|D7T9L3|F6H068|A5ASP6|A5AQ39|F6HH13|F6H8G5|A5BPB2|D7TWZ7|D7T6M3|A5BLW1|F6HNK4|E0CR63|A5AW25|A5ANE2|A5C718|F6H3A8|F6HAM6
34655	0.0013814	0.0049063	8	348182	29889		nucleobase, nucleoside, nucleotide and nucleic acid catabolic process	D7T7C0|A5AQG4|A5B907|F6HUY4|D7SN01|D7TGM4|F6HX69|A5AFQ1
34656	0.0013814	0.0049063	8	348182	29889		nucleobase, nucleoside and nucleotide catabolic process	D7T7C0|A5AQG4|A5B907|F6HUY4|D7SN01|D7TGM4|F6HX69|A5AFQ1
6090	0.0014002	0.0049604	4	79182	29889		pyruvate metabolic process	F6H8G5|A5AIE0|D7T850|F6GUY5
46496	0.0015359	0.005414	4	81182	29889		nicotinamide nucleotide metabolic process	D7TWP2|A5AIE0|D7T850|F6GUY5
9965	0.0015359	0.005414	4	81182	29889		leaf morphogenesis	A5AIE0|D7T9L3|F6HKS7|F6GZB1
7568	0.0016016	0.0055675	3	38182	29889		aging	D7SXG2|F6HPY6|A5AQ39
4332	0.0016069	0.0055675	2	10182	29889		fructose-bisphosphate aldolase activity	A5BDH7|F6GWQ0
6816	0.0016069	0.0055675	2	10182	29889		calcium ion transport	F6H9S8|A5AQ39
7030	0.0016069	0.0055675	2	10182	29889		Golgi organization	A5C8Q9|A5AQ39
9798	0.0016069	0.0055675	2	10182	29889		axis specification	A5AIM8|F6HFI3
10014	0.0016069	0.0055675	2	10182	29889		meristem initiation	D7SY29|D7T9L3
19362	0.0016071	0.0055675	4	82182	29889		pyridine nucleotide metabolic process	D7TWP2|A5AIE0|D7T850|F6GUY5
32268	0.0016805	0.0058076	4	83182	29889		regulation of cellular protein metabolic process	D7U9F8|A5AIE0|D7T6M3|A5AQ39
44459	0.0017031	0.0058712	5	140182	29889		plasma membrane part	F6GTZ9|A5AIM8|A5AIE0|D7U4X1|F6HFI3
45088	0.0017274	0.0059116	3	39182	29889		regulation of innate immune response	A5AIE0|F6HRH5|F6I3K6
16458	0.0017274	0.0059116	3	39182	29889		gene silencing	F6H711|D2Y3W8|F6GT26
35091	0.0017274	0.0059116	3	39182	29889		phosphoinositide binding	F6H331|F6HCA1|F6HXF8
9570	0.0017418	0.0059466	7	281182	29889		chloroplast stroma	D7T502|F6HVH7|F6HAH8|F6H331|F6H561|F6GUY5|F6GWA8
6732	0.0017772	0.0060364	7	282182	29889		coenzyme metabolic process	D7TWP2|A5AIE0|D7U6I1|D7T850|F6GUY5|D7T9L3|F6H3A8
44249	0.0017802	0.0060364	47	5095182	29889		cellular biosynthetic process	A5B9H3|D7TSK3|A5C8Q9|D7U6I1|F6H8P9|F6HC52|D7T850|F6HUM9|F6HXK4|D7T9L3|D7TKA1|A5AFL7|D7U9F8|F6GWQ0|F6H068|D7SY29|F6GUY5|A5ASP6|E0CTX7|D7TGM4|A5AHH6|A5AQ39|F6HH13|D7SIK8|D7T502|F6H8G5|A5BPB2|F6HRH5|F6GY49|F6H9S8|D7T6M3|A5BLW1|P56648|A5BDH7|F6HNK4|A5AIM8|A5AIE0|D7U4X1|D7T1D7|F6H331|E0CQS1|E0CR63|A5AW25|A5ANE2|A5C718|F6H3A8|F6HAM6
8299	0.001781	0.0060364	6	208182	29889		isoprenoid biosynthetic process	A5AIE0|D7T1D7|F6HC52|D7T850|F6GUY5|A5AHH6
19219	0.0018402	0.0062221	13	832182	29889		regulation of nucleobase, nucleoside, nucleotide and nucleic acid metabolic process	D7SIK8|D7T9L3|F6H4Q9|F6I0N8|D7SHS0|F6H711|A5AIE0|D7TZB7|F6HHP9|A5AW25|D2Y3W8|F6HG13|F6HLX4
48046	0.001895	0.0063921	9	452182	29889		apoplast	F6HZE1|D7T502|A5BDH7|F6GWQ0|A5B2U7|A5AIE0|A5BPB2|A5AW25|F6GWA8
6342	0.0019562	0.0065411	2	11182	29889		chromatin silencing	F6H711|D2Y3W8
45814	0.0019562	0.0065411	2	11182	29889		negative regulation of gene expression, epigenetic	F6H711|D2Y3W8
9750	0.0019562	0.0065411	2	11182	29889		response to fructose stimulus	F6GTH9|D7T6M3
44270	0.0019592	0.0065411	8	368182	29889		cellular nitrogen compound catabolic process	D7T7C0|A5AQG4|A5B907|F6HUY4|D7SN01|D7TGM4|F6HX69|A5AFQ1
16052	0.0019623	0.0065411	7	287182	29889		carbohydrate catabolic process	D7TWP2|A5BDH7|F6GWQ0|A5AIE0|D7T850|F6GUY5|F6GWA8
48468	0.0019859	0.0066041	5	145182	29889		cell development	A5AIM8|D7U4X1|F6HFI3|D7T9L3|F6HKS7
10073	0.001997	0.0066097	3	41182	29889		meristem maintenance	A5AIM8|F6HFI3|D7T6M3
18298	0.001997	0.0066097	3	41182	29889		protein-chromophore linkage	F6HKS7|F6HH03|A5AQ39
44255	0.0020975	0.0069261	11	645182	29889		cellular lipid metabolic process	A5C347|A5AIE0|F6HAH8|D7T1D7|E0CR63|F6HC52|D7T850|F6GUY5|D7T9L3|A5ANE2|A5AHH6
51171	0.0021059	0.0069289	13	845182	29889		regulation of nitrogen compound metabolic process	D7SIK8|D7T9L3|F6H4Q9|F6I0N8|D7SHS0|F6H711|A5AIE0|D7TZB7|F6HHP9|A5AW25|D2Y3W8|F6HG13|F6HLX4
48518	0.0021082	0.0069289	5	147182	29889		positive regulation of biological process	A5AIE0|D7T9L3|F6HRH5|F6HG13|F6HLX4
46700	0.0021298	0.0069559	8	373182	29889		heterocycle catabolic process	D7T7C0|A5AQG4|A5B907|F6HUY4|D7SN01|D7TGM4|F6HX69|A5AFQ1
30029	0.002141	0.0069559	3	42182	29889		actin filament-based process	F6H8P9|D7T9L3|F6HKS7
9553	0.002141	0.0069559	3	42182	29889		embryo sac development	F6H711|D2Y3W8|F6HLX4
30036	0.002141	0.0069559	3	42182	29889		actin cytoskeleton organization	F6H8P9|D7T9L3|F6HKS7
10207	0.002141	0.0069559	3	42182	29889		photosystem II assembly	A5AIE0|F6HKS7|F6H3J1
34660	0.0022039	0.0071437	7	293182	29889		ncRNA metabolic process	D7TWP2|F6HUI9|A5AIE0|F6H077|F6GUY5|A5AW25|A5B900
17038	0.0022914	0.0074102	3	43182	29889		protein import	A5ASG6|D7SHS0|A5AW25
43069	0.002338	0.0075094	2	12182	29889		negative regulation of programmed cell death	F6HRH5|F6I3K6
80022	0.002338	0.0075094	2	12182	29889		primary root development	D7SXG2|A5AQ39
60548	0.002338	0.0075094	2	12182	29889		negative regulation of cell death	F6HRH5|F6I3K6
6720	0.0024672	0.0079062	6	222182	29889		isoprenoid metabolic process	A5AIE0|D7T1D7|F6HC52|D7T850|F6GUY5|A5AHH6
2682	0.0026113	0.0082928	3	45182	29889		regulation of immune system process	A5AIE0|F6HRH5|F6I3K6
40008	0.0026113	0.0082928	3	45182	29889		regulation of growth	A5AIM8|F6HFI3|D7T6M3
30054	0.0026113	0.0082928	3	45182	29889		cell junction	F6GTZ9|A5AIE0|D7U4X1
50776	0.0026113	0.0082928	3	45182	29889		regulation of immune response	A5AIE0|F6HRH5|F6I3K6
34470	0.0026525	0.0084045	5	155182	29889		ncRNA processing	D7TWP2|F6HUI9|A5AIE0|F6GUY5|A5AW25
22610	0.0027521	0.0086617	2	13182	29889		biological adhesion	D7T9L3|F6HKS7
4630	0.0027521	0.0086617	2	13182	29889		phospholipase D activity	F6GTZ9|F6HAH8
7155	0.0027521	0.0086617	2	13182	29889		cell adhesion	D7T9L3|F6HKS7
48585	0.0027811	0.0086949	3	46182	29889		negative regulation of response to stimulus	A5AIE0|F6HRH5|F6I3K6
16109	0.0027811	0.0086949	3	46182	29889		tetraterpenoid biosynthetic process	A5AIE0|F6HC52|F6GUY5
16117	0.0027811	0.0086949	3	46182	29889		carotenoid biosynthetic process	A5AIE0|F6HC52|F6GUY5
5525	0.0028874	0.0089873	8	392182	29889		GTP binding	D7T502|E0CR63|D7T850|D7SN01|D7TGM4|F6HZ35|F6GWA8|A5AFQ1
32561	0.0028874	0.0089873	8	392182	29889		guanyl ribonucleotide binding	D7T502|E0CR63|D7T850|D7SN01|D7TGM4|F6HZ35|F6GWA8|A5AFQ1
19001	0.0029324	0.0091073	8	393182	29889		guanyl nucleotide binding	D7T502|E0CR63|D7T850|D7SN01|D7TGM4|F6HZ35|F6GWA8|A5AFQ1
19748	0.002978	0.0092285	8	394182	29889		secondary metabolic process	A5AIE0|D7U4X1|F6HAH8|D7T1D7|F6HC52|F6HXK4|F6GUY5|A5AHH6
48522	0.0030785	0.009519	4	98182	29889		positive regulation of cellular process	A5AIE0|D7T9L3|F6HG13|F6HLX4
16108	0.0031407	0.0096691	3	48182	29889		tetraterpenoid metabolic process	A5AIE0|F6HC52|F6GUY5
16116	0.0031407	0.0096691	3	48182	29889		carotenoid metabolic process	A5AIE0|F6HC52|F6GUY5
16832	0.0031979	0.0098238	2	14182	29889		aldehyde-lyase activity	A5BDH7|F6GWQ0
3924	0.0032067	0.0098291	5	162182	29889		GTPase activity	E0CR63|D7T850|D7SN01|D7TGM4|A5AFQ1
50661	0.0033106	0.010126	4	100182	29889		NADP or NADPH binding	D7T5K7|D7T9L3|D7TN22|F6GWA8
30003	0.0033307	0.010165	3	49182	29889		cellular cation homeostasis	A5ASG6|A5C347|F6HXK4
16071	0.0034309	0.010448	4	101182	29889		mRNA metabolic process	F6HBB3|F6HGL7|F6GT26|F6GZB1
152	0.0036752	0.01112	2	15182	29889		nuclear ubiquitin ligase complex	D7SXG2|A5AQ39
34284	0.0036752	0.01112	2	15182	29889		response to monosaccharide stimulus	F6GTH9|D7T6M3
9746	0.0036752	0.01112	2	15182	29889		response to hexose stimulus	F6GTH9|D7T6M3
6873	0.0037315	0.011266	3	51182	29889		cellular ion homeostasis	A5ASG6|A5C347|F6HXK4
16049	0.0038398	0.011569	5	169182	29889		cell growth	D7SQC7|A5AIM8|D7U4X1|F6HFI3|D7T9L3
5773	0.0039537	0.011886	8	413182	29889		vacuole	A5C4T4|A5AIE0|D7U4X1|F6HAH8|F6HXK4|F6HPG4|Q4U339|F6HTW0
46039	0.0040777	0.012233	4	106182	29889		GTP metabolic process	A5BPB2|D7SN01|D7TGM4|A5AFQ1
43170	0.0040927	0.012252	62	7496182	29889		macromolecule metabolic process	F6HAJ0|A5B9H3|F6HUI9|F6H8P9|F6HUM9|D7TKA1|A5AFQ1|A5BLV0|F6H3J1|A5AFL7|F6GWQ0|F6H561|D7SY29|F6GUY5|E0CTX7|A5B2F1|F6HG13|F6HLX4|F6GZB1|D7TWP2|D7SIK8|D7T502|A5BXP6|F6HRH5|F6GY49|F6H1C1|F6H9S8|F6GT26|A5B2U7|A5AIM8|A5AIE0|D7U4X1|D7THV1|E0CQS1|F6HKS7|F6GWA8|D7TBJ4|F6HH03|D7TSK3|A5C8Q9|D7T9L3|A5BLX5|F6H9Y5|F6HAH8|F6HBB3|F6H068|F6HGL7|A5ASP6|A5AQ39|F6HH13|A5AWG3|D7T6M3|A5BLW1|D7T2M5|F6GTZ9|F6HNK4|F6H077|…
15698	0.0041835	0.012497	2	16182	29889		inorganic anion transport	F6H8P9|E0CRG7
45454	0.0043436	0.012948	5	174182	29889		cell redox homeostasis	E0CR63|D7T9L3|F6GWA8|A5BX87|D7T6M3
55082	0.0043856	0.013046	3	54182	29889		cellular chemical homeostasis	A5ASG6|A5C347|F6HXK4
9793	0.0045028	0.013366	4	109182	29889		embryonic development ending in seed dormancy	A5AIM8|F6HFI3|D7SY29|F6GT26
10467	0.0046221	0.013692	21	1856182	29889		gene expression	D7TWP2|D7T502|F6HAJ0|D7TSK3|F6HUI9|F6H8P9|F6HRH5|F6GY49|F6GT26|D7T6M3|D7T2M5|F6HNK4|F6GWQ0|A5AIM8|A5AIE0|F6HBB3|F6H068|F6GUY5|F6HGL7|A5ASP6|A5AW25
16984	0.0047224	0.01393	2	17182	29889		ribulose-bisphosphate carboxylase activity	A5C718|P56648
42026	0.0047224	0.01393	2	17182	29889		protein refolding	D7T9L3|F6GWA8
8610	0.0050074	0.01474	9	524182	29889		lipid biosynthetic process	A5AIE0|D7T1D7|E0CR63|F6HC52|D7T850|F6GUY5|D7T9L3|A5ANE2|A5AHH6
9909	0.0051051	0.0149	3	57182	29889		regulation of flower development	F6H711|D7SY29|D2Y3W8
19220	0.0051147	0.0149	4	113182	29889		regulation of phosphate metabolic process	A5AIE0|F6H4Q9|D7T6M3|A5AQ39
42579	0.0051147	0.0149	4	113182	29889		microbody	D7SHS0|A5AIE0|E0CTX7|A5AW25
5777	0.0051147	0.0149	4	113182	29889		peroxisome	D7SHS0|A5AIE0|E0CTX7|A5AW25
51174	0.0051147	0.0149	4	113182	29889		regulation of phosphorus metabolic process	A5AIE0|F6H4Q9|D7T6M3|A5AQ39
16868	0.0052915	0.015352	2	18182	29889		intramolecular transferase activity, phosphotransferases	F6HFF7|F6GXS5
9933	0.0052915	0.015352	2	18182	29889		meristem structural organization	D7SY29|D7T9L3
9887	0.00578	0.016479	4	117182	29889		organ morphogenesis	A5AIE0|D7T9L3|F6HKS7|F6GZB1
8361	0.0058718	0.016479	5	187182	29889		regulation of cell size	D7SQC7|A5AIM8|D7U4X1|F6HFI3|D7T9L3
31978	0.0058905	0.016479	2	19182	29889		plastid thylakoid lumen	D7T850|F6H3J1
9543	0.0058905	0.016479	2	19182	29889		chloroplast thylakoid lumen	D7T850|F6H3J1
6081	0.0058917	0.016479	3	60182	29889		cellular aldehyde metabolic process	A5AIE0|D7T850|A5C718
22414	0.0059384	0.016479	10	638182	29889		reproductive process	A5AIM8|D7SXG2|F6HFI3|D7SY29|D7T9L3|F6HUM6|A5ANE2|F6GT26|F6HLX4|A5AQ39
71705	0.0060892	0.016479	1	1182	29889		nitrogen compound transport	F6HFU3
51245	0.0060892	0.016479	1	1182	29889		negative regulation of cellular defense response	F6I3K6
51261	0.0060892	0.016479	1	1182	29889		protein depolymerization	F6H8P9
45174	0.0060892	0.016479	1	1182	29889		glutathione dehydrogenase (ascorbate) activity	F6HAH8
6312	0.0060892	0.016479	1	1182	29889		mitotic recombination	F6HLX4
16560	0.0060892	0.016479	1	1182	29889		protein import into peroxisome matrix, docking	A5ASG6
16672	0.0060892	0.016479	1	1182	29889		oxidoreductase activity, acting on sulfur group of donors, quinone or similar compound as acceptor	F6HAH8
47443	0.0060892	0.016479	1	1182	29889		4-hydroxy-4-methyl-2-oxoglutarate aldolase activity	A5BX87
19013	0.0060892	0.016479	1	1182	29889		viral nucleocapsid	A5BUE1
31306	0.0060892	0.016479	1	1182	29889		intrinsic to mitochondrial outer membrane	D7SY29
31307	0.0060892	0.016479	1	1182	29889		integral to mitochondrial outer membrane	D7SY29
17151	0.0060892	0.016479	1	1182	29889		DEAD/H-box RNA helicase binding	F6HAJ0
15210	0.0060892	0.016479	1	1182	29889		uracil transmembrane transporter activity	F6HFU3
15391	0.0060892	0.016479	1	1182	29889		nucleobase:cation symporter activity	F6HFU3
7292	0.0060892	0.016479	1	1182	29889		female gamete generation	F6HLX4
15505	0.0060892	0.016479	1	1182	29889		uracil:cation symporter activity	F6HFU3
5274	0.0060892	0.016479	1	1182	29889		allantoin uptake transmembrane transporter activity	F6HFU3
48311	0.0060892	0.016479	1	1182	29889		mitochondrion distribution	D7T2X0
48312	0.0060892	0.016479	1	1182	29889		intracellular distribution of mitochondria	D7T2X0
15563	0.0060892	0.016479	1	1182	29889		uptake transmembrane transporter activity	F6HFU3
5350	0.0060892	0.016479	1	1182	29889		pyrimidine transmembrane transporter activity	F6HFU3
9560	0.0060892	0.016479	1	1182	29889		embryo sac egg cell differentiation	F6HLX4
30042	0.0060892	0.016479	1	1182	29889		actin filament depolymerization	F6H8P9
19899	0.0060892	0.016479	1	1182	29889		enzyme binding	F6HAJ0
19915	0.0060892	0.016479	1	1182	29889		lipid storage	D7SY29
32261	0.0060892	0.016479	1	1182	29889		purine nucleotide salvage	D7SY29
32264	0.0060892	0.016479	1	1182	29889		IMP salvage	D7SY29
42907	0.0060892	0.016479	1	1182	29889		xanthine transmembrane transporter activity	F6HFU3
10185	0.0060892	0.016479	1	1182	29889		regulation of cellular defense response	F6I3K6
6636	0.0065189	0.017441	2	20182	29889		unsaturated fatty acid biosynthetic process	A5AIE0|D7T850
6820	0.0065189	0.017441	2	20182	29889		anion transport	F6H8P9|E0CRG7
33559	0.0065189	0.017441	2	20182	29889		unsaturated fatty acid metabolic process	A5AIE0|D7T850
31903	0.0065189	0.017441	2	20182	29889		microbody membrane	D7SHS0|A5AW25
5778	0.0065189	0.017441	2	20182	29889		peroxisomal membrane	D7SHS0|A5AW25
46777	0.0065189	0.017441	2	20182	29889		protein amino acid autophosphorylation	D7T6M3|A5AFQ1
3	0.0067345	0.017984	10	650182	29889		reproduction	A5AIM8|D7SXG2|F6HFI3|D7SY29|D7T9L3|F6HUM6|A5ANE2|F6GT26|F6HLX4|A5AQ39
16667	0.006835	0.018218	5	194182	29889		oxidoreductase activity, acting on sulfur group of donors	F6HFF7|F6HAH8|F6GWA8|D7TWZ7|D7T6M3
48229	0.0068823	0.018275	4	123182	29889		gametophyte development	F6HFF7|F6H711|D2Y3W8|F6HLX4
48366	0.0068823	0.018275	4	123182	29889		leaf development	A5AIE0|D7T9L3|F6HKS7|F6GZB1
6546	0.0071764	0.018878	2	21182	29889		glycine catabolic process	A5B2U7|F6H331
9071	0.0071764	0.018878	2	21182	29889		serine family amino acid catabolic process	A5B2U7|F6H331
44438	0.0071764	0.018878	2	21182	29889		microbody part	D7SHS0|A5AW25
44439	0.0071764	0.018878	2	21182	29889		peroxisomal part	D7SHS0|A5AW25
9697	0.0071764	0.018878	2	21182	29889		salicylic acid biosynthetic process	A5AIE0|D7TGM4
40007	0.0072798	0.019044	5	197182	29889		growth	D7SQC7|A5AIM8|D7U4X1|F6HFI3|D7T9L3
32535	0.0072798	0.019044	5	197182	29889		regulation of cellular component size	D7SQC7|A5AIM8|D7U4X1|F6HFI3|D7T9L3
90066	0.0072798	0.019044	5	197182	29889		regulation of anatomical structure size	D7SQC7|A5AIM8|D7U4X1|F6HFI3|D7T9L3
31347	0.0073558	0.019136	3	65182	29889		regulation of defense response	A5AIE0|F6HRH5|F6I3K6
40029	0.0073558	0.019136	3	65182	29889		regulation of gene expression, epigenetic	F6H711|D2Y3W8|F6GT26
44455	0.0073558	0.019136	3	65182	29889		mitochondrial membrane part	F6HAJ0|D7SY29|D7TKA1
55080	0.007672	0.019922	3	66182	29889		cation homeostasis	A5ASG6|A5C347|F6HXK4
30001	0.0077444	0.020073	5	200182	29889		metal ion transport	A5ASG6|A5C347|F6H9S8|F6HX69|A5AQ39
48532	0.0085772	0.02215	2	23182	29889		anatomical structure arrangement	D7SY29|D7T9L3
15932	0.0085772	0.02215	2	23182	29889		nucleobase, nucleoside, nucleotide and nucleic acid transmembrane transporter activity	F6HFU3|F6HC52
80134	0.0086686	0.022304	3	69182	29889		regulation of response to stress	A5AIE0|F6HRH5|F6I3K6
50801	0.0086686	0.022304	3	69182	29889		ion homeostasis	A5ASG6|A5C347|F6HXK4
10035	0.0086939	0.022328	7	378182	29889		response to inorganic substance	A5BDH7|F6HFF7|F6GWQ0|A5B2U7|D7T9L3|F6GWA8|D7T6M3
9409	0.008908	0.022837	5	207182	29889		response to cold	F6HAH8|D7THV1|D7T850|F6H068|D7SY29
10038	0.0090436	0.023142	6	291182	29889		response to metal ion	A5BDH7|F6HFF7|F6GWQ0|A5B2U7|D7T9L3|F6GWA8
10181	0.0093731	0.023942	3	71182	29889		FMN binding	D7TQZ8|D7T9L3|D7TKA1
9266	0.010089	0.025634	6	298182	29889		response to temperature stimulus	F6HAH8|D7THV1|D7T850|F6H068|D7SY29|A5BNT2
16571	0.01009	0.025634	2	25182	29889		histone methylation	D7SIK8|F6HG13
9640	0.01009	0.025634	2	25182	29889		photomorphogenesis	D7SY29|F6HG13
16051	0.010341	0.026226	7	391182	29889		carbohydrate biosynthetic process	D7SIK8|F6H8G5|F6GUY5|E0CTX7|A5C718|P56648|F6H3A8
34614	0.010887	0.027561	2	26182	29889		cellular response to reactive oxygen species	F6HFF7|D7T6M3
16070	0.011077	0.027991	16	1389182	29889		RNA metabolic process	D7TWP2|F6HAJ0|D7TSK3|F6HUI9|F6GT26|D7T2M5|F6GWQ0|A5AIE0|F6H077|F6HBB3|F6H068|F6GUY5|F6HGL7|A5AW25|A5B900|F6GZB1
6629	0.011167	0.028168	13	1036182	29889		lipid metabolic process	A5C8Q9|F6HC52|D7T850|D7T9L3|E0CUI8|A5C347|A5AIE0|F6HAH8|D7T1D7|E0CR63|F6GUY5|A5ANE2|A5AHH6
6397	0.011683	0.029416	3	77182	29889		mRNA processing	F6HBB3|F6HGL7|F6GT26
34599	0.011712	0.029436	2	27182	29889		cellular response to oxidative stress	F6HFF7|D7T6M3
44265	0.011797	0.029516	5	222182	29889		cellular macromolecule catabolic process	F6HAJ0|F6H077|D7TKA1|A5B900|F6GZB1
50660	0.01201	0.029516	5	223182	29889		FAD binding	F6HFF7|D7T5K7|D7T9L3|D7TN22|F6GWA8
48588	0.012097	0.029516	3	78182	29889		developmental cell growth	A5AIM8|D7U4X1|F6HFI3
10297	0.012142	0.029516	1	2182	29889		heteroglycan binding	A5AIE0
8272	0.012142	0.029516	1	2182	29889		sulfate transport	E0CRG7
4329	0.012142	0.029516	1	2182	29889		formate-tetrahydrofolate ligase activity	D7U6I1
22829	0.012142	0.029516	1	2182	29889		wide pore channel activity	D7SQC7
311	0.012142	0.029516	1	2182	29889		plastid large ribosomal subunit	D7U7Y2
315	0.012142	0.029516	1	2182	29889		organellar large ribosomal subunit	D7U7Y2
10583	0.012142	0.029516	1	2182	29889		response to cyclopentenone	F6HAH8
16869	0.012142	0.029516	1	2182	29889		intramolecular transferase activity, transferring amino groups	A5BDH7
31209	0.012142	0.029516	1	2182	29889		SCAR complex	D7T9L3
6817	0.012142	0.029516	1	2182	29889		phosphate transport	F6H8P9
15288	0.012142	0.029516	1	2182	29889		porin activity	D7SQC7
9344	0.012142	0.029516	1	2182	29889		nitrite reductase complex [NAD(P)H]	A5ALC6
42286	0.012142	0.029516	1	2182	29889		glutamate-1-semialdehyde 2,1-aminomutase activity	A5BDH7
46473	0.012142	0.029516	1	2182	29889		phosphatidic acid metabolic process	F6HAH8
14070	0.012142	0.029516	1	2182	29889		response to organic cyclic substance	F6HAH8
32592	0.012142	0.029516	1	2182	29889		integral to mitochondrial membrane	D7SY29
19843	0.012519	0.030382	3	79182	29889		rRNA binding	A5AIE0|D7U7Y2|F6HRH5
9863	0.012563	0.030383	2	28182	29889		salicylic acid mediated signaling pathway	A5AIE0|F6I3K6
71446	0.012563	0.030383	2	28182	29889		cellular response to salicylic acid stimulus	A5AIE0|F6I3K6
50662	0.013044	0.031494	9	612182	29889		coenzyme binding	F6HFF7|A5AIE0|E0CR63|D7TQZ8|D7T5K7|D7T9L3|D7TN22|F6GWA8|D7TKA1
48589	0.013544	0.032644	4	150182	29889		developmental growth	A5AIM8|D7U4X1|F6HFI3|D7T9L3
42623	0.013631	0.032799	7	413182	29889		ATPase activity, coupled	F6HAJ0|F6HUY4|F6HXK4|F6HPS1|F6HRH5|F6GT26|F6H3A8
8213	0.014343	0.034393	2	30182	29889		protein amino acid alkylation	D7SIK8|F6HG13
6479	0.014343	0.034393	2	30182	29889		protein amino acid methylation	D7SIK8|F6HG13
12505	0.015016	0.035947	5	236182	29889		endomembrane system	A5BGT0|A5AIM8|F6HFI3|D7U7Y2|D7T9L3
5984	0.015229	0.03631	3	85182	29889		disaccharide metabolic process	A5BA36|A5ALC6|F6GWJ5
71704	0.015271	0.03631	2	31182	29889		organic substance metabolic process	A5C718|P56648
15977	0.015271	0.03631	2	31182	29889		carbon fixation	A5C718|P56648
5985	0.015271	0.03631	2	31182	29889		sucrose metabolic process	A5BA36|F6GWJ5
70035	0.015763	0.037355	4	157182	29889		purine NTP-dependent helicase activity	F6HAJ0|F6HUY4|F6HPS1|F6GT26
8026	0.015763	0.037355	4	157182	29889		ATP-dependent helicase activity	F6HAJ0|F6HUY4|F6HPS1|F6GT26
48878	0.0162	0.038319	3	87182	29889		chemical homeostasis	A5ASG6|A5C347|F6HXK4
5746	0.016225	0.038319	2	32182	29889		mitochondrial respiratory chain	F6HAJ0|D7TKA1
9057	0.016411	0.038694	6	332182	29889		macromolecule catabolic process	F6HAJ0|A5AIE0|F6H077|D7TKA1|A5B900|F6GZB1
3735	0.01717	0.040131	8	535182	29889		structural constituent of ribosome	D7T502|F6HNK4|A5AIM8|F6H8P9|A5ASP6|F6HRH5|F6GY49|D7T6M3
15293	0.017203	0.040131	2	33182	29889		symporter activity	F6HFU3|E0CRG7
10608	0.017205	0.040131	3	89182	29889		posttranscriptional regulation of gene expression	D7U9F8|A5AIE0|F6GT26
48316	0.017838	0.040131	4	163182	29889		seed development	A5AIM8|F6HFI3|D7SY29|F6GT26
9607	0.017868	0.040131	8	539182	29889		response to biotic stimulus	F6HAJ0|A5AIE0|D7T850|F6HUM6|F6HRH5|F6I3K6|Q4U339|F6H9S8
16192	0.017923	0.040131	5	247182	29889		vesicle-mediated transport	D7SQC7|F6H331|D7UAI8|F6I3K6|D7T7N4
4148	0.018157	0.040131	1	3182	29889		dihydrolipoyl dehydrogenase activity	F6GWA8
10388	0.018157	0.040131	1	3182	29889		cullin deneddylation	F6HG13
43173	0.018157	0.040131	1	3182	29889		nucleotide salvage	D7SY29
16579	0.018157	0.040131	1	3182	29889		protein deubiquitination	F6HG13
45257	0.018157	0.040131	1	3182	29889		succinate dehydrogenase complex (ubiquinone)	D7TKA1
45283	0.018157	0.040131	1	3182	29889		fumarate reductase complex	D7TKA1
51452	0.018157	0.040131	1	3182	29889		intracellular pH reduction	F6HXK4
51453	0.018157	0.040131	1	3182	29889		regulation of intracellular pH	F6HXK4
45340	0.018157	0.040131	1	3182	29889		mercury ion binding	F6GWA8
338	0.018157	0.040131	1	3182	29889		protein deneddylation	F6HG13
51596	0.018157	0.040131	1	3182	29889		methylglyoxal catabolic process	A5C718
10731	0.018157	0.040131	1	3182	29889		protein amino acid glutathionylation	F6HAH8
2683	0.018157	0.040131	1	3182	29889		negative regulation of immune system process	F6HRH5
4760	0.018157	0.040131	1	3182	29889		serine-pyruvate transaminase activity	F6GTH9
45824	0.018157	0.040131	1	3182	29889		negative regulation of innate immune response	F6HRH5
45851	0.018157	0.040131	1	3182	29889		pH reduction	F6HXK4
19243	0.018157	0.040131	1	3182	29889		methylglyoxal catabolic process to D-lactate	A5C718
7035	0.018157	0.040131	1	3182	29889		vacuolar acidification	F6HXK4
50242	0.018157	0.040131	1	3182	29889		pyruvate, phosphate dikinase activity	F6GUY5
46185	0.018157	0.040131	1	3182	29889		aldehyde catabolic process	A5C718
9368	0.018157	0.040131	1	3182	29889		endopeptidase Clp complex	F6H561
9438	0.018157	0.040131	1	3182	29889		methylglyoxal metabolic process	A5C718
34051	0.018157	0.040131	1	3182	29889		negative regulation of plant-type hypersensitive response	F6HRH5
50777	0.018157	0.040131	1	3182	29889		negative regulation of immune response	F6HRH5
9840	0.018157	0.040131	1	3182	29889		chloroplastic endopeptidase Clp complex	F6H561
5749	0.018157	0.040131	1	3182	29889		mitochondrial respiratory chain complex II	D7TKA1
9903	0.018157	0.040131	1	3182	29889		chloroplast avoidance movement	F6GZZ5
16152	0.018157	0.040131	1	3182	29889		mercury (II) reductase activity	F6GWA8
4004	0.018157	0.040131	1	3182	29889		ATP-dependent RNA helicase activity	F6HUY4
30641	0.018157	0.040131	1	3182	29889		regulation of cellular pH	F6HXK4
4019	0.018157	0.040131	1	3182	29889		adenylosuccinate synthase activity	D7T502
6089	0.018157	0.040131	1	3182	29889		lactate metabolic process	A5C718
51276	0.018199	0.040131	4	164182	29889		chromosome organization	D7SIK8|A5BCC0|D7SY29|F6HG13
902	0.018199	0.040131	4	164182	29889		cell morphogenesis	A5AIM8|F6HFI3|D7T9L3|F6HKS7
19252	0.018206	0.040131	2	34182	29889		starch biosynthetic process	E0CTX7|A5C718
48608	0.018223	0.040131	6	340182	29889		reproductive structure development	A5AIM8|F6HFI3|D7SY29|D7T9L3|F6HUM6|F6GT26
5789	0.018244	0.040131	3	91182	29889		endoplasmic reticulum membrane	A5BGT0|D7U7Y2|D7T9L3
16866	0.018776	0.041174	3	92182	29889		intramolecular transferase activity	A5BDH7|F6HFF7|F6GXS5
6200	0.018777	0.041174	5	250182	29889		ATP catabolic process	D7T7C0|A5AQG4|A5B907|F6HUY4|F6HX69
45595	0.019233	0.042044	2	35182	29889		regulation of cell differentiation	D7SY29|D7T9L3
10090	0.019233	0.042044	2	35182	29889		trichome morphogenesis	D7T9L3|F6HKS7
43414	0.019317	0.042047	3	93182	29889		macromolecule methylation	D7SIK8|F6HAJ0|F6HG13
46394	0.019324	0.042047	8	547182	29889		carboxylic acid biosynthetic process	A5AIE0|F6H331|D7T850|F6H068|D7T9L3|A5ANE2|D7TGM4|A5AQ39
16053	0.019324	0.042047	8	547182	29889		organic acid biosynthetic process	A5AIE0|F6H331|D7T850|F6H068|D7T9L3|A5ANE2|D7TGM4|A5AQ39
55114	0.019423	0.042198	6	345182	29889		oxidation reduction	F6HAH8|D7TQZ8|D7T5K7|A5ALP0|D7TKA1|F6HPW0
42175	0.019867	0.043096	3	94182	29889		nuclear membrane-endoplasmic reticulum network	A5BGT0|D7U7Y2|D7T9L3
48609	0.020284	0.043933	2	36182	29889		reproductive process in a multicellular organism	D7SY29|F6HLX4
6790	0.02087	0.045133	5	257182	29889		sulfur metabolic process	F6H068|F6GUY5|D7T9L3|A5AQ39|F6H3A8
6184	0.020992	0.045327	3	96182	29889		GTP catabolic process	D7SN01|D7TGM4|A5AFQ1
12501	0.021358	0.045907	2	37182	29889		programmed cell death	F6HAH8|F6HRH5
35315	0.021358	0.045907	2	37182	29889		hair cell differentiation	D7T9L3|F6HKS7
10026	0.021358	0.045907	2	37182	29889		trichome differentiation	D7T9L3|F6HKS7
9311	0.021567	0.046145	3	97182	29889		oligosaccharide metabolic process	A5BA36|A5ALC6|F6GWJ5
44432	0.021567	0.046145	3	97182	29889		endoplasmic reticulum part	A5BGT0|D7U7Y2|D7T9L3
71212	0.021567	0.046145	3	97182	29889		subsynaptic reticulum	A5BGT0|D7U7Y2|D7T9L3
15075	0.022051	0.047109	9	670182	29889		ion transmembrane transporter activity	F6HFU3|F6H8P9|F6HUY4|F6HXK4|E0CRG7|F6HRH5|D7SWB7|A5BX87|F6H3A8
4386	0.022132	0.04721	5	261182	29889		helicase activity	F6HAJ0|F6HUY4|F6HPS1|F6GT26|F6H3J1
48037	0.02226	0.047411	11	899182	29889		cofactor binding	A5BDH7|F6HFF7|A5B2U7|A5AIE0|E0CR63|D7TQZ8|D7T5K7|D7T9L3|D7TN22|F6GWA8|D7TKA1
10154	0.022478	0.047803	4	175182	29889		fruit development	A5AIM8|F6HFI3|D7SY29|F6GT26
22804	0.022907	0.048643	8	565182	29889		active transmembrane transporter activity	F6HFU3|F6H8P9|E0CR63|F6HXK4|E0CRG7|F6HUM6|F6HRH5|F6H3A8
32989	0.023316	0.048827	4	177182	29889		cellular component morphogenesis	A5AIM8|F6HFI3|D7T9L3|F6HKS7
43085	0.023344	0.048827	3	100182	29889		positive regulation of catalytic activity	A5AIE0|D7T850|A5ALP0
44093	0.023344	0.048827	3	100182	29889		positive regulation of molecular function	A5AIE0|D7T850|A5ALP0
6412	0.023381	0.048827	9	677182	29889		translation	D7T502|F6HNK4|A5AIM8|A5AIE0|F6H8P9|A5ASP6|F6HRH5|F6GY49|D7T6M3
32504	0.023576	0.048827	2	39182	29889		multicellular organism reproduction	D7SY29|F6HLX4
32984	0.024136	0.048827	1	4182	29889		macromolecular complex disassembly	F6H8P9
45273	0.024136	0.048827	1	4182	29889		respiratory chain complex II	D7TKA1
45281	0.024136	0.048827	1	4182	29889		succinate dehydrogenase complex	D7TKA1
43241	0.024136	0.048827	1	4182	29889		protein complex disassembly	F6H8P9
16642	0.024136	0.048827	1	4182	29889		oxidoreductase activity, acting on the CH-NH2 group of donors, disulfide as acceptor	A5B2U7
4364	0.024136	0.048827	1	4182	29889		glutathione transferase activity	F6HAH8
4375	0.024136	0.048827	1	4182	29889		glycine dehydrogenase (decarboxylating) activity	A5B2U7
10555	0.024136	0.048827	1	4182	29889		response to mannitol stimulus	F6HGL7
31086	0.024136	0.048827	1	4182	29889		nuclear-transcribed mRNA catabolic process, deadenylation-independent decay	F6GZB1
31087	0.024136	0.048827	1	4182	29889		deadenylation-independent decapping of nuclear-transcribed mRNA	F6GZB1
51646	0.024136	0.048827	1	4182	29889		mitochondrion localization	D7T2X0
43624	0.024136	0.048827	1	4182	29889		cellular protein complex disassembly	F6H8P9
4791	0.024136	0.048827	1	4182	29889		thioredoxin-disulfide reductase activity	F6HFF7
4802	0.024136	0.048827	1	4182	29889		transketolase activity	F6HAM6
6863	0.024136	0.048827	1	4182	29889		purine transport	F6HC52
932	0.024136	0.048827	1	4182	29889		cytoplasmic mRNA processing body	F6GZB1
19374	0.024136	0.048827	1	4182	29889		galactolipid metabolic process	E0CR63
19375	0.024136	0.048827	1	4182	29889		galactolipid biosynthetic process	E0CR63
19430	0.024136	0.048827	1	4182	29889		removal of superoxide radicals	F6HFF7
48564	0.024136	0.048827	1	4182	29889		photosystem I assembly	D7TQZ8
15851	0.024136	0.048827	1	4182	29889		nucleobase transport	F6HC52
9904	0.024136	0.048827	1	4182	29889		chloroplast accumulation movement	F6GZZ5
71451	0.024136	0.048827	1	4182	29889		cellular response to superoxide	F6HFF7
71450	0.024136	0.048827	1	4182	29889		cellular response to oxygen radical	F6HFF7
34623	0.024136	0.048827	1	4182	29889		cellular macromolecular complex disassembly	F6H8P9
22411	0.024136	0.048827	1	4182	29889		cellular component disassembly	F6H8P9
8154	0.024136	0.048827	1	4182	29889		actin polymerization or depolymerization	F6H8P9
8186	0.024136	0.048827	1	4182	29889		RNA-dependent ATPase activity	F6HUY4
50790	0.024473	0.049436	6	364182	29889		regulation of catalytic activity	F6H777|A5AIE0|D7T850|E0CQX9|F6H4Q9|A5ALP0
48580	0.024572	0.049439	3	102182	29889		regulation of post-embryonic development	F6H711|D7SY29|D2Y3W8
6119	0.024572	0.049439	3	102182	29889		oxidative phosphorylation	F6HAH8|F6HUM9|A5C718
12506	0.024719	0.049439	2	40182	29889		vesicle membrane	A5AIM8|F6HFI3
6544	0.024719	0.049439	2	40182	29889		glycine metabolic process	A5B2U7|F6H331
6612	0.024719	0.049439	2	40182	29889		protein targeting to membrane	A5AIE0|F6I3K6
9696	0.024719	0.049439	2	40182	29889		salicylic acid metabolic process	A5AIE0|D7TGM4
60918	0.024719	0.049439	2	40182	29889		auxin transport	A5AIM8|F6HFI3
5198	0.026511	0.052947	11	924182	29889		structural molecule activity	D7T502|A5BGT0|F6HNK4|A5AIM8|F6H8P9|D7U7Y2|A5ASP6|F6HRH5|F6GY49|D7T6M3|D7UDP4
34637	0.026839	0.053471	6	372182	29889		cellular carbohydrate biosynthetic process	D7SIK8|F6H8G5|F6GUY5|E0CTX7|A5C718|F6H3A8
5576	0.026849	0.053471	9	694182	29889		extracellular region	F6HZE1|D7T502|A5BDH7|F6GWQ0|A5B2U7|A5AIE0|A5BPB2|A5AW25|F6GWA8
8380	0.027072	0.053687	2	42182	29889		RNA splicing	F6H068|F6HGL7
4499	0.027072	0.053687	2	42182	29889		flavin-containing monooxygenase activity	D7T5K7|D7TN22
9654	0.027072	0.053687	2	42182	29889		oxygen evolving complex	A5ALC6|D7TQZ8
16021	0.027345	0.054152	22	2336182	29889		integral to membrane	F6HFU3|A5ASG6|A5C8Q9|D7U6I1|F6H8P9|A5BPB2|F6HXK4|E0CRG7|D7TWZ7|D7T6M3|F6GXS5|A5AIM8|E0CR63|F6HFI3|D7SY29|Q4U339|D7SWB7|F6HTW0|A5BX87|A5AQ39|F6H3A8|F6HPW0
16831	0.027791	0.054959	3	107182	29889		carboxy-lyase activity	F6H8G5|A5C718|P56648
6631	0.028045	0.05537	5	278182	29889		fatty acid metabolic process	A5C347|A5AIE0|D7T850|D7T9L3|A5ANE2
65009	0.028078	0.05537	6	376182	29889		regulation of molecular function	F6H777|A5AIE0|D7T850|E0CQX9|F6H4Q9|A5ALP0
16668	0.028281	0.055614	2	43182	29889		oxidoreductase activity, acting on sulfur group of donors, NAD or NADP as acceptor	F6HFF7|F6GWA8
9914	0.028281	0.055614	2	43182	29889		hormone transport	A5AIM8|F6HFI3
6096	0.028461	0.055891	3	108182	29889		glycolysis	A5BDH7|F6GWQ0|F6GWA8
9069	0.029139	0.057143	3	109182	29889		serine family amino acid metabolic process	A5B2U7|F6H331|A5AQ39
4620	0.029511	0.057632	2	44182	29889		phospholipase activity	F6GTZ9|F6HAH8
34285	0.029511	0.057632	2	44182	29889		response to disaccharide stimulus	A5AW25|F6HH03
9744	0.029511	0.057632	2	44182	29889		response to sucrose stimulus	A5AW25|F6HH03
16781	0.030079	0.058419	1	5182	29889		phosphotransferase activity, paired acceptors	F6GUY5
4534	0.030079	0.058419	1	5182	29889		5'-3' exoribonuclease activity	F6H077
5471	0.030079	0.058419	1	5182	29889		ATP:ADP antiporter activity	E0CR63
32544	0.030079	0.058419	1	5182	29889		plastid translation	A5AIE0
6833	0.030762	0.05958	2	45182	29889		water transport	A5BNT2|D7T6M3
42044	0.030762	0.05958	2	45182	29889		fluid transport	A5BNT2|D7T6M3
51539	0.032034	0.061958	2	46182	29889		4 iron, 4 sulfur cluster binding	F6HAH8|F6HRH5
31968	0.033326	0.064309	2	47182	29889		organelle outer membrane	D7SY29|F6HZ35
22626	0.033386	0.064309	3	115182	29889		cytosolic ribosome	A5BDH7|F6GWQ0|F6GWA8
15980	0.033386	0.064309	3	115182	29889		energy derivation by oxidation of organic compounds	F6HAH8|F6GUY5|D7T9L3
31224	0.033924	0.065257	22	2389182	29889		intrinsic to membrane	F6HFU3|A5ASG6|A5C8Q9|D7U6I1|F6H8P9|A5BPB2|F6HXK4|E0CRG7|D7TWZ7|D7T6M3|F6GXS5|A5AIM8|E0CR63|F6HFI3|D7SY29|Q4U339|D7SWB7|F6HTW0|A5BX87|A5AQ39|F6H3A8|F6HPW0
502	0.034638	0.065812	2	48182	29889		proteasome complex	D7U4X1|E0CQX9
19288	0.034638	0.065812	2	48182	29889		isopentenyl diphosphate biosynthetic process, mevalonate-independent pathway	A5AIE0|D7T850
48583	0.034869	0.065812	3	117182	29889		regulation of response to stimulus	A5AIE0|F6HRH5|F6I3K6
9240	0.035971	0.065812	2	49182	29889		isopentenyl diphosphate biosynthetic process	A5AIE0|D7T850
48193	0.035971	0.065812	2	49182	29889		Golgi vesicle transport	D7SQC7|D7UAI8
46490	0.035971	0.065812	2	49182	29889		isopentenyl diphosphate metabolic process	A5AIE0|D7T850
5982	0.035971	0.065812	2	49182	29889		starch metabolic process	E0CTX7|A5C718
10311	0.035986	0.065812	1	6182	29889		lateral root formation	F6HTW0
22611	0.035986	0.065812	1	6182	29889		dormancy process	D7SY29
10413	0.035986	0.065812	1	6182	29889		glucuronoxylan metabolic process	D7SIK8
303	0.035986	0.065812	1	6182	29889		response to superoxide	F6HFF7
305	0.035986	0.065812	1	6182	29889		response to oxygen radical	F6HFF7
6498	0.035986	0.065812	1	6182	29889		N-terminal protein lipidation	D7U4X1
6499	0.035986	0.065812	1	6182	29889		N-terminal protein myristoylation	D7U4X1
394	0.035986	0.065812	1	6182	29889		RNA splicing, via endonucleolytic cleavage and ligation	F6H068
45492	0.035986	0.065812	1	6182	29889		xylan biosynthetic process	D7SIK8
16851	0.035986	0.065812	1	6182	29889		magnesium chelatase activity	F6H8G5
4612	0.035986	0.065812	1	6182	29889		phosphoenolpyruvate carboxykinase (ATP) activity	F6H8G5
16917	0.035986	0.065812	1	6182	29889		GABA receptor activity	D7SWB7
31361	0.035986	0.065812	1	6182	29889		integral to thylakoid membrane	F6HPW0
31365	0.035986	0.065812	1	6182	29889		N-terminal protein amino acid modification	D7U4X1
4965	0.035986	0.065812	1	6182	29889		GABA-B receptor activity	D7SWB7
30004	0.035986	0.065812	1	6182	29889		cellular monovalent inorganic cation homeostasis	F6HXK4
9547	0.035986	0.065812	1	6182	29889		plastid ribosome	D7U7Y2
50826	0.035986	0.065812	1	6182	29889		response to freezing	D7SY29
3876	0.035986	0.065812	1	6182	29889		AMP deaminase activity	D7SY29
10023	0.035986	0.065812	1	6182	29889		proanthocyanidin biosynthetic process	F6HXK4
51002	0.035986	0.065812	1	6182	29889		ligase activity, forming nitrogen-metal bonds	F6H8G5
51003	0.035986	0.065812	1	6182	29889		ligase activity, forming nitrogen-metal bonds, forming coordination complexes	F6H8G5
10072	0.035986	0.065812	1	6182	29889		primary shoot apical meristem specification	D7SY29
3951	0.035986	0.065812	1	6182	29889		NAD+ kinase activity	D7T1D7
18319	0.035986	0.065812	1	6182	29889		protein amino acid myristoylation	D7U4X1
10162	0.035986	0.065812	1	6182	29889		seed dormancy	D7SY29
18377	0.035986	0.065812	1	6182	29889		protein myristoylation	D7U4X1
10196	0.035986	0.065812	1	6182	29889		nonphotochemical quenching	A5AQ39
10206	0.035986	0.065812	1	6182	29889		photosystem II repair	F6H3J1
10212	0.035986	0.065812	1	6182	29889		response to ionizing radiation	F6HLX4
18409	0.035986	0.065812	1	6182	29889		peptide or protein amino-terminal blocking	D7U4X1
16829	0.036425	0.066527	8	619182	29889		lyase activity	D7TWP2|A5BDH7|F6GWQ0|F6H8G5|D7T9L3|A5C718|A5BX87|P56648
6800	0.037322	0.06799	2	50182	29889		oxygen and reactive oxygen species metabolic process	F6HFF7|D7T6M3
19682	0.037322	0.06799	2	50182	29889		glyceraldehyde-3-phosphate metabolic process	A5AIE0|D7T850
46686	0.03818	0.069464	4	207182	29889		response to cadmium ion	A5BDH7|F6HFF7|F6GWQ0|A5B2U7
16301	0.038386	0.069747	21	2284182	29889		kinase activity	A5B9H3|A5BXP6|A5BPB2|F6H1C1|A5BLX5|F6H0F0|F6I0N8|D7TVQ3|F6H9Y5|F6GTZ9|D7U4X1|D7T1D7|D7SXG2|E0CQS1|F6GUY5|F6GWA8|A5B2F1|D7TBJ4|F6HH03|A5AQ39|F6HPW0
96	0.03952	0.071716	3	123182	29889		sulfur amino acid metabolic process	F6H068|A5AQ39|F6H3A8
8081	0.041492	0.075088	2	53182	29889		phosphoric diester hydrolase activity	F6GTZ9|F6HAH8
229	0.041858	0.075088	1	7182	29889		cytoplasmic chromosome	F6GUY5
15037	0.041858	0.075088	1	7182	29889		peptide disulfide oxidoreductase activity	F6HAH8
15038	0.041858	0.075088	1	7182	29889		glutathione disulfide oxidoreductase activity	F6HAH8
70592	0.041858	0.075088	1	7182	29889		cell wall polysaccharide biosynthetic process	D7SIK8
9508	0.041858	0.075088	1	7182	29889		plastid chromosome	F6GUY5
30091	0.041858	0.075088	1	7182	29889		protein repair	F6H3J1
3682	0.041858	0.075088	1	7182	29889		chromatin binding	D7U0C1
10048	0.041858	0.075088	1	7182	29889		vernalization response	F6H068
10817	0.041958	0.075173	3	126182	29889		regulation of hormone levels	A5AIM8|F6HFI3|F6H9S8
15036	0.042787	0.076464	3	127182	29889		disulfide oxidoreductase activity	F6HAH8|D7TWZ7|D7T6M3
48569	0.042787	0.076464	3	127182	29889		post-embryonic organ development	D7T9L3|F6HUM6|F6HTW0
6633	0.042881	0.076506	4	215182	29889		fatty acid biosynthetic process	A5AIE0|D7T850|D7T9L3|A5ANE2
19867	0.042919	0.076506	2	54182	29889		outer membrane	D7SY29|F6HZ35
16651	0.043625	0.077665	3	128182	29889		oxidoreductase activity, acting on NADH or NADPH	F6HFF7|F6HAH8|F6GWA8
55085	0.045078	0.080151	6	422182	29889		transmembrane transport	F6H8P9|F6HC52|F6HUM9|E0CRG7|A5C718|D7T6M3
6417	0.045828	0.081382	2	56182	29889		regulation of translation	D7U9F8|A5AIE0
16137	0.047055	0.082919	3	132182	29889		glycoside metabolic process	A5BA36|F6GWJ5|F6GUY5
5783	0.047168	0.082919	5	321182	29889		endoplasmic reticulum	A5BGT0|D7U7Y2|D7SY29|D7T9L3|A5BX87
15103	0.047309	0.082919	2	57182	29889		inorganic anion transmembrane transporter activity	F6H8P9|E0CRG7
46165	0.047309	0.082919	2	57182	29889		alcohol biosynthetic process	F6H8G5|F6H3A8
16853	0.047686	0.082919	5	322182	29889		isomerase activity	A5BDH7|F6HFF7|D7SQC7|A5BX87|F6GXS5
10431	0.047693	0.082919	1	8182	29889		seed maturation	D7SY29
8409	0.047693	0.082919	1	8182	29889		5'-3' exonuclease activity	F6H077
4396	0.047693	0.082919	1	8182	29889		hexokinase activity	F6H0F0
16723	0.047693	0.082919	1	8182	29889		oxidoreductase activity, oxidizing metal ions, NAD or NADP as acceptor	F6GWA8
16796	0.047693	0.082919	1	8182	29889		exonuclease activity, active with either ribo- or deoxyribonucleic acids and producing 5'-phosphomonoesters	F6H077
4532	0.047693	0.082919	1	8182	29889		exoribonuclease activity	F6H077
16896	0.047693	0.082919	1	8182	29889		exoribonuclease activity, producing 5'-phosphomonoesters	F6H077
724	0.047693	0.082919	1	8182	29889		double-strand break repair via homologous recombination	F6HLX4
725	0.047693	0.082919	1	8182	29889		recombinational repair	F6HLX4
7062	0.047693	0.082919	1	8182	29889		sister chromatid cohesion	D7SY29
70646	0.047693	0.082919	1	8182	29889		protein modification by small protein removal	F6HG13
42176	0.047693	0.082919	1	8182	29889		regulation of protein catabolic process	E0CQX9
33692	0.049196	0.085427	4	225182	29889		cellular polysaccharide biosynthetic process	D7SIK8|F6GUY5|E0CTX7|A5C718
42625	0.051525	0.08936	3	137182	29889		ATPase activity, coupled to transmembrane movement of ions	F6HXK4|F6HRH5|F6H3A8
16570	0.051854	0.089821	2	60182	29889		histone modification	D7SIK8|F6HG13
5739	0.052269	0.090429	8	667182	29889		mitochondrion	F6HZE1|F6HAJ0|A5B2U7|A5BPB2|D7SY29|D7T9L3|F6GWA8|D7TKA1
6457	0.0525	0.090717	5	331182	29889		protein folding	A5C8Q9|D7THV1|F6HUM9|D7T9L3|F6GWA8
271	0.053218	0.090766	4	231182	29889		polysaccharide biosynthetic process	D7SIK8|F6GUY5|E0CTX7|A5C718
48646	0.053403	0.090766	2	61182	29889		anatomical structure formation involved in morphogenesis	D7T9L3|F6HTW0
10264	0.053494	0.090766	1	9182	29889		myo-inositol hexakisphosphate biosynthetic process	F6H3A8
51247	0.053494	0.090766	1	9182	29889		positive regulation of protein metabolic process	A5AIE0
32958	0.053494	0.090766	1	9182	29889		inositol phosphate biosynthetic process	F6H3A8
45727	0.053494	0.090766	1	9182	29889		positive regulation of translation	A5AIE0
8878	0.053494	0.090766	1	9182	29889		glucose-1-phosphate adenylyltransferase activity	F6GUY5
33517	0.053494	0.090766	1	9182	29889		myo-inositol hexakisphosphate metabolic process	F6H3A8
19253	0.053494	0.090766	1	9182	29889		reductive pentose-phosphate cycle	P56648
956	0.053494	0.090766	1	9182	29889		nuclear-transcribed mRNA catabolic process	F6GZB1
19685	0.053494	0.090766	1	9182	29889		photosynthesis, dark reaction	P56648
32270	0.053494	0.090766	1	9182	29889		positive regulation of cellular protein metabolic process	A5AIE0
3724	0.053494	0.090766	1	9182	29889		RNA helicase activity	F6HUY4
10101	0.053494	0.090766	1	9182	29889		post-embryonic root morphogenesis	F6HTW0
10102	0.053494	0.090766	1	9182	29889		lateral root morphogenesis	F6HTW0
6325	0.055243	0.093621	3	141182	29889		chromatin organization	D7SIK8|A5BCC0|F6HG13
31966	0.056192	0.095116	3	142182	29889		mitochondrial membrane	F6HAJ0|D7SY29|D7TKA1
16569	0.056549	0.095604	2	63182	29889		covalent chromatin modification	D7SIK8|F6HG13
6183	0.059259	0.098416	1	10182	29889		GTP biosynthetic process	A5BPB2
6228	0.059259	0.098416	1	10182	29889		UTP biosynthetic process	A5BPB2
6241	0.059259	0.098416	1	10182	29889		CTP biosynthetic process	A5BPB2
8312	0.059259	0.098416	1	10182	29889		7S RNA binding	D7T6M3
2237	0.059259	0.098416	1	10182	29889		response to molecule of bacterial origin	F6HRH5
4550	0.059259	0.098416	1	10182	29889		nucleoside diphosphate kinase activity	A5BPB2
7059	0.059259	0.098416	1	10182	29889		chromosome segregation	D7SY29
9148	0.059259	0.098416	1	10182	29889		pyrimidine nucleoside triphosphate biosynthetic process	A5BPB2
46036	0.059259	0.098416	1	10182	29889		CTP metabolic process	A5BPB2
46051	0.059259	0.098416	1	10182	29889		UTP metabolic process	A5BPB2
9208	0.059259	0.098416	1	10182	29889		pyrimidine ribonucleoside triphosphate metabolic process	A5BPB2
9209	0.059259	0.098416	1	10182	29889		pyrimidine ribonucleoside triphosphate biosynthetic process	A5BPB2
19825	0.059259	0.098416	1	10182	29889		oxygen binding	D7SJ71
48508	0.059259	0.098416	1	10182	29889		embryonic meristem development	D7SY29
42646	0.059259	0.098416	1	10182	29889		plastid nucleoid	F6GUY5
51707	0.062606	0.10385	6	459182	29889		response to other organism	A5AIE0|D7T850|F6HRH5|F6I3K6|Q4U339|F6H9S8
15985	0.063029	0.10431	2	67182	29889		energy coupled proton transport, down electrochemical gradient	F6HUM9|A5C718
15986	0.063029	0.10431	2	67182	29889		ATP synthesis coupled proton transport	F6HUM9|A5C718
16568	0.064686	0.10643	2	68182	29889		chromatin modification	D7SIK8|F6HG13
43101	0.064989	0.10643	1	11182	29889		purine salvage	D7SY29
6402	0.064989	0.10643	1	11182	29889		mRNA catabolic process	F6GZB1
16722	0.064989	0.10643	1	11182	29889		oxidoreductase activity, oxidizing metal ions	F6GWA8
45491	0.064989	0.10643	1	11182	29889		xylan metabolic process	D7SIK8
46173	0.064989	0.10643	1	11182	29889		polyol biosynthetic process	F6H3A8
15976	0.064989	0.10643	1	11182	29889		carbon utilization	D7TWP2
6021	0.064989	0.10643	1	11182	29889		inositol biosynthetic process	F6H3A8
10204	0.064989	0.10643	1	11182	29889		defense response signaling pathway, resistance gene-independent	F6HRH5
42742	0.066106	0.10813	3	152182	29889		defense response to bacterium	D7T850|F6HRH5|F6H9S8
23014	0.068045	0.11117	2	70182	29889		signal transmission via phosphorylation event	A5AIE0|F6I0N8
9063	0.069745	0.11364	2	71182	29889		cellular amino acid catabolic process	A5B2U7|F6H331
9310	0.069745	0.11364	2	71182	29889		amine catabolic process	A5B2U7|F6H331
43090	0.070685	0.11364	1	12182	29889		amino acid import	D7U4X1
10410	0.070685	0.11364	1	12182	29889		hemicellulose metabolic process	D7SIK8
16833	0.070685	0.11364	1	12182	29889		oxo-acid-lyase activity	A5BX87
51788	0.070685	0.11364	1	12182	29889		response to misfolded protein	F6HAJ0
6885	0.070685	0.11364	1	12182	29889		regulation of pH	F6HXK4
7033	0.070685	0.11364	1	12182	29889		vacuole organization	F6HXK4
48506	0.070685	0.11364	1	12182	29889		regulation of timing of meristematic phase transition	F6H561
48510	0.070685	0.11364	1	12182	29889		regulation of timing of transition from vegetative to reproductive phase	F6H561
9825	0.070685	0.11364	1	12182	29889		multidimensional cell growth	D7T9L3
5977	0.070685	0.11364	1	12182	29889		glycogen metabolic process	F6GUY5
5978	0.070685	0.11364	1	12182	29889		glycogen biosynthetic process	F6GUY5
6112	0.070685	0.11364	1	12182	29889		energy reserve metabolic process	F6GUY5
70469	0.07146	0.11476	2	72182	29889		respiratory chain	F6HAJ0|D7TKA1
15291	0.072638	0.11652	4	257182	29889		secondary active transmembrane transporter activity	F6HFU3|F6H8P9|E0CR63|E0CRG7
302	0.073188	0.11713	2	73182	29889		response to reactive oxygen species	F6HFF7|D7T6M3
51726	0.073188	0.11713	2	73182	29889		regulation of cell cycle	D7SY29|F6H4Q9
5976	0.075841	0.12122	5	369182	29889		polysaccharide metabolic process	D7SIK8|A5AIE0|F6GUY5|E0CTX7|A5C718
313	0.076346	0.12122	1	13182	29889		organellar ribosome	D7U7Y2
70290	0.076346	0.12122	1	13182	29889		NAPE-specific phospholipase D activity	F6HAH8
9147	0.076346	0.12122	1	13182	29889		pyrimidine nucleoside triphosphate metabolic process	A5BPB2
70589	0.076346	0.12122	1	13182	29889		cellular component macromolecule biosynthetic process	D7SIK8
44038	0.076346	0.12122	1	13182	29889		cell wall macromolecule biosynthetic process	D7SIK8
5681	0.076346	0.12122	1	13182	29889		spliceosomal complex	F6HGL7
33554	0.07789	0.12354	5	372182	29889		cellular response to stress	F6HFF7|A5C8Q9|F6HRH5|D7T6M3|F6HLX4
6807	0.078172	0.12384	47	6342182	29889		nitrogen compound metabolic process	F6HAJ0|A5B9H3|D7TSK3|F6HUI9|A5C8Q9|D7T850|F6HUM9|F6HXK4|F6HX69|A5AFQ1|A5BLV0|A5AFL7|D7U9F8|F6GWQ0|F6HAH8|D7T7C0|F6HBB3|F6H068|D7SY29|F6GUY5|F6HGL7|D7TGM4|F6HLX4|A5AQ39|F6GZB1|D7TWP2|A5AWG3|F6H8G5|A5AQG4|A5B907|A5BPB2|F6H9S8|F6GT26|A5BLW1|D7T2M5|A5BDH7|A5B2U7|A5AIE0|F6H331|E0CQS1|F6H077|F6HUY4|D7SN01|A5AW25|A5C718|F6H3A8|A5B900
16709	0.078452	0.12415	2	76182	29889		oxidoreductase activity, acting on paired donors, with incorporation or reduction of molecular oxygen, NADH or NADPH as one donor, and incorporation of one atom of oxygen	D7T5K7|D7TN22
34641	0.078682	0.12437	46	6192182	29889		cellular nitrogen compound metabolic process	F6HAJ0|A5B9H3|D7TSK3|F6HUI9|A5C8Q9|D7T850|F6HUM9|F6HXK4|F6HX69|A5AFQ1|A5BLV0|A5AFL7|D7U9F8|F6GWQ0|F6HAH8|D7T7C0|F6HBB3|F6H068|D7SY29|F6GUY5|F6HGL7|D7TGM4|F6HLX4|A5AQ39|F6GZB1|D7TWP2|A5AWG3|F6H8G5|A5AQG4|A5B907|A5BPB2|F6GT26|A5BLW1|D7T2M5|A5BDH7|A5B2U7|A5AIE0|F6H331|E0CQS1|F6H077|F6HUY4|D7SN01|A5AW25|A5C718|F6H3A8|A5B900
6486	0.080233	0.12612	2	77182	29889		protein amino acid glycosylation	F6H9S8|F6HH13
43413	0.080233	0.12612	2	77182	29889		macromolecule glycosylation	F6H9S8|F6HH13
70085	0.080233	0.12612	2	77182	29889		glycosylation	F6H9S8|F6HH13
9100	0.080233	0.12612	2	77182	29889		glycoprotein metabolic process	F6H9S8|F6HH13
9101	0.080233	0.12612	2	77182	29889		glycoprotein biosynthetic process	F6H9S8|F6HH13
15405	0.081803	0.12828	4	268182	29889		P-P-bond-hydrolysis-driven transmembrane transporter activity	F6HXK4|F6HUM6|F6HRH5|F6H3A8
7276	0.081973	0.12828	1	14182	29889		gamete generation	F6HLX4
9538	0.081973	0.12828	1	14182	29889		photosystem I reaction center	A5ASG6
15692	0.081973	0.12828	1	14182	29889		lead ion transport	F6HX69
9814	0.083831	0.13104	2	79182	29889		defense response, incompatible interaction	A5AIE0|F6HRH5
15399	0.085272	0.13315	4	272182	29889		primary active transmembrane transporter activity	F6HXK4|F6HUM6|F6HRH5|F6H3A8
16836	0.085649	0.13359	2	80182	29889		hydro-lyase activity	D7TWP2|D7T9L3
6644	0.085793	0.13367	3	170182	29889		phospholipid metabolic process	A5AIE0|F6HAH8|D7T850
10310	0.087565	0.13528	1	15182	29889		regulation of hydrogen peroxide metabolic process	A5AIE0
80010	0.087565	0.13528	1	15182	29889		regulation of oxygen and reactive oxygen species metabolic process	A5AIE0
4611	0.087565	0.13528	1	15182	29889		phosphoenolpyruvate carboxykinase activity	F6H8G5
6914	0.087565	0.13528	1	15182	29889		autophagy	F6HPY6
19239	0.087565	0.13528	1	15182	29889		deaminase activity	D7SY29
9539	0.087565	0.13528	1	15182	29889		photosystem II reaction center	F6HPS1
55067	0.087565	0.13528	1	15182	29889		monovalent inorganic cation homeostasis	F6HXK4
16773	0.087596	0.13528	19	2234182	29889		phosphotransferase activity, alcohol group as acceptor	A5B9H3|A5BXP6|F6H1C1|A5BLX5|F6H0F0|F6I0N8|D7TVQ3|F6H9Y5|F6GTZ9|D7U4X1|D7T1D7|D7SXG2|E0CQS1|F6GWA8|A5B2F1|D7TBJ4|F6HH03|A5AQ39|F6HPW0
5740	0.090471	0.13957	3	174182	29889		mitochondrial envelope	F6HAJ0|D7SY29|D7TKA1
6487	0.093124	0.14303	1	16182	29889		protein amino acid N-linked glycosylation	F6H9S8
9247	0.093124	0.14303	1	16182	29889		glycolipid biosynthetic process	E0CR63
46467	0.093124	0.14303	1	16182	29889		membrane lipid biosynthetic process	E0CR63
48825	0.093124	0.14303	1	16182	29889		cotyledon development	D7SY29
3723	0.093968	0.14417	20	2398182	29889		RNA binding	F6HAJ0|A5B9H3|A5C8Q9|F6HRH5|D7T6M3|A5BLW1|D7T2M5|A5BN72|A5AFL7|D7U9F8|D7SXE3|F6HN29|A5AIE0|D7U7Y2|F6GUZ1|F6HPQ0|D2Y3W8|A5C2J5|F6HLX4|D7T2X0
4888	0.096796	0.14835	2	86182	29889		transmembrane receptor activity	F6HZ35|D7SWB7
51789	0.098649	0.15005	1	17182	29889		response to protein stimulus	F6HAJ0
9295	0.098649	0.15005	1	17182	29889		nucleoid	F6GUY5
48268	0.098649	0.15005	1	17182	29889		clathrin coat assembly	F6H331
5545	0.098649	0.15005	1	17182	29889		phosphatidylinositol binding	F6H331
9678	0.098649	0.15005	1	17182	29889		hydrogen-translocating pyrophosphatase activity	F6HUM6
9707	0.098649	0.15005	1	17182	29889		chloroplast outer membrane	F6HZ35
9845	0.098649	0.15005	1	17182	29889		seed germination	D7SY29
48437	0.10252	0.15576	2	89182	29889		floral organ development	D7T9L3|F6HUM6
90351	0.10414	0.15721	1	18182	29889		seedling development	D7SY29
51604	0.10414	0.15721	1	18182	29889		protein maturation	F6HAJ0
51920	0.10414	0.15721	1	18182	29889		peroxiredoxin activity	D7T1D7
30060	0.10414	0.15721	1	18182	29889		L-malate dehydrogenase activity	A5B2U7
9595	0.10414	0.15721	1	18182	29889		detection of biotic stimulus	A5AIE0
9816	0.10414	0.15721	1	18182	29889		defense response to bacterium, incompatible interaction	F6HRH5
44264	0.10462	0.15777	4	293182	29889		cellular polysaccharide metabolic process	D7SIK8|F6GUY5|E0CTX7|A5C718
5694	0.10512	0.15835	3	186182	29889		chromosome	D7SIK8|A5BCC0|F6GUY5
904	0.10638	0.15991	2	91182	29889		cell morphogenesis involved in differentiation	D7T9L3|F6HKS7
44272	0.10638	0.15991	3	187182	29889		sulfur compound biosynthetic process	F6H068|F6GUY5|A5AQ39
6188	0.1096	0.1625	1	19182	29889		IMP biosynthetic process	D7SY29
10564	0.1096	0.1625	1	19182	29889		regulation of cell cycle process	D7SY29
8519	0.1096	0.1625	1	19182	29889		ammonium transmembrane transporter activity	A5BX87
43647	0.1096	0.1625	1	19182	29889		inositol phosphate metabolic process	F6H3A8
15101	0.1096	0.1625	1	19182	29889		organic cation transmembrane transporter activity	A5BX87
15114	0.1096	0.1625	1	19182	29889		phosphate transmembrane transporter activity	F6H8P9
46040	0.1096	0.1625	1	19182	29889		IMP metabolic process	D7SY29
40034	0.1096	0.1625	1	19182	29889		regulation of development, heterochronic	F6H561
5315	0.1096	0.1625	1	19182	29889		inorganic phosphate transmembrane transporter activity	F6H8P9
48449	0.1096	0.1625	1	19182	29889		floral organ formation	D7T9L3
9862	0.1096	0.1625	1	19182	29889		systemic acquired resistance, salicylic acid mediated signaling pathway	A5AIE0
42744	0.1096	0.1625	1	19182	29889		hydrogen peroxide catabolic process	D7T6M3
4089	0.1096	0.1625	1	19182	29889		carbonate dehydratase activity	D7TWP2
19637	0.1102	0.16317	3	190182	29889		organophosphate metabolic process	A5AIE0|F6HAH8|D7T850
4872	0.11028	0.16317	2	93182	29889		receptor activity	F6HZ35|D7SWB7
9250	0.11277	0.16668	3	192182	29889		glucan biosynthetic process	F6GUY5|E0CTX7|A5C718
8219	0.11422	0.16847	2	95182	29889		cell death	F6HAH8|F6HRH5
16265	0.11422	0.16847	2	95182	29889		death	F6HAH8|F6HRH5
10383	0.11502	0.16859	1	20182	29889		cell wall polysaccharide metabolic process	D7SIK8
6664	0.11502	0.16859	1	20182	29889		glycolipid metabolic process	E0CR63
43543	0.11502	0.16859	1	20182	29889		protein amino acid acylation	D7U4X1
7005	0.11502	0.16859	1	20182	29889		mitochondrion organization	D7T2X0
9527	0.11502	0.16859	1	20182	29889		plastid outer membrane	F6HZ35
15931	0.11502	0.16859	1	20182	29889		nucleobase, nucleoside, nucleotide and nucleic acid transport	F6HC52
9617	0.11668	0.17084	3	195182	29889		response to bacterium	D7T850|F6HRH5|F6H9S8
15662	0.1182	0.17289	2	97182	29889		ATPase activity, coupled to transmembrane movement of ions, phosphorylative mechanism	F6HXK4|F6H3A8
44429	0.11931	0.17414	3	197182	29889		mitochondrial part	F6HAJ0|D7SY29|D7TKA1
46395	0.1202	0.17414	2	98182	29889		carboxylic acid catabolic process	A5B2U7|F6H331
16054	0.1202	0.17414	2	98182	29889		organic acid catabolic process	A5B2U7|F6H331
23	0.12042	0.17414	1	21182	29889		maltose metabolic process	A5ALC6
6302	0.12042	0.17414	1	21182	29889		double-strand break repair	F6HLX4
35194	0.12042	0.17414	1	21182	29889		posttranscriptional gene silencing by RNA	F6GT26
70301	0.12042	0.17414	1	21182	29889		cellular response to hydrogen peroxide	D7T6M3
34050	0.12042	0.17414	1	21182	29889		host programmed cell death induced by symbiont	F6HRH5
46470	0.12042	0.17414	1	21182	29889		phosphatidylcholine metabolic process	F6HAH8
9626	0.12042	0.17414	1	21182	29889		plant-type hypersensitive response	F6HRH5
42439	0.12042	0.17414	1	21182	29889		ethanolamine and derivative metabolic process	F6HAH8
34968	0.12578	0.1806	1	22182	29889		histone lysine methylation	D7SIK8
6900	0.12578	0.1806	1	22182	29889		membrane budding	F6H331
6901	0.12578	0.1806	1	22182	29889		vesicle coating	F6H331
48444	0.12578	0.1806	1	22182	29889		floral organ morphogenesis	D7T9L3
48481	0.12578	0.1806	1	22182	29889		ovule development	F6HUM6
48563	0.12578	0.1806	1	22182	29889		post-embryonic organ morphogenesis	D7T9L3
5747	0.12578	0.1806	1	22182	29889		mitochondrial respiratory chain complex I	F6HAJ0
8654	0.12625	0.1811	2	101182	29889		phospholipid biosynthetic process	A5AIE0|D7T850
97	0.13033	0.18656	2	103182	29889		sulfur amino acid biosynthetic process	F6H068|A5AQ39
45333	0.13033	0.18656	2	103182	29889		cellular respiration	F6HAH8|D7T9L3
5509	0.13107	0.18672	5	439182	29889		calcium ion binding	A5AMA5|F6HAH8|D7T850|F6HTW0|F6GT26
10382	0.1311	0.18672	1	23182	29889		cellular cell wall macromolecule metabolic process	D7SIK8
19216	0.1311	0.18672	1	23182	29889		regulation of lipid metabolic process	F6H3A8
70566	0.1311	0.18672	1	23182	29889		adenylyltransferase activity	F6GUY5
16050	0.1311	0.18672	1	23182	29889		vesicle organization	F6H331
31982	0.13238	0.18816	2	104182	29889		vesicle	A5AIM8|F6HFI3
31988	0.13238	0.18816	2	104182	29889		membrane-bounded vesicle	A5AIM8|F6HFI3
45089	0.1364	0.19169	1	24182	29889		positive regulation of innate immune response	F6HRH5
16441	0.1364	0.19169	1	24182	29889		posttranscriptional gene silencing	F6GT26
8271	0.1364	0.19169	1	24182	29889		secondary active sulfate transmembrane transporter activity	E0CRG7
2218	0.1364	0.19169	1	24182	29889		activation of innate immune response	F6HRH5
2253	0.1364	0.19169	1	24182	29889		activation of immune response	F6HRH5
278	0.1364	0.19169	1	24182	29889		mitotic cell cycle	D7T9L3
2684	0.1364	0.19169	1	24182	29889		positive regulation of immune system process	F6HRH5
6865	0.1364	0.19169	1	24182	29889		amino acid transport	D7U4X1
43900	0.1364	0.19169	1	24182	29889		regulation of multi-organism process	A5AIE0
9630	0.1364	0.19169	1	24182	29889		gravitropism	F6HAJ0
50778	0.1364	0.19169	1	24182	29889		positive regulation of immune response	F6HRH5
10876	0.1365	0.19169	2	106182	29889		lipid localization	D7SY29|F6HUM6
287	0.13754	0.19297	4	325182	29889		magnesium ion binding	F6HFF7|F6GWA8|F6GXS5|P56648
5743	0.13857	0.19402	2	107182	29889		mitochondrial inner membrane	F6HAJ0|D7TKA1
5774	0.13857	0.19402	2	107182	29889		vacuolar membrane	Q4U339|F6HTW0
9651	0.13972	0.19545	4	327182	29889		response to salt stress	F6GTH9|F6HGL7|D7T6M3|A5AQ39
8509	0.14065	0.19635	2	108182	29889		anion transmembrane transporter activity	F6H8P9|E0CRG7
9734	0.14065	0.19635	2	108182	29889		auxin mediated signaling pathway	A5AIM8|F6HFI3
398	0.14166	0.1966	1	25182	29889		nuclear mRNA splicing, via spliceosome	F6HGL7
6801	0.14166	0.1966	1	25182	29889		superoxide metabolic process	F6HFF7
46131	0.14166	0.1966	1	25182	29889		pyrimidine ribonucleoside metabolic process	A5BPB2
9561	0.14166	0.1966	1	25182	29889		megagametogenesis	F6HLX4
9629	0.14166	0.1966	1	25182	29889		response to gravity	F6HAJ0
15837	0.14166	0.1966	1	25182	29889		amine transport	D7U4X1
44437	0.14273	0.19769	2	109182	29889		vacuolar part	Q4U339|F6HTW0
71365	0.14273	0.19769	2	109182	29889		cellular response to auxin stimulus	A5AIM8|F6HFI3
6139	0.14389	0.19911	40	5571182	29889		nucleobase, nucleoside, nucleotide and nucleic acid metabolic process	F6HAJ0|A5B9H3|D7TSK3|F6HUI9|A5C8Q9|D7T850|F6HUM9|F6HXK4|F6HX69|A5AFQ1|A5BLV0|A5AFL7|D7U9F8|F6GWQ0|D7T7C0|F6HBB3|F6H068|D7SY29|F6GUY5|F6HGL7|D7TGM4|F6HLX4|F6GZB1|D7TWP2|A5AWG3|A5AQG4|A5B907|A5BPB2|F6GT26|A5BLW1|D7T2M5|A5AIE0|E0CQS1|F6H077|F6HUY4|D7SN01|A5AW25|A5C718|F6H3A8|A5B900
6414	0.14689	0.20171	1	26182	29889		translational elongation	D7T6M3
4427	0.14689	0.20171	1	26182	29889		inorganic diphosphatase activity	F6HUM6
16814	0.14689	0.20171	1	26182	29889		hydrolase activity, acting on carbon-nitrogen (but not peptide) bonds, in cyclic amidines	D7SY29
31349	0.14689	0.20171	1	26182	29889		positive regulation of defense response	F6HRH5
9086	0.14689	0.20171	1	26182	29889		methionine biosynthetic process	F6H068
9396	0.14689	0.20171	1	26182	29889		folic acid and derivative biosynthetic process	D7U6I1
42743	0.14689	0.20171	1	26182	29889		hydrogen peroxide metabolic process	D7T6M3
7049	0.14692	0.20171	2	111182	29889		cell cycle	D7SY29|D7T9L3
375	0.15209	0.2064	1	27182	29889		RNA splicing, via transesterification reactions	F6HGL7
377	0.15209	0.2064	1	27182	29889		RNA splicing, via transesterification reactions with bulged adenosine as nucleophile	F6HGL7
43401	0.15209	0.2064	1	27182	29889		steroid hormone mediated signaling pathway	D7U4X1
15116	0.15209	0.2064	1	27182	29889		sulfate transmembrane transporter activity	E0CRG7
48545	0.15209	0.2064	1	27182	29889		response to steroid hormone stimulus	D7U4X1
9690	0.15209	0.2064	1	27182	29889		cytokinin metabolic process	F6H9S8
9742	0.15209	0.2064	1	27182	29889		brassinosteroid mediated signaling pathway	D7U4X1
5741	0.15209	0.2064	1	27182	29889		mitochondrial outer membrane	D7SY29
71367	0.15209	0.2064	1	27182	29889		cellular response to brassinosteroid stimulus	D7U4X1
71383	0.15209	0.2064	1	27182	29889		cellular response to steroid hormone stimulus	D7U4X1
6020	0.15209	0.2064	1	27182	29889		inositol metabolic process	F6H3A8
45036	0.15209	0.2064	1	27182	29889		protein targeting to chloroplast	F6HZ35
6725	0.15523	0.21046	5	465182	29889		cellular aromatic compound metabolic process	A5AIE0|D7U6I1|F6HXK4|D7TGM4|F6H9S8
4672	0.15652	0.21118	16	1991182	29889		protein kinase activity	A5B9H3|A5BXP6|F6H1C1|A5BLX5|F6I0N8|D7TVQ3|F6H9Y5|F6GTZ9|D7U4X1|D7SXG2|E0CQS1|A5B2F1|D7TBJ4|F6HH03|A5AQ39|F6HPW0
6213	0.15726	0.21118	1	28182	29889		pyrimidine nucleoside metabolic process	A5BPB2
45271	0.15726	0.21118	1	28182	29889		respiratory chain complex I	F6HAJ0
30955	0.15726	0.21118	1	28182	29889		potassium ion binding	F6GWA8
30964	0.15726	0.21118	1	28182	29889		NADH dehydrogenase complex	F6HAJ0
33043	0.15726	0.21118	1	28182	29889		regulation of organelle organization	D7T9L3
6643	0.15726	0.21118	1	28182	29889		membrane lipid metabolic process	E0CR63
31420	0.15726	0.21118	1	28182	29889		alkali metal ion binding	F6GWA8
9218	0.15726	0.21118	1	28182	29889		pyrimidine ribonucleotide metabolic process	A5BPB2
9220	0.15726	0.21118	1	28182	29889		pyrimidine ribonucleotide biosynthetic process	A5BPB2
45087	0.1575	0.21129	2	116182	29889		innate immune response	A5AIE0|F6HRH5
9751	0.15963	0.21395	2	117182	29889		response to salicylic acid stimulus	A5AIE0|F6I3K6
16298	0.16177	0.21618	2	118182	29889		lipase activity	F6GTZ9|F6HAH8
9126	0.1624	0.21618	1	29182	29889		purine nucleoside monophosphate metabolic process	D7SY29
9127	0.1624	0.21618	1	29182	29889		purine nucleoside monophosphate biosynthetic process	D7SY29
9167	0.1624	0.21618	1	29182	29889		purine ribonucleoside monophosphate metabolic process	D7SY29
9168	0.1624	0.21618	1	29182	29889		purine ribonucleoside monophosphate biosynthetic process	D7SY29
9627	0.1624	0.21618	1	29182	29889		systemic acquired resistance	A5AIE0
6094	0.1624	0.21618	1	29182	29889		gluconeogenesis	F6H8G5
19438	0.16267	0.21618	3	228182	29889		aromatic compound biosynthetic process	A5AIE0|F6HXK4|D7TGM4
42626	0.16267	0.21618	3	228182	29889		ATPase activity, coupled to transmembrane movement of substances	F6HXK4|F6HRH5|F6H3A8
15035	0.16391	0.21762	2	119182	29889		protein disulfide oxidoreductase activity	D7TWZ7|D7T6M3
43492	0.16561	0.21968	3	230182	29889		ATPase activity, coupled to movement of substances	F6HXK4|F6HRH5|F6H3A8
6970	0.16697	0.22052	4	351182	29889		response to osmotic stress	F6GTH9|F6HGL7|D7T6M3|A5AQ39
6497	0.1675	0.22052	1	30182	29889		protein amino acid lipidation	D7U4X1
16776	0.1675	0.22052	1	30182	29889		phosphotransferase activity, phosphate group as acceptor	A5BPB2
4743	0.1675	0.22052	1	30182	29889		pyruvate kinase activity	F6GWA8
42157	0.1675	0.22052	1	30182	29889		lipoprotein metabolic process	D7U4X1
42158	0.1675	0.22052	1	30182	29889		lipoprotein biosynthetic process	D7U4X1
10150	0.1675	0.22052	1	30182	29889		leaf senescence	F6HPY6
10193	0.1675	0.22052	1	30182	29889		response to ozone	F6HX69
4674	0.16993	0.2235	12	1441182	29889		protein serine/threonine kinase activity	F6H9Y5|F6GTZ9|A5B9H3|D7U4X1|D7SXG2|A5BXP6|F6H1C1|D7TBJ4|F6HH03|A5AQ39|F6HPW0|F6I0N8
50832	0.17037	0.22388	2	122182	29889		defense response to fungus	A5AIE0|F6I3K6
16744	0.17258	0.22614	1	31182	29889		transferase activity, transferring aldehyde or ketonic groups	F6HAM6
15294	0.17258	0.22614	1	31182	29889		solute:cation symporter activity	F6HFU3
8146	0.17258	0.22614	1	31182	29889		sulfotransferase activity	E0CR63
6519	0.17276	0.22618	8	884182	29889		cellular amino acid and derivative metabolic process	A5B2U7|F6HAH8|F6H331|F6H068|F6HXK4|D7T9L3|A5AQ39|F6H3A8
6955	0.18123	0.23704	2	127182	29889		immune response	A5AIE0|F6HRH5
165	0.18263	0.23734	1	33182	29889		MAPKKK cascade	A5AIE0
6749	0.18263	0.23734	1	33182	29889		glutathione metabolic process	D7T9L3
7243	0.18263	0.23734	1	33182	29889		intracellular protein kinase cascade	A5AIE0
48440	0.18263	0.23734	1	33182	29889		carpel development	F6HUM6
19953	0.18263	0.23734	1	33182	29889		sexual reproduction	F6HLX4
48645	0.18263	0.23734	1	33182	29889		organ formation	D7T9L3
42546	0.18263	0.23734	1	33182	29889		cell wall biogenesis	D7SIK8
42054	0.18761	0.24226	1	34182	29889		histone methyltransferase activity	D7SIK8
48527	0.18761	0.24226	1	34182	29889		lateral root development	F6HTW0
1510	0.18761	0.24226	1	34182	29889		RNA methylation	F6HAJ0
18024	0.18761	0.24226	1	34182	29889		histone-lysine N-methyltransferase activity	D7SIK8
16278	0.18761	0.24226	1	34182	29889		lysine N-methyltransferase activity	D7SIK8
16279	0.18761	0.24226	1	34182	29889		protein-lysine N-methyltransferase activity	D7SIK8
51536	0.18779	0.24226	2	130182	29889		iron-sulfur cluster binding	F6HAH8|F6HRH5
51540	0.18779	0.24226	2	130182	29889		metal cluster binding	F6HAH8|F6HRH5
34220	0.18999	0.24486	2	131182	29889		ion transmembrane transport	F6HUM9|A5C718
19866	0.19219	0.24747	2	132182	29889		organelle inner membrane	F6HAJ0|D7TKA1
4143	0.19257	0.24751	1	35182	29889		diacylglycerol kinase activity	D7T1D7
42773	0.19257	0.24751	1	35182	29889		ATP synthesis coupled electron transport	F6HAH8
16820	0.19434	0.24917	3	249182	29889		hydrolase activity, acting on acid anhydrides, catalyzing transmembrane movement of substances	F6HXK4|F6HRH5|F6H3A8
6818	0.19439	0.24917	2	133182	29889		hydrogen transport	F6HUM9|A5C718
15992	0.19439	0.24917	2	133182	29889		proton transport	F6HUM9|A5C718
151	0.19659	0.25177	2	134182	29889		ubiquitin ligase complex	D7SXG2|A5AQ39
79	0.19749	0.25246	1	36182	29889		regulation of cyclin-dependent protein kinase activity	F6H4Q9
48467	0.19749	0.25246	1	36182	29889		gynoecium development	F6HUM6
44428	0.1984	0.2534	4	377182	29889		nuclear part	F6HAJ0|D7SXG2|F6HGL7|A5AQ39
2376	0.20101	0.2565	2	136182	29889		immune system process	A5AIE0|F6HRH5
45261	0.20238	0.25778	1	37182	29889		proton-transporting ATP synthase complex, catalytic core F(1)	F6HUY4
19200	0.20238	0.25778	1	37182	29889		carbohydrate kinase activity	F6H0F0
9308	0.20445	0.26018	7	786182	29889		amine metabolic process	A5B2U7|F6HAH8|F6H331|F6H068|F6H9S8|A5AQ39|F6H3A8
22803	0.20545	0.26097	2	138182	29889		passive transmembrane transporter activity	D7SQC7|D7SWB7
15267	0.20545	0.26097	2	138182	29889		channel activity	D7SQC7|D7SWB7
6073	0.20678	0.26184	3	257182	29889		cellular glucan metabolic process	F6GUY5|E0CTX7|A5C718
155	0.20724	0.26184	1	38182	29889		two-component sensor activity	F6I0N8
16638	0.20724	0.26184	1	38182	29889		oxidoreductase activity, acting on the CH-NH2 group of donors	A5B2U7
16775	0.20724	0.26184	1	38182	29889		phosphotransferase activity, nitrogenous group as acceptor	F6I0N8
4673	0.20724	0.26184	1	38182	29889		protein histidine kinase activity	F6I0N8
31301	0.20724	0.26184	1	38182	29889		integral to organelle membrane	D7SY29
44042	0.20835	0.26301	3	258182	29889		glucan metabolic process	F6GUY5|E0CTX7|A5C718
6952	0.20856	0.26304	8	931182	29889		defense response	A5AIE0|D7SJ71|D7T850|F6HUM6|F6HRH5|F6I3K6|F6H9S8|F6H0F0
6555	0.21208	0.26675	1	39182	29889		methionine metabolic process	F6H068
19319	0.21208	0.26675	1	39182	29889		hexose biosynthetic process	F6H8G5
48528	0.21208	0.26675	1	39182	29889		post-embryonic root development	F6HTW0
5856	0.21624	0.27174	3	263182	29889		cytoskeleton	A5C8Q9|F6H8P9|D7T850
9908	0.21657	0.27183	2	143182	29889		flower development	D7T9L3|F6HUM6
6221	0.21688	0.27183	1	40182	29889		pyrimidine nucleotide biosynthetic process	A5BPB2
34754	0.21688	0.27183	1	40182	29889		cellular hormone metabolic process	F6H9S8
33279	0.22104	0.27679	2	145182	29889		ribosomal subunit	D7U7Y2|F6HRH5
46364	0.2264	0.28275	1	42182	29889		monosaccharide biosynthetic process	F6H8G5
48584	0.2264	0.28275	1	42182	29889		positive regulation of response to stimulus	F6HRH5
9705	0.2264	0.28275	1	42182	29889		plant-type vacuole membrane	Q4U339
5874	0.22775	0.28418	2	148182	29889		microtubule	A5C8Q9|D7T850
16787	0.22829	0.28461	32	4589182	29889		hydrolase activity	F6HAJ0|D7TSK3|A5C8Q9|D7U6I1|D7T850|F6HXK4|D7T9L3|F6HUM6|F6HX69|A5AFQ1|E0CUI8|F6H3J1|F6HAH8|D7T7C0|F6H561|D7SY29|D7TGM4|A5BX87|A5AQG4|A5B907|F6HRH5|F6HZ35|F6GT26|F6GTZ9|F6H777|E0CR63|F6H077|F6HUY4|F6HPS1|D7SN01|A5ANE2|F6H3A8
44106	0.23023	0.28677	6	675182	29889		cellular amine metabolic process	A5B2U7|F6HAH8|F6H331|F6H068|A5AQ39|F6H3A8
6220	0.23112	0.28763	1	43182	29889		pyrimidine nucleotide metabolic process	A5BPB2
15078	0.23448	0.2914	2	151182	29889		hydrogen ion transmembrane transporter activity	F6HUY4|F6HRH5
16615	0.23581	0.2914	1	44182	29889		malate dehydrogenase activity	A5B2U7
6518	0.23581	0.2914	1	44182	29889		peptide metabolic process	D7T9L3
50136	0.23581	0.2914	1	44182	29889		NADH dehydrogenase (quinone) activity	F6HAH8
31969	0.23581	0.2914	1	44182	29889		chloroplast membrane	F6HZ35
42594	0.23581	0.2914	1	44182	29889		response to starvation	F6HPY6
3954	0.23581	0.2914	1	44182	29889		NADH dehydrogenase activity	F6HAH8
8137	0.23581	0.2914	1	44182	29889		NADH dehydrogenase (ubiquinone) activity	F6HAH8
9156	0.24047	0.29638	1	45182	29889		ribonucleoside monophosphate biosynthetic process	D7SY29
9161	0.24047	0.29638	1	45182	29889		ribonucleoside monophosphate metabolic process	D7SY29
9813	0.24047	0.29638	1	45182	29889		flavonoid biosynthetic process	F6HXK4
9620	0.24121	0.29704	2	154182	29889		response to fungus	A5AIE0|F6I3K6
43565	0.24323	0.29878	4	412182	29889		sequence-specific DNA binding	D7T1D7|F6HHP9|F6HUM6|A5AHH6
15672	0.24346	0.29878	2	155182	29889		monovalent inorganic cation transport	F6HUM9|A5C718
60089	0.24347	0.29878	3	280182	29889		molecular transducer activity	F6HZ35|D7SWB7|F6I0N8
4871	0.24347	0.29878	3	280182	29889		signal transducer activity	F6HZ35|D7SWB7|F6I0N8
6310	0.2451	0.29947	1	46182	29889		DNA recombination	F6HLX4
51537	0.2451	0.29947	1	46182	29889		2 iron, 2 sulfur cluster binding	F6HAH8
16782	0.2451	0.29947	1	46182	29889		transferase activity, transferring sulfur-containing groups	E0CR63
19205	0.2451	0.29947	1	46182	29889		nucleobase, nucleoside, nucleotide kinase activity	A5BPB2
15629	0.2451	0.29947	1	46182	29889		actin cytoskeleton	F6H8P9
32259	0.24834	0.303	3	283182	29889		methylation	D7SIK8|F6HAJ0|F6HG13
8276	0.24971	0.303	1	47182	29889		protein methyltransferase activity	D7SIK8
22904	0.24971	0.303	1	47182	29889		respiratory electron transport chain	F6HAH8
9123	0.24971	0.303	1	47182	29889		nucleoside monophosphate metabolic process	D7SY29
9124	0.24971	0.303	1	47182	29889		nucleoside monophosphate biosynthetic process	D7SY29
46356	0.24971	0.303	1	47182	29889		acetyl-CoA catabolic process	D7T9L3
19898	0.24971	0.303	1	47182	29889		extrinsic to membrane	F6GT26
6099	0.24971	0.303	1	47182	29889		tricarboxylic acid cycle	D7T9L3
9733	0.25246	0.30608	2	159182	29889		response to auxin stimulus	A5AIM8|F6HFI3
4527	0.25428	0.30749	1	48182	29889		exonuclease activity	F6H077
9109	0.25428	0.30749	1	48182	29889		coenzyme catabolic process	D7T9L3
46961	0.25428	0.30749	1	48182	29889		proton-transporting ATPase activity, rotational mechanism	F6HRH5
42170	0.25883	0.31219	1	49182	29889		plastid membrane	F6HZ35
30118	0.25883	0.31219	1	49182	29889		clathrin coat	F6H331
9812	0.25883	0.31219	1	49182	29889		flavonoid metabolic process	F6HXK4
9067	0.26335	0.31737	1	50182	29889		aspartate family amino acid biosynthetic process	F6H068
8652	0.2663	0.32065	3	294182	29889		cellular amino acid biosynthetic process	F6H331|F6H068|A5AQ39
16655	0.26784	0.32169	1	51182	29889		oxidoreductase activity, acting on NADH or NADPH, quinone or similar compound as acceptor	F6HAH8
46933	0.26784	0.32169	1	51182	29889		hydrogen ion transporting ATP synthase activity, rotational mechanism	F6HUY4
6084	0.26784	0.32169	1	51182	29889		acetyl-CoA metabolic process	D7T9L3
15849	0.27231	0.32594	1	52182	29889		organic acid transport	D7U4X1
9741	0.27231	0.32594	1	52182	29889		response to brassinosteroid stimulus	D7U4X1
46942	0.27231	0.32594	1	52182	29889		carboxylic acid transport	D7U4X1
10228	0.27231	0.32594	1	52182	29889		vegetative to reproductive phase transition of meristem	D7SY29
6511	0.27499	0.32831	2	169182	29889		ubiquitin-dependent protein catabolic process	F6HAJ0|D7TKA1
43632	0.27499	0.32831	2	169182	29889		modification-dependent macromolecule catabolic process	F6HAJ0|D7TKA1
19941	0.27499	0.32831	2	169182	29889		modification-dependent protein catabolic process	F6HAJ0|D7TKA1
6760	0.27675	0.32957	1	53182	29889		folic acid and derivative metabolic process	D7U6I1
51128	0.27675	0.32957	1	53182	29889		regulation of cellular component organization	D7T9L3
8170	0.27675	0.32957	1	53182	29889		N-methyltransferase activity	D7SIK8
9060	0.28116	0.33426	1	54182	29889		aerobic respiration	D7T9L3
19751	0.28116	0.33426	1	54182	29889		polyol metabolic process	F6H3A8
51704	0.2831	0.33607	6	727182	29889		multi-organism process	A5AIE0|D7T850|F6HRH5|F6I3K6|Q4U339|F6H9S8
22834	0.28554	0.33607	1	55182	29889		ligand-gated channel activity	D7SWB7
33178	0.28554	0.33607	1	55182	29889		proton-transporting two-sector ATPase complex, catalytic domain	F6HUY4
35235	0.28554	0.33607	1	55182	29889		ionotropic glutamate receptor signaling pathway	D7SWB7
4970	0.28554	0.33607	1	55182	29889		ionotropic glutamate receptor activity	D7SWB7
15276	0.28554	0.33607	1	55182	29889		ligand-gated ion channel activity	D7SWB7
7215	0.28554	0.33607	1	55182	29889		glutamate signaling pathway	D7SWB7
5230	0.28554	0.33607	1	55182	29889		extracellular ligand-gated ion channel activity	D7SWB7
5231	0.28554	0.33607	1	55182	29889		excitatory extracellular ligand-gated ion channel activity	D7SWB7
5234	0.28554	0.33607	1	55182	29889		extracellular-glutamate-gated ion channel activity	D7SWB7
18193	0.28554	0.33607	1	55182	29889		peptidyl-amino acid modification	D7U4X1
8066	0.28554	0.33607	1	55182	29889		glutamate receptor activity	D7SWB7
22900	0.2885	0.33927	2	175182	29889		electron transport chain	F6HAH8|A5ALP0
6730	0.29268	0.3439	3	310182	29889		one-carbon metabolic process	D7SIK8|F6HAJ0|F6HG13
3002	0.29423	0.34544	1	57182	29889		regionalization	D7T9L3
8324	0.29551	0.34664	4	451182	29889		cation transmembrane transporter activity	F6HFU3|F6HUY4|F6HRH5|A5BX87
5730	0.29749	0.34858	2	179182	29889		nucleolus	F6HAJ0|F6HGL7
6979	0.29765	0.34858	3	313182	29889		response to oxidative stress	F6HFF7|D7U6I1|D7T6M3
42542	0.29854	0.34933	1	58182	29889		response to hydrogen peroxide	D7T6M3
22890	0.29931	0.34994	3	314182	29889		inorganic cation transmembrane transporter activity	F6HUY4|F6HRH5|A5BX87
8483	0.30282	0.35287	1	59182	29889		transaminase activity	F6GTH9
16769	0.30282	0.35287	1	59182	29889		transferase activity, transferring nitrogenous groups	F6GTH9
30288	0.30282	0.35287	1	59182	29889		outer membrane-bounded periplasmic space	D7SWB7
42597	0.30282	0.35287	1	59182	29889		periplasmic space	D7SWB7
19758	0.30707	0.35636	1	60182	29889		glycosinolate biosynthetic process	F6GUY5
19761	0.30707	0.35636	1	60182	29889		glucosinolate biosynthetic process	F6GUY5
9522	0.30707	0.35636	1	60182	29889		photosystem I	A5ASG6
9767	0.30707	0.35636	1	60182	29889		photosynthetic electron transport chain	A5ALP0
16144	0.30707	0.35636	1	60182	29889		S-glycoside biosynthetic process	F6GUY5
71554	0.31053	0.35949	4	462182	29889		cell wall organization or biogenesis	D7SIK8|F6H777|D7T9L3|F6HKS7
15630	0.31094	0.35949	2	185182	29889		microtubule cytoskeleton	A5C8Q9|D7T850
45259	0.3113	0.35949	1	61182	29889		proton-transporting ATP synthase complex	F6HUY4
30313	0.3113	0.35949	1	61182	29889		cell envelope	D7SWB7
15988	0.3113	0.35949	1	61182	29889		energy coupled proton transport, against electrochemical gradient	F6HUM9
15991	0.3113	0.35949	1	61182	29889		ATP hydrolysis coupled proton transport	F6HUM9
16879	0.31425	0.3626	3	323182	29889		ligase activity, forming carbon-nitrogen bonds	D7T502|D7U6I1|F6H9S8
786	0.3155	0.36286	1	62182	29889		nucleosome	A5BCC0
19344	0.3155	0.36286	1	62182	29889		cysteine biosynthetic process	A5AQ39
3743	0.3155	0.36286	1	62182	29889		translation initiation factor activity	F6H9Y5
16042	0.3155	0.36286	1	62182	29889		lipid catabolic process	F6HAH8
44462	0.31968	0.36736	1	63182	29889		external encapsulating structure part	D7SWB7
31300	0.32383	0.37183	1	64182	29889		intrinsic to organelle membrane	D7SY29
51603	0.32434	0.3721	2	191182	29889		proteolysis involved in cellular protein catabolic process	F6HAJ0|D7TKA1
9309	0.32755	0.37504	3	331182	29889		amine biosynthetic process	F6H331|F6H068|A5AQ39
15935	0.32796	0.37504	1	65182	29889		small ribosomal subunit	F6HRH5
9894	0.32796	0.37504	1	65182	29889		regulation of catabolic process	E0CQX9
51187	0.32796	0.37504	1	65182	29889		cofactor catabolic process	D7T9L3
32993	0.33206	0.37758	1	66182	29889		protein-DNA complex	A5BCC0
6534	0.33206	0.37758	1	66182	29889		cysteine metabolic process	A5AQ39
6752	0.33206	0.37758	1	66182	29889		group transfer coenzyme metabolic process	D7U6I1
9066	0.33206	0.37758	1	66182	29889		aspartate family amino acid metabolic process	F6H068
19757	0.33206	0.37758	1	66182	29889		glycosinolate metabolic process	F6GUY5
19760	0.33206	0.37758	1	66182	29889		glucosinolate metabolic process	F6GUY5
16143	0.33206	0.37758	1	66182	29889		S-glycoside metabolic process	F6GUY5
6520	0.33393	0.37941	5	626182	29889		cellular amino acid metabolic process	A5B2U7|F6H331|F6H068|A5AQ39|F6H3A8
6334	0.33614	0.38007	1	67182	29889		nucleosome assembly	A5BCC0
31497	0.33614	0.38007	1	67182	29889		chromatin assembly	A5BCC0
9119	0.33614	0.38007	1	67182	29889		ribonucleoside metabolic process	A5BPB2
15300	0.33614	0.38007	1	67182	29889		solute:solute antiporter activity	E0CR63
65004	0.33614	0.38007	1	67182	29889		protein-DNA complex assembly	A5BCC0
34728	0.33614	0.38007	1	67182	29889		nucleosome organization	A5BCC0
44257	0.3421	0.38637	2	199182	29889		cellular protein catabolic process	F6HAJ0|D7TKA1
3676	0.34225	0.38637	53	8231182	29889		nucleic acid binding	A5CBS5|F6HAJ0|A5B9H3|F6HUM6|D7T7N4|A5BLV0|F6H3J1|A5AFL7|D7U9F8|D7SXE3|A5BCC0|F6GU40|F6HHP9|F6HEJ4|F6HG13|A5AHH6|F6HLX4|D7T2X0|D7SIK8|D7U1R3|F6HRH5|F6GX27|F6GT26|F6HVQ2|F6I0K0|A5AIE0|D7T1D7|F6GUZ1|F6HPQ0|A5C2J5|F6HXD4|A5BDX9|A5C8Q9|A5BUE1|D7U0C1|A5BN72|F6H9Y5|D7U7Y2|F6HBB3|A5AV15|D2Y3W8|A5AWG3|F6HXN8|A5AK71|D7T6M3|A5BLW1|D7T2M5|F6H711|F6HN29|F6H077|F6HUY4|F6HPS1|F6HZB5
6333	0.34421	0.38796	1	69182	29889		chromatin assembly or disassembly	A5BCC0
325	0.34421	0.38796	1	69182	29889		plant-type vacuole	Q4U339
16874	0.3463	0.39	4	488182	29889		ligase activity	D7T502|F6H8G5|D7U6I1|F6H9S8
51258	0.34822	0.39185	1	70182	29889		protein polymerization	D7T850
6575	0.34915	0.39258	3	344182	29889		cellular amino acid derivative metabolic process	F6HAH8|F6HXK4|D7T9L3
7017	0.35092	0.39426	2	203182	29889		microtubule-based process	A5C8Q9|D7T850
6323	0.35219	0.39538	1	71182	29889		DNA packaging	A5BCC0
15077	0.35532	0.39857	2	205182	29889		monovalent inorganic cation transmembrane transporter activity	F6HUY4|F6HRH5
9070	0.36008	0.40359	1	73182	29889		serine family amino acid biosynthetic process	A5AQ39
22402	0.36398	0.40764	1	74182	29889		cell cycle process	D7SY29
71555	0.36572	0.40925	3	354182	29889		cell wall organization	F6H777|D7T9L3|F6HKS7
785	0.37173	0.41532	1	76182	29889		chromatin	A5BCC0
48438	0.37173	0.41532	1	76182	29889		floral whorl development	F6HUM6
6281	0.37498	0.41862	2	214182	29889		DNA repair	A5C8Q9|F6HLX4
6576	0.37556	0.41894	1	77182	29889		cellular biogenic amine metabolic process	F6HAH8
16209	0.38148	0.4252	2	217182	29889		antioxidant activity	F6HFF7|F6HAH8
51301	0.38316	0.42641	1	79182	29889		cell division	D7SY29
8565	0.38316	0.42641	1	79182	29889		protein transporter activity	A5ASG6
16627	0.39067	0.43442	1	81182	29889		oxidoreductase activity, acting on the CH-CH group of donors	A5C8Q9
44430	0.39224	0.43548	2	222182	29889		cytoskeletal part	A5C8Q9|D7T850
30163	0.39224	0.43548	2	222182	29889		protein catabolic process	F6HAJ0|D7TKA1
6974	0.39439	0.43615	2	223182	29889		response to DNA damage stimulus	A5C8Q9|F6HLX4
48475	0.39439	0.43615	1	82182	29889		coated membrane	F6H331
19829	0.39439	0.43615	1	82182	29889		cation-transporting ATPase activity	F6HRH5
30117	0.39439	0.43615	1	82182	29889		membrane coat	F6H331
15934	0.39439	0.43615	1	82182	29889		large ribosomal subunit	D7U7Y2
9624	0.39809	0.43955	1	83182	29889		response to nematode	Q4U339
42445	0.39809	0.43955	1	83182	29889		hormone metabolic process	F6H9S8
51338	0.40177	0.44188	1	84182	29889		regulation of transferase activity	F6H4Q9
45330	0.40177	0.44188	1	84182	29889		aspartyl esterase activity	F6H777
43549	0.40177	0.44188	1	84182	29889		regulation of kinase activity	F6H4Q9
45859	0.40177	0.44188	1	84182	29889		regulation of protein kinase activity	F6H4Q9
42325	0.40177	0.44188	1	84182	29889		regulation of phosphorylation	F6H4Q9
6766	0.40905	0.44911	1	86182	29889		vitamin metabolic process	F6H3J1
70279	0.40929	0.44911	2	230182	29889		vitamin B6 binding	A5BDH7|A5B2U7
30170	0.40929	0.44911	2	230182	29889		pyridoxal phosphate binding	A5BDH7|A5B2U7
272	0.41266	0.45245	1	87182	29889		polysaccharide catabolic process	A5AIE0
4222	0.42335	0.46381	1	90182	29889		metalloendopeptidase activity	E0CR63
7154	0.42611	0.46647	2	238182	29889		cell communication	F6HCA1|F6HXF8
44445	0.42688	0.46695	1	91182	29889		cytosolic part	F6HFF7
16765	0.43731	0.47762	1	94182	29889		transferase activity, transferring alkyl or aryl (other than methyl) groups	F6HAH8
9116	0.43731	0.47762	1	94182	29889		nucleoside metabolic process	A5BPB2
16491	0.43783	0.47782	18	2795182	29889		oxidoreductase activity	A5C8Q9|D7T9L3|D7TWZ7|D7T6M3|D7TKA1|P56648|F6HNK4|F6HFF7|A5B2U7|F6HUY8|F6HAH8|D7T1D7|D7TQZ8|D7T5K7|F6HKS7|D7TN22|A5C718|F6GWA8
35251	0.44678	0.48721	2	248182	29889		UDP-glucosyltransferase activity	A5BA36|F6GWJ5
9108	0.45094	0.49098	1	98182	29889		coenzyme biosynthetic process	D7U6I1
9699	0.45094	0.49098	1	98182	29889		phenylpropanoid biosynthetic process	F6HXK4
10200	0.45763	0.49788	1	100182	29889		response to chitin	A5AIE0
4497	0.45968	0.49973	4	571182	29889		monooxygenase activity	D7T5K7|D7TN22|A5C718|P56648
6650	0.46094	0.50071	1	101182	29889		glycerophospholipid metabolic process	F6HAH8
9451	0.46423	0.50351	1	102182	29889		RNA modification	F6HAJ0
16138	0.46423	0.50351	1	102182	29889		glycoside biosynthetic process	F6GUY5
46527	0.46502	0.50398	2	257182	29889		glucosyltransferase activity	A5BA36|F6GWJ5
44036	0.47076	0.50981	1	104182	29889		cell wall macromolecule metabolic process	D7SIK8
6869	0.47399	0.51292	1	105182	29889		lipid transport	F6HUM6
3777	0.47721	0.516	1	106182	29889		microtubule motor activity	A5C8Q9
46486	0.4804	0.51906	1	107182	29889		glycerolipid metabolic process	F6HAH8
44427	0.48358	0.52209	1	108182	29889		chromosomal part	A5BCC0
8757	0.48673	0.52509	1	109182	29889		S-adenosylmethionine-dependent methyltransferase activity	D7SIK8
22836	0.48987	0.5279	1	110182	29889		gated channel activity	D7SWB7
30312	0.49009	0.5279	4	594182	29889		external encapsulating structure	F6H777|D7U4X1|A5C718|D7SWB7
31981	0.49268	0.53022	2	271182	29889		nuclear lumen	F6HAJ0|F6HGL7
7166	0.49299	0.53022	1	111182	29889		cell surface receptor linked signaling pathway	D7SWB7
16469	0.49609	0.53274	1	112182	29889		proton-transporting two-sector ATPase complex	F6HUY4
16810	0.49609	0.53274	1	112182	29889		hydrolase activity, acting on carbon-nitrogen (but not peptide) bonds	D7SY29
30234	0.49656	0.53284	2	273182	29889		enzyme regulator activity	F6H777|E0CQX9
23046	0.49791	0.53347	4	600182	29889		signaling process	A5AIE0|D7TGM4|F6GWA8|F6I0N8
23060	0.49791	0.53347	4	600182	29889		signal transmission	A5AIE0|D7TGM4|F6GWA8|F6I0N8
8135	0.50527	0.54095	1	115182	29889		translation factor activity, nucleic acid binding	F6H9Y5
30599	0.52021	0.55652	1	120182	29889		pectinesterase activity	F6H777
42545	0.52314	0.55923	1	121182	29889		cell wall modification	F6H777
16772	0.52541	0.56108	27	4421182	29889		transferase activity, transferring phosphorus-containing groups	A5B9H3|A5C8Q9|E0CUI8|A5BLX5|F6H0F0|D7TVQ3|F6H9Y5|A5AFL7|D7SXG2|A5ADH3|F6GUY5|A5B2F1|A5AQ39|A5BXP6|A5BPB2|F6H1C1|D7TWZ7|A5BLW1|F6I0N8|F6GTZ9|D7U4X1|D7T1D7|E0CQS1|F6GWA8|D7TBJ4|F6HH03|F6HPW0
9611	0.52606	0.56108	1	122182	29889		response to wounding	F6H9S8
71103	0.52606	0.56108	1	122182	29889		DNA conformation change	A5BCC0
8237	0.52896	0.56374	1	123182	29889		metallopeptidase activity	E0CR63
4842	0.53184	0.56638	1	124182	29889		ubiquitin-protein ligase activity	F6H9S8
19842	0.5343	0.56814	2	293182	29889		vitamin binding	A5BDH7|A5B2U7
30246	0.5343	0.56814	2	293182	29889		carbohydrate binding	D7SQC7|A5AIE0
35556	0.53613	0.56966	2	294182	29889		intracellular signal transduction	A5AIE0|F6GWA8
19787	0.54037	0.57374	1	127182	29889		small conjugating protein ligase activity	F6H9S8
7264	0.54318	0.57629	1	128182	29889		small GTPase mediated signal transduction	F6GWA8
4857	0.54598	0.57882	1	129182	29889		enzyme inhibitor activity	F6H777
42578	0.54704	0.57951	2	300182	29889		phosphoric ester hydrolase activity	F6GTZ9|F6HAH8
43233	0.556	0.58811	2	305182	29889		organelle lumen	F6HAJ0|F6HGL7
70013	0.556	0.58811	2	305182	29889		intracellular organelle lumen	F6HAJ0|F6HGL7
23034	0.56131	0.59329	2	308182	29889		intracellular signaling pathway	A5AIE0|F6GWA8
30247	0.56506	0.59636	1	136182	29889		polysaccharide binding	A5AIE0
1871	0.56506	0.59636	1	136182	29889		pattern binding	A5AIE0
22838	0.56772	0.59827	1	137182	29889		substrate-specific channel activity	D7SWB7
5216	0.56772	0.59827	1	137182	29889		ion channel activity	D7SWB7
46872	0.56919	0.59937	36	6000182	29889		metal ion binding	F6HAJ0|F6GTH9|D7U6I1|D7T850|F6HXK4|D7U0C1|F6H3J1|F6HFF7|A5C347|D7SJ71|F6HAH8|D7SY29|F6GUY5|A5BX87|F6HG13|F6HH13|A5AMA5|D7TWP2|D7SIK8|F6HXN8|A5ALP0|F6GX27|F6H9S8|F6GT26|F6GXS5|P56648|A5AIM8|E0CQS1|E0CR63|F6H077|F6HPS1|F6GWA8|F6HTW0|F6HZB5|F6H3A8|F6HPW0
3674	0.57086	0.60068	158	25979182	29889		molecular_function	A5CBS5|F6HAJ0|A5BA36|F6HUI9|D7U6I1|F6H8P9|F6HC52|E0CRG7|D7T7N4|F6I605|F6HX69|A5AFQ1|D7U9F8|A5C347|D7SQC7|F6GWQ0|F6GU40|D7SY29|F6HHP9|F6HE19|D7TN22|D7TGM4|F6HEJ4|A5B2F1|A5BX87|F6HLX4|D7SIK8|D7T502|F6HFU3|A5BXP6|F6GY49|F6H1C1|F6HZ35|F6GX27|F6H9S8|F6GT26|F6GXS5|P56648|F6I2J2|F6I0N8|A5BDH7|F6H777|A5B2U7|A5AIM8|A5AIE0|D7TWK5|F6HPQ0|F6GWA8|A5C2J5|D7TBJ4|F6HH03|F6HI21|A5BDX9|F6GWJ5|D7T9L3|F6HDA9|A5BLX5|…
31974	0.5718	0.60122	2	314182	29889		membrane-enclosed lumen	F6HAJ0|F6HGL7
3774	0.57561	0.60477	1	140182	29889		motor activity	A5C8Q9
16835	0.57697	0.60576	2	317182	29889		carbon-oxygen lyase activity	D7TWP2|D7T9L3
7018	0.58335	0.61199	1	143182	29889		microtubule-based movement	A5C8Q9
8194	0.58719	0.61526	2	323182	29889		UDP-glycosyltransferase activity	A5BA36|F6GWJ5
34645	0.58734	0.61526	22	3711182	29889		cellular macromolecule biosynthetic process	D7SIK8|D7T502|A5B9H3|D7TSK3|A5C8Q9|F6H8P9|F6HRH5|F6GY49|F6H9S8|D7T6M3|A5BLW1|A5AFL7|F6HNK4|F6GWQ0|A5AIM8|A5AIE0|D7U4X1|F6GUY5|A5ASP6|E0CTX7|A5C718|F6HH13
9059	0.58999	0.61759	22	3716182	29889		macromolecule biosynthetic process	D7SIK8|D7T502|A5B9H3|D7TSK3|A5C8Q9|F6H8P9|F6HRH5|F6GY49|F6H9S8|D7T6M3|A5BLW1|A5AFL7|F6HNK4|F6GWQ0|A5AIM8|A5AIE0|D7U4X1|F6GUY5|A5ASP6|E0CTX7|A5C718|F6HH13
46906	0.59744	0.62492	5	854182	29889		tetrapyrrole binding	A5C347|A5BPB2|F6HPS1|F6HRH5|A5AQ39
4175	0.5988	0.62588	3	507182	29889		endopeptidase activity	E0CR63|F6H561|E0CUI8
4190	0.60087	0.62711	1	150182	29889		aspartic-type endopeptidase activity	E0CUI8
70001	0.60087	0.62711	1	150182	29889		aspartic-type peptidase activity	E0CUI8
5618	0.63133	0.65842	3	532182	29889		cell wall	F6H777|D7U4X1|A5C718
15297	0.65977	0.68757	1	176182	29889		antiporter activity	E0CR63
7165	0.67259	0.70041	3	566182	29889		signal transduction	A5AIE0|D7TGM4|F6GWA8
9698	0.67609	0.70354	1	184182	29889		phenylpropanoid metabolic process	F6HXK4
43086	0.68396	0.7112	1	188182	29889		negative regulation of catalytic activity	F6H777
42398	0.6859	0.71269	1	189182	29889		cellular amino acid derivative biosynthetic process	F6HXK4
44092	0.68782	0.71416	1	190182	29889		negative regulation of molecular function	F6H777
43169	0.70412	0.7304	36	6325182	29889		cation binding	F6HAJ0|F6GTH9|D7U6I1|D7T850|F6HXK4|D7U0C1|F6H3J1|F6HFF7|A5C347|D7SJ71|F6HAH8|D7SY29|F6GUY5|A5BX87|F6HG13|F6HH13|A5AMA5|D7TWP2|D7SIK8|F6HXN8|A5ALP0|F6GX27|F6H9S8|F6GT26|F6GXS5|P56648|A5AIM8|E0CQS1|E0CR63|F6H077|F6HPS1|F6GWA8|F6HTW0|F6HZB5|F6H3A8|F6HPW0
43167	0.7045	0.7304	36	6326182	29889		ion binding	F6HAJ0|F6GTH9|D7U6I1|D7T850|F6HXK4|D7U0C1|F6H3J1|F6HFF7|A5C347|D7SJ71|F6HAH8|D7SY29|F6GUY5|A5BX87|F6HG13|F6HH13|A5AMA5|D7TWP2|D7SIK8|F6HXN8|A5ALP0|F6GX27|F6H9S8|F6GT26|F6GXS5|P56648|A5AIM8|E0CQS1|E0CR63|F6H077|F6HPS1|F6GWA8|F6HTW0|F6HZB5|F6H3A8|F6HPW0
5794	0.71002	0.73559	1	202182	29889		Golgi apparatus	D7SQC7
30528	0.7137	0.73886	4	792182	29889		transcription regulator activity	A5ASG6|D7SHS0|F6HUM6|A5AW25
4252	0.72224	0.74715	1	209182	29889		serine-type endopeptidase activity	F6H561
5506	0.73214	0.7568	5	1000182	29889		iron ion binding	A5C347|D7SJ71|F6HPS1|F6H3J1|F6HPW0
3677	0.73264	0.7568	13	2442182	29889		DNA binding	A5BDX9|A5C8Q9|F6HXN8|F6HUM6|D7U0C1|F6H3J1|D7T1D7|A5BCC0|F6HHP9|F6HEJ4|F6HG13|A5AHH6|F6HXD4
16881	0.74983	0.77398	1	226182	29889		acid-amino acid ligase activity	F6H9S8
70882	0.75136	0.775	1	227182	29889		cellular cell wall organization or biogenesis	D7SIK8
48610	0.77607	0.7999	1	244182	29889		reproductive cellular process	F6HLX4
4091	0.79074	0.81442	1	255182	29889		carboxylesterase activity	F6H777
4518	0.79524	0.81846	2	483182	29889		nuclease activity	A5C8Q9|F6H077
16788	0.79603	0.81868	6	1280182	29889		hydrolase activity, acting on ester bonds	F6GTZ9|F6H777|A5C8Q9|F6HAH8|F6H077|A5BX87
9055	0.80677	0.82911	4	908182	29889		electron carrier activity	F6HAJ0|A5C347|F6HPS1|D7T6M3
16616	0.81727	0.83929	1	277182	29889		oxidoreductase activity, acting on the CH-OH group of donors, NAD or NADP as acceptor	A5B2U7
16614	0.85184	0.87416	1	311182	29889		oxidoreductase activity, acting on CH-OH group of donors	A5B2U7
8236	0.86327	0.8846	1	324182	29889		serine-type peptidase activity	F6H561
17171	0.86327	0.8846	1	324182	29889		serine hydrolase activity	F6H561
5507	0.87146	0.89234	1	334182	29889		copper ion binding	A5AIM8
4540	0.88917	0.90901	1	358182	29889		ribonuclease activity	F6H077
6350	0.88984	0.90901	3	842182	29889		transcription	F6GWQ0|D7TSK3|A5AIE0
6351	0.88984	0.90901	3	842182	29889		transcription, DNA-dependent	F6GWQ0|D7TSK3|A5AIE0
32774	0.89031	0.90901	3	843182	29889		RNA biosynthetic process	F6GWQ0|D7TSK3|A5AIE0
70011	0.89892	0.91713	3	862182	29889		peptidase activity, acting on L-amino acid peptides	E0CR63|F6H561|E0CUI8
16740	0.90439	0.92205	35	6869182	29889		transferase activity	A5B9H3|A5BA36|F6GTH9|A5C8Q9|F6GWJ5|E0CUI8|A5BLX5|F6H0F0|D7TVQ3|F6H9Y5|A5AFL7|F6HAH8|D7SXG2|A5ADH3|F6GUY5|A5B2F1|A5AQ39|F6HH13|D7SIK8|A5BXP6|A5BPB2|F6H1C1|D7TWZ7|A5BLW1|F6I0N8|F6GTZ9|D7U4X1|D7T1D7|E0CQS1|E0CR63|F6GWA8|D7TBJ4|F6HH03|F6HAM6|F6HPW0
8233	0.91282	0.92997	3	896182	29889		peptidase activity	E0CR63|F6H561|E0CUI8
4519	0.91866	0.93509	1	408182	29889		endonuclease activity	A5C8Q9
43531	0.91917	0.93509	2	675182	29889		ADP binding	D7SJ71|A5C8Q9
3824	0.92626	0.94162	85	15476182	29889		catalytic activity	F6HAJ0|A5B9H3|A5BA36|D7U6I1|F6HXK4|F6HUM6|F6HX69|D7TKA1|A5AFQ1|E0CUI8|F6H3J1|A5AFL7|D7SQC7|F6GWQ0|F6H561|A5ADH3|D7SY29|F6GUY5|D7TN22|D7TGM4|A5B2F1|A5BX87|D7TWP2|D7SIK8|D7T502|A5BXP6|F6HRH5|F6H1C1|F6HZ35|F6H9S8|F6GT26|F6GXS5|P56648|F6I0N8|A5BDH7|F6H777|A5B2U7|A5AIE0|D7U4X1|D7T1D7|E0CQS1|D7TWK5|D7SN01|F6HKS7|F6GWA8|D7TBJ4|F6HH03|D7TSK3|F6GTH9|A5C8Q9|D7T850|F6GWJ5|D7T9L3|A5BLX5|F6H0F0|D7TVQ3|F6H9Y5|…
90304	0.92855	0.94326	23	4867182	29889		nucleic acid metabolic process	D7TWP2|F6HAJ0|A5AWG3|A5B9H3|D7TSK3|F6HUI9|A5C8Q9|F6GT26|A5BLW1|A5BLV0|D7T2M5|A5AFL7|F6GWQ0|A5AIE0|F6H077|F6HBB3|F6H068|F6GUY5|F6HGL7|A5AW25|F6HLX4|A5B900|F6GZB1
19028	0.93246	0.94562	1	438182	29889		viral capsid	A5BUE1
44423	0.93246	0.94562	1	438182	29889		virion part	A5BUE1
19012	0.93288	0.94562	1	439182	29889		virion	A5BUE1
16779	0.93389	0.94596	8	2036182	29889		nucleotidyltransferase activity	A5AFL7|A5B9H3|A5C8Q9|A5ADH3|F6GUY5|D7TWZ7|A5BLW1|E0CUI8
6508	0.93925	0.95071	3	977182	29889		proteolysis	F6HAJ0|F6H561|D7TKA1
8270	0.94106	0.95186	14	3260182	29889		zinc ion binding	D7TWP2|D7SIK8|F6GTH9|F6HXN8|A5ALP0|F6GX27|F6H9S8|D7U0C1|F6H3J1|E0CR63|F6H077|F6HZB5|F6HG13|F6HH13
16705	0.94452	0.95468	3	997182	29889		oxidoreductase activity, acting on paired donors, with incorporation or reduction of molecular oxygen	D7T1D7|D7T5K7|D7TN22
8168	0.9473	0.95677	1	478182	29889		methyltransferase activity	D7SIK8
16741	0.94795	0.95677	1	480182	29889		transferase activity, transferring one-carbon groups	D7SIK8
20037	0.96239	0.97065	2	824182	29889		heme binding	A5C347|F6HPS1
16758	0.96505	0.97264	2	838182	29889		transferase activity, transferring hexosyl groups	A5BA36|F6GWJ5
46914	0.97633	0.98331	20	4744182	29889		transition metal ion binding	D7TWP2|D7SIK8|F6GTH9|F6HXN8|A5ALP0|F6GX27|F6H9S8|D7U0C1|F6H3J1|A5C347|A5AIM8|D7SJ71|E0CR63|F6H077|F6HPS1|F6GWA8|F6HZB5|F6HG13|F6HPW0|F6HH13
16757	0.9827	0.98901	2	970182	29889		transferase activity, transferring glycosyl groups	A5BA36|F6GWJ5
4553	0.98416	0.98977	1	671182	29889		hydrolase activity, hydrolyzing O-glycosyl compounds	F6HUM6
16798	0.98662	0.99117	1	698182	29889		hydrolase activity, acting on glycosyl bonds	F6HUM6
3700	0.98695	0.99117	1	702182	29889		transcription factor activity	F6HUM6
3964	0.99531	0.99797	4	1773182	29889		RNA-directed DNA polymerase activity	A5AFL7|A5B9H3|A5C8Q9|A5BLW1
6278	0.99533	0.99797	4	1774182	29889		RNA-dependent DNA replication	A5AFL7|A5B9H3|A5C8Q9|A5BLW1
34061	0.99585	0.99797	4	1798182	29889		DNA polymerase activity	A5AFL7|A5B9H3|A5C8Q9|A5BLW1
6260	0.99723	0.99864	4	1880182	29889		DNA replication	A5AFL7|A5B9H3|A5C8Q9|A5BLW1
6259	0.99995	0.99998	7	3500182	29889		DNA metabolic process	A5AFL7|A5AWG3|A5B9H3|A5C8Q9|A5BLW1|A5BLV0|F6HLX4
15074	0.99998	0.99998	2	2118182	29889		DNA integration	A5AWG3|A5BLV0
[truncated: 168 more columns]
