# Supplementary material for: Relative quantification of phosphoproteomic changes in grapevine (Vitis vinifera L.) leaves in response to abscisic acid
Source: Hortic Res. 2016 Jun 22;3:16029–. doi: 10.1038/hortres.2016.29 (PMC4916266; doi:10.1038/hortres.2016.29)
Supplement: Supplementary File 9 [file hortres201629-s9.xls]

## Sheet: Addition File 9
Supplemental File S9. Report of phospho motifs with ascore ≥ 13 (p < 0.05) and localization probability
Modification	Surrounding Sequence	Motif	Accession	Annotation	Site	Best Ascore	Localization Probability
Phospho	LSQRNSsIDQAAS	RxxS	F6HX69	ABC transporter G family member 40 (ABCG40)	S804	14.89	0.966974
Phospho	SLRRVSsFEALQS	RxxS	D7TWZ7	ADP-glucose pyrophosphorylase family protein	S217	20.08	0.999131
Phospho	REREENsDGVGLG	SD	D7SY29	AMP deaminase, putative / myoadenylate deaminase, putative	S51	1000	1
Phospho	GVGLGDsPQHFRK	SP	D7SY29	AMP deaminase, putative / myoadenylate deaminase, putative	S59	1000	1
Phospho	GAQAISsPRFGFY	SP	A5AIM8	Auxin efflux carrier family protein	S303	18.31	0.993402
Phospho	QTSDPNsDDETET	SD	A5ALP0	C2H2 zinc-finger protein SERRATE (SE)	S764	12.96	0.969134
Phospho	CVNQENsPSGANK	SP	F6GTH9	C3HC zinc finger-like	S419	32.83	0.999996
Phospho	KLEFIGsPDIMVV	SP	D7U6I1	Calcineurin-like metallo-phosphoesterase superfamily protein	S571	38.25	0.999897
Phospho	RAAFERsPAGSPA	SP	A5AMA5	Calcium-binding EF hand family protein	S882	1000	1
Phospho	ERSPVGsPAARAA	SP	A5AMA5	Calcium-binding EF hand family protein	S872	36.68	0.999872
Phospho	ERSPAGsPAARTA	SP	A5AMA5	Calcium-binding EF hand family protein	S886	1000	1
Phospho	RNWGRLsPGRQQI	SP	F6HG13	CCCH-type zinc finger family protein	S512	32.92	0.999598
Phospho	PPVRERsPVHSFH	SP, RxxS	F6HUY4	DEAD box RNA helicase 1	S691	52	1
Phospho	ILNRATsPQTGGQ	RxxS, SP	A5AFQ1	dynamin-like protein 6	S545	22.45	0.988297
Phospho	NGGAESsPRTPGP	SP	D7TGM4	dynamin-like protein 6	S841	26.31	0.999134
Phospho	RAKGPKsPERNEE	SP, SxxxxE	F6H331	epsin N-terminal homology (ENTH) domain-containing protein / clathrin assembly protein-related	S370	1000	1
Phospho	APPPQHsPAGRYS	SP	F6HH27	FRIGIDA-like protein	S449	1000	1
Phospho	VPSRLPsRKLFF	RxxS	D7T850	homolog of bacterial cytokinesis Z-ring protein FTSZ 1-1	S356	19.37	0.99556
Phospho	ALLEGGsDDEGAS	SD	F6HI21	ILITYHIA	S1135	104.76	1
Phospho	TGKRRNsFGSTRP	RxxS	F6H068	IQ-domain 31	S696	15.5	0.980553
Phospho	PPQMSSsPSKGLM	SP	A5C8Q9	kinesin like protein for actin based chloroplast movement 1	S1642	33.81	0.999888
Phospho	ATNLQIsDWLGKL	SD	D7SJ71	NB-ARC domain-containing disease resistance protein	S63	34.56	0.999993
Phospho	QAIPHNsPEASHY	SP	F6HH03	novel interactor of JAZ	S356	18.44	0.983632
Phospho	VVNPIRsPRKSFE	SP	F6GZZ5	Plant protein of unknown function (DUF827)	S763	93.17	1
Phospho	SPVREGsEEGSSP	RxxS	D7U7Y2	plant VAP homolog 12	S139	18.77	0.984604
Phospho	PPPQPPsPVREGS	SP	D7U7Y2	plant VAP homolog 12	S133	33.87	0.999487
Phospho	LIARAPsPCLTPI	RxxS, SP	A5BN72	pumilio 1	S278	1000	1
Phospho	HDDDPIsDQEGMN	SD	D7TWK5	Raffinose synthase family protein	S258	1000	1
Phospho	QDEDDDsELEEES	SxxxxE	F6GT26	RNA helicase family protein	S173	41.77	1
Phospho	QIHESEsPKAATS	SP	D7T7N4	RNA-binding (RRM/RBD/RNP motifs) family protein	S257	16.76	0.994101
Phospho	QKQVTDsPARNDN	SP	F6HRH5	RPM1 interacting protein 4	S94	36.05	0.99999
Phospho	TGGQPEsPANVEN	SP, SxxxxE	D7UAI8	RPM1-interacting protein 4 (RIN4) family protein	S44	87.35	1
Phospho	QDRTRDsDEDDLH	SD	F6GU12	SIT4 phosphatase-associated family protein	S508	20.17	0.997275
Phospho	TPPRSVsASESNA	RxxS	A5BNT2	Target of Myb protein 1	S201	19.38	0.974048
Phospho	HNDACVsPDERTQ	SP	F6HNK4	Tudor/PWWP/MBT superfamily protein	S509	1000	1
Phospho	PSRSSRsPPPPES	SP, SxxxxE	D7THV1	villin 3	S826	15.74	0.983206
Phospho	GKNIRKsPLHQPN	SP	A5AQZ6	VQ motif-containing protein	S23	57.02	1
Phospho	NASRHGsEGPGED	RxxS, SxxxxE	F6H4Q9	Cyclin family protein	S394	1000	1
Phospho	NDGVQVsPTNGKS	SP	F6I216	Eukaryotic translation initiation factor-related	S330	14.19	0.984664
Phospho	GHHRGKsHGSVHE	RxxS	A5AJR7	F-box family protein (Populus trichocarpa)	S34	66.31	1
Phospho	TAKTIAsPGRGIL	SP	A5BDH7	Fructose-bisphosphate aldolase	S64	38.16	0.999847
Phospho	TTEKEVsDDEDEE	SD	F6HUM9	Heat shock protein 90.1	S224	22.49	0.999894
Phospho	EPDGYLsDDPGQA	SD	D7U0C1	Myb-likeDNA-binding domain protein	S92	40.19	0.999993
Phospho	DDEGNDsDEESKR	SD	A5AHH6	Negative cofactor 2 transcriptional co-repressor, putative (Ricinus communis)	S128	38.98	1
Phospho	PVERSPsSNQIFT	RxxS	F6I0N8	Phototropin 1	S112	24.44	0.96454
Phospho	DIERSDsWERAER	RxxS, SxxxxE	F6I0N8	Phototropin 1	S456	18.04	0.98453
Phospho	VKAEGVsPVERSP	SP	F6I0N8	Phototropin 1	S105	1000	1
Phospho	TRTSEEsNYEGES	SxxxxE	F6I0N8	Phototropin 1	S173	14.19	0.977605
Phospho	EQDNLGsPDGATD	SP	F6HUM6	POX (plan tHomeobox) family protein	S466	30.15	0.999034
Phospho	SLSRARsFEDSPH	RxxS	F6HUI9	Protein of unknown function (DUF544)	S217	24.34	0.993428
Phospho	ARSFEDsPHSISD	SP	F6HUI9	Protein of unknown function (DUF544)	S221	23.02	0.993186
Phospho	LEAGNAsPHHDTG	SP	A5ASW9	Putative uncharacterized protein (Vitis vinifera)	S461	26.6	0.999273
Phospho	HREHNRsPGYYDG	SP	A5C718	Ribulose bisphosphate carboxylase small chain (EC 4.1.1.39)	S117	27.62	0.99813
Phospho	GNTPPQsPGRSRS	SP	A5ALC6	SNF1-related protein kinase regulatory beta subunit 1(Pisum sativum)	S54	83.12	1
Phospho	KFQRNSsNLEVWS	RxxS	A5BA36	Sucrose phosphate syntase, putative (Ricinus communis)	S151	12.31	0.967539
Phospho	DKPVSAsPPAPPS	SP	A5B9W7	Transducin/WD40 repeat-like superfamily protein	S73	22.99	0.994994
Phospho	ELEDVDsPPNSRP	SP	F6HPY6	Transducin/WD40 repeat-like superfamily protein	S48	12.77	0.975767
Phospho	PQHPAPsPVSC	SP	A5BDX9		S307	49.37	1
Phospho	SVQRLQsGDFEDS	RxxS	A5BLW1		S533	67.52	1
Phospho	KSLRSDsLESSNQ	RxxS	A5BLX5		S541	19.86	0.992997
Phospho	PFERTKsDQEPAS	SD, RxxS	A5BPX0		S136	15.41	0.971541
Phospho	ESHEGEsPKTLDE	SP	A5BPX0		S115	15.01	0.978793
Phospho	TVEDGGsPIRNPS	SP	A5C1C0		S464	35.3	0.99989
Phospho	NDSLENsPPKTEG	SP, SxxxxE	A5C4T4		S395	20.06	0.994917
Phospho	GRPTDVsPLALTT	SP	A5C8Q9		S1670	41.94	0.999999
Phospho	FPGRGGsPDRYDG	RxxS, SP	D2Y3W8		S92	25.87	0.999285
Phospho	KNSNIGsPPDTTE	SP	D7SPY0		S486	49.79	0.999992
Phospho	VRVRGRsPAFNAL	RxxS, SP	D7SQC6		S786	101.39	1
Phospho	RTQPQLsPAAGGS	SP	D7TBJ4		S308	31.05	0.999849
Phospho	DFPRTPsPVYNQS	SP, RxxS	D7U9F8		S222	19.2	0.983304
Phospho	VLDEFGsPKVVND	SP	F6GWA8		S90	1000	1
Phospho	TAKTIAsPGRGIL	SP	F6GWQ0		S62	38.16	0.999847
Phospho	SPPLPLsPRLSGK	SP	F6GZB1		S661	76.91	1
Phospho	ENIHAAsPPLPLS	SP	F6GZB1		S655	28.73	0.999781
Phospho	FRESGDsDDEEED	SD, SxxxxE	F6H5G6		S112	21.33	0.99983
Phospho	APGSAYsPPYGVP	SP	F6H6J3		S147	20.08	0.975385
Phospho	MPSRQLsNTRDEG	RxxS, SxxxxE	F6H9S8		S330	19.86	0.995059
Phospho	DFPESSsPERKRP	SP	F6HDA9		S207	27.96	0.99681
Phospho	SVVKEAsPNNGDP	SP	F6HFU3		S186	27.72	0.999871
Phospho	YERRPPsPPPPPL	SP	F6HH13		S345	1000	1
Phospho	GYGKSLsPQPGYP	SP	F6HN29		S754	18.77	0.970935
Phospho	SPVPRRsPPPPPS	SP	F6HPW0		S427	64.84	1
Phospho	YYSKNSsPPKEAN	SP	F6HPW0		S505	11.06	0.968313
Phospho	EPTRNPsPPSLTT	SP, RxxS	F6HPW0		S442	17.45	0.977307
Phospho	PPEPVEsPRAVPP	SP	F6HSQ4		S1143	96.11	1
Phospho	DYHSEHsD	SD	F6HUA8		S157	19.66	0.989725
Phospho	SELGADsPAEVEE	SP, SxxxxE	F6HUF2		S302	42.18	0.999981
Phospho	QPFRPPsPNAPIP	RxxS, SP	F6HVH7		S61	18.55	0.987291
Phospho	SPVSNPsPPRYRH	SP	F6HXF8		S49	20.81	0.995844
Phospho	SQKSHPsPQNIAQ	SP	F6HZB5		S214	22.31	0.997533
Phospho	QKLSRGsPQAYGN	SP	F6HZB5		S247	23.64	0.998897
Phospho	NYDGENsDEAQAG	SD	F6I4W9		S305	61.49	1
